# Supplementary material for: Data in support of comparative proteomics analysis of superior and inferior spikelets in hybrid rice during grain filling and response of inferior spikelets to drought stress using isobaric tags for relative and absolute quantification
Source: Data Brief. 2014 Aug 12;1:51–5. doi: 10.1016/j.dib.2014.08.001 (PMC4459568; doi:10.1016/j.dib.2014.08.001)
Supplement: Supplementary file 1 — Supplementary data [file mmc1.xls]

## Sheet: proteinGroups
Protein IDs	Unique peptides	Sequence coverage [%]	Mol. weight [kDa]	113 1st	116 1st	117 1st	118 1st	119 1st	121 1st	113 2nd	114 2nd	115 2nd	118 2nd	119 2nd	121 2nd
>tr|I1NKA5|I1NKA5_ORYGL Histone H2B OS=Oryza glaberrima PE=3 SV=1;>sp|A2WKP3|H2B3_ORYSI Histone H2B.3 OS=Oryza sativa subsp. indica GN=H2B.3 PE=3 SV=1;>sp|A2WKP5|H2B4_ORYSI Histone H2B.4 OS=Oryza sativa subsp. indica GN=H2B.4 PE=3 SV=1;>sp|A2WKS3|H2B10_ORYSI Histone H2B.10 OS=Oryza sativa subsp. indica GN=H2B.10 PE=3 SV=1;>sp|A2WKS8|H2B7_ORYSI Histone H2B.7 OS=Oryza sativa subsp. indica GN=H2B.7 …	1	38.7	16.773	51339	1332000	133170	261070	126160	62395	0	0	0	0	0	0
>sp|A2WKT4|H2B5_ORYSI Histone H2B.5 OS=Oryza sativa subsp. indica GN=H2B.5 PE=3 SV=1;>sp|Q94JE1|H2B5_ORYSJ Histone H2B.5 OS=Oryza sativa subsp. japonica GN=H2B.5 PE=3 SV=1;>tr|I1NKB3|I1NKB3_ORYGL Histone H2B OS=Oryza glaberrima PE=3 SV=1;>sp|A2Y7R3|H2B9_ORYSI Histone H2B.9 OS=Oryza sativa subsp. indica GN=H2B.9 PE=3 SV=1;>sp|Q6F362|H2B9_ORYSJ Histone H2B.9 OS=Oryza sativa subsp. japonica GN=H2B.9…	1	38.7	16.757	619370	6143600	989100	2003100	1012200	679460	815690	847240	536590	9151700	696170	1193800
>tr|J3MPA8|J3MPA8_ORYBR Uncharacterized protein OS=Oryza brachyantha GN=OB07G32400 PE=4 SV=1;>sp|A2WN93|CALM1_ORYSI Calmodulin-1 OS=Oryza sativa subsp. indica GN=CAM1-1 PE=1 SV=2;>sp|A2Y609|CALM2_ORYSI Calmodulin-2 OS=Oryza sativa subsp. indica GN=CAM2 PE=2 SV=1;>sp|Q0JNS6|CALM1_ORYSJ Calmodulin-1 OS=Oryza sativa subsp. japonica GN=CAM1-1 PE=1 SV=2;>sp|Q6F332|CALM2_ORYSJ Calmodulin-2 OS=Oryza sat…	6	12.6	44.656	116110	1094000	199240	391960	218140	126330	247600	265930	176910	2801700	228260	391000
>sp|A2Y5G8|H2A4_ORYSI Probable histone H2A.4 OS=Oryza sativa subsp. indica GN=OsI_019561 PE=3 SV=1;>sp|Q6L500|H2A4_ORYSJ Probable histone H2A.4 OS=Oryza sativa subsp. japonica GN=Os05g0461400 PE=2 SV=1;>tr|B7EDG0|B7EDG0_ORYSJ Histone H2A OS=Oryza sativa subsp. japonica GN=OsJ_18822 PE=2 SV=1;>tr|I1PWD1|I1PWD1_ORYGL Histone H2A OS=Oryza glaberrima PE=3 SV=1;>sp|A2WQG7|H2A5_ORYSI Probable histone H…	3	28.2	16.971	630120	5072400	900170	1808000	1006000	643850	826320	904620	563270	5166800	558470	972500
>sp|A2WSI7|RAN1_ORYSI GTP-binding nuclear protein Ran-1 OS=Oryza sativa subsp. indica GN=RAN1 PE=2 SV=2;>sp|Q7F7I7|RAN1_ORYSJ GTP-binding nuclear protein Ran-1 OS=Oryza sativa subsp. japonica GN=RAN1 PE=2 SV=1;>tr|B7EL71|B7EL71_ORYSJ cDNA clone:J023140D03, full insert sequence OS=Oryza sativa subsp. japonica PE=2 SV=1;>tr|I1NPK6|I1NPK6_ORYGL Uncharacterized protein (Fragment) OS=Oryza glaberrima …	1	33.5	25.002	0	0	0	0	0	0	0	0	0	0	0	0
>tr|I1NUQ8|I1NUQ8_ORYGL Uncharacterized protein OS=Oryza glaberrima PE=4 SV=1;>sp|A2WYF4|STAD2_ORYSI Acyl-[acyl-carrier-protein] desaturase 2, chloroplastic OS=Oryza sativa subsp. indica GN=SSI2 PE=3 SV=1;>sp|Q8S059|STAD2_ORYSJ Acyl-[acyl-carrier-protein] desaturase 2, chloroplastic OS=Oryza sativa subsp. japonica GN=SSI2 PE=2 SV=1;>tr|J3L773|J3L773_ORYBR Uncharacterized protein OS=Oryza brachyan…	2	7.8	45.384	42967	147640	59542	112200	61127	56480	96888	102430	72894	432800	73326	143050
>sp|Q5JJI4|TOM20_ORYSJ Probable mitochondrial import receptor subunit TOM20 OS=Oryza sativa subsp. japonica GN=TOM20 PE=2 SV=1;>tr|B9EVX6|B9EVX6_ORYSJ Putative uncharacterized protein OS=Oryza sativa subsp. japonica GN=OsJ_04580 PE=4 SV=1;>tr|I1NUS2|I1NUS2_ORYGL Uncharacterized protein OS=Oryza glaberrima PE=4 SV=1;>sp|A2WYG9|TOM20_ORYSI Probable mitochondrial import receptor subunit TOM20 OS=Ory…	1	5.9	22.603	27034	118720	38234	70074	45805	36059	53685	57327	31685	189800	33822	75145
>sp|A2X0Q3|ANM5_ORYSI Protein arginine N-methyltransferase 5 OS=Oryza sativa subsp. indica GN=PRMT5 PE=2 SV=2;>sp|Q6YXZ7|ANM5_ORYSJ Protein arginine N-methyltransferase 5 OS=Oryza sativa subsp. japonica GN=PRMT5 PE=2 SV=1;>tr|B7EM48|B7EM48_ORYSJ cDNA clone:J033039N19, full insert sequence OS=Oryza sativa subsp. japonica PE=2 SV=1;>tr|I1NX48|I1NX48_ORYGL Uncharacterized protein OS=Oryza glaberrima…	1	1.7	72.699	61516	279530	88586	166130	93533	75773	60710	70683	52734	274320	45800	92203
>sp|A2X208|OEP80_ORYSI Outer envelope protein 80, chloroplastic OS=Oryza sativa subsp. indica GN=OEP80 PE=3 SV=1;>sp|Q6H7M7|OEP80_ORYSJ Outer envelope protein 80, chloroplastic OS=Oryza sativa subsp. japonica GN=OEP80 PE=3 SV=2;>tr|I1NY81|I1NY81_ORYGL Uncharacterized protein OS=Oryza glaberrima PE=4 SV=1;>tr|J3LAJ5|J3LAJ5_ORYBR Uncharacterized protein OS=Oryza brachyantha GN=OB02G16620 PE=4 SV=1	1	2.7	71.516	0	1303.1	739.15	402.1	128.99	0	335.99	430.18	204.11	1702.6	0	270.2
>tr|J3LKD6|J3LKD6_ORYBR Serine/threonine-protein phosphatase OS=Oryza brachyantha GN=OB03G15120 PE=3 SV=1;>tr|B9FBJ0|B9FBJ0_ORYSJ Serine/threonine-protein phosphatase OS=Oryza sativa subsp. japonica GN=OsJ_09554 PE=3 SV=1;>tr|B8APA0|B8APA0_ORYSI Serine/threonine-protein phosphatase OS=Oryza sativa subsp. indica GN=OsI_10169 PE=3 SV=1;>tr|Q8S7U0|Q8S7U0_ORYSJ Serine/threonine-protein phosphatase OS…	1	3	52.184	0	0	0	0	0	0	15284	16205	10909	62354	11957	24497
>sp|A2X8Q3|IPYR_ORYSI Soluble inorganic pyrophosphatase OS=Oryza sativa subsp. indica GN=IPP PE=2 SV=1;>sp|Q0DYB1|IPYR_ORYSJ Soluble inorganic pyrophosphatase OS=Oryza sativa subsp. japonica GN=IPP PE=2 SV=1;>tr|B7E5N1|B7E5N1_ORYSJ Inorganic pyrophosphatase OS=Oryza sativa subsp. japonica GN=ppa PE=2 SV=1;>tr|I1P3G7|I1P3G7_ORYGL Uncharacterized protein OS=Oryza glaberrima PE=3 SV=1;>tr|J3LG91|J3L…	3	22	24.16	77504	396590	103530	186390	113440	83814	127620	125310	78908	558200	85031	159030
>sp|A2XAZ3|ADHX_ORYSI Alcohol dehydrogenase class-3 OS=Oryza sativa subsp. indica GN=ADHIII PE=3 SV=1;>sp|Q0DWH1|ADHX_ORYSJ Alcohol dehydrogenase class-3 OS=Oryza sativa subsp. japonica GN=Os02g0815500 PE=2 SV=1;>tr|J3LIB5|J3LIB5_ORYBR Uncharacterized protein OS=Oryza brachyantha GN=OB02G43820 PE=3 SV=1	3	11.3	40.794	48361	338990	69498	133960	71269	55671	73340	79198	51086	527610	52237	106500
>tr|I1P6S2|I1P6S2_ORYGL Uncharacterized protein OS=Oryza glaberrima PE=4 SV=1;>sp|A2XBN5|NLTPX_ORYSI Non-specific lipid-transfer protein 2 OS=Oryza sativa subsp. indica GN=LTP-2 PE=2 SV=2;>sp|Q10ST8|NLTPX_ORYSJ Non-specific lipid-transfer protein 2 OS=Oryza sativa subsp. japonica GN=LTP-2 PE=1 SV=1;>tr|B7E7J9|B7E7J9_ORYSJ cDNA clone:001-104-B07, full insert sequence OS=Oryza sativa subsp. japonic…	1	13.1	9.8967	16943	62242	31454	42602	19047	22213	18901	16428	15037	58272	15050	36411
>sp|A2XFI3|PDC2_ORYSI Pyruvate decarboxylase isozyme 2 OS=Oryza sativa subsp. indica GN=PDC2 PE=2 SV=2;>tr|B8AM29|B8AM29_ORYSI Putative uncharacterized protein OS=Oryza sativa subsp. indica GN=OsI_11123 PE=3 SV=1;>sp|Q10MW3|PDC2_ORYSJ Pyruvate decarboxylase isozyme 2 OS=Oryza sativa subsp. japonica GN=PDC2 PE=2 SV=1;>tr|B7ERZ5|B7ERZ5_ORYSJ Pyruvate decarboxylase isozyme 2 OS=Oryza sativa subsp. j…	11	27.4	64.846	448240	2335000	678190	1196300	649480	526590	419560	415520	286940	2334200	314420	639870
>sp|A2XGP6|SODC1_ORYSI Superoxide dismutase [Cu-Zn] 1 OS=Oryza sativa subsp. indica GN=SODCC1 PE=2 SV=2;>sp|Q0DRV6|SODC1_ORYSJ Superoxide dismutase [Cu-Zn] 1 OS=Oryza sativa subsp. japonica GN=SODCC1 PE=1 SV=1;>tr|I1PBB4|I1PBB4_ORYGL Superoxide dismutase [Cu-Zn] OS=Oryza glaberrima PE=3 SV=1;>tr|B8APH0|B8APH0_ORYSI Superoxide dismutase [Cu-Zn] OS=Oryza sativa subsp. indica GN=OsI_11574 PE=3 SV=1;…	1	23	15.251	133950	878900	207820	391300	199670	160970	325760	352690	238740	2315500	255880	519680
>tr|J3LPE6|J3LPE6_ORYBR Histone H3 OS=Oryza brachyantha GN=OB03G29220 PE=3 SV=1;>sp|A2XHJ3|H33_ORYSI Histone H3.3 OS=Oryza sativa subsp. indica GN=OsI_011536 PE=2 SV=1;>sp|Q0JCT1|H33_ORYSJ Histone H3.3 OS=Oryza sativa subsp. japonica GN=H3 PE=2 SV=2;>sp|Q71U98|H33_ORYCO Histone H3.3 OS=Oryza coarctata PE=2 SV=3;>tr|A3AUC6|A3AUC6_ORYSJ Histone H3 OS=Oryza sativa subsp. japonica GN=LOC_Os03g27310 P…	2	9.5	37.273	105870	1005100	187920	355190	188750	154690	137370	157800	119960	1651800	139340	274020
>tr|J3LQA6|J3LQA6_ORYBR Uncharacterized protein OS=Oryza brachyantha GN=OB03G32320 PE=4 SV=1;>sp|A2XIK9|CHLI_ORYSI Magnesium-chelatase subunit ChlI, chloroplastic OS=Oryza sativa subsp. indica GN=CHLI PE=3 SV=1;>sp|Q53RM0|CHLI_ORYSJ Magnesium-chelatase subunit ChlI, chloroplastic OS=Oryza sativa subsp. japonica GN=CHLI PE=1 SV=1;>tr|I1PCS7|I1PCS7_ORYGL Uncharacterized protein OS=Oryza glaberrima …	2	4.2	51.2	77774	694980	138480	239350	141940	103740	0	0	0	0	0	0
>tr|I1R392|I1R392_ORYGL Uncharacterized protein OS=Oryza glaberrima PE=4 SV=1;>sp|A2XJ35|CB23_ORYSI Chlorophyll a-b binding protein, chloroplastic OS=Oryza sativa subsp. indica GN=OsI_012078 PE=2 SV=1;>sp|Q10HD0|CB23_ORYSJ Chlorophyll a-b binding protein, chloroplastic OS=Oryza sativa subsp. japonica GN=RCABP89 PE=2 SV=1;>tr|I1PD66|I1PD66_ORYGL Uncharacterized protein OS=Oryza glaberrima PE=4 SV=…	2	28.6	28.856	5453.8	68021	10425	17854	9983.2	5850.1	11157	13970	7599.2	148770	10708	19028
>sp|A2XL05|OLEO2_ORYSI Oleosin 18 kDa OS=Oryza sativa subsp. indica GN=OLE18 PE=2 SV=1;>sp|Q10EK7|OLEO2_ORYSJ Oleosin 18 kDa OS=Oryza sativa subsp. japonica GN=OLE18 PE=2 SV=1;>tr|B7F9V8|B7F9V8_ORYSJ Oleosin OS=Oryza sativa subsp. japonica PE=2 SV=1;>tr|I1PEM1|I1PEM1_ORYGL Oleosin OS=Oryza glaberrima PE=3 SV=1;>tr|J3LRV2|J3LRV2_ORYBR Oleosin OS=Oryza brachyantha GN=OB03G37780 PE=3 SV=1	4	25	17.222	259000	942370	544850	753060	219040	336760	1008900	786150	721850	5229600	812460	2307800
>sp|A2XLF2|ACT1_ORYSI Actin-1 OS=Oryza sativa subsp. indica GN=ACT1 PE=2 SV=1;>sp|Q10DV7|ACT1_ORYSJ Actin-1 OS=Oryza sativa subsp. japonica GN=ACT1 PE=2 SV=1;>tr|I1PIB6|I1PIB6_ORYGL Uncharacterized protein OS=Oryza glaberrima PE=3 SV=1;>tr|J3LS83|J3LS83_ORYBR Uncharacterized protein OS=Oryza brachyantha GN=OB03G39090 PE=3 SV=1;>tr|J3NFE8|J3NFE8_ORYBR Uncharacterized protein OS=Oryza brachyantha G…	2	37.1	41.812	23673	171660	36369	67052	37591	29075	158850	173250	123990	1349700	146450	273340
>sp|A2XNF0|CFI_ORYSI Chalcone--flavonone isomerase OS=Oryza sativa subsp. indica GN=CHI PE=2 SV=1;>sp|Q84T92|CFI_ORYSJ Chalcone--flavonone isomerase OS=Oryza sativa subsp. japonica GN=CHI PE=2 SV=1;>tr|B7E6A0|B7E6A0_ORYSJ cDNA clone:001-039-F07, full insert sequence OS=Oryza sativa subsp. japonica PE=2 SV=1;>tr|B9F6Z9|B9F6Z9_ORYSJ Putative uncharacterized protein OS=Oryza sativa subsp. japonica G…	4	26.2	23.893	10802	94631	18774	33157	19520	12111	45175	47323	32946	264710	37655	68276
>sp|A2Y053|METK1_ORYSI S-adenosylmethionine synthase 1 OS=Oryza sativa subsp. indica GN=SAM1 PE=2 SV=2;>sp|Q0DKY4|METK1_ORYSJ S-adenosylmethionine synthase 1 OS=Oryza sativa subsp. japonica GN=SAM1 PE=2 SV=1;>tr|B7EKA4|B7EKA4_ORYSJ S-adenosylmethionine synthase OS=Oryza sativa subsp. japonica GN=OsJ_17029 PE=2 SV=1;>tr|Q1H960|Q1H960_ORYRU S-adenosylmethionine synthase (Fragment) OS=Oryza rufipogo…	2	17.9	43.219	490450	2682100	730550	1401400	840650	641680	878140	952990	623390	4075800	666320	1361600
>tr|B8AYH0|B8AYH0_ORYSI Putative uncharacterized protein OS=Oryza sativa subsp. indica GN=OsI_18615 PE=4 SV=1;>sp|A2Y0T4|RL102_ORYSI 60S ribosomal protein L10-2 OS=Oryza sativa subsp. indica GN=SG12 PE=2 SV=2;>sp|Q0DKF0|RL102_ORYSJ 60S ribosomal protein L10-2 OS=Oryza sativa subsp. japonica GN=SG12 PE=2 SV=1;>tr|B7EBT7|B7EBT7_ORYSJ cDNA clone:002-188-A02, full insert sequence OS=Oryza sativa subs…	4	18.3	25.066	633780	3376800	897650	1727600	983750	789160	630080	663650	439580	3115100	451810	926120
>tr|I1R5Q4|I1R5Q4_ORYGL Ribulose bisphosphate carboxylase small chain OS=Oryza glaberrima PE=3 SV=1;>sp|A2Y205|RBS1_ORYSI Ribulose bisphosphate carboxylase small chain, chloroplastic OS=Oryza sativa subsp. indica GN=RBCS PE=2 SV=2;>sp|P18566|RBS2_ORYSJ Ribulose bisphosphate carboxylase small chain A, chloroplastic OS=Oryza sativa subsp. japonica GN=RBCS-A PE=2 SV=2;>sp|Q0INY7|RBS1_ORYSJ Ribulose …	5	30.8	20.493	1089600	4633100	1686000	2651300	1720700	1022500	802220	890790	511960	3878800	486210	1153600
>sp|A2Y4S9|CYC_ORYSI Cytochrome c OS=Oryza sativa subsp. indica GN=CC-1 PE=2 SV=1;>sp|Q0DI31|CYC_ORYSJ Cytochrome c OS=Oryza sativa subsp. japonica GN=CC-1 PE=1 SV=1;>tr|B7E4T8|B7E4T8_ORYSJ cDNA clone:001-005-D04, full insert sequence OS=Oryza sativa subsp. japonica GN=OsJ_18585 PE=3 SV=1;>tr|I1PVR3|I1PVR3_ORYGL Uncharacterized protein OS=Oryza glaberrima PE=3 SV=1;>tr|J3M7A4|J3M7A4_ORYBR Unchara…	1	7.1	12.271	3538.8	18831	3780.6	7475.8	4433.8	3119	4395.6	4876.6	2242.7	44128	3819.6	5573.1
>sp|A2Y7D9|PSAH_ORYSI Photosystem I reaction center subunit VI, chloroplastic OS=Oryza sativa subsp. indica GN=PSAH PE=2 SV=1;>sp|Q0DG05|PSAH_ORYSJ Photosystem I reaction center subunit VI, chloroplastic OS=Oryza sativa subsp. japonica GN=PSAH PE=2 SV=1;>tr|B7E4T5|B7E4T5_ORYSJ cDNA clone:001-004-E03, full insert sequence OS=Oryza sativa subsp. japonica GN=OsJ_19524 PE=2 SV=1;>tr|I1PXV8|I1PXV8_ORY…	1	7.7	15.043	0	0	0	0	0	0	15406	12901	7468.9	126830	10034	19995
>sp|A2Y7R5|RAN2_ORYSI GTP-binding nuclear protein Ran-2 OS=Oryza sativa subsp. indica GN=RAN2 PE=2 SV=1;>sp|Q7GD79|RAN2_ORYSJ GTP-binding nuclear protein Ran-2 OS=Oryza sativa subsp. japonica GN=RAN2 PE=2 SV=1;>tr|B5BQV2|B5BQV2_ORYSJ GTP-binding nuclear protein Ran-1 OS=Oryza sativa subsp. japonica GN=OsRan1 PE=2 SV=1;>tr|J3M9Z6|J3M9Z6_ORYBR Uncharacterized protein OS=Oryza brachyantha GN=OB05G34…	1	33.5	25.038	384410	3664600	680700	1356100	693300	483060	404550	423310	269880	4136100	344490	675970
>sp|A2Y8X2|SSG1_ORYSI Granule-bound starch synthase 1, chloroplastic/amyloplastic OS=Oryza sativa subsp. indica GN=WAXY PE=3 SV=2;>sp|Q0DEV5|SSG1_ORYSJ Granule-bound starch synthase 1, chloroplastic/amyloplastic OS=Oryza sativa subsp. japonica GN=WAXY PE=1 SV=1;>sp|Q42968|SSG1_ORYGL Granule-bound starch synthase 1, chloroplastic/amyloplastic OS=Oryza glaberrima GN=WAXY PE=1 SV=1;>tr|B1B5Z0|B1B5Z0…	4	45	66.475	3721100	12191000	6074000	12438000	3568500	6794200	4662800	2969500	3681400	15803000	4492600	8211000
>sp|A2Y9X7|PSA4A_ORYSI Proteasome subunit alpha type-4-1 OS=Oryza sativa subsp. indica GN=OsI_021120 PE=1 SV=2;>sp|P0C1G8|PSA4A_ORYSJ Proteasome subunit alpha type-4-1 OS=Oryza sativa subsp. japonica GN=PAC1 PE=2 SV=1;>sp|P0C8Y9|PSA4B_ORYSI Proteasome subunit alpha type-4-2 OS=Oryza sativa subsp. indica GN=OsI_021067 PE=1 SV=1;>sp|Q5VRG3|PSA4B_ORYSJ Proteasome subunit alpha type-4-2 OS=Oryza sati…	3	11.6	27.044	0	0	0	0	0	0	0	0	0	0	0	0
>sp|A2YDY2|RL11_ORYSI 60S ribosomal protein L11 OS=Oryza sativa subsp. indica GN=RPL11 PE=2 SV=2;>sp|Q0DK10|RL11_ORYSJ 60S ribosomal protein L11 OS=Oryza sativa subsp. japonica GN=RPL11 PE=2 SV=1;>tr|A2WLV8|A2WLV8_ORYSI Putative uncharacterized protein OS=Oryza sativa subsp. indica GN=OsI_00826 PE=3 SV=1;>tr|B7EI57|B7EI57_ORYSJ Os06g0550000 protein OS=Oryza sativa subsp. japonica GN=Os06g0550000 …	4	22	20.836	287250	1795700	407160	821170	452700	309680	160610	156180	86649	1347200	112940	214100
>sp|A2YH64|CATA2_ORYSI Catalase isozyme B OS=Oryza sativa subsp. indica GN=CATB PE=2 SV=2;>sp|Q0D9C4|CATA2_ORYSJ Catalase isozyme B OS=Oryza sativa subsp. japonica GN=CATB PE=2 SV=1;>tr|B7EGE0|B7EGE0_ORYSJ Catalase OS=Oryza sativa subsp. japonica PE=2 SV=1;>tr|B8B2L5|B8B2L5_ORYSI Catalase OS=Oryza sativa subsp. indica GN=OsI_24526 PE=3 SV=1;>tr|I1Q5G3|I1Q5G3_ORYGL Catalase OS=Oryza glaberrima PE=…	2	5.7	56.586	37054	232320	53470	109840	59862	42834	0	0	0	0	0	0
>sp|A2YIW7|TRXH_ORYSI Thioredoxin H-type OS=Oryza sativa subsp. indica GN=TRXH PE=1 SV=1;>sp|Q0D840|TRXH1_ORYSJ Thioredoxin H1 OS=Oryza sativa subsp. japonica GN=TRXH PE=1 SV=1;>tr|I1Q8M5|I1Q8M5_ORYGL Thioredoxin OS=Oryza glaberrima PE=3 SV=1;>tr|J3MJ33|J3MJ33_ORYBR Thioredoxin OS=Oryza brachyantha GN=OB07G14150 PE=3 SV=1	3	26.2	13.156	55384	541330	95369	177970	106810	59188	140820	157300	81487	1405200	113060	216890
>sp|A2YMC6|H2A2_ORYSI Probable histone H2A.2 OS=Oryza sativa subsp. indica GN=OsI_025469 PE=3 SV=1;>sp|Q6ZL42|H2A2_ORYSJ Probable histone H2A.2 OS=Oryza sativa subsp. japonica GN=Os07g0545400 PE=2 SV=1;>tr|B7E3H8|B7E3H8_ORYSJ Histone H2A OS=Oryza sativa subsp. japonica PE=2 SV=1;>tr|I1QBD2|I1QBD2_ORYGL Histone H2A OS=Oryza glaberrima PE=3 SV=1;>tr|J3MLS9|J3MLS9_ORYBR Histone H2A OS=Oryza brachyan…	2	17.8	13.976	110860	988100	197040	339190	191620	154710	215210	253060	176300	1950600	194670	380520
>sp|A2YPX3|PER2_ORYSI Peroxidase 2 OS=Oryza sativa subsp. indica GN=PRX112 PE=3 SV=2;>sp|Q0D3N0|PER2_ORYSJ Peroxidase 2 OS=Oryza sativa subsp. japonica GN=PRX112 PE=2 SV=1;>tr|B7EMF5|B7EMF5_ORYSJ cDNA clone:J033051E10, full insert sequence OS=Oryza sativa subsp. japonica GN=OsJ_25570 PE=2 SV=1;>tr|B8B5W8|B8B5W8_ORYSI Putative uncharacterized protein OS=Oryza sativa subsp. indica GN=OsI_27327 PE=3…	1	3.8	32.634	0	0	0	0	0	0	45809	48885	32496	201760	26123	68860
>tr|J3MPL2|J3MPL2_ORYBR Uncharacterized protein OS=Oryza brachyantha GN=OB08G10410 PE=4 SV=1;>sp|A2YQD9|FER1_ORYSI Ferredoxin-1, chloroplastic OS=Oryza sativa subsp. indica GN=ADI1 PE=1 SV=1;>sp|Q0J8M2|FER1_ORYSJ Ferredoxin-1, chloroplastic OS=Oryza sativa subsp. japonica GN=ADI1 PE=1 SV=1;>tr|B7F4N2|B7F4N2_ORYSJ cDNA clone:001-041-D12, full insert sequence OS=Oryza sativa subsp. japonica PE=2 SV…	2	31.4	15.072	1510.3	15142	2800.2	3998.7	3421.7	2378.7	1545.1	1256.9	410.93	4207.8	354.43	1481.7
>sp|A2YQL4|SCRK2_ORYSI Fructokinase-2 OS=Oryza sativa subsp. indica GN=FRK2 PE=1 SV=2;>sp|Q0J8G4|SCRK2_ORYSJ Fructokinase-2 OS=Oryza sativa subsp. japonica GN=FRK2 PE=1 SV=1;>tr|B7EHD2|B7EHD2_ORYSJ cDNA clone:J023041C07, full insert sequence OS=Oryza sativa subsp. japonica PE=2 SV=1;>tr|I1QF35|I1QF35_ORYGL Uncharacterized protein OS=Oryza glaberrima PE=4 SV=1;>tr|J3MPT4|J3MPT4_ORYBR Uncharacteriz…	14	50.6	35.516	492670	2503300	697860	1374600	767710	584400	690300	744470	498850	3776200	530280	1025500
>tr|I1QF99|I1QF99_ORYGL Uncharacterized protein OS=Oryza glaberrima PE=3 SV=1;>sp|A2YQT7|G3PC_ORYSI Glyceraldehyde-3-phosphate dehydrogenase, cytosolic OS=Oryza sativa subsp. indica GN=GAPC PE=2 SV=1;>sp|Q0J8A4|G3PC1_ORYSJ Glyceraldehyde-3-phosphate dehydrogenase 1, cytosolic OS=Oryza sativa subsp. japonica GN=GAPC1 PE=1 SV=1;>tr|I3QD45|I3QD45_ORYSA Glyceraldehyde-3-phosphate dehydrogenase OS=Ory…	4	37.4	37.436	247340	2016800	416530	761870	422810	290920	235100	251790	148030	1676400	188020	369740
>sp|A2YVR7|PSA2_ORYSI Proteasome subunit alpha type-2 OS=Oryza sativa subsp. indica GN=PAB1 PE=2 SV=2;>sp|Q10KF0|PSA2_ORYSJ Proteasome subunit alpha type-2 OS=Oryza sativa subsp. japonica GN=PAB1 PE=2 SV=1;>tr|B7E2Y8|B7E2Y8_ORYSJ Proteasome subunit alpha type OS=Oryza sativa subsp. japonica GN=OsJ_11088 PE=2 SV=1;>tr|B8AFT1|B8AFT1_ORYSI Proteasome subunit alpha type OS=Oryza sativa subsp. indica …	3	23	25.844	3437.2	33993	5874.1	12308	4611.8	3296.6	26799	26253	18041	223630	20931	37602
>tr|J3MV23|J3MV23_ORYBR Proteasome subunit alpha type OS=Oryza brachyantha GN=OB08G29540 PE=3 SV=1;>sp|A2YXU2|PSA7A_ORYSI Proteasome subunit alpha type-7-A OS=Oryza sativa subsp. indica GN=OsI_029135 PE=2 SV=2;>sp|Q6YT00|PSA7A_ORYSJ Proteasome subunit alpha type-7-A OS=Oryza sativa subsp. japonica GN=Os08g0548900 PE=2 SV=1;>tr|B8B9D7|B8B9D7_ORYSI Proteasome subunit alpha type OS=Oryza sativa subs…	3	5.3	70.744	19097	105160	29085	50186	28614	22808	50597	51640	33241	213620	34275	64726
>sp|A2Z7B3|GME1_ORYSI GDP-mannose 3,5-epimerase 1 OS=Oryza sativa subsp. indica GN=OsI_032456 PE=2 SV=1;>sp|A3C4S4|GME1_ORYSJ GDP-mannose 3,5-epimerase 1 OS=Oryza sativa subsp. japonica GN=GME-1 PE=1 SV=1;>tr|B7EX80|B7EX80_ORYSJ cDNA clone:001-041-B04, full insert sequence OS=Oryza sativa subsp. japonica PE=2 SV=1;>tr|I1QUJ0|I1QUJ0_ORYGL Uncharacterized protein OS=Oryza glaberrima PE=4 SV=1;>tr|J…	1	3.7	42.808	0	0	0	0	0	0	0	0	0	0	0	0
>sp|A2ZAS9|NLTP3_ORYSI Non-specific lipid-transfer protein 3 OS=Oryza sativa subsp. indica GN=LTP110-A PE=2 SV=1;>sp|Q2QYL3|NLTP3_ORYSJ Non-specific lipid-transfer protein 3 OS=Oryza sativa subsp. japonica GN=LTP110-A PE=2 SV=1;>tr|B7E4W9|B7E4W9_ORYSJ Non-specific lipid-transfer protein OS=Oryza sativa subsp. japonica PE=2 SV=1;>tr|I1R2K9|I1R2K9_ORYGL Non-specific lipid-transfer protein OS=Oryza …	5	47.1	12.145	265650	2945500	475140	1143200	580110	317900	1071500	1185200	774040	12071000	926720	2195200
>sp|A2ZAT0|NLTP2_ORYSI Non-specific lipid-transfer protein 2 OS=Oryza sativa subsp. indica GN=LTP2-A PE=3 SV=1;>sp|Q7XJ39|NLT2A_ORYSJ Non-specific lipid-transfer protein 2A OS=Oryza sativa subsp. japonica GN=LTP2-A PE=3 SV=2;>tr|A3C7Z3|A3C7Z3_ORYSJ Non-specific lipid-transfer protein OS=Oryza sativa subsp. japonica GN=Os11g0115466 PE=3 SV=1;>tr|I1R2L1|I1R2L1_ORYGL Non-specific lipid-transfer prot…	1	44.9	11.501	410630	1739000	821310	1019500	436910	513200	321500	297200	233780	2050600	221210	479430
>sp|A2ZB00|RS16_ORYSI 40S ribosomal protein S16 OS=Oryza sativa subsp. indica GN=RPS16A PE=2 SV=1;>sp|Q0IQF7|RS16_ORYSJ 40S ribosomal protein S16 OS=Oryza sativa subsp. japonica GN=RPS16A PE=2 SV=1;>tr|B7E333|B7E333_ORYSJ cDNA clone:001-019-B10, full insert sequence OS=Oryza sativa subsp. japonica PE=2 SV=1;>tr|I1R3L2|I1R3L2_ORYGL Uncharacterized protein OS=Oryza glaberrima PE=3 SV=1;>tr|J3N5P0|J…	5	27.5	16.819	794850	3637600	1087700	2026100	1228300	917950	831180	897710	559630	4231900	604350	1244300
>tr|B9G9R6|B9G9R6_ORYSJ Putative uncharacterized protein OS=Oryza sativa subsp. japonica GN=OsJ_33215 PE=3 SV=1;>tr|B8BJH4|B8BJH4_ORYSI Putative uncharacterized protein OS=Oryza sativa subsp. indica GN=OsI_35379 PE=3 SV=1;>sp|A2ZC67|ASP1_ORYSI Aspartic proteinase Asp1 OS=Oryza sativa subsp. indica GN=ASP1 PE=2 SV=2;>sp|Q0IU52|ASP1_ORYSJ Aspartic proteinase Asp1 OS=Oryza sativa subsp. japonica GN=…	1	1	84.006	4419.1	39240	6803.8	9615.7	4993.6	3728.2	7733.2	6673.2	4252.6	97691	7215.1	11194
>tr|Q2RBD2|Q2RBD2_ORYSJ Non-specific lipid-transfer protein OS=Oryza sativa subsp. japonica GN=LOC_Os11g02379 PE=3 SV=1;>sp|A2ZHF1|NLTP1_ORYSI Non-specific lipid-transfer protein 1 OS=Oryza sativa subsp. indica GN=LTP PE=2 SV=1;>sp|Q0IQK9|NLTP1_ORYSJ Non-specific lipid-transfer protein 1 OS=Oryza sativa subsp. japonica GN=LTP PE=1 SV=1;>tr|A2ZAT1|A2ZAT1_ORYSI Non-specific lipid-transfer protein O…	3	42.5	11.777	158600	972630	290500	504880	183710	179260	251330	188450	184500	1820300	185670	449200
>sp|A2ZIW7|SGS3_ORYSI Protein SUPPRESSOR OF GENE SILENCING 3 homolog OS=Oryza sativa subsp. indica GN=SGS3 PE=3 SV=1;>sp|Q2QWE9|SGS3_ORYSJ Protein SUPPRESSOR OF GENE SILENCING 3 homolog OS=Oryza sativa subsp. japonica GN=SGS3 PE=2 SV=1;>tr|I1R4U3|I1R4U3_ORYGL Uncharacterized protein OS=Oryza glaberrima PE=4 SV=1	2	5.1	69.327	5507.6	24263	8622.7	15618	8597.3	7523.5	1474.8	1522.9	1037.3	7983.9	1470.2	2167.6
>sp|A2ZN77|SUT2_ORYSI Sucrose transport protein SUT2 OS=Oryza sativa subsp. indica GN=SUT2 PE=2 SV=2;>sp|Q0ILJ3|SUT2_ORYSJ Sucrose transport protein SUT2 OS=Oryza sativa subsp. japonica GN=SUT2 PE=2 SV=2;>tr|F1DPP3|F1DPP3_ORYSJ Sucrose transporter OS=Oryza sativa subsp. japonica GN=SUT2 PE=2 SV=1;>tr|G3E4M9|G3E4M9_ORYSJ Sucrose transporter 2 OS=Oryza sativa subsp. japonica GN=SUT2 PE=2 SV=1;>tr|B…	1	3.4	53.181	0	0	0	0	0	0	25817	30341	22082	222130	25086	50140
>sp|A6N0M9|NDK1_ORYSI Nucleoside diphosphate kinase 1 OS=Oryza sativa subsp. indica GN=NDKR PE=1 SV=1;>sp|Q07661|NDK1_ORYSJ Nucleoside diphosphate kinase 1 OS=Oryza sativa subsp. japonica GN=NDKR PE=1 SV=1;>tr|I1QAS5|I1QAS5_ORYGL Nucleoside diphosphate kinase OS=Oryza glaberrima PE=3 SV=1;>tr|J3ML05|J3ML05_ORYBR Nucleoside diphosphate kinase OS=Oryza brachyantha GN=OB07G20870 PE=3 SV=1;>tr|B7F7R5…	3	22.8	16.845	793200	1963200	1255900	1830000	1083300	1188000	1053100	1115200	727360	3018700	867100	1595600
>tr|J3LTH5|J3LTH5_ORYBR Uncharacterized protein OS=Oryza brachyantha GN=OB03G43510 PE=4 SV=1;>sp|B8AKX6|GLO1_ORYSI Peroxisomal (S)-2-hydroxy-acid oxidase GLO1 OS=Oryza sativa subsp. indica GN=GLO1 PE=3 SV=1;>sp|Q10CE4|GLO1_ORYSJ Peroxisomal (S)-2-hydroxy-acid oxidase GLO1 OS=Oryza sativa subsp. japonica GN=GLO1 PE=1 SV=1;>tr|I1PG64|I1PG64_ORYGL Uncharacterized protein OS=Oryza glaberrima PE=4 SV=…	1	5.2	45.965	0	1395.7	1085.8	761.73	215.56	168.37	237.23	152.71	0	1210.5	0	246.96
>sp|B8ANR3|OEP24_ORYSI Outer envelope pore protein 24, chloroplastic OS=Oryza sativa subsp. indica GN=OEP24 PE=3 SV=1;>sp|Q75IQ4|OEP24_ORYSJ Outer envelope pore protein 24, chloroplastic OS=Oryza sativa subsp. japonica GN=OEP24 PE=2 SV=1	1	9.4	24.206	0	0	0	0	0	0	3669.5	3668.3	2269.6	21594	3282.6	6017.7
>tr|Q94LL0|Q94LL0_ORYSA Putative nucleic acid binding protein OS=Oryza sativa GN=OSJNBb0024A20.20 PE=4 SV=1;>tr|I1QC29|I1QC29_ORYGL Uncharacterized protein OS=Oryza glaberrima PE=4 SV=1;>sp|Q6YTY3|ALFL9_ORYSJ PHD finger protein ALFIN-LIKE 9 OS=Oryza sativa subsp. japonica GN=Os07g0608400 PE=2 SV=1;>sp|B8B8C5|ALFL9_ORYSI PHD finger protein ALFIN-LIKE 9 OS=Oryza sativa subsp. indica GN=OsI_26819 PE…	1	3	40.76	17100	85215	18797	34677	24005	14625	0	0	0	0	0	0
>tr|J3MR75|J3MR75_ORYBR Uncharacterized protein OS=Oryza brachyantha GN=OB08G16040 PE=3 SV=1;>sp|B8BBZ7|GATP3_ORYSI Probable gamma-aminobutyrate transaminase 3, mitochondrial OS=Oryza sativa subsp. indica GN=OsI_28220 PE=3 SV=1;>sp|Q6ZCF0|GATP3_ORYSJ Probable gamma-aminobutyrate transaminase 3, mitochondrial OS=Oryza sativa subsp. japonica GN=Os08g0205900 PE=3 SV=1;>tr|I1QGI5|I1QGI5_ORYGL Unchara…	3	6.9	59.113	0	0	0	0	0	0	13512	12194	10307	84425	11759	21157
>tr|I1NXQ6|I1NXQ6_ORYGL Uncharacterized protein OS=Oryza glaberrima PE=3 SV=1;>tr|J3LA15|J3LA15_ORYBR Uncharacterized protein OS=Oryza brachyantha GN=OB02G14820 PE=3 SV=1;>sp|B9F3B6|SSDH_ORYSJ Succinate-semialdehyde dehydrogenase, mitochondrial OS=Oryza sativa subsp. japonica GN=ALDH5F1 PE=2 SV=1;>tr|B8AIJ7|B8AIJ7_ORYSI Putative uncharacterized protein OS=Oryza sativa subsp. indica GN=OsI_06045 P…	1	2.6	56.237	3828.5	26427	5324.9	10771	5868.1	5052.8	12373	12729	7510.6	84175	9362.3	19685
>sp|B9FFD2|OPR12_ORYSJ Putative 12-oxophytodienoate reductase 12 OS=Oryza sativa subsp. japonica GN=OPR12 PE=2 SV=2;>tr|A2XTV8|A2XTV8_ORYSI Putative uncharacterized protein OS=Oryza sativa subsp. indica GN=OsI_16038 PE=4 SV=1	1	4.2	43.588	0	0	0	0	0	0	509.4	167.21	0	2117.7	0	216.88
>tr|I1PU52|I1PU52_ORYGL Uncharacterized protein OS=Oryza glaberrima PE=4 SV=1;>sp|B9FK36|ACC2_ORYSJ Acetyl-CoA carboxylase 2 OS=Oryza sativa subsp. japonica GN=ACC2 PE=3 SV=2;>tr|A2Y2U1|A2Y2U1_ORYSI Putative uncharacterized protein OS=Oryza sativa subsp. indica GN=OsI_19330 PE=4 SV=1;>tr|J3M5P3|J3M5P3_ORYBR Uncharacterized protein OS=Oryza brachyantha GN=OB05G19170 PE=4 SV=1	12	6	267.08	15240	119340	22573	42829	18497	14843	147700	174430	99933	860020	121640	213280
>sp|O04138|CHI4_ORYSJ Chitinase 4 OS=Oryza sativa subsp. japonica GN=Cht4 PE=2 SV=2;>tr|Q25AB8|Q25AB8_ORYSA H0522A01.12 protein OS=Oryza sativa GN=H0522A01.12 PE=4 SV=1;>tr|I1QFE2|I1QFE2_ORYGL Uncharacterized protein OS=Oryza glaberrima PE=4 SV=1;>tr|I1PML1|I1PML1_ORYGL Uncharacterized protein OS=Oryza glaberrima PE=4 SV=1;>tr|Q7GC32|Q7GC32_ORYSI PR-3 class IV chitinase OS=Oryza sativa subsp. ind…	2	7.4	30.451	0	0	0	0	0	0	59763	42358	44033	273340	50195	155920
>tr|B8AYT8|B8AYT8_ORYSI Putative uncharacterized protein OS=Oryza sativa subsp. indica GN=OsI_20190 PE=4 SV=1;>tr|B9FKJ9|B9FKJ9_ORYSJ Putative uncharacterized protein OS=Oryza sativa subsp. japonica GN=OsJ_18779 PE=4 SV=1;>sp|O04226|P5CS_ORYSJ Delta-1-pyrroline-5-carboxylate synthase OS=Oryza sativa subsp. japonica GN=P5CS PE=2 SV=2;>tr|I1PW91|I1PW91_ORYGL Uncharacterized protein OS=Oryza glaberr…	4	7.5	80.738	293.38	3051.6	234.93	1020.9	587.77	339.11	888.47	1040	573.19	10917	874.01	1226.3
>sp|O22386|RK12_ORYSJ 50S ribosomal protein L12, chloroplastic OS=Oryza sativa subsp. japonica GN=RPL12-2 PE=2 SV=2;>tr|A2Y7L1|A2Y7L1_ORYSI Putative uncharacterized protein OS=Oryza sativa subsp. indica GN=OsI_21028 PE=3 SV=1;>tr|I1PY21|I1PY21_ORYGL Uncharacterized protein OS=Oryza glaberrima PE=3 SV=1;>tr|Q9ZWF5|Q9ZWF5_ORYSJ Os05g0568300 protein OS=Oryza sativa subsp. japonica GN=rpl12-1 PE=3 SV…	3	22.2	18.59	142620	688190	219730	370220	235370	174050	170320	199930	114940	905090	131000	261820
>tr|J3MIK4|J3MIK4_ORYBR Uncharacterized protein OS=Oryza brachyantha GN=OB07G12360 PE=4 SV=1;>tr|A2YI62|A2YI62_ORYSI Ferredoxin--NADP reductase OS=Oryza sativa subsp. indica GN=OsI_24896 PE=3 SV=1;>tr|I1Q824|I1Q824_ORYGL Ferredoxin--NADP reductase OS=Oryza glaberrima PE=3 SV=1;>sp|O23877|FENR3_ORYSJ Ferredoxin--NADP reductase, embryo isozyme, chloroplastic OS=Oryza sativa subsp. japonica GN=Os07g…	1	2.7	48.892	0	0	0	0	0	0	31546	35683	25013	156730	20548	43456
>sp|O64464|PSB1_ORYSJ Proteasome subunit beta type-1 OS=Oryza sativa subsp. japonica GN=PBF1 PE=2 SV=1;>tr|I1QQ80|I1QQ80_ORYGL Proteasome subunit beta type OS=Oryza glaberrima PE=3 SV=1;>tr|J3MYZ5|J3MYZ5_ORYBR Proteasome subunit beta type OS=Oryza brachyantha GN=OB09G22240 PE=3 SV=1;>tr|Q0J0L6|Q0J0L6_ORYSJ Proteasome subunit beta type OS=Oryza sativa subsp. japonica GN=Os09g0505600 PE=2 SV=1;>tr|…	3	19	24.281	18944	86981	26876	47469	29277	22495	30116	33210	22056	115270	20322	37375
>tr|I1P850|I1P850_ORYGL Elongation factor 1-alpha OS=Oryza glaberrima PE=3 SV=1;>tr|Q10QZ4|Q10QZ4_ORYSJ Elongation factor 1-alpha OS=Oryza sativa subsp. japonica GN=LOC_Os03g08060 PE=3 SV=1;>sp|O64937|EF1A_ORYSJ Elongation factor 1-alpha OS=Oryza sativa subsp. japonica GN=REFA1 PE=2 SV=2;>tr|B8APM5|B8APM5_ORYSI Elongation factor 1-alpha OS=Oryza sativa subsp. indica GN=OsI_10237 PE=3 SV=1;>tr|I1P…	13	35.2	50.56	2182500	20527000	3870900	7154800	3986300	2759500	2539000	2758800	1523000	29969000	2274500	4569000
>sp|O65091|NLTP4_ORYSJ Non-specific lipid-transfer protein 4 OS=Oryza sativa subsp. japonica GN=Os12g0114500 PE=3 SV=2;>tr|I1R3F7|I1R3F7_ORYGL Non-specific lipid-transfer protein OS=Oryza glaberrima PE=3 SV=1;>tr|Q0IQL2|Q0IQL2_ORYSJ Non-specific lipid-transfer protein OS=Oryza sativa subsp. japonica GN=Os12g0114500 PE=3 SV=1;>tr|Q0IV40|Q0IV40_ORYSJ Non-specific lipid-transfer protein OS=Oryza sat…	2	21	11.976	23304	181520	33150	70300	36945	28346	59477	54640	38065	404850	39255	74588
>sp|O82427|SMT2_ORYSJ 24-methylenesterol C-methyltransferase 2 OS=Oryza sativa subsp. japonica GN=Smt2-1 PE=2 SV=2;>tr|I1P7B8|I1P7B8_ORYGL Uncharacterized protein OS=Oryza glaberrima PE=4 SV=1;>tr|J3LJR0|J3LJR0_ORYBR Uncharacterized protein OS=Oryza brachyantha GN=OB03G12860 PE=4 SV=1;>tr|Q10S41|Q10S41_ORYSJ 24-methylenesterol C-methyltransferase 2, putative, expressed OS=Oryza sativa subsp. japo…	1	2.8	40.618	31724	139230	45428	89984	54370	41458	0	0	0	0	0	0
>sp|O82451|GSTF2_ORYSJ Probable glutathione S-transferase GSTF2 OS=Oryza sativa subsp. japonica GN=GSTF2 PE=1 SV=3;>tr|A2WVD3|A2WVD3_ORYSI Putative uncharacterized protein OS=Oryza sativa subsp. indica GN=OsI_03848 PE=3 SV=1;>tr|I1NRW1|I1NRW1_ORYGL Uncharacterized protein OS=Oryza glaberrima PE=3 SV=1;>tr|Q0JJ25|Q0JJ25_ORYSJ Glutathione S-transferase 2 OS=Oryza sativa subsp. japonica GN=Os01g0764…	2	18.6	23.977	3780.1	23793	6552.5	9862.6	6153.5	4207.4	86454	95465	60545	625360	67687	142570
>sp|P07728|GLUA1_ORYSJ Glutelin type-A 1 OS=Oryza sativa subsp. japonica GN=GLUA1 PE=1 SV=2;>tr|Q0JJ36|Q0JJ36_ORYSJ Glutelin OS=Oryza sativa subsp. japonica GN=Os01g0762500 PE=2 SV=1;>tr|A1YQG5|A1YQG5_ORYSJ Glutelin OS=Oryza sativa subsp. japonica PE=2 SV=1;>tr|A2WVB9|A2WVB9_ORYSI Putative uncharacterized protein OS=Oryza sativa subsp. indica GN=OsI_03835 PE=4 SV=1;>tr|I1NRU9|I1NRU9_ORYGL Unchara…	5	38.3	56.246	616560	2128100	1313800	1349400	509720	742910	1018900	450510	535700	2509300	714790	2285400
>sp|P07730|GLUA2_ORYSJ Glutelin type-A 2 OS=Oryza sativa subsp. japonica GN=GLUA2 PE=1 SV=1;>tr|A1YQG3|A1YQG3_ORYSJ Glutelin OS=Oryza sativa subsp. japonica GN=OsJ_31438 PE=2 SV=1;>tr|A2Z708|A2Z708_ORYSI Putative uncharacterized protein OS=Oryza sativa subsp. indica GN=OsI_33479 PE=4 SV=1;>tr|I1QU95|I1QU95_ORYGL Uncharacterized protein OS=Oryza glaberrima PE=4 SV=1	6	45.5	56.305	1620700	8099200	3986200	4079400	1247700	1963800	3572100	1697000	1918600	16894000	2779500	9418800
>tr|B9FQ86|B9FQ86_ORYSJ Putative uncharacterized protein OS=Oryza sativa subsp. japonica GN=OsJ_22175 PE=4 SV=1;>tr|Q0DAI8|Q0DAI8_ORYSJ Os06g0650100 protein (Fragment) OS=Oryza sativa subsp. japonica GN=Os06g0650100 PE=4 SV=2;>sp|P0C030|RUB1_ORYSJ Ubiquitin-NEDD8-like protein RUB1 OS=Oryza sativa subsp. japonica GN=RUB1 PE=2 SV=2;>sp|P0C031|RUB2_ORYSJ Ubiquitin-NEDD8-like protein RUB2 OS=Oryza sa…	1	15.4	23.485	11596	61289	16063	29885	18719	14546	24141	26277	18057	129860	18357	36666
>tr|E9KIN8|E9KIN8_ORYSJ ATP synthase subunit alpha, chloroplastic OS=Oryza sativa subsp. japonica GN=atpA PE=3 SV=1;>tr|E9KIV6|E9KIV6_9ORYZ ATP synthase subunit alpha, chloroplastic OS=Oryza meridionalis GN=atpA PE=3 SV=1;>tr|E9KJ24|E9KJ24_9ORYZ ATP synthase subunit alpha, chloroplastic OS=Oryza australiensis GN=atpA PE=3 SV=1;>sp|P0C2Z4|ATPA_ORYSA ATP synthase subunit alpha, chloroplastic OS=Ory…	10	27	58.977	384870	2116100	551800	1001300	625420	398740	720040	849260	509680	3397600	481760	1066800
>sp|P0C2Z7|ATPB_ORYSA ATP synthase subunit beta, chloroplastic OS=Oryza sativa GN=atpB PE=3 SV=1;>sp|P0C2Z8|ATPB_ORYSI ATP synthase subunit beta, chloroplastic OS=Oryza sativa subsp. indica GN=atpB PE=3 SV=1;>sp|P12085|ATPB_ORYSJ ATP synthase subunit beta, chloroplastic OS=Oryza sativa subsp. japonica GN=atpB PE=1 SV=2;>sp|Q6ENG7|ATPB_ORYNI ATP synthase subunit beta, chloroplastic OS=Oryza nivara…	12	41.2	53.954	410470	2023300	590690	1081900	681560	449840	322080	353470	223870	1563500	216180	462290
>tr|I1PI01|I1PI01_ORYGL Uncharacterized protein OS=Oryza glaberrima PE=3 SV=1;>tr|I1Q640|I1Q640_ORYGL Uncharacterized protein (Fragment) OS=Oryza glaberrima PE=3 SV=1;>sp|P0C315|CYB6_ORYSA Cytochrome b6 OS=Oryza sativa GN=petB PE=3 SV=1;>sp|P0C316|CYB6_ORYSI Cytochrome b6 OS=Oryza sativa subsp. indica GN=petB PE=3 SV=1;>sp|P12123|CYB6_ORYSJ Cytochrome b6 OS=Oryza sativa subsp. japonica GN=petB PE…	2	14.2	26.013	53630	313650	74966	145900	93939	56290	66393	78143	45473	451280	42167	87640
>tr|E9KIP1|E9KIP1_ORYSJ Photosystem I P700 chlorophyll a apoprotein A1 OS=Oryza sativa subsp. japonica GN=psaA PE=3 SV=1;>tr|E9KIV9|E9KIV9_9ORYZ Photosystem I P700 chlorophyll a apoprotein A1 OS=Oryza meridionalis GN=psaA PE=3 SV=1;>tr|E9KJ27|E9KJ27_9ORYZ Photosystem I P700 chlorophyll a apoprotein A1 OS=Oryza australiensis GN=psaA PE=3 SV=1;>sp|P0C353|PSAA_ORYSA Photosystem I P700 chlorophyll a …	2	2.6	84.873	43864	206100	56247	118570	76001	44289	0	0	0	0	0	0
>tr|E9KIP0|E9KIP0_ORYSJ Photosystem I P700 chlorophyll a apoprotein A2 OS=Oryza sativa subsp. japonica GN=psaB PE=3 SV=1;>tr|E9KIV8|E9KIV8_9ORYZ Photosystem I P700 chlorophyll a apoprotein A2 OS=Oryza meridionalis GN=psaB PE=3 SV=1;>tr|E9KJ26|E9KJ26_9ORYZ Photosystem I P700 chlorophyll a apoprotein A2 OS=Oryza australiensis GN=psaB PE=3 SV=1;>sp|P0C356|PSAB_ORYSA Photosystem I P700 chlorophyll a …	3	4.5	82.989	53978	258130	74151	138740	84909	63388	83352	92610	64703	375240	51740	120930
>sp|P0C359|PSAC_ORYSA Photosystem I iron-sulfur center OS=Oryza sativa GN=psaC PE=3 SV=1;>sp|P0C360|PSAC_ORYSI Photosystem I iron-sulfur center OS=Oryza sativa subsp. indica GN=psaC PE=3 SV=1;>sp|P0C361|PSAC_ORYSJ Photosystem I iron-sulfur center OS=Oryza sativa subsp. japonica GN=psaC PE=3 SV=1;>sp|Q6ENA6|PSAC_ORYNI Photosystem I iron-sulfur center OS=Oryza nivara GN=psaC PE=3 SV=3;>tr|E9KIT0|E9…	3	43.2	8.8993	54630	346940	81924	167880	96190	67019	278200	312000	208490	1477400	237590	453290
>sp|P0C362|PSBB_ORYSA Photosystem II CP47 chlorophyll apoprotein OS=Oryza sativa GN=psbB PE=3 SV=1;>sp|P0C363|PSBB_ORYSI Photosystem II CP47 chlorophyll apoprotein OS=Oryza sativa subsp. indica GN=psbB PE=3 SV=1;>sp|P0C364|PSBB_ORYSJ Photosystem II CP47 chlorophyll apoprotein OS=Oryza sativa subsp. japonica GN=psbB PE=3 SV=1;>sp|Q6ENE8|PSBB_ORYNI Photosystem II CP47 chlorophyll apoprotein OS=Oryz…	4	11.4	56.189	164810	808710	218190	431110	260850	155130	224230	225310	128110	1065600	133040	280060
>sp|P0C365|PSBC_ORYSA Photosystem II CP43 chlorophyll apoprotein OS=Oryza sativa GN=psbC PE=3 SV=1;>sp|P0C366|PSBC_ORYSI Photosystem II CP43 chlorophyll apoprotein OS=Oryza sativa subsp. indica GN=psbC PE=3 SV=1;>sp|P0C367|PSBC_ORYSJ Photosystem II CP43 chlorophyll apoprotein OS=Oryza sativa subsp. japonica GN=psbC PE=3 SV=1;>sp|Q6ENJ0|PSBC_ORYNI Photosystem II CP43 chlorophyll apoprotein OS=Oryz…	4	9.9	52.075	0	0	0	0	0	0	302720	383960	213910	1151000	196430	382670
>tr|E9KIQ4|E9KIQ4_ORYSJ Cytochrome b559 subunit alpha OS=Oryza sativa subsp. japonica GN=psbE PE=3 SV=1;>tr|E9KIX2|E9KIX2_9ORYZ Cytochrome b559 subunit alpha OS=Oryza meridionalis GN=psbE PE=3 SV=1;>tr|E9KJ40|E9KJ40_9ORYZ Cytochrome b559 subunit alpha OS=Oryza australiensis GN=psbE PE=3 SV=1;>sp|P0C368|PSBE_ORYSA Cytochrome b559 subunit alpha OS=Oryza sativa GN=psbE PE=3 SV=1;>sp|P0C369|PSBE_ORYS…	1	11.5	11.811	58870	368570	94297	185030	116860	61481	0	0	0	0	0	0
>tr|E9KIQ1|E9KIQ1_ORYSJ Apocytochrome f OS=Oryza sativa subsp. japonica GN=petA PE=3 SV=1;>tr|E9KIW9|E9KIW9_9ORYZ Apocytochrome f OS=Oryza meridionalis GN=petA PE=3 SV=1;>tr|E9KJ37|E9KJ37_9ORYZ Apocytochrome f OS=Oryza australiensis GN=petA PE=3 SV=1;>sp|P0C387|CYF_ORYSA Apocytochrome f OS=Oryza sativa GN=petA PE=3 SV=1;>sp|P0C388|CYF_ORYSI Apocytochrome f OS=Oryza sativa subsp. indica GN=petA PE…	1	4.3	35.713	14495	70210	19396	35290	23222	16862	0	0	0	0	0	0
>sp|P0C432|PSBA_ORYSA Photosystem Q(B) protein OS=Oryza sativa GN=psbA PE=3 SV=1;>sp|P0C433|PSBA_ORYSI Photosystem Q(B) protein OS=Oryza sativa subsp. indica GN=psbA PE=3 SV=1;>sp|P0C434|PSBA_ORYSJ Photosystem Q(B) protein OS=Oryza sativa subsp. japonica GN=psbA PE=3 SV=1;>sp|Q6ENJ7|PSBA_ORYNI Photosystem Q(B) protein OS=Oryza nivara GN=psbA PE=3 SV=1;>tr|E9KIU2|E9KIU2_9ORYZ Photosystem Q(B) prot…	2	6.8	38.962	81555	391770	117430	227730	153390	82505	88295	104080	64232	395350	54351	133980
>tr|E9KIM8|E9KIM8_ORYSJ Photosystem II D2 protein OS=Oryza sativa subsp. japonica GN=psbD PE=3 SV=1;>tr|E9KIU6|E9KIU6_9ORYZ Photosystem II D2 protein OS=Oryza meridionalis GN=psbD PE=3 SV=1;>tr|E9KJ14|E9KJ14_9ORYZ Photosystem II D2 protein OS=Oryza australiensis GN=psbD PE=3 SV=1;>sp|P0C435|PSBD_ORYSA Photosystem II D2 protein OS=Oryza sativa GN=psbD PE=3 SV=1;>sp|P0C436|PSBD_ORYSI Photosystem II…	2	20.1	40.345	31901	184850	51755	92683	52798	37359	0	0	0	0	0	0
>tr|E9KIP7|E9KIP7_ORYSJ Ribulose bisphosphate carboxylase large chain OS=Oryza sativa subsp. japonica GN=rbcL PE=3 SV=1;>tr|E9KIW5|E9KIW5_9ORYZ Ribulose bisphosphate carboxylase large chain OS=Oryza meridionalis GN=rbcL PE=3 SV=1;>tr|I1QWG3|I1QWG3_ORYGL Uncharacterized protein OS=Oryza glaberrima PE=3 SV=1;>sp|P0C510|RBL_ORYSA Ribulose bisphosphate carboxylase large chain OS=Oryza sativa GN=rbcL …	4	34.9	53.7	2009900	12321000	3148700	5623400	3493600	2145000	2072500	2359100	1437800	13773000	1511500	3508200
>sp|P0C520|ATPAM_ORYSA ATP synthase subunit alpha, mitochondrial OS=Oryza sativa GN=ATPA PE=2 SV=1;>sp|P0C521|ATPAM_ORYSI ATP synthase subunit alpha, mitochondrial OS=Oryza sativa subsp. indica GN=ATPA PE=2 SV=1;>sp|P0C522|ATPAM_ORYSJ ATP synthase subunit alpha, mitochondrial OS=Oryza sativa subsp. japonica GN=ATPA PE=1 SV=1;>tr|D3DEZ4|D3DEZ4_ORYRU ATP synthase subunit alpha OS=Oryza rufipogon GN…	16	36.1	55.373	1245400	7072500	1857600	3648800	1964000	1513200	2321500	2437700	1659900	13079000	1720200	3251500
>tr|I1NWJ9|I1NWJ9_ORYGL Catalase OS=Oryza glaberrima PE=3 SV=1;>sp|P0C549|CATA1_ORYSI Catalase isozyme A OS=Oryza sativa subsp. indica PE=2 SV=1;>sp|Q0E4K1|CATA1_ORYSJ Catalase isozyme A OS=Oryza sativa subsp. japonica GN=CATA PE=2 SV=1;>tr|A3REN3|A3REN3_ORYSI Catalase OS=Oryza sativa subsp. indica GN=CatA PE=2 SV=2;>tr|B7EAG0|B7EAG0_ORYSJ Catalase OS=Oryza sativa subsp. japonica PE=2 SV=1;>tr|B8…	2	9.5	56.913	89533	565360	126850	249050	151010	105000	154340	173640	123750	1296700	136300	272390
>sp|P0C586|SSY23_ORYSI Soluble starch synthase 2-3, chloroplastic/amyloplastic OS=Oryza sativa subsp. indica GN=SSII-3 PE=1 SV=1;>tr|D0TZR2|D0TZR2_ORYSJ Soluble starch synthase II-3 OS=Oryza sativa subsp. japonica GN=SSII-3 PE=3 SV=1;>tr|D0TZR4|D0TZR4_ORYSJ Soluble starch synthase II-3 OS=Oryza sativa subsp. japonica GN=SSII-3 PE=3 SV=1;>tr|D0TZR8|D0TZR8_ORYSI Soluble starch synthase II-3 OS=Oryz…	7	11.7	88.326	170740	755350	262620	423560	236120	245600	149600	152240	115970	588550	134450	265860
>sp|P0C5C8|REHYA_ORYSI 1-Cys peroxiredoxin A OS=Oryza sativa subsp. indica GN=OsI_27030 PE=2 SV=1;>sp|P0C5C9|REHYA_ORYSJ 1-Cys peroxiredoxin A OS=Oryza sativa subsp. japonica GN=Os07g0638300 PE=2 SV=1;>tr|B7ERQ1|B7ERQ1_ORYSJ Peroxiredoxin OS=Oryza sativa subsp. japonica GN=OsJ_25291 PE=2 SV=1;>tr|I1QCJ2|I1QCJ2_ORYGL Uncharacterized protein OS=Oryza glaberrima PE=4 SV=1	1	5	24.072	0	0	0	0	0	0	60095	41474	42065	259750	51741	156210
>sp|P0C5E5|PRO7_ORYSI Prolamin PPROL 14E OS=Oryza sativa subsp. indica PE=2 SV=1;>sp|Q0DJ45|PRO7_ORYSJ Prolamin PPROL 14E OS=Oryza sativa subsp. japonica GN=PROLM7 PE=2 SV=1;>tr|E0X6Y1|E0X6Y1_ORYSJ Prolamin OS=Oryza sativa subsp. japonica PE=2 SV=1;>tr|I1PUH1|I1PUH1_ORYGL Uncharacterized protein OS=Oryza glaberrima PE=4 SV=1;>tr|Q5EFA3|Q5EFA3_9ORYZ Prolamin OS=Oryza sativa (Indica Group) x Oryza …	1	38.7	16.869	88318	432050	145230	234690	127600	124720	48589	42834	30209	243590	45773	95885
>sp|Q6YYB0|Y8359_ORYSJ Uncharacterized protein Os08g0359500 OS=Oryza sativa subsp. japonica GN=Os08g0359500 PE=2 SV=1;>tr|I1QI24|I1QI24_ORYGL Uncharacterized protein OS=Oryza glaberrima PE=4 SV=1;>sp|P0C8Z0|Y8359_ORYSI Uncharacterized protein OsI_027940 OS=Oryza sativa subsp. indica GN=OsI_027940 PE=1 SV=2;>tr|J3MSI5|J3MSI5_ORYBR Uncharacterized protein OS=Oryza brachyantha GN=OB08G20640 PE=4 SV=1	1	3.8	22.794	58520	293560	87837	146670	99826	72030	142700	163770	76797	617640	111290	201390
>sp|P12330|CB21_ORYSJ Chlorophyll a-b binding protein 1, chloroplastic OS=Oryza sativa subsp. japonica GN=CAB1R PE=2 SV=2;>tr|B8BEP6|B8BEP6_ORYSI Putative uncharacterized protein OS=Oryza sativa subsp. indica GN=OsI_30987 PE=4 SV=1;>tr|I1QN54|I1QN54_ORYGL Uncharacterized protein OS=Oryza glaberrima PE=4 SV=1;>tr|Q0J2G2|Q0J2G2_ORYSJ Os09g0346500 protein OS=Oryza sativa subsp. japonica GN=Os09g0346…	2	30.9	28.014	204740	1867300	347880	622130	360950	229470	387180	455650	277000	2858200	301290	573630
>sp|P12331|CB22_ORYSJ Chlorophyll a-b binding protein 2, chloroplastic OS=Oryza sativa subsp. japonica GN=CAB2R PE=2 SV=2;>tr|A2WS81|A2WS81_ORYSI Putative uncharacterized protein OS=Oryza sativa subsp. indica GN=OsI_02717 PE=4 SV=1;>tr|I3QD41|I3QD41_ORYSA Chlorophyll a/b-binding protein OS=Oryza sativa PE=2 SV=1;>tr|Q0JLH1|Q0JLH1_ORYSJ Os01g0600900 protein OS=Oryza sativa subsp. japonica GN=Os01g…	1	26.1	27.552	282.28	5942.2	1043.6	1406.9	736.39	563.49	1170.7	1208.1	522.09	16745	1456.2	2096.5
>sp|P14323|GLUB1_ORYSJ Glutelin type-B 1 OS=Oryza sativa subsp. japonica GN=GluB1-A PE=2 SV=3;>tr|Q0E2D2|Q0E2D2_ORYSJ Glutelin OS=Oryza sativa subsp. japonica GN=Os02g0249800 PE=2 SV=1;>tr|B9F4T3|B9F4T3_ORYSJ Putative uncharacterized protein OS=Oryza sativa subsp. japonica GN=OsJ_06085 PE=4 SV=1;>tr|B9F4T2|B9F4T2_ORYSJ Putative uncharacterized protein OS=Oryza sativa subsp. japonica GN=OsJ_06084 …	1	37.1	56.55	78664	183830	155480	142230	50287	201590	76397	48769	33862	235910	74287	159730
>sp|P14614|GLUB4_ORYSJ Glutelin type-B 4 OS=Oryza sativa subsp. japonica GN=GLUB4 PE=1 SV=1;>sp|Q6ERU3|GLUB5_ORYSJ Glutelin type-B 5 OS=Oryza sativa subsp. japonica GN=GLUB5 PE=2 SV=1;>tr|A2X399|A2X399_ORYSI Putative uncharacterized protein OS=Oryza sativa subsp. indica GN=OsI_06679 PE=4 SV=1;>tr|Q0E261|Q0E261_ORYSJ Glutelin OS=Oryza sativa subsp. japonica GN=Os02g0268300 PE=2 SV=1;>tr|Q0E262|Q0E…	1	46.6	56.817	2736300	6804500	5966700	5626000	1920100	4205100	3511000	1948200	2097800	8131600	2966400	8150000
>tr|I1P919|I1P919_ORYGL Glutamine synthetase OS=Oryza glaberrima PE=3 SV=1;>sp|P14654|GLN12_ORYSJ Glutamine synthetase cytosolic isozyme 1-2 OS=Oryza sativa subsp. japonica GN=GLN1-2 PE=1 SV=1;>tr|B8AJN3|B8AJN3_ORYSI Glutamine synthetase OS=Oryza sativa subsp. indica GN=OsI_10575 PE=3 SV=1;>tr|Q10PS4|Q10PS4_ORYSJ Glutamine synthetase OS=Oryza sativa subsp. japonica GN=Os03g0223400 PE=2 SV=1;>tr|J…	1	3.9	39.386	0	0	0	0	0	0	7255.6	9876.3	5550.9	82207	6932.6	13694
>sp|P14655|GLNA2_ORYSJ Glutamine synthetase, chloroplastic OS=Oryza sativa subsp. japonica GN=GLN2 PE=1 SV=1;>tr|B8AVN6|B8AVN6_ORYSI Glutamine synthetase OS=Oryza sativa subsp. indica GN=OsI_17756 PE=3 SV=1;>tr|I1PQH4|I1PQH4_ORYGL Glutamine synthetase OS=Oryza glaberrima PE=3 SV=1;>tr|Q01HZ7|Q01HZ7_ORYSA Glutamine synthetase OS=Oryza sativa GN=OSIGBa0132E09-OSIGBa0108L24.11 PE=3 SV=1;>tr|Q0J9E0|Q…	1	4.4	46.642	0	0	0	0	0	0	0	0	0	0	0	0
>sp|Q4W8D0|GLN13_ORYSJ Glutamine synthetase cytosolic isozyme 1-3 OS=Oryza sativa subsp. japonica GN=GLN1-3 PE=2 SV=1;>tr|B8AQE3|B8AQE3_ORYSI Glutamine synthetase OS=Oryza sativa subsp. indica GN=OsI_13264 PE=3 SV=1;>tr|I1PEZ4|I1PEZ4_ORYGL Glutamine synthetase OS=Oryza glaberrima PE=3 SV=1;>tr|Q10DZ8|Q10DZ8_ORYSJ Glutamine synthetase OS=Oryza sativa subsp. japonica GN=Os03g0712800 PE=2 SV=1;>tr|B…	1	3.8	40.677	8515.2	107090	16213	25892	13887	9916.6	0	0	0	0	0	0
>tr|B8AFQ7|B8AFQ7_ORYSI Phenylalanine ammonia-lyase OS=Oryza sativa subsp. indica GN=OsI_08144 PE=3 SV=1;>tr|I1P2D7|I1P2D7_ORYGL Phenylalanine ammonia-lyase OS=Oryza glaberrima PE=3 SV=1;>tr|Q6K6Q1|Q6K6Q1_ORYSJ Phenylalanine ammonia-lyase OS=Oryza sativa subsp. japonica GN=P0042D01.4 PE=2 SV=1;>tr|Q7M1Q5|Q7M1Q5_ORYSA Phenylalanine ammonia-lyase OS=Oryza sativa PE=3 SV=1;>tr|A2X7F5|A2X7F5_ORYSI Ph…	1	1.2	78.347	1986.5	12200	2400.9	4785.2	2678.8	1728.7	0	0	0	0	0	0
>sp|P15280|GLGS_ORYSJ Glucose-1-phosphate adenylyltransferase small subunit, chloroplastic/amyloplastic OS=Oryza sativa subsp. japonica GN=AGPS PE=2 SV=4;>tr|A2YU91|A2YU91_ORYSI Glucose-1-phosphate adenylyltransferase OS=Oryza sativa subsp. indica GN=OsI_28901 PE=3 SV=1;>tr|A3BS75|A3BS75_ORYSJ Glucose-1-phosphate adenylyltransferase OS=Oryza sativa subsp. japonica GN=OsJ_26991 PE=2 SV=1;>tr|I1QHZ…	0	43	56.103	0	0	0	0	0	0	0	0	0	0	0	0
>sp|P17048|PRO25_ORYSJ 13 kDa prolamin C OS=Oryza sativa subsp. japonica GN=PROLM25 PE=2 SV=2;>tr|Q0D7V8|Q0D7V8_ORYSJ 13 kDa prolamin OS=Oryza sativa subsp. japonica GN=Os07g0206400 PE=2 SV=1	1	20.5	17.805	208880	380900	424380	395400	120310	184500	135110	78054	74762	338420	66256	280810
>sp|P17070|PCNA_ORYSJ Proliferating cell nuclear antigen OS=Oryza sativa subsp. japonica GN=Os02g0805200 PE=2 SV=2;>tr|A2XAR1|A2XAR1_ORYSI Putative uncharacterized protein OS=Oryza sativa subsp. indica GN=OsI_09344 PE=3 SV=1;>tr|I1P5B1|I1P5B1_ORYGL Proliferating cell nuclear antigen OS=Oryza glaberrima PE=3 SV=1;>tr|J3LI45|J3LI45_ORYBR Proliferating cell nuclear antigen OS=Oryza brachyantha GN=OB…	2	13.7	29.271	23335	139380	35418	66391	38119	28076	36210	39484	28074	175310	26366	51008
>sp|P17784|ALF_ORYSJ Fructose-bisphosphate aldolase cytoplasmic isozyme OS=Oryza sativa subsp. japonica GN=FBA PE=1 SV=2;>tr|B7SDE6|B7SDE6_ORYSJ Fructose-bisphosphate aldolase OS=Oryza sativa subsp. japonica PE=2 SV=1;>tr|I1PVH5|I1PVH5_ORYGL Fructose-bisphosphate aldolase OS=Oryza glaberrima PE=3 SV=1;>tr|J3M702|J3M702_ORYBR Fructose-bisphosphate aldolase OS=Oryza brachyantha GN=OB05G23760 PE=3 S…	0	38.5	38.863	273760	1444600	383850	784110	468080	311450	511380	561690	355390	2922800	356270	712190
>sp|P20698|PRO28_ORYSJ Prolamin PPROL 17D OS=Oryza sativa subsp. japonica GN=Os12g0269200 PE=2 SV=2;>tr|Q0IP02|Q0IP02_ORYSJ Os12g0269200 protein OS=Oryza sativa subsp. japonica GN=Os12g0269200 PE=2 SV=1;>tr|A1YQF9|A1YQF9_ORYSJ Prolamin OS=Oryza sativa subsp. japonica PE=2 SV=1;>tr|A1YQG2|A1YQG2_ORYSJ Prolamin OS=Oryza sativa subsp. japonica PE=2 SV=1;>tr|Q2QUA9|Q2QUA9_ORYSJ Os12g0269101 protein O…	2	50	17.562	285600	877420	618970	554440	273580	454380	217710	156400	102550	741590	172050	720560
>tr|B9FCV2|B9FCV2_ORYSJ Putative uncharacterized protein OS=Oryza sativa subsp. japonica GN=OsJ_16426 PE=3 SV=1;>sp|P25776|ORYA_ORYSJ Oryzain alpha chain OS=Oryza sativa subsp. japonica GN=Os04g0650000 PE=1 SV=2;>tr|B8AVK3|B8AVK3_ORYSI Putative uncharacterized protein OS=Oryza sativa subsp. indica GN=OsI_17694 PE=3 SV=1;>tr|I1PQB7|I1PQB7_ORYGL Uncharacterized protein OS=Oryza glaberrima PE=3 SV=1…	1	3.5	50.408	30011	149600	45321	82956	49184	35924	0	0	0	0	0	0
>sp|P28752|TBA1_ORYSJ Tubulin alpha-1 chain OS=Oryza sativa subsp. japonica GN=TUBA1 PE=1 SV=1;>tr|A2YMX5|A2YMX5_ORYSI Putative uncharacterized protein OS=Oryza sativa subsp. indica GN=OsI_26583 PE=3 SV=1;>tr|I1QEI6|I1QEI6_ORYGL Uncharacterized protein OS=Oryza glaberrima PE=3 SV=1;>tr|J3MMB5|J3MMB5_ORYBR Uncharacterized protein OS=Oryza brachyantha GN=OB07G25470 PE=3 SV=1;>tr|Q0PVB0|Q0PVB0_ORYSJ…	3	40.2	49.654	132410	648140	168910	299760	208340	142340	53033	56615	32543	384250	41016	76976
>sp|P29421|IAAS_ORYSJ Alpha-amylase/subtilisin inhibitor OS=Oryza sativa subsp. japonica GN=RASI PE=1 SV=2;>tr|Q01HP7|Q01HP7_ORYSA OSIGBa0115K01-H0319F09.5 protein OS=Oryza sativa GN=OSIGBa0115K01-H0319F09.5 PE=4 SV=1;>tr|Q0JBL0|Q0JBL0_ORYSJ Os04g0526600 protein OS=Oryza sativa subsp. japonica GN=Os04g0526600 PE=2 SV=1;>tr|D3U2C8|D3U2C8_ORYSI Alpha-amylase inhibitor OS=Oryza sativa subsp. indica …	2	14.5	21.417	89734	383950	142420	256580	121490	101300	0	0	0	0	0	0
>sp|P29545|EF1B_ORYSJ Elongation factor 1-beta OS=Oryza sativa subsp. japonica GN=Os07g0662500 PE=1 SV=3;>tr|A2YPM1|A2YPM1_ORYSI Elongation factor beta-1 OS=Oryza sativa subsp. indica GN=OsI_27215 PE=2 SV=1;>tr|I1QCX5|I1QCX5_ORYGL Uncharacterized protein OS=Oryza glaberrima PE=3 SV=1;>tr|Q0D3W6|Q0D3W6_ORYSJ Os07g0662500 protein OS=Oryza sativa subsp. japonica GN=Os07g0662500 PE=2 SV=1;>tr|J3MNT1|…	5	39.7	23.799	258830	1448800	370730	677090	366730	274350	314770	302830	177990	2478400	215940	445380
>sp|P29835|GL19_ORYSJ 19 kDa globulin OS=Oryza sativa subsp. japonica GN=Os05g0499100 PE=1 SV=2;>tr|A2Y665|A2Y665_ORYSI Putative uncharacterized protein OS=Oryza sativa subsp. indica GN=OsI_20488 PE=4 SV=1;>tr|Q0DH05|Q0DH05_ORYSJ Alpha-globulin OS=Oryza sativa subsp. japonica GN=Os05g0499100 PE=2 SV=1;>tr|I1PWZ3|I1PWZ3_ORYGL Uncharacterized protein OS=Oryza glaberrima PE=4 SV=1;>tr|J3M8K1|J3M8K1_…	5	30.1	21.055	2687000	7441300	6514300	6638500	2074300	4441500	2501200	1262600	1469100	6426100	2001500	7446800
>sp|P30298|SUS2_ORYSJ Sucrose synthase 2 OS=Oryza sativa subsp. japonica GN=SUS2 PE=1 SV=2;>tr|I1Q096|I1Q096_ORYGL Sucrose synthase OS=Oryza glaberrima PE=3 SV=1;>tr|I3QD82|I3QD82_ORYSA Sucrose synthase OS=Oryza sativa PE=2 SV=1;>tr|A2YA91|A2YA91_ORYSI Sucrose synthase OS=Oryza sativa subsp. indica GN=OsI_22003 PE=3 SV=1	2	34.8	92.128	992190	4714700	1497600	2614600	1551500	1294900	1167900	1183000	751460	5976100	867250	1794200
>tr|B9F6H3|B9F6H3_ORYSJ Putative uncharacterized protein OS=Oryza sativa subsp. japonica GN=OsJ_12967 PE=3 SV=1;>tr|A2XMY4|A2XMY4_ORYSI Putative uncharacterized protein OS=Oryza sativa subsp. indica GN=OsI_13912 PE=3 SV=1;>sp|P31674|RS15_ORYSJ 40S ribosomal protein S15 OS=Oryza sativa subsp. japonica GN=RPS15 PE=2 SV=2;>tr|A2YIV1|A2YIV1_ORYSI Putative uncharacterized protein OS=Oryza sativa subsp…	1	5.1	47.433	28996	98832	39810	70547	46324	35345	23476	27979	14741	77146	14481	26551
>sp|P31691|ADT_ORYSJ ADP,ATP carrier protein, mitochondrial OS=Oryza sativa subsp. japonica GN=Os02g0718900 PE=2 SV=1;>tr|B8AHM8|B8AHM8_ORYSI Putative uncharacterized protein OS=Oryza sativa subsp. indica GN=OsI_08713 PE=3 SV=1;>tr|I1P3N2|I1P3N2_ORYGL Uncharacterized protein OS=Oryza glaberrima PE=3 SV=1;>tr|I3QD57|I3QD57_ORYSA ATP/ADP translocator protein OS=Oryza sativa PE=2 SV=1;>tr|Q0DY33|Q0D…	5	27.7	41.51	795660	3921100	1120100	2206900	1385200	959620	1416300	1656800	1003500	6577700	1010900	1823900
>sp|P31924|SUS1_ORYSJ Sucrose synthase 1 OS=Oryza sativa subsp. japonica GN=SUS1 PE=1 SV=1;>tr|A2XHR1|A2XHR1_ORYSI Sucrose synthase OS=Oryza sativa subsp. indica GN=OsI_11950 PE=3 SV=1;>tr|I1PC36|I1PC36_ORYGL Sucrose synthase OS=Oryza glaberrima PE=3 SV=1;>tr|J3LPK7|J3LPK7_ORYBR Sucrose synthase OS=Oryza brachyantha GN=OB03G29830 PE=3 SV=1;>tr|A6MZV1|A6MZV1_ORYSI Sucrose synthase metabolism (Frag…	7	33.2	92.907	62316	367390	101790	173680	95150	77094	140360	158060	103750	724120	101650	203240
>tr|B8BLP4|B8BLP4_ORYSI Putative uncharacterized protein OS=Oryza sativa subsp. indica GN=OsI_36917 PE=4 SV=1;>sp|P35681|TCTP_ORYSJ Translationally-controlled tumor protein homolog OS=Oryza sativa subsp. japonica GN=TCTP PE=1 SV=1;>tr|I1QAD4|I1QAD4_ORYGL Uncharacterized protein OS=Oryza glaberrima PE=4 SV=1;>tr|Q0IR97|Q0IR97_ORYSJ Os11g0660500 protein OS=Oryza sativa subsp. japonica GN=Os11g06605…	5	12.4	55.621	217840	1665000	355970	690890	364710	270420	706140	765160	478840	3293400	523090	1017500
>sp|P35683|IF4A1_ORYSJ Eukaryotic initiation factor 4A-1 OS=Oryza sativa subsp. japonica GN=Os06g0701100 PE=2 SV=2;>tr|B7EPR0|B7EPR0_ORYSJ cDNA clone:001-114-H08, full insert sequence OS=Oryza sativa subsp. japonica PE=2 SV=1;>tr|I1Q4Z1|I1Q4Z1_ORYGL Uncharacterized protein OS=Oryza glaberrima PE=3 SV=1;>tr|J3MHA8|J3MHA8_ORYBR Uncharacterized protein OS=Oryza brachyantha GN=OB06G34020 PE=3 SV=1;>t…	3	52.2	47.087	1059200	5767600	1527600	3022500	1638400	1286600	981060	1020300	672850	5083400	739630	1386400
>tr|J3MS59|J3MS59_ORYBR Uncharacterized protein OS=Oryza brachyantha GN=OB08G19380 PE=4 SV=1;>sp|P35685|RL7A_ORYSJ 60S ribosomal protein L7a OS=Oryza sativa subsp. japonica GN=RPL7A PE=2 SV=1;>tr|A2Z2X9|A2Z2X9_ORYSI Putative uncharacterized protein OS=Oryza sativa subsp. indica GN=OsI_28791 PE=4 SV=1;>tr|J3MZ09|J3MZ09_ORYBR Uncharacterized protein OS=Oryza brachyantha GN=OB09G22380 PE=4 SV=1;>tr|…	8	25.2	36.03	666090	2093400	427320	802900	406510	296530	626540	389740	230860	3911600	305410	592710
>sp|P35686|RS20_ORYSJ 40S ribosomal protein S20 OS=Oryza sativa subsp. japonica GN=RPS20 PE=2 SV=2;>tr|A2Y8Y0|A2Y8Y0_ORYSI Putative uncharacterized protein OS=Oryza sativa subsp. indica GN=OsI_21509 PE=4 SV=1;>tr|I1PZA2|I1PZA2_ORYGL Uncharacterized protein OS=Oryza glaberrima PE=4 SV=1;>tr|Q0DEU6|Q0DEU6_ORYSJ Os06g0134000 protein OS=Oryza sativa subsp. japonica GN=Os06g0134000 PE=2 SV=1;>tr|J3MB1…	2	24.2	14.046	133730	895330	204660	380030	209820	168750	0	0	0	0	0	0
>tr|B8AP26|B8AP26_ORYSI Putative uncharacterized protein OS=Oryza sativa subsp. indica GN=OsI_12928 PE=4 SV=1;>tr|B9FA68|B9FA68_ORYSJ Putative uncharacterized protein OS=Oryza sativa subsp. japonica GN=OsJ_12022 PE=4 SV=1;>tr|B8APE8|B8APE8_ORYSI Putative uncharacterized protein OS=Oryza sativa subsp. indica GN=OsI_11539 PE=4 SV=1;>tr|B9F8E9|B9F8E9_ORYSJ Putative uncharacterized protein OS=Oryza s…	2	11.5	20.661	192280	808890	255510	475860	288040	235660	93915	112830	68461	419120	64417	126550
>tr|J3LTD7|J3LTD7_ORYBR Uncharacterized protein OS=Oryza brachyantha GN=OB03G43130 PE=3 SV=1;>tr|I1PG26|I1PG26_ORYGL Uncharacterized protein OS=Oryza glaberrima PE=3 SV=1;>sp|P37832|TBB7_ORYSJ Tubulin beta-7 chain OS=Oryza sativa subsp. japonica GN=TUBB7 PE=2 SV=2;>tr|A2XMI9|A2XMI9_ORYSI Putative uncharacterized protein OS=Oryza sativa subsp. indica GN=OsI_13743 PE=3 SV=1;>tr|A3ANA0|A3ANA0_ORYSJ …	1	43.9	50.022	68572	456780	107410	196330	111860	90673	107940	112060	69817	614210	82909	163650
>tr|I1NRT6|I1NRT6_ORYGL Aspartate aminotransferase (Fragment) OS=Oryza glaberrima PE=3 SV=1;>tr|Q0JJ47|Q0JJ47_ORYSJ Aspartate aminotransferase OS=Oryza sativa subsp. japonica GN=Os01g0760600 PE=2 SV=1;>sp|P37833|AATC_ORYSJ Aspartate aminotransferase, cytoplasmic OS=Oryza sativa subsp. japonica GN=Os01g0760600 PE=2 SV=1;>tr|A1YQJ2|A1YQJ2_ORYSJ Aspartate aminotransferase OS=Oryza sativa subsp. japo…	11	26.7	49.433	933650	4175000	1478900	2599200	1328100	1336300	1102400	1005100	703420	4439100	868320	1777100
>sp|P40392|RIC1_ORYSJ Ras-related protein RIC1 OS=Oryza sativa subsp. japonica GN=RIC1 PE=2 SV=2;>tr|A2WRD4|A2WRD4_ORYSI Putative uncharacterized protein OS=Oryza sativa subsp. indica GN=OsI_02420 PE=3 SV=1;>tr|I1NP13|I1NP13_ORYGL Uncharacterized protein OS=Oryza glaberrima PE=3 SV=1;>tr|J3L114|J3L114_ORYBR Uncharacterized protein OS=Oryza brachyantha GN=OB01G29200 PE=3 SV=1;>tr|Q0JLX8|Q0JLX8_ORY…	5	35.6	22.476	57784	663210	116680	196360	100710	74003	119530	126290	79411	1341900	122810	213160
>tr|A2Y6J2|A2Y6J2_ORYSI Putative uncharacterized protein OS=Oryza sativa subsp. indica GN=OsI_20633 PE=3 SV=1;>tr|I1PXA2|I1PXA2_ORYGL Uncharacterized protein OS=Oryza glaberrima PE=3 SV=1;>tr|J3M8W4|J3M8W4_ORYBR Uncharacterized protein OS=Oryza brachyantha GN=OB05G30380 PE=3 SV=1;>tr|Q75II9|Q75II9_ORYSJ Os05g0516800 protein OS=Oryza sativa subsp. japonica GN=B1130G10.13 PE=2 SV=1;>sp|P40393|RIC2_…	5	27.7	24.13	298630	1453300	428490	794420	477320	358940	608330	675080	427980	2957900	433280	833890
>tr|Q10JD1|Q10JD1_ORYSJ Retrotransposon protein, putative, Ty1-copia subclass OS=Oryza sativa subsp. japonica GN=LOC_Os03g31134 PE=4 SV=1;>tr|Q5KQL3|Q5KQL3_ORYSJ Putative ribosomal protein S19 OS=Oryza sativa subsp. japonica GN=Os03g31130 PE=4 SV=1;>sp|P40978|RS19_ORYSJ 40S ribosomal protein S19 OS=Oryza sativa subsp. japonica GN=RPS19A PE=3 SV=1;>tr|A2XI59|A2XI59_ORYSI Putative uncharacterized p…	9	5	170.95	486330	3095800	738970	1418700	789650	589520	811030	863640	555830	5988800	634940	1223800
>sp|P41344|FENR1_ORYSJ Ferredoxin--NADP reductase, leaf isozyme, chloroplastic OS=Oryza sativa subsp. japonica GN=Os06g0107700 PE=2 SV=1;>tr|A2Y8E0|A2Y8E0_ORYSI Putative uncharacterized protein OS=Oryza sativa subsp. indica GN=OsI_21320 PE=4 SV=1;>tr|I1PYT7|I1PYT7_ORYGL Uncharacterized protein OS=Oryza glaberrima PE=4 SV=1;>tr|Q0DF89|Q0DF89_ORYSJ Os06g0107700 protein OS=Oryza sativa subsp. japoni…	1	4.4	40.008	1873.7	10432	2615.8	3995.5	2786.2	1891.7	4429.4	4542.2	2697.6	29383	2932.8	6679.4
>tr|B8B0B0|B8B0B0_ORYSI Glucose-6-phosphate isomerase OS=Oryza sativa subsp. indica GN=OsI_22416 PE=3 SV=1;>tr|I1PG02|I1PG02_ORYGL Glucose-6-phosphate isomerase OS=Oryza glaberrima PE=3 SV=1;>sp|P42862|G6PIA_ORYSJ Glucose-6-phosphate isomerase, cytosolic A OS=Oryza sativa subsp. japonica GN=Os03g0776000 PE=2 SV=2;>sp|P42863|G6PIB_ORYSJ Glucose-6-phosphate isomerase, cytosolic B OS=Oryza sativa su…	5	7.2	75.042	81442	404760	120400	229950	120790	93309	90060	93893	57816	892870	78348	145540
>tr|B8AAY0|B8AAY0_ORYSI Putative uncharacterized protein OS=Oryza sativa subsp. indica GN=OsI_04129 PE=3 SV=1;>sp|P45960|TBB4_ORYSJ Tubulin beta-4 chain OS=Oryza sativa subsp. japonica GN=TUBB4 PE=2 SV=1;>tr|I1NSJ3|I1NSJ3_ORYGL Uncharacterized protein OS=Oryza glaberrima PE=3 SV=1;>tr|Q0JIE9|Q0JIE9_ORYSJ Os01g0805900 protein OS=Oryza sativa subsp. japonica GN=Os01g0805900 PE=2 SV=1;>tr|J3L519|J3L…	1	44.4	55.477	17394	69880	22450	43424	27354	23230	74909	69917	49943	170130	57312	104970
>sp|P46265|TBB5_ORYSJ Tubulin beta-5 chain OS=Oryza sativa subsp. japonica GN=TUBB5 PE=1 SV=1;>tr|A2X1B6|A2X1B6_ORYSI Putative uncharacterized protein OS=Oryza sativa subsp. indica GN=OsI_05997 PE=3 SV=1;>tr|I1NXL5|I1NXL5_ORYGL Uncharacterized protein OS=Oryza glaberrima PE=3 SV=1;>tr|Q0E3L8|Q0E3L8_ORYSJ Os02g0167300 protein OS=Oryza sativa subsp. japonica GN=Os02g0167300 PE=2 SV=1;>sp|Q40665|TBB…	2	51.2	50.105	237670	1228200	333740	593570	389190	288200	296090	319730	177900	1331400	213200	400450
>sp|P46465|PRS6A_ORYSJ 26S protease regulatory subunit 6A homolog OS=Oryza sativa subsp. japonica GN=TBP1 PE=2 SV=2;>tr|I1P5A0|I1P5A0_ORYGL Uncharacterized protein OS=Oryza glaberrima PE=3 SV=1;>tr|I1PZY0|I1PZY0_ORYGL Uncharacterized protein OS=Oryza glaberrima PE=3 SV=1;>tr|J3MBQ3|J3MBQ3_ORYBR Uncharacterized protein OS=Oryza brachyantha GN=OB06G14470 PE=3 SV=1;>tr|Q0DWP6|Q0DWP6_ORYSJ Os02g08037…	3	12.6	47.797	139430	733500	201940	358740	219420	172900	119250	130570	78675	589980	86087	162230
>tr|B8AM18|B8AM18_ORYSI Putative uncharacterized protein OS=Oryza sativa subsp. indica GN=OsI_11173 PE=3 SV=1;>tr|B9F7V2|B9F7V2_ORYSJ Putative uncharacterized protein OS=Oryza sativa subsp. japonica GN=OsJ_10505 PE=3 SV=1;>tr|I1PAF8|I1PAF8_ORYGL Uncharacterized protein OS=Oryza glaberrima PE=3 SV=1;>tr|J3LMX2|J3LMX2_ORYBR Uncharacterized protein OS=Oryza brachyantha GN=OB03G23980 PE=3 SV=1;>tr|Q8…	5	13	50.864	63591	379100	90645	157960	97077	69171	55780	61903	38177	280610	38579	79867
>sp|P48494|TPIS_ORYSJ Triosephosphate isomerase, cytosolic OS=Oryza sativa subsp. japonica GN=TPI PE=1 SV=3;>tr|B8AD93|B8AD93_ORYSI Triosephosphate isomerase OS=Oryza sativa subsp. indica GN=OsI_00389 PE=3 SV=1;>tr|E0X6V4|E0X6V4_ORYSJ Triosephosphate isomerase OS=Oryza sativa subsp. japonica PE=2 SV=1;>tr|I1NK74|I1NK74_ORYGL Triosephosphate isomerase OS=Oryza glaberrima PE=3 SV=1;>tr|Q0JQP8|Q0JQP…	9	53.8	27.063	671810	3750500	1000600	1807100	968380	788900	860050	887830	578920	5812100	664190	1348300
>sp|P49027|GBLPA_ORYSJ Guanine nucleotide-binding protein subunit beta-like protein A OS=Oryza sativa subsp. japonica GN=RACK1A PE=1 SV=1;>tr|A2WTW6|A2WTW6_ORYSI Putative uncharacterized protein OS=Oryza sativa subsp. indica GN=OsI_03315 PE=4 SV=1;>tr|I1NQS0|I1NQS0_ORYGL Uncharacterized protein OS=Oryza glaberrima PE=4 SV=1;>tr|J3L304|J3L304_ORYBR Uncharacterized protein OS=Oryza brachyantha GN=O…	9	38	36.231	150050	853410	229310	438180	244970	194820	617530	386840	238150	1924700	261780	497850
>sp|P49100|CYB5_ORYSJ Cytochrome b5 OS=Oryza sativa subsp. japonica GN=Os05g0108800 PE=2 SV=2;>tr|A2XZJ1|A2XZJ1_ORYSI Putative uncharacterized protein OS=Oryza sativa subsp. indica GN=OsI_18149 PE=3 SV=1;>tr|I3QD60|I3QD60_ORYSA Cytochrome b5 protein OS=Oryza sativa PE=2 SV=1;>tr|Q0DLC5|Q0DLC5_ORYSJ Os05g0108800 protein OS=Oryza sativa subsp. japonica GN=Os05g0108800 PE=2 SV=1;>tr|J3M394|J3M394_OR…	1	18.2	15.282	8504.8	73081	14952	22661	13924	9065.1	6071.3	5642.1	4203.1	36485	4945.9	9842.2
>tr|A2XS59|A2XS59_ORYSI 40S ribosomal protein S8 OS=Oryza sativa subsp. indica GN=OsI_15456 PE=3 SV=1;>sp|P49199|RS8_ORYSJ 40S ribosomal protein S8 OS=Oryza sativa subsp. japonica GN=RPS8 PE=2 SV=2;>tr|B8AHZ6|B8AHZ6_ORYSI 40S ribosomal protein S8 OS=Oryza sativa subsp. indica GN=OsI_07259 PE=3 SV=1;>tr|I1P0I3|I1P0I3_ORYGL 40S ribosomal protein S8 OS=Oryza glaberrima PE=3 SV=1;>tr|Q0E158|Q0E158_OR…	1	35.3	24.912	17236	93857	25915	47574	24250	20910	96359	97312	62478	569090	73215	144680
>tr|J3MYM8|J3MYM8_ORYBR Uncharacterized protein OS=Oryza brachyantha GN=OB09G21070 PE=4 SV=1;>tr|I1NWC2|I1NWC2_ORYGL Uncharacterized protein OS=Oryza glaberrima PE=4 SV=1;>tr|Q0E4R7|Q0E4R7_ORYSJ Os02g0103700 protein OS=Oryza sativa subsp. japonica GN=Os02g0103700 PE=2 SV=1;>sp|P49210|RL9_ORYSJ 60S ribosomal protein L9 OS=Oryza sativa subsp. japonica GN=RPL9 PE=2 SV=3;>tr|A2Z2J3|A2Z2J3_ORYSI 60S r…	6	28.6	29.49	426180	3408700	685410	1370900	733110	500350	451470	507650	311520	3757900	365580	716990
>tr|Q75GN6|Q75GN6_ORYSJ Putative 40S ribosomal protein S26 OS=Oryza sativa subsp. japonica GN=OSJNBa0018K15.3 PE=4 SV=1;>tr|I1PWL5|I1PWL5_ORYGL Uncharacterized protein OS=Oryza glaberrima PE=4 SV=1;>tr|J3L5C2|J3L5C2_ORYBR Uncharacterized protein (Fragment) OS=Oryza brachyantha GN=OB01G44280 PE=4 SV=1;>tr|A2Y5R4|A2Y5R4_ORYSI 40S ribosomal protein S26 OS=Oryza sativa subsp. indica GN=OsI_20339 PE=2…	2	12.4	20.606	389070	2702400	645120	1551100	746480	550480	547680	611100	396220	3608900	419700	1019700
>sp|P49398|RS4_ORYSJ 40S ribosomal protein S4 OS=Oryza sativa subsp. japonica GN=RPS4 PE=2 SV=3;>tr|A2WZV1|A2WZV1_ORYSI Putative uncharacterized protein OS=Oryza sativa subsp. indica GN=OsI_05494 PE=4 SV=1;>tr|Q0E4Q0|Q0E4Q0_ORYSJ 40S ribosomal protein S4 OS=Oryza sativa subsp. japonica GN=Os02g0105900 PE=2 SV=1;>tr|I1NWE0|I1NWE0_ORYGL Uncharacterized protein (Fragment) OS=Oryza glaberrima PE=4 SV…	1	39.6	29.865	1225200	6531300	1692400	3300600	1818300	1370100	1544400	1528600	1003000	8742200	1101100	2166700
>sp|P51431|R27AB_ORYSJ Ubiquitin-40S ribosomal protein S27a-2 OS=Oryza sativa subsp. japonica GN=RPS27AB PE=2 SV=3;>sp|Q9ARZ9|R27AA_ORYSJ Ubiquitin-40S ribosomal protein S27a-1 OS=Oryza sativa subsp. japonica GN=RPS27AA PE=2 SV=1;>tr|A2WPB5|A2WPB5_ORYSI Putative uncharacterized protein OS=Oryza sativa subsp. indica GN=OsI_01687 PE=4 SV=1;>tr|A6MZJ4|A6MZJ4_ORYSI 40S ribosomal protein S27a OS=Oryza…	2	21.3	17.682	206310	1917200	353000	529720	355830	266860	550510	597620	302710	5606500	497780	962590
>tr|I1Q940|I1Q940_ORYGL Uncharacterized protein OS=Oryza glaberrima PE=4 SV=1;>tr|A2XN99|A2XN99_ORYSI Putative uncharacterized protein OS=Oryza sativa subsp. indica GN=OsI_14032 PE=4 SV=1;>tr|B9FW82|B9FW82_ORYSJ Putative uncharacterized protein OS=Oryza sativa subsp. japonica GN=OsJ_23579 PE=3 SV=1;>tr|J3L559|J3L559_ORYBR Uncharacterized protein OS=Oryza brachyantha GN=OB01G43650 PE=3 SV=1;>tr|B9…	7	47.6	41.07	527680	3039500	768150	1550100	885430	643570	612900	624790	373450	3919900	446340	848120
>sp|P52428|PSA1_ORYSJ Proteasome subunit alpha type-1 OS=Oryza sativa subsp. japonica GN=PAF1 PE=2 SV=1;>tr|B8AHG2|B8AHG2_ORYSI Proteasome subunit alpha type OS=Oryza sativa subsp. indica GN=OsI_05746 PE=3 SV=1;>tr|I1NX03|I1NX03_ORYGL Proteasome subunit alpha type OS=Oryza glaberrima PE=3 SV=1;>tr|Q0E466|Q0E466_ORYSJ Proteasome subunit alpha type OS=Oryza sativa subsp. japonica GN=Os02g0133800 PE…	6	31.1	29.63	230870	1311800	351380	674820	390890	304030	93702	98583	63913	399320	64929	129230
>sp|P55142|GRXC6_ORYSJ Glutaredoxin-C6 OS=Oryza sativa subsp. japonica GN=GRXC6 PE=1 SV=2;>tr|A2XVD7|A2XVD7_ORYSI Putative uncharacterized protein OS=Oryza sativa subsp. indica GN=OsI_16580 PE=4 SV=1;>tr|A3AVF9|A3AVF9_ORYSJ Putative uncharacterized protein OS=Oryza sativa subsp. japonica GN=OsJ_15409 PE=4 SV=1;>tr|I1PMW4|I1PMW4_ORYGL Uncharacterized protein OS=Oryza glaberrima PE=4 SV=1;>tr|Q01I7…	3	44.6	11.774	23822	263640	47172	74587	35520	26777	27581	27758	15692	191850	20866	40173
>tr|A3A0Y3|A3A0Y3_ORYSJ Putative uncharacterized protein OS=Oryza sativa subsp. japonica GN=OsJ_04554 PE=4 SV=1;>tr|A2WYE0|A2WYE0_ORYSI Putative uncharacterized protein OS=Oryza sativa subsp. indica GN=OsI_04942 PE=4 SV=1;>tr|I1NUP7|I1NUP7_ORYGL Uncharacterized protein OS=Oryza glaberrima PE=4 SV=1;>tr|J3L759|J3L759_ORYBR Uncharacterized protein OS=Oryza brachyantha GN=OB01G50650 PE=4 SV=1;>tr|Q8…	1	6.6	16.855	46069	161400	58317	107890	73067	54656	373750	406440	249740	1084400	252030	448490
>sp|P83646|PSBQ_ORYSI Oxygen-evolving enhancer protein 3, chloroplastic OS=Oryza sativa subsp. indica GN=OsI_025465 PE=1 SV=2;>sp|Q0D5P8|PSBQ_ORYSJ Oxygen-evolving enhancer protein 3, chloroplastic OS=Oryza sativa subsp. japonica GN=Os07g0544800 PE=2 SV=1;>tr|B7EFZ9|B7EFZ9_ORYSJ cDNA clone:J023004I02, full insert sequence OS=Oryza sativa subsp. japonica PE=2 SV=1;>tr|A3BKU8|A3BKU8_ORYSJ Putative …	5	26.7	22.981	201220	1623500	296950	640770	348590	211840	138710	143960	82751	1083100	101090	190800
>sp|P83647|PROFX_ORYSI Profilin LP04 OS=Oryza sativa subsp. indica GN=OsI_020954 PE=1 SV=2;>sp|Q5VMJ3|PROFX_ORYSJ Profilin LP04 OS=Oryza sativa subsp. japonica GN=Os06g0152100 PE=2 SV=1;>tr|B7E355|B7E355_ORYSJ Profilin OS=Oryza sativa subsp. japonica PE=2 SV=1;>tr|I1PZN2|I1PZN2_ORYGL Profilin OS=Oryza glaberrima PE=3 SV=1;>tr|J3MBC2|J3MBC2_ORYBR Profilin OS=Oryza brachyantha GN=OB06G13160 PE=3 SV…	3	23.7	14.133	144520	570880	200240	369790	209220	187400	226410	219650	155670	1148200	167420	346390
>sp|P93407|SODCP_ORYSJ Superoxide dismutase [Cu-Zn], chloroplastic OS=Oryza sativa subsp. japonica GN=SODCP PE=1 SV=1;>tr|I1QKG1|I1QKG1_ORYGL Superoxide dismutase [Cu-Zn] OS=Oryza glaberrima PE=3 SV=1;>tr|Q0J3N7|Q0J3N7_ORYSJ Superoxide dismutase [Cu-Zn] OS=Oryza sativa subsp. japonica GN=Os08g0561700 PE=2 SV=1;>tr|A2YY59|A2YY59_ORYSI Superoxide dismutase [Cu-Zn] OS=Oryza sativa subsp. indica GN=O…	5	41.7	21.301	165990	1134500	287510	549180	247800	236520	160740	175140	120350	1477900	139340	322070
>sp|P93431|RCA_ORYSJ Ribulose bisphosphate carboxylase/oxygenase activase, chloroplastic OS=Oryza sativa subsp. japonica GN=RCA PE=1 SV=2;>tr|B8BIM0|B8BIM0_ORYSI Putative uncharacterized protein OS=Oryza sativa subsp. indica GN=OsI_37096 PE=4 SV=1;>tr|G8CTM8|G8CTM8_ORYSJ Ribulose bisphosphate carboxylase activase small isoform OS=Oryza sativa subsp. japonica PE=2 SV=1;>tr|H2KW98|H2KW98_ORYSJ Ribu…	3	9	51.454	0	0	0	0	0	0	45922	62936	20575	241030	32007	74150
>sp|P93438|METK2_ORYSJ S-adenosylmethionine synthase 2 OS=Oryza sativa subsp. japonica GN=SAM2 PE=2 SV=1;>tr|I1NMP4|I1NMP4_ORYGL S-adenosylmethionine synthase OS=Oryza glaberrima PE=3 SV=1;>tr|B9EW46|B9EW46_ORYSJ Putative uncharacterized protein OS=Oryza sativa subsp. japonica GN=OsJ_01540 PE=3 SV=1	1	18	42.9	154900	512910	198390	296230	219490	188010	192120	199410	113760	465220	136030	225110
>tr|B8B2L2|B8B2L2_ORYSI Putative uncharacterized protein OS=Oryza sativa subsp. indica GN=OsI_24520 PE=4 SV=1;>sp|Q01401|GLGB_ORYSJ 1,4-alpha-glucan-branching enzyme, chloroplastic/amyloplastic OS=Oryza sativa subsp. japonica GN=SBE1 PE=1 SV=2;>tr|D0TZI4|D0TZI4_ORYSI Starch branching enzyme 1 OS=Oryza sativa subsp. indica GN=SBE1 PE=4 SV=1;>tr|Q0D9D0|Q0D9D0_ORYSJ Os06g0726400 protein OS=Oryza sat…	20	28.1	94.049	1314200	5938400	2515400	3973500	1447200	2108000	1424800	1115500	1033400	6997700	1372300	3103500
>sp|Q01859|ATPBM_ORYSJ ATP synthase subunit beta, mitochondrial OS=Oryza sativa subsp. japonica GN=ATPB PE=1 SV=2;>tr|Q0DG48|Q0DG48_ORYSJ ATP synthase subunit beta OS=Oryza sativa subsp. japonica GN=atpD PE=2 SV=1;>tr|I1PXR3|I1PXR3_ORYGL ATP synthase subunit beta OS=Oryza glaberrima PE=3 SV=1;>tr|B9FLI4|B9FLI4_ORYSJ ATP synthase subunit beta OS=Oryza sativa subsp. japonica GN=atpD PE=3 SV=1;>tr|B…	3	56	58.933	1282900	6769000	1806100	3630300	1978200	1494700	2114900	2094100	1416600	10369000	1485000	2894100
>sp|Q01881|RA05_ORYSJ Seed allergenic protein RA5 OS=Oryza sativa subsp. japonica GN=RA5 PE=1 SV=2;>tr|A2YJG5|A2YJG5_ORYSI Putative uncharacterized protein OS=Oryza sativa subsp. indica GN=OsI_25375 PE=4 SV=1;>tr|Q0D7S0|Q0D7S0_ORYSJ Allergen RA5B OS=Oryza sativa subsp. japonica GN=Os07g0215500 PE=2 SV=1;>tr|O49178|O49178_ORYSA Allergenic protein OS=Oryza sativa PE=2 SV=1	2	31.2	17.293	728180	2326000	1491900	1671100	636190	1087700	1073800	711530	649230	3456000	891730	2232900
>sp|Q01882|RAG2_ORYSJ Seed allergenic protein RAG2 OS=Oryza sativa subsp. japonica GN=RAG2 PE=1 SV=2;>tr|A2YJG1|A2YJG1_ORYSI Putative uncharacterized protein OS=Oryza sativa subsp. indica GN=OsI_25370 PE=4 SV=1;>tr|Q0D7S4|Q0D7S4_ORYSJ Allergen RAG2 OS=Oryza sativa subsp. japonica GN=Os07g0214300 PE=2 SV=1;>tr|Q40653|Q40653_ORYSJ Allergenic protein (Fragment) OS=Oryza sativa subsp. japonica PE=2 S…	5	50.6	17.864	490380	1241800	1052700	1147100	356190	695520	775440	496760	473050	2175400	559570	1749100
>sp|Q01883|RAG1_ORYSJ Seed allergenic protein RAG1 OS=Oryza sativa subsp. japonica GN=RAG1 PE=1 SV=2;>tr|Q0D7S5|Q0D7S5_ORYSJ Os07g0214100 protein OS=Oryza sativa subsp. japonica GN=Os07g0214100 PE=2 SV=1;>tr|A2YJF9|A2YJF9_ORYSI Putative uncharacterized protein OS=Oryza sativa subsp. indica GN=OsI_25368 PE=4 SV=1;>tr|A3BHT2|A3BHT2_ORYSJ Putative uncharacterized protein OS=Oryza sativa subsp. japon…	3	28.2	17.568	11289	48983	20733	29949	13024	11783	57200	52137	36476	196260	35320	93390
>sp|Q01IS7|INV2_ORYSI Beta-fructofuranosidase, insoluble isoenzyme 2 OS=Oryza sativa subsp. indica GN=CIN2 PE=2 SV=2;>sp|Q0JDC5|INV2_ORYSJ Beta-fructofuranosidase, insoluble isoenzyme 2 OS=Oryza sativa subsp. japonica GN=CIN2 PE=2 SV=1;>tr|B5KNJ4|B5KNJ4_ORYSJ Grain incomplete filling 1 OS=Oryza sativa subsp. japonica GN=GIF1 PE=2 SV=1;>tr|B8ATN8|B8ATN8_ORYSI Putative uncharacterized protein OS=Or…	1	2	66.232	14283	58501	20918	33876	22838	15103	0	0	0	0	0	0
>sp|Q02897|GLUB2_ORYSJ Glutelin type-B 2 OS=Oryza sativa subsp. japonica GN=GLUB2 PE=2 SV=2;>tr|A1YQH5|A1YQH5_ORYSJ Glutelin OS=Oryza sativa subsp. japonica PE=2 SV=1;>tr|Q0E2D5|Q0E2D5_ORYSJ Glutelin OS=Oryza sativa subsp. japonica GN=Os02g0249600 PE=2 SV=2;>tr|B9F4T1|B9F4T1_ORYSJ Putative uncharacterized protein OS=Oryza sativa subsp. japonica GN=OsJ_06082 PE=4 SV=1;>tr|A1YQH6|A1YQH6_ORYSJ Glute…	1	30.5	56.046	76617	234610	135050	164110	67641	191310	143700	92265	70484	418160	150160	273970
>sp|Q06967|14336_ORYSJ 14-3-3-like protein GF14-F OS=Oryza sativa subsp. japonica GN=GF14F PE=1 SV=2;>tr|A2XL95|A2XL95_ORYSI Putative uncharacterized protein OS=Oryza sativa subsp. indica GN=OsI_13240 PE=3 SV=1;>tr|Q10E23|Q10E23_ORYSJ 14-3-3 protein OS=Oryza sativa subsp. japonica GN=Os03g0710800 PE=2 SV=1;>tr|J3LS37|J3LS37_ORYBR Uncharacterized protein OS=Oryza brachyantha GN=OB03G38630 PE=3 SV=…	8	68.8	29.177	1503700	13038000	2438600	4894000	2448300	1731200	2035900	2170100	1374800	19243000	1701900	3312400
>sp|Q07078|HSP83_ORYSJ Heat shock protein 81-3 OS=Oryza sativa subsp. japonica GN=HSP81-3 PE=2 SV=2;>tr|Q0J0U8|Q0J0U8_ORYSJ Heat shock protein OS=Oryza sativa subsp. japonica GN=Os09g0482400 PE=2 SV=1;>sp|Q69QQ6|HSP82_ORYSJ Heat shock protein 81-2 OS=Oryza sativa subsp. japonica GN=HSP81-2 PE=2 SV=1;>tr|A2Z2G1|A2Z2G1_ORYSI Putative uncharacterized protein OS=Oryza sativa subsp. indica GN=OsI_3179…	4	37.9	80.183	1960600	11182000	2535600	4774100	3064200	2006300	3299000	3441100	1914200	19164000	2175600	3898900
>sp|Q08479|KAD1_ORYSJ Adenylate kinase A OS=Oryza sativa subsp. japonica GN=ADK-A PE=2 SV=1;>tr|A2ZJA6|A2ZJA6_ORYSI Adenylate kinase OS=Oryza sativa subsp. indica GN=adk PE=3 SV=1;>tr|I1R543|I1R543_ORYGL Adenylate kinase OS=Oryza glaberrima GN=adk PE=3 SV=1;>tr|Q0IP84|Q0IP84_ORYSJ Adenylate kinase OS=Oryza sativa subsp. japonica GN=adk PE=2 SV=1;>tr|J3L098|J3L098_ORYBR Adenylate kinase OS=Oryza b…	2	26.1	26.406	38551	172840	57634	96819	55668	45132	62999	62689	41743	276140	45579	90204
>sp|Q08480|KAD2_ORYSJ Adenylate kinase B OS=Oryza sativa subsp. japonica GN=ADK-B PE=2 SV=1;>tr|A2ZDQ6|A2ZDQ6_ORYSI Adenylate kinase OS=Oryza sativa subsp. indica GN=adk PE=3 SV=1;>tr|I1QZK5|I1QZK5_ORYGL Adenylate kinase OS=Oryza glaberrima GN=adk PE=3 SV=1;>tr|Q0IT43|Q0IT43_ORYSJ Adenylate kinase OS=Oryza sativa subsp. japonica GN=Os11g0312400 PE=2 SV=1;>tr|J3NCD1|J3NCD1_ORYBR Adenylate kinase O…	3	30.5	26.675	196910	432530	227500	367060	219380	201420	533400	1155200	356880	1704300	364530	651850
>tr|B9F952|B9F952_ORYSJ Putative uncharacterized protein OS=Oryza sativa subsp. japonica GN=OsJ_11349 PE=4 SV=1;>sp|Q09151|GLUA3_ORYSJ Glutelin type-A 3 OS=Oryza sativa subsp. japonica GN=GLUA3 PE=2 SV=2;>tr|Q10JA8|Q10JA8_ORYSJ Glutelin OS=Oryza sativa subsp. japonica GN=Os03g0427300 PE=2 SV=1;>tr|J3M4W6|J3M4W6_ORYBR Uncharacterized protein OS=Oryza brachyantha GN=OB05G16400 PE=4 SV=1;>tr|I1NRU4|…	0	38	64.294	2928000	10826000	5534800	7356300	2657600	4557600	3259100	2007900	1991300	11911000	2758200	6259000
>sp|Q0D519|FH13_ORYSJ Formin-like protein 13 OS=Oryza sativa subsp. japonica GN=FH13 PE=2 SV=1;>tr|B8B804|B8B804_ORYSI Putative uncharacterized protein OS=Oryza sativa subsp. indica GN=OsI_26679 PE=4 SV=1;>tr|B9FY64|B9FY64_ORYSJ Putative uncharacterized protein OS=Oryza sativa subsp. japonica GN=OsJ_24935 PE=4 SV=1	2	2.5	83.809	0	0	0	0	0	0	215330	202600	162180	852400	176560	320580
>sp|Q0DAE4|GRXC8_ORYSJ Glutaredoxin-C8 OS=Oryza sativa subsp. japonica GN=GRXC8 PE=2 SV=2;>tr|A2YFU4|A2YFU4_ORYSI Putative uncharacterized protein OS=Oryza sativa subsp. indica GN=OsI_23986 PE=4 SV=1;>tr|A3BE95|A3BE95_ORYSJ Putative uncharacterized protein OS=Oryza sativa subsp. japonica GN=OsJ_22233 PE=4 SV=1;>tr|I1Q4A8|I1Q4A8_ORYGL Uncharacterized protein OS=Oryza glaberrima PE=4 SV=1	1	11.8	14.761	6831.2	34477	12919	22454	11427	10861	0	0	0	0	0	0
>sp|Q0DEC8|SSY1_ORYSJ Soluble starch synthase 1, chloroplastic/amyloplastic OS=Oryza sativa subsp. japonica GN=Os06g0160700 PE=1 SV=1;>tr|A3B8M1|A3B8M1_ORYSJ Putative uncharacterized protein OS=Oryza sativa subsp. japonica GN=OsJ_20213 PE=3 SV=1;>tr|B7F2B2|B7F2B2_ORYSJ Soluble starch synthase I OS=Oryza sativa subsp. japonica GN=SSI PE=2 SV=1;>tr|D0TZM6|D0TZM6_ORYSI Soluble starch synthase I OS=O…	1	2.8	70.951	14620	82328	21991	39554	19891	18640	0	0	0	0	0	0
>tr|B9FNT1|B9FNT1_ORYSJ Putative uncharacterized protein OS=Oryza sativa subsp. japonica GN=OsJ_18003 PE=4 SV=1;>tr|B8AWD9|B8AWD9_ORYSI Putative uncharacterized protein OS=Oryza sativa subsp. indica GN=OsI_19411 PE=4 SV=1;>sp|Q0DJA0|COPD1_ORYSJ Coatomer subunit delta-1 OS=Oryza sativa subsp. japonica GN=Os05g0310800 PE=2 SV=1;>tr|J3M5W2|J3M5W2_ORYBR Uncharacterized protein OS=Oryza brachyantha GN…	5	6.8	86.099	48016	260140	66308	136410	76185	57401	110790	114110	76324	659390	88673	211190
>sp|Q0DJC5|OST1A_ORYSJ Dolichyl-diphosphooligosaccharide--protein glycosyltransferase subunit 1A OS=Oryza sativa subsp. japonica GN=OST1A PE=2 SV=1;>tr|B8AWB3|B8AWB3_ORYSI Putative uncharacterized protein OS=Oryza sativa subsp. indica GN=OsI_19365 PE=4 SV=1;>tr|I1PU76|I1PU76_ORYGL Uncharacterized protein OS=Oryza glaberrima PE=4 SV=1;>tr|J3M5S8|J3M5S8_ORYBR Uncharacterized protein OS=Oryza brachy…	1	2.1	69.521	433.32	3966.6	1770.9	2638.1	1200.1	931.25	1525.3	911.3	468.27	4224.9	426.49	1337.5
>sp|Q0J3D9|COPA3_ORYSJ Coatomer subunit alpha-3 OS=Oryza sativa subsp. japonica GN=Os09g0127800 PE=2 SV=1;>sp|Q9AUR8|COPA1_ORYSJ Coatomer subunit alpha-1 OS=Oryza sativa subsp. japonica GN=Os03g0711400 PE=2 SV=1;>tr|A2YYM7|A2YYM7_ORYSI Putative uncharacterized protein OS=Oryza sativa subsp. indica GN=OsI_30447 PE=4 SV=1;>tr|B7EQ85|B7EQ85_ORYSJ cDNA clone:J023075G08, full insert sequence OS=Oryza …	8	8.5	136.56	153590	856010	234990	435600	250730	199720	122030	132090	87880	597250	87836	174020
>sp|Q0JF58|AGO4B_ORYSJ Protein argonaute 4B OS=Oryza sativa subsp. japonica GN=AGO4B PE=2 SV=1;>tr|B8AUX7|B8AUX7_ORYSI Putative uncharacterized protein OS=Oryza sativa subsp. indica GN=OsI_14737 PE=4 SV=1;>tr|I1PIX5|I1PIX5_ORYGL Uncharacterized protein OS=Oryza glaberrima PE=4 SV=1;>tr|Q01MP5|Q01MP5_ORYSA H0820C10.3 protein OS=Oryza sativa GN=H0820C10.3 PE=4 SV=1;>tr|J3LVI6|J3LVI6_ORYBR Uncharact…	2	3.7	101.74	6359.7	28077	7613.7	13603	8992.2	7065.3	9419.3	10634	6906.9	38970	6304.1	12436
>sp|Q0JGZ6|SCRK1_ORYSJ Fructokinase-1 OS=Oryza sativa subsp. japonica GN=FRK1 PE=1 SV=2;>tr|I0J1B4|I0J1B4_ORYRU Fructokinase 1 OS=Oryza rufipogon GN=frk1 PE=3 SV=1;>tr|I0J1B5|I0J1B5_9ORYZ Fructokinase 1 OS=Oryza barthii GN=frk1 PE=3 SV=1;>tr|I0J1B6|I0J1B6_ORYPU Fructokinase 1 OS=Oryza punctata GN=frk1 PE=3 SV=1;>tr|I0J1B7|I0J1B7_9ORYZ Fructokinase 1 OS=Oryza officinalis GN=frk1 PE=3 SV=1;>tr|I0J1…	2	9.6	34.72	0	0	0	0	0	0	2698.2	2948.3	2159.6	18401	2047.6	4464.8
>sp|Q0JLS6|RHD3_ORYSJ Protein ROOT HAIR DEFECTIVE 3 OS=Oryza sativa subsp. japonica GN=RHD3 PE=2 SV=1;>tr|B8AAS8|B8AAS8_ORYSI Putative uncharacterized protein OS=Oryza sativa subsp. indica GN=OsI_02526 PE=4 SV=1;>tr|B9EXN4|B9EXN4_ORYSJ Putative uncharacterized protein OS=Oryza sativa subsp. japonica GN=OsJ_02311 PE=4 SV=1	1	1.7	90.477	38026	179020	59159	105860	61980	53889	0	0	0	0	0	0
>tr|J3L0Y4|J3L0Y4_ORYBR Uncharacterized protein OS=Oryza brachyantha GN=OB01G28900 PE=4 SV=1;>tr|J3L0Y6|J3L0Y6_ORYBR Uncharacterized protein OS=Oryza brachyantha GN=OB01G28920 PE=4 SV=1;>sp|Q0JM17|RH56_ORYSJ DEAD-box ATP-dependent RNA helicase 56 OS=Oryza sativa subsp. japonica GN=Os01g0549700 PE=2 SV=2;>sp|Q5JK84|RH15_ORYSJ DEAD-box ATP-dependent RNA helicase 15 OS=Oryza sativa subsp. japonica G…	5	15	48.715	246380	959530	277940	564270	340230	249010	328800	324100	194800	1330500	209700	403830
>sp|Q0JNK5|COPB2_ORYSJ Coatomer subunit beta-2 OS=Oryza sativa subsp. japonica GN=Os01g0281400 PE=3 SV=1;>tr|A2WNI6|A2WNI6_ORYSI Coatomer subunit beta OS=Oryza sativa subsp. indica GN=OsI_01415 PE=3 SV=1	1	2.1	105.22	32447	144960	45088	77777	52949	39968	47896	57335	43303	206920	33736	65125
>tr|J3N3W8|J3N3W8_ORYBR Uncharacterized protein OS=Oryza brachyantha GN=OB10G22160 PE=3 SV=1;>tr|B8BHR5|B8BHR5_ORYSI Putative uncharacterized protein OS=Oryza sativa subsp. indica GN=OsI_34232 PE=3 SV=1;>sp|Q109G2|RH12_ORYSJ DEAD-box ATP-dependent RNA helicase 12 OS=Oryza sativa subsp. japonica GN=Os10g0503700 PE=2 SV=2;>sp|Q6H7S2|RH8_ORYSJ DEAD-box ATP-dependent RNA helicase 8 OS=Oryza sativa su…	2	3.5	63.117	0	0	0	0	0	0	44876	43183	30903	248210	35056	75693
>tr|J3LNM1|J3LNM1_ORYBR Sucrose synthase OS=Oryza brachyantha GN=OB03G26470 PE=3 SV=1;>sp|Q10LP5|SUS4_ORYSJ Sucrose synthase 4 OS=Oryza sativa subsp. japonica GN=SUS4 PE=2 SV=1;>tr|B8APD5|B8APD5_ORYSI Sucrose synthase OS=Oryza sativa subsp. indica GN=OsI_11498 PE=3 SV=1;>tr|K4FDV3|K4FDV3_ORYSJ Sucrose synthase 2 OS=Oryza sativa subsp. japonica PE=2 SV=1;>tr|Q10LP3|Q10LP3_ORYSJ Sucrose synthase OS…	2	2.8	94.507	37710	184150	58732	96525	49092	45626	29589	25306	20808	101500	22265	43254
>sp|Q10MJ1|CGEP_ORYSJ Probable glutamyl endopeptidase, chloroplastic OS=Oryza sativa subsp. japonica GN=GEP PE=2 SV=1	1	1.9	103.89	202.84	1385.9	264.2	671.9	374.24	382.34	395.49	331.58	0	4187.9	276.5	781.84
>sp|Q10MQ2|DAPAT_ORYSJ Probable LL-diaminopimelate aminotransferase, chloroplastic OS=Oryza sativa subsp. japonica GN=AGD2 PE=2 SV=1;>tr|B8AM24|B8AM24_ORYSI Putative uncharacterized protein OS=Oryza sativa subsp. indica GN=OsI_11183 PE=3 SV=1;>tr|I1PAG7|I1PAG7_ORYGL Uncharacterized protein OS=Oryza glaberrima PE=3 SV=1;>tr|J3LMX9|J3LMX9_ORYBR Uncharacterized protein OS=Oryza brachyantha GN=OB03G2…	2	4.7	49.857	12534	63057	15655	28613	13663	11949	5923.4	4639	3606	36544	3237.3	9312.6
>sp|Q10N21|APX1_ORYSJ L-ascorbate peroxidase 1, cytosolic OS=Oryza sativa subsp. japonica GN=APX1 PE=1 SV=1;>tr|B7E6Z4|B7E6Z4_ORYSJ L-ascorbate peroxodase 1 OS=Oryza sativa subsp. japonica PE=2 SV=1;>sp|A2XFC7|APX1_ORYSI L-ascorbate peroxidase 1, cytosolic OS=Oryza sativa subsp. indica GN=APX1 PE=2 SV=1;>tr|I1PA73|I1PA73_ORYGL Uncharacterized protein OS=Oryza glaberrima PE=3 SV=1;>tr|J3LMP1|J3LMP…	9	57.6	27.155	477020	3881700	766830	1493800	816530	586430	1035700	1053900	696640	7885800	847420	1588800
>sp|Q10R17|PURA1_ORYSJ Adenylosuccinate synthetase 1, chloroplastic OS=Oryza sativa subsp. japonica GN=PURA1 PE=2 SV=1;>tr|I1P833|I1P833_ORYGL Adenylosuccinate synthetase, chloroplastic OS=Oryza glaberrima GN=PURA PE=3 SV=1;>sp|A2XD35|PURA_ORYSI Adenylosuccinate synthetase, chloroplastic OS=Oryza sativa subsp. indica GN=PURA PE=3 SV=2;>tr|J3LKI6|J3LKI6_ORYBR Adenylosuccinate synthetase, chloropla…	6	16.8	52.135	180390	784550	247480	460780	270220	217060	166340	168510	120040	688610	124920	251390
>tr|B8AYW1|B8AYW1_ORYSI Putative uncharacterized protein OS=Oryza sativa subsp. indica GN=OsI_18744 PE=3 SV=1;>tr|B9FMV2|B9FMV2_ORYSJ Putative uncharacterized protein OS=Oryza sativa subsp. japonica GN=OsJ_17386 PE=3 SV=1;>sp|Q1WM16|HXK7_ORYSJ Hexokinase-7 OS=Oryza sativa subsp. japonica GN=HXK7 PE=2 SV=2;>tr|I1PT15|I1PT15_ORYGL Uncharacterized protein OS=Oryza glaberrima PE=3 SV=1;>tr|Q0DK74|Q0D…	1	3.4	51.397	1503.8	4141.3	3324.4	2739.3	2371.7	1486.9	0	0	0	172.33	0	0
>tr|B9EWE0|B9EWE0_ORYSJ Putative uncharacterized protein OS=Oryza sativa subsp. japonica GN=OsJ_04720 PE=3 SV=1;>sp|Q2KNB4|HXK3_ORYSJ Hexokinase-3 OS=Oryza sativa subsp. japonica GN=HXK3 PE=2 SV=1;>tr|A2WYX3|A2WYX3_ORYSI Putative uncharacterized protein OS=Oryza sativa subsp. indica GN=OsI_05139 PE=3 SV=1;>tr|I1NV36|I1NV36_ORYGL Uncharacterized protein OS=Oryza glaberrima PE=3 SV=1;>tr|Q0JG60|Q0J…	2	3.3	72.309	3487.2	20607	3862	6789.8	3391.4	2209	0	0	0	0	0	0
>sp|Q2QYL2|NLT2B_ORYSJ Non-specific lipid-transfer protein 2B OS=Oryza sativa subsp. japonica GN=LTP2-B PE=2 SV=1	1	45.3	11.444	55067	280020	84664	210310	88103	70900	71681	69707	62703	369110	50016	110930
>sp|Q2QYW2|CLH2_ORYSJ Clathrin heavy chain 2 OS=Oryza sativa subsp. japonica GN=Os12g0104800 PE=3 SV=1;>sp|Q2RBN7|CLH1_ORYSJ Clathrin heavy chain 1 OS=Oryza sativa subsp. japonica GN=Os11g0104900 PE=3 SV=1;>tr|A3CE45|A3CE45_ORYSJ Putative uncharacterized protein OS=Oryza sativa subsp. japonica GN=OsJ_34910 PE=4 SV=1;>tr|A3CE52|A3CE52_ORYSJ Putative uncharacterized protein OS=Oryza sativa subsp. j…	24	17.4	193.35	590270	3207200	836660	1551400	929410	647380	918680	986650	648490	4365300	644380	1293500
>tr|I1R1R0|I1R1R0_ORYGL Uncharacterized protein OS=Oryza glaberrima PE=4 SV=1;>sp|Q2R0Q1|U2A2A_ORYSJ Splicing factor U2af large subunit A OS=Oryza sativa subsp. japonica GN=U2AF65A PE=2 SV=2;>tr|B8BLH5|B8BLH5_ORYSI Putative uncharacterized protein OS=Oryza sativa subsp. indica GN=OsI_36782 PE=4 SV=1;>tr|B9G8F7|B9G8F7_ORYSJ Putative uncharacterized protein OS=Oryza sativa subsp. japonica GN=OsJ_34…	2	4.5	63.751	9824.3	65101	14567	23596	14541	10520	0	0	0	0	0	0
>sp|Q2R8Z5|ADH1_ORYSJ Alcohol dehydrogenase 1 OS=Oryza sativa subsp. japonica GN=ADH1 PE=2 SV=2;>sp|Q75ZX4|ADH1_ORYSI Alcohol dehydrogenase 1 OS=Oryza sativa subsp. indica GN=ADH1 PE=2 SV=1;>tr|B6F2B9|B6F2B9_ORYSI Alcohol dehydrogenase 1 OS=Oryza sativa subsp. indica GN=ADH1 PE=3 SV=1;>tr|B6F2C1|B6F2C1_ORYSJ ADH1 OS=Oryza sativa subsp. japonica GN=ADH1 PE=2 SV=1;>tr|B6F2C5|B6F2C5_ORYGL Alcohol de…	7	20.6	40.984	430080	1909300	631910	1089300	599420	499270	696000	644290	477920	2894700	528270	1093800
>tr|I1QVU6|I1QVU6_ORYGL Uncharacterized protein OS=Oryza glaberrima PE=3 SV=1;>sp|Q9LD07|EXPB7_ORYSJ Expansin-B7 OS=Oryza sativa subsp. japonica GN=EXPB7 PE=2 SV=1;>tr|A2XBH1|A2XBH1_ORYSI Putative uncharacterized protein OS=Oryza sativa subsp. indica GN=OsI_09627 PE=3 SV=1;>tr|I1P6L8|I1P6L8_ORYGL Uncharacterized protein OS=Oryza glaberrima PE=3 SV=1;>tr|Q0DW09|Q0DW09_ORYSJ Os03g0102700 protein OS…	1	1.5	65.268	0	0	0	0	0	0	38278	48552	25406	182830	28586	55404
>sp|Q35322|NDUS3_ORYSJ NADH dehydrogenase [ubiquinone] iron-sulfur protein 3 OS=Oryza sativa subsp. japonica GN=NAD9 PE=2 SV=2;>tr|Q7JAI4|Q7JAI4_ORYSJ NADH dehydrogenase subunit 9 OS=Oryza sativa subsp. japonica GN=nad9 PE=3 SV=2;>tr|D3DEZ3|D3DEZ3_ORYRU NADH dehydrogenase subunit 9 OS=Oryza rufipogon GN=nad9 PE=4 SV=1;>tr|Q2F951|Q2F951_ORYSI NADH dehydrogenase subunit 9 OS=Oryza sativa subsp. ind…	2	12.1	22.991	23941	107770	29689	58588	36894	26141	86487	91752	62561	493400	63083	129540
>sp|Q40648|KCAB_ORYSJ Probable voltage-gated potassium channel subunit beta OS=Oryza sativa subsp. japonica GN=KOB1 PE=1 SV=2;>tr|B8AEU9|B8AEU9_ORYSI Putative uncharacterized protein OS=Oryza sativa subsp. indica GN=OsI_09450 PE=4 SV=1;>tr|I1P5K0|I1P5K0_ORYGL Uncharacterized protein OS=Oryza glaberrima PE=4 SV=1;>tr|J3LID6|J3LID6_ORYBR Uncharacterized protein OS=Oryza brachyantha GN=OB02G44030 PE…	2	10.1	36.449	13225	95849	19597	36298	20315	12813	4122	4056.2	2579.4	20486	3317	6171.2
>sp|Q40677|ALFC_ORYSJ Fructose-bisphosphate aldolase, chloroplastic OS=Oryza sativa subsp. japonica GN=Os11g0171300 PE=1 SV=2;>tr|A2ZBX1|A2ZBX1_ORYSI Fructose-bisphosphate aldolase OS=Oryza sativa subsp. indica GN=OsI_35277 PE=3 SV=1;>tr|I1QY31|I1QY31_ORYGL Fructose-bisphosphate aldolase OS=Oryza glaberrima PE=3 SV=1;>tr|Q2RA00|Q2RA00_ORYSJ Fructose-bisphosphate aldolase OS=Oryza sativa subsp. ja…	8	24.5	42.005	177770	959370	246940	464100	277090	185040	386320	458730	261710	1854500	253810	535070
>tr|A3BM61|A3BM61_ORYSJ Putative uncharacterized protein OS=Oryza sativa subsp. japonica GN=OsJ_25120 PE=3 SV=1;>tr|B8B8K0|B8B8K0_ORYSI Putative uncharacterized protein OS=Oryza sativa subsp. indica GN=OsI_26859 PE=3 SV=1;>tr|I1QC55|I1QC55_ORYGL Uncharacterized protein OS=Oryza glaberrima PE=3 SV=1;>sp|Q40680|EF1D1_ORYSJ Elongation factor 1-delta 1 OS=Oryza sativa subsp. japonica GN=Os07g0614500 …	5	23.1	27.553	62957	591160	105290	201310	103570	75461	245020	261560	183840	1609500	188960	366770
>sp|Q40746|NIP11_ORYSJ Aquaporin NIP1-1 OS=Oryza sativa subsp. japonica GN=NIP1-1 PE=2 SV=1;>tr|A2X2Q9|A2X2Q9_ORYSI Putative uncharacterized protein OS=Oryza sativa subsp. indica GN=OsI_06469 PE=3 SV=1;>tr|B7EFF6|B7EFF6_ORYSJ cDNA clone:J013160F10, full insert sequence OS=Oryza sativa subsp. japonica PE=2 SV=1;>tr|I1NYS6|I1NYS6_ORYGL Uncharacterized protein OS=Oryza glaberrima PE=3 SV=1	1	7.4	29.972	0	0	0	0	0	0	0	0	0	0	0	0
>sp|Q42456|ASPR1_ORYSJ Aspartic proteinase oryzasin-1 OS=Oryza sativa subsp. japonica GN=Os05g0567100 PE=2 SV=2;>tr|A2Y7J9|A2Y7J9_ORYSI Putative uncharacterized protein OS=Oryza sativa subsp. indica GN=OsI_21016 PE=3 SV=1;>tr|I1PY08|I1PY08_ORYGL Uncharacterized protein OS=Oryza glaberrima PE=3 SV=1;>tr|Q0DFW1|Q0DFW1_ORYSJ Aspartic proteinase oryzasin 1 OS=Oryza sativa subsp. japonica GN=Os05g0567…	2	6.1	54.073	172.08	3784.4	1307.3	1421.6	460.5	0	0	206.76	0	4094.4	347.57	884.03
>sp|Q42465|PRO20_ORYSJ Prolamin PPROL 14P OS=Oryza sativa subsp. japonica GN=PROLM20 PE=2 SV=1;>tr|B7F9P8|B7F9P8_ORYSJ cDNA, clone: J090058L24, full insert sequence OS=Oryza sativa subsp. japonica PE=2 SV=1;>tr|I1Q926|I1Q926_ORYGL Uncharacterized protein OS=Oryza glaberrima PE=4 SV=1;>tr|I1Q927|I1Q927_ORYGL Uncharacterized protein OS=Oryza glaberrima PE=4 SV=1;>tr|Q8GVK9|Q8GVK9_ORYSJ 13 kDa prola…	1	21.2	16.995	24063	89992	45367	66795	26365	32330	17391	15269	11790	63873	13868	42013
>tr|I1QSV0|I1QSV0_ORYGL Uncharacterized protein OS=Oryza glaberrima PE=3 SV=1;>sp|Q42971|ENO_ORYSJ Enolase OS=Oryza sativa subsp. japonica GN=ENO1 PE=1 SV=2;>tr|A1YQJ3|A1YQJ3_ORYSJ Enolase OS=Oryza sativa subsp. japonica GN=eno PE=2 SV=1;>tr|B8BFV2|B8BFV2_ORYSI Putative uncharacterized protein OS=Oryza sativa subsp. indica GN=OsI_32842 PE=3 SV=1;>tr|B9G7P0|B9G7P0_ORYSJ Enolase OS=Oryza sativa sub…	4	55.7	51.469	703610	6414100	1215300	2248600	1220000	836990	1322700	1466200	898050	12713000	1117500	2149600
>sp|Q42980|OLEO1_ORYSJ Oleosin 16 kDa OS=Oryza sativa subsp. japonica GN=OLE16 PE=2 SV=2;>tr|A2XW46|A2XW46_ORYSI Oleosin OS=Oryza sativa subsp. indica GN=OsI_16871 PE=3 SV=1;>tr|A3AW41|A3AW41_ORYSJ Oleosin OS=Oryza sativa subsp. japonica GN=OsJ_15670 PE=3 SV=1;>tr|I1PNK0|I1PNK0_ORYGL Oleosin OS=Oryza glaberrima PE=3 SV=1;>tr|Q01J14|Q01J14_ORYSA Oleosin OS=Oryza sativa GN=OSIGBa0101C23.13 PE=3 SV=…	1	7.4	15.259	264960	910170	486570	641860	288380	336160	342580	241500	243620	961830	250190	647270
>sp|Q43007|PLDA1_ORYSJ Phospholipase D alpha 1 OS=Oryza sativa subsp. japonica GN=PLD1 PE=1 SV=2;>tr|B8ADH7|B8ADH7_ORYSI Phospholipase D OS=Oryza sativa subsp. indica GN=OsI_00588 PE=3 SV=1;>tr|I1NKP2|I1NKP2_ORYGL Phospholipase D OS=Oryza glaberrima PE=3 SV=1;>tr|J3KWU4|J3KWU4_ORYBR Phospholipase D OS=Oryza brachyantha GN=OB01G14500 PE=3 SV=1;>tr|Q0JQB1|Q0JQB1_ORYSJ Phospholipase D OS=Oryza sativ…	4	4.8	92.218	80758	347180	82684	152730	93232	66279	150970	129010	87293	669630	86740	174580
>sp|Q43008|SODM_ORYSJ Superoxide dismutase [Mn], mitochondrial OS=Oryza sativa subsp. japonica GN=SODA PE=2 SV=2;>tr|B8AWM4|B8AWM4_ORYSI Superoxide dismutase OS=Oryza sativa subsp. indica GN=OsI_19472 PE=3 SV=1;>tr|Q0DJ64|Q0DJ64_ORYSJ Superoxide dismutase OS=Oryza sativa subsp. japonica GN=Os05g0323900 PE=2 SV=1;>tr|Q43803|Q43803_ORYSA Superoxide dismutase OS=Oryza sativa GN=rmsod2 PE=2 SV=1;>tr|…	3	18.2	24.997	13980	174900	27327	46460	26713	16590	155320	153240	99187	1026500	111880	232320
>sp|Q43009|SUS3_ORYSJ Sucrose synthase 3 OS=Oryza sativa subsp. japonica GN=SUS3 PE=1 SV=2;>tr|A2YNQ2|A2YNQ2_ORYSI Sucrose synthase OS=Oryza sativa subsp. indica GN=OsI_26874 PE=3 SV=1;>tr|I1QC69|I1QC69_ORYGL Sucrose synthase OS=Oryza glaberrima PE=3 SV=1;>tr|J3MMZ8|J3MMZ8_ORYBR Sucrose synthase OS=Oryza brachyantha GN=OB07G27800 PE=3 SV=1	18	47.4	93.111	3043900	13864000	4655300	9635000	4826900	4605800	4526200	4650400	3175500	22417000	3792200	7196000
>sp|Q43594|TBB1_ORYSJ Tubulin beta-1 chain OS=Oryza sativa subsp. japonica GN=TUBB1 PE=2 SV=2;>tr|A2WNJ7|A2WNJ7_ORYSI Putative uncharacterized protein OS=Oryza sativa subsp. indica GN=OsI_01426 PE=3 SV=1;>tr|J3KYV5|J3KYV5_ORYBR Uncharacterized protein OS=Oryza brachyantha GN=OB01G21610 PE=3 SV=1;>tr|Q0JNK3|Q0JNK3_ORYSJ Os01g0282800 protein OS=Oryza sativa subsp. japonica GN=Os01g0282800 PE=2 SV=1…	0	49.2	50.285	16005	96607	20647	43612	24663	18694	39911	42795	29645	187970	29278	60315
>sp|Q53LQ0|PDI11_ORYSJ Protein disulfide isomerase-like 1-1 OS=Oryza sativa subsp. japonica GN=PDIL1-1 PE=2 SV=1;>tr|F4MG95|F4MG95_ORYSJ Protein disulfide-isomerase, putative, expressed OS=Oryza sativa subsp. japonica GN=LOC_Os11g09280 PE=3 SV=1;>tr|A2ZCE6|A2ZCE6_ORYSI Putative uncharacterized protein OS=Oryza sativa subsp. indica GN=OsI_35452 PE=3 SV=1;>tr|J3N6N4|J3N6N4_ORYBR Uncharacterized pro…	1	56.2	56.854	169450	1456100	314810	656580	291590	230620	154640	160680	105190	1473400	131560	308300
>sp|Q53M52|TBA2_ORYSJ Tubulin alpha-2 chain OS=Oryza sativa subsp. japonica GN=TUBA PE=2 SV=1;>tr|A2ZD27|A2ZD27_ORYSI Putative uncharacterized protein OS=Oryza sativa subsp. indica GN=OsI_35689 PE=3 SV=1;>tr|I1QYZ0|I1QYZ0_ORYGL Uncharacterized protein OS=Oryza glaberrima PE=3 SV=1;>tr|Q0ITK1|Q0ITK1_ORYSJ Alpha-tubulin OS=Oryza sativa subsp. japonica GN=Os11g0247300 PE=2 SV=1;>tr|Q0PVB1|Q0PVB1_ORY…	1	54.5	49.736	1882300	11758000	2772000	4821100	2815700	2007700	2995800	2635700	1612900	19162000	1972900	4034700
>sp|Q53PC7|COPB1_ORYSJ Coatomer subunit beta-1 OS=Oryza sativa subsp. japonica GN=Os11g0174000 PE=2 SV=1;>tr|I1QY51|I1QY51_ORYGL Coatomer subunit beta OS=Oryza glaberrima PE=3 SV=1;>tr|B8BJD1|B8BJD1_ORYSI Coatomer subunit beta OS=Oryza sativa subsp. indica GN=OsI_35302 PE=3 SV=1;>tr|Q53PC6|Q53PC6_ORYSJ Coatomer subunit beta OS=Oryza sativa subsp. japonica GN=LOC_Os11g07280 PE=3 SV=1;>tr|J3N6E1|J3…	2	3.5	105.44	30489	132900	39462	78581	46439	35672	103470	117870	75901	392960	73601	135220
>tr|A2ZWJ4|A2ZWJ4_ORYSJ Putative uncharacterized protein OS=Oryza sativa subsp. japonica GN=OsJ_03011 PE=4 SV=1;>sp|Q5QM99|RL37A_ORYSJ 60S ribosomal protein L37a OS=Oryza sativa subsp. japonica GN=Os01g0679700 PE=1 SV=1;>tr|A2Y7B6|A2Y7B6_ORYSI Putative uncharacterized protein OS=Oryza sativa subsp. indica GN=OsI_03269 PE=4 SV=1;>tr|B7E3N1|B7E3N1_ORYSJ cDNA clone:001-027-A05, full insert sequence …	4	32.8	13.666	74070	481390	117610	217340	121030	88130	167080	177030	120230	1283200	130360	297420
>sp|Q5VQ78|COB21_ORYSJ Coatomer subunit beta'-1 OS=Oryza sativa subsp. japonica GN=Os06g0143900 PE=2 SV=1;>tr|B9FRG1|B9FRG1_ORYSJ Putative uncharacterized protein OS=Oryza sativa subsp. japonica GN=OsJ_20099 PE=4 SV=1;>tr|A2Y963|A2Y963_ORYSI Putative uncharacterized protein OS=Oryza sativa subsp. indica GN=OsI_21602 PE=4 SV=1;>tr|I1PZH1|I1PZH1_ORYGL Uncharacterized protein OS=Oryza glaberrima PE=…	3	6.8	102.89	96654	549880	133840	241040	152940	115040	68524	69261	52683	445410	51887	123170
>sp|Q5VR89|SIP11_ORYSJ Aquaporin SIP1-1 OS=Oryza sativa subsp. japonica GN=SIP1-1 PE=2 SV=2;>tr|B7EZ27|B7EZ27_ORYSJ cDNA clone:001-208-D07, full insert sequence OS=Oryza sativa subsp. japonica PE=2 SV=1;>tr|I1NKV7|I1NKV7_ORYGL Uncharacterized protein OS=Oryza glaberrima PE=3 SV=1;>tr|A2XWG5|A2XWG5_ORYSI Putative uncharacterized protein OS=Oryza sativa subsp. indica GN=OsI_16993 PE=3 SV=1	1	4.1	26.051	11966	61121	12421	25136	11465	9643.6	0	0	0	0	0	0
>tr|B8B1X9|B8B1X9_ORYSI Putative uncharacterized protein OS=Oryza sativa subsp. indica GN=OsI_21452 PE=4 SV=1;>tr|B9FR99|B9FR99_ORYSJ Putative uncharacterized protein OS=Oryza sativa subsp. japonica GN=OsJ_19960 PE=4 SV=1;>sp|Q5VRJ8|PX115_ORYSJ Peroxisomal membrane protein 11-5 OS=Oryza sativa subsp. japonica GN=PEX11-5 PE=2 SV=1;>tr|B7E4S0|B7E4S0_ORYSJ cDNA clone:001-001-D04, full insert sequenc…	1	3.8	31.771	1846.4	12850	3028.6	4685.9	2917.1	1679.6	0	0	0	0	0	0
>tr|B8B3U4|B8B3U4_ORYSI Putative uncharacterized protein OS=Oryza sativa subsp. indica GN=OsI_23436 PE=4 SV=1;>tr|A3BCY2|A3BCY2_ORYSJ Putative uncharacterized protein OS=Oryza sativa subsp. japonica GN=OsJ_21756 PE=4 SV=1;>sp|Q5Z627|EF1G3_ORYSJ Elongation factor 1-gamma 3 OS=Oryza sativa subsp. japonica GN=Os06g0571400 PE=2 SV=1;>tr|I1Q368|I1Q368_ORYGL Uncharacterized protein OS=Oryza glaberrima …	4	26.4	51.81	127590	981710	205690	387430	204090	155780	156430	168860	112380	768420	121380	231630
>sp|Q5Z6F0|TIP22_ORYSJ Probable aquaporin TIP2-2 OS=Oryza sativa subsp. japonica GN=TIP2-2 PE=2 SV=1;>tr|A2YCI2|A2YCI2_ORYSI Putative uncharacterized protein OS=Oryza sativa subsp. indica GN=OsI_22823 PE=3 SV=1;>tr|B7EMA5|B7EMA5_ORYSJ cDNA clone:001-035-G09, full insert sequence OS=Oryza sativa subsp. japonica PE=2 SV=1;>tr|I1Q247|I1Q247_ORYGL Uncharacterized protein OS=Oryza glaberrima PE=3 SV=1…	1	4.4	25.014	47453	422170	79534	129460	69644	52375	48541	50776	31253	487370	39544	83338
>tr|B9EXP9|B9EXP9_ORYSJ Beta-galactosidase OS=Oryza sativa subsp. japonica GN=OsJ_02342 PE=3 SV=1;>sp|Q8W0A1|BGAL2_ORYSJ Beta-galactosidase 2 OS=Oryza sativa subsp. japonica GN=Os01g0580200 PE=2 SV=1;>tr|B7EU06|B7EU06_ORYSJ Beta-galactosidase OS=Oryza sativa subsp. japonica PE=2 SV=1;>tr|J3L1C1|J3L1C1_ORYBR Beta-galactosidase OS=Oryza brachyantha GN=OB01G30270 PE=3 SV=1;>tr|B8AAQ6|B8AAQ6_ORYSI Be…	1	2.9	93.02	4606	36117	7598.3	13116	7010.5	6445.9	0	0	0	0	0	0
>sp|Q5Z8V9|HEM2_ORYSJ Delta-aminolevulinic acid dehydratase, chloroplastic OS=Oryza sativa subsp. japonica GN=HEMB PE=2 SV=1;>tr|A2YGS3|A2YGS3_ORYSI Delta-aminolevulinic acid dehydratase OS=Oryza sativa subsp. indica GN=OsI_24384 PE=3 SV=1;>tr|I1Q520|I1Q520_ORYGL Delta-aminolevulinic acid dehydratase OS=Oryza glaberrima PE=3 SV=1;>tr|J3MHE9|J3MHE9_ORYBR Delta-aminolevulinic acid dehydratase OS=Or…	3	9.4	46.285	64343	300930	90420	170160	100570	74672	151360	163630	106540	653640	107660	208640
>sp|Q655S1|FTSH2_ORYSJ ATP-dependent zinc metalloprotease FTSH 2, chloroplastic OS=Oryza sativa subsp. japonica GN=FTSH2 PE=3 SV=1;>tr|A2YG12|A2YG12_ORYSI Putative uncharacterized protein OS=Oryza sativa subsp. indica GN=OsI_24055 PE=3 SV=1;>tr|I1Q4H5|I1Q4H5_ORYGL Uncharacterized protein OS=Oryza glaberrima PE=3 SV=1;>tr|Q0DA88|Q0DA88_ORYSJ Os06g0669400 protein (Fragment) OS=Oryza sativa subsp. j…	3	7.4	72.537	25227	131650	31274	56590	35597	23547	36015	33589	22725	163230	22324	47250
>sp|Q67IX6|PDI14_ORYSJ Protein disulfide isomerase-like 1-4 OS=Oryza sativa subsp. japonica GN=PDIL1-4 PE=2 SV=1;>tr|B8AGU2|B8AGU2_ORYSI Putative uncharacterized protein OS=Oryza sativa subsp. indica GN=OsI_05445 PE=3 SV=1;>tr|J3L8N6|J3L8N6_ORYBR Uncharacterized protein OS=Oryza brachyantha GN=OB02G10030 PE=4 SV=1	9	18.5	62.252	361600	1493900	460970	802230	402490	358460	150990	149930	106240	899300	127110	260940
>tr|B8BCJ0|B8BCJ0_ORYSI Putative uncharacterized protein OS=Oryza sativa subsp. indica GN=OsI_31602 PE=3 SV=1;>sp|Q67UF5|PDI23_ORYSJ Protein disulfide isomerase-like 2-3 OS=Oryza sativa subsp. japonica GN=PDIL2-3 PE=2 SV=1;>tr|I1QPF8|I1QPF8_ORYGL Uncharacterized protein OS=Oryza glaberrima PE=3 SV=1;>tr|J3MY04|J3MY04_ORYBR Uncharacterized protein OS=Oryza brachyantha GN=OB09G18830 PE=3 SV=1;>tr|B…	4	10.1	48.986	79835	545940	130990	242990	131430	98430	213100	230320	164000	1163800	155400	309520
>sp|Q67WR2|FCL1_ORYSJ Probable GDP-L-fucose synthase 1 OS=Oryza sativa subsp. japonica GN=Os06g0652400 PE=2 SV=1;>tr|A2YFQ2|A2YFQ2_ORYSI Putative uncharacterized protein OS=Oryza sativa subsp. indica GN=OsI_23938 PE=4 SV=1;>tr|I1Q471|I1Q471_ORYGL Uncharacterized protein OS=Oryza glaberrima PE=4 SV=1;>tr|J3MGD9|J3MGD9_ORYBR Uncharacterized protein OS=Oryza brachyantha GN=OB06G30830 PE=4 SV=1;>tr|Q…	1	4.3	35.715	4880.8	21592	4558.1	9247.1	4530.4	3961.1	6129	5529.5	2737.8	29516	3271.7	6562.6
>tr|A2YH94|A2YH94_ORYSI Putative uncharacterized protein OS=Oryza sativa subsp. indica GN=OsI_24560 PE=3 SV=1;>tr|Q53NW9|Q53NW9_ORYSJ Os11g0708500 protein OS=Oryza sativa subsp. japonica GN=Os11g0708500 PE=2 SV=1;>sp|Q69LA6|PDX11_ORYSJ Probable pyridoxal biosynthesis protein PDX1.1 OS=Oryza sativa subsp. japonica GN=PDX11 PE=2 SV=1;>tr|B7E5L2|B7E5L2_ORYSJ cDNA clone:006-203-B11, full insert seque…	2	7.4	39.411	26222	142770	38505	69952	44042	31006	0	0	0	0	0	0
>sp|Q69PS6|NTRA_ORYSJ Thioredoxin reductase NTRA OS=Oryza sativa subsp. japonica GN=Os06g0327300 PE=2 SV=2;>tr|B8B1A9|B8B1A9_ORYSI Thioredoxin reductase OS=Oryza sativa subsp. indica GN=OsI_22780 PE=3 SV=1;>tr|I1Q219|I1Q219_ORYGL Thioredoxin reductase OS=Oryza glaberrima PE=3 SV=1;>sp|Q6ZFU6|NTRB_ORYSJ Thioredoxin reductase NTRB OS=Oryza sativa subsp. japonica GN=NTRB PE=2 SV=1;>tr|B8AHL2|B8AHL2_…	1	4.3	38.218	10736	47554	14654	27796	17431	12476	15355	16636	12624	78596	13293	27910
>sp|Q69UI1|RS132_ORYSJ 40S ribosomal protein S13-2 OS=Oryza sativa subsp. japonica GN=Os08g0117300 PE=1 SV=1;>tr|B7E360|B7E360_ORYSJ cDNA clone:001-003-G11, full insert sequence OS=Oryza sativa subsp. japonica GN=OsJ_25831 PE=2 SV=1;>tr|B8BAC6|B8BAC6_ORYSI Putative uncharacterized protein OS=Oryza sativa subsp. indica GN=OsI_27610 PE=3 SV=1;>tr|J3LCE3|J3LCE3_ORYBR Uncharacterized protein OS=Oryza…	2	41.1	17.145	463900	1950000	601770	1160900	685830	528130	640320	593230	382660	2476400	430500	810060
>tr|B9F8R5|B9F8R5_ORYSJ Putative uncharacterized protein OS=Oryza sativa subsp. japonica GN=OsJ_11083 PE=4 SV=1;>sp|Q6ASY2|NLTL1_ORYSJ Non-specific lipid transfer protein-like 1 OS=Oryza sativa subsp. japonica GN=LTPL1 PE=1 SV=1;>tr|I1PBV4|I1PBV4_ORYGL Uncharacterized protein OS=Oryza glaberrima PE=4 SV=1	2	5.5	33.794	72281	683690	121480	221030	129150	84035	125940	130370	84875	1039600	105230	189640
>tr|I1PVJ3|I1PVJ3_ORYGL Uncharacterized protein OS=Oryza glaberrima PE=4 SV=1;>sp|Q6AVA8|PPDK1_ORYSJ Pyruvate, phosphate dikinase 1, chloroplastic OS=Oryza sativa subsp. japonica GN=PPDK1 PE=1 SV=1;>tr|B7EEB8|B7EEB8_ORYSJ cDNA clone:J013134L02, full insert sequence OS=Oryza sativa subsp. japonica PE=2 SV=1;>tr|B8AYC1|B8AYC1_ORYSI Putative uncharacterized protein OS=Oryza sativa subsp. indica GN=O…	29	60.3	102.89	7360300	28705000	11216000	18309000	9040700	10923000	11663000	9442400	6993200	40936000	9906600	19109000
>sp|Q6EPN8|FACE1_ORYSJ CAAX prenyl protease 1 homolog OS=Oryza sativa subsp. japonica GN=FACE1 PE=2 SV=1;>tr|B8AGP7|B8AGP7_ORYSI Putative uncharacterized protein OS=Oryza sativa subsp. indica GN=OsI_08473 PE=3 SV=1;>tr|B9F1T6|B9F1T6_ORYSJ Putative uncharacterized protein OS=Oryza sativa subsp. japonica GN=OsJ_07930 PE=3 SV=1;>tr|I1P342|I1P342_ORYGL Uncharacterized protein OS=Oryza glaberrima PE=3…	2	4.7	48.437	9992.2	68899	14686	29290	13898	10271	0	0	0	0	0	0
>tr|B8AJ36|B8AJ36_ORYSI Putative uncharacterized protein OS=Oryza sativa subsp. indica GN=OsI_07554 PE=4 SV=1;>tr|I1P111|I1P111_ORYGL Uncharacterized protein OS=Oryza glaberrima PE=4 SV=1;>sp|Q6ER94|BAS1_ORYSJ 2-Cys peroxiredoxin BAS1, chloroplastic OS=Oryza sativa subsp. japonica GN=BAS1 PE=1 SV=1;>tr|B7EFL3|B7EFL3_ORYSJ cDNA clone:001-037-D02, full insert sequence OS=Oryza sativa subsp. japonic…	6	26.2	28.271	208220	1160800	317790	616100	349600	255870	321990	348610	241280	1721400	248570	487070
>sp|Q6EU14|AGO1A_ORYSJ Protein argonaute 1A OS=Oryza sativa subsp. japonica GN=AGO1A PE=2 SV=1;>tr|I1P309|I1P309_ORYGL Uncharacterized protein OS=Oryza glaberrima PE=4 SV=1;>tr|B8AGF0|B8AGF0_ORYSI Putative uncharacterized protein OS=Oryza sativa subsp. indica GN=OsI_08429 PE=4 SV=1;>tr|B9F1L3|B9F1L3_ORYSJ Putative uncharacterized protein OS=Oryza sativa subsp. japonica GN=OsJ_07892 PE=4 SV=1;>sp|…	2	3.1	120.45	0	0	0	0	0	0	2482.3	1920.7	1390	14339	1741.8	3901.8
>sp|Q6EU94|PIP11_ORYSJ Aquaporin PIP1-1 OS=Oryza sativa subsp. japonica GN=PIP1-1 PE=2 SV=1;>tr|A2X835|A2X835_ORYSI Putative uncharacterized protein OS=Oryza sativa subsp. indica GN=OsI_08388 PE=3 SV=1;>tr|B7SDI4|B7SDI4_ORYSJ Aquaporin OS=Oryza sativa subsp. japonica PE=2 SV=1;>tr|I1P2X6|I1P2X6_ORYGL Uncharacterized protein OS=Oryza glaberrima PE=3 SV=1;>tr|I6QM82|I6QM82_ORYSJ Aquaporin OS=Oryza …	1	3.5	30.759	0	0	0	0	0	0	22858	25139	16144	170000	19087	34472
>sp|Q6EUP4|14335_ORYSJ 14-3-3-like protein GF14-E OS=Oryza sativa subsp. japonica GN=GF14E PE=2 SV=1;>tr|A2X6G8|A2X6G8_ORYSI Putative uncharacterized protein OS=Oryza sativa subsp. indica GN=OsI_07806 PE=3 SV=1;>tr|I1P1L7|I1P1L7_ORYGL Uncharacterized protein OS=Oryza glaberrima PE=3 SV=1;>tr|Q0E040|Q0E040_ORYSJ Os02g0580300 protein OS=Oryza sativa subsp. japonica GN=Os02g0580300 PE=2 SV=1;>tr|J3L…	1	54.6	29.692	0	0	0	0	0	0	0	0	0	0	0	0
>tr|A2XIZ4|A2XIZ4_ORYSI Putative uncharacterized protein OS=Oryza sativa subsp. indica GN=OsI_12406 PE=3 SV=1;>tr|A3AJZ6|A3AJZ6_ORYSJ Lysine--tRNA ligase OS=Oryza sativa subsp. japonica GN=lysS PE=3 SV=1;>sp|Q6F2U9|SYK_ORYSJ Lysine--tRNA ligase OS=Oryza sativa subsp. japonica GN=Os03g0586800 PE=2 SV=1;>tr|I1PD37|I1PD37_ORYGL Lysyl-tRNA synthetase OS=Oryza glaberrima PE=3 SV=1;>tr|Q10HI7|Q10HI7_OR…	2	3.7	71.433	55741	296230	79211	159160	91360	65505	53922	58020	37052	226300	36720	67762
>tr|B8B007|B8B007_ORYSI Putative uncharacterized protein OS=Oryza sativa subsp. indica GN=OsI_20656 PE=3 SV=1;>tr|I1PXC6|I1PXC6_ORYGL Uncharacterized protein OS=Oryza glaberrima PE=3 SV=1;>sp|Q6F2Y7|CLPB1_ORYSJ Chaperone protein ClpB1 OS=Oryza sativa subsp. japonica GN=CLPB1 PE=2 SV=1	1	1.9	101.04	0	0	0	0	0	0	2860.9	2468.3	2349.3	13305	1620.7	3524.9
>tr|J3MW31|J3MW31_ORYBR Uncharacterized protein OS=Oryza brachyantha GN=OB09G12100 PE=4 SV=1;>sp|Q6H5J0|FABI2_ORYSJ Enoyl-[acyl-carrier-protein] reductase [NADH] 2, chloroplastic OS=Oryza sativa subsp. japonica GN=Os09g0277800 PE=2 SV=1;>tr|B8BDP7|B8BDP7_ORYSI Putative uncharacterized protein OS=Oryza sativa subsp. indica GN=OsI_30663 PE=4 SV=1;>tr|B9G2I5|B9G2I5_ORYSJ Putative uncharacterized pro…	2	12	39.35	0	0	0	0	0	0	48032	55561	37406	380850	38867	78890
>sp|Q6H6D2|HEM3_ORYSJ Porphobilinogen deaminase, chloroplastic OS=Oryza sativa subsp. japonica GN=HEMC PE=2 SV=1;>tr|B8AII1|B8AII1_ORYSI Putative uncharacterized protein OS=Oryza sativa subsp. indica GN=OsI_06012 PE=3 SV=1;>tr|I1NXM7|I1NXM7_ORYGL Uncharacterized protein OS=Oryza glaberrima PE=3 SV=1;>tr|J3L9Y2|J3L9Y2_ORYBR Uncharacterized protein OS=Oryza brachyantha GN=OB02G14490 PE=4 SV=1	2	7.3	38.397	26853	150330	37089	64823	42246	27110	0	0	0	0	0	0
>sp|Q6H7E4|TRXM1_ORYSJ Thioredoxin M1, chloroplastic OS=Oryza sativa subsp. japonica GN=Os02g0639900 PE=2 SV=1;>tr|B8AG42|B8AG42_ORYSI Putative uncharacterized protein OS=Oryza sativa subsp. indica GN=OsI_08226 PE=4 SV=1	1	9.2	18.589	0	0	0	0	0	0	13223	13595	10972	58973	11041	24091
>tr|B8AI64|B8AI64_ORYSI Putative uncharacterized protein OS=Oryza sativa subsp. indica GN=OsI_05949 PE=4 SV=1;>tr|B9F355|B9F355_ORYSJ Putative uncharacterized protein OS=Oryza sativa subsp. japonica GN=OsJ_05475 PE=4 SV=1;>tr|I1NXH6|I1NXH6_ORYGL Uncharacterized protein OS=Oryza glaberrima PE=4 SV=1;>sp|Q6H7U2|C3H13_ORYSJ Zinc finger CCCH domain-containing protein 13 OS=Oryza sativa subsp. japonic…	1	2.4	53.224	0	0	0	0	0	0	0	0	0	0	0	0
>tr|B8AE85|B8AE85_ORYSI Putative uncharacterized protein OS=Oryza sativa subsp. indica GN=OsI_06330 PE=4 SV=1;>sp|Q6H8D5|COB22_ORYSJ Coatomer subunit beta'-2 OS=Oryza sativa subsp. japonica GN=Os02g0209100 PE=2 SV=1;>sp|Q6H8D6|COB23_ORYSJ Putative coatomer subunit beta'-3 OS=Oryza sativa subsp. japonica GN=Os02g0209000 PE=3 SV=2;>tr|B9F486|B9F486_ORYSJ Putative uncharacterized protein OS=Oryza sa…	2	5	103.78	60722	350780	92685	180450	103570	79574	33140	33410	23165	142920	21415	46220
>sp|Q6K2E8|ILVB1_ORYSJ Acetolactate synthase 1, chloroplastic OS=Oryza sativa subsp. japonica GN=ALS1 PE=2 SV=1;>tr|A5X2Z8|A5X2Z8_ORYSI Acetolactate synthase OS=Oryza sativa subsp. indica GN=ALS PE=3 SV=1;>tr|A5X2Z9|A5X2Z9_ORYSI Acetolactate synthase OS=Oryza sativa subsp. indica GN=ALS PE=3 SV=1;>tr|A5X300|A5X300_ORYSI Acetolactate synthase OS=Oryza sativa subsp. indica GN=ALS PE=3 SV=1;>tr|A5X3…	3	5.4	69.392	2445.3	11459	3468.5	5587.5	3527.3	3902.6	123340	117230	84221	452070	87665	181560
>sp|Q6K548|VDAC1_ORYSJ Mitochondrial outer membrane protein porin 1 OS=Oryza sativa subsp. japonica GN=VDAC1 PE=1 SV=3;>tr|A2Z0D1|A2Z0D1_ORYSI Putative uncharacterized protein OS=Oryza sativa subsp. indica GN=OsI_31052 PE=4 SV=1;>tr|A3BY14|A3BY14_ORYSJ Putative uncharacterized protein OS=Oryza sativa subsp. japonica GN=OsJ_29066 PE=4 SV=1;>tr|J3MWU8|J3MWU8_ORYBR Uncharacterized protein OS=Oryza b…	4	19	29.219	79235	662280	127040	235000	129090	90476	25842	27983	16371	238860	22890	41388
>tr|B8AF09|B8AF09_ORYSI Putative uncharacterized protein OS=Oryza sativa subsp. indica GN=OsI_07948 PE=3 SV=1;>sp|Q6K5G8|G3PC3_ORYSJ Glyceraldehyde-3-phosphate dehydrogenase 3, cytosolic OS=Oryza sativa subsp. japonica GN=GAPC3 PE=2 SV=1;>tr|A1YR13|A1YR13_ORYSA Glyceralde-3-phosphate dehydrogenase OS=Oryza sativa PE=2 SV=1;>tr|I1P1X6|I1P1X6_ORYGL Uncharacterized protein OS=Oryza glaberrima PE=3 S…	3	47.8	38.554	705570	2987700	1124300	1968300	979850	966390	861800	822810	558610	4034000	715340	1400600
>sp|Q6K669|AMPL2_ORYSJ Leucine aminopeptidase 2, chloroplastic OS=Oryza sativa subsp. japonica GN=Os02g0794700 PE=2 SV=1;>tr|A2XAI5|A2XAI5_ORYSI Putative uncharacterized protein OS=Oryza sativa subsp. indica GN=OsI_09267 PE=3 SV=1;>tr|A3AC84|A3AC84_ORYSJ Putative uncharacterized protein OS=Oryza sativa subsp. japonica GN=OsJ_08704 PE=3 SV=1;>tr|I1P543|I1P543_ORYGL Uncharacterized protein OS=Oryza…	5	11.2	61.818	163870	921380	247740	458680	279950	210570	172080	199380	143470	865540	129370	273050
>tr|J3LD41|J3LD41_ORYBR Uncharacterized protein OS=Oryza brachyantha GN=OB02G25580 PE=4 SV=1;>sp|Q6K6K7|UBA5_ORYSJ Ubiquitin-like modifier-activating enzyme 5 OS=Oryza sativa subsp. japonica GN=Os02g0506500 PE=2 SV=1;>tr|G3CKJ0|G3CKJ0_ORYSJ Ubiquitin activating enzyme OS=Oryza sativa subsp. japonica PE=2 SV=1	1	2.3	45.994	4493.2	23485	6461.3	9012.6	4913.2	4269.3	2687.1	2314.6	1938.5	16358	1873.2	3380
>sp|Q6K9N6|SUCB_ORYSJ Succinyl-CoA ligase [ADP-forming] subunit beta, mitochondrial OS=Oryza sativa subsp. japonica GN=Os02g0621700 PE=1 SV=1;>tr|A2X7C5|A2X7C5_ORYSI Putative uncharacterized protein OS=Oryza sativa subsp. indica GN=OsI_08117 PE=3 SV=1;>tr|I1P2B6|I1P2B6_ORYGL Uncharacterized protein OS=Oryza glaberrima PE=3 SV=1;>tr|Q0DZG1|Q0DZG1_ORYSJ Os02g0621700 protein OS=Oryza sativa subsp. j…	7	17.3	45.091	151410	815130	226160	404960	234200	179990	128400	154290	100870	855860	102120	195130
>sp|Q6L5I5|VDAC2_ORYSJ Mitochondrial outer membrane protein porin 2 OS=Oryza sativa subsp. japonica GN=VDAC2 PE=2 SV=1;>tr|B8B098|B8B098_ORYSI Putative uncharacterized protein OS=Oryza sativa subsp. indica GN=OsI_20774 PE=4 SV=1;>tr|J3M985|J3M985_ORYBR Uncharacterized protein OS=Oryza brachyantha GN=OB05G31590 PE=4 SV=1;>tr|A5H9K3|A5H9K3_ORYSI Voltage-dependent anion channel (Fragment) OS=Oryza s…	4	23.6	29.602	17335	146100	29736	54491	29410	18318	60893	67217	43116	578220	53069	94624
>sp|Q6YW46|EF1G2_ORYSJ Elongation factor 1-gamma 2 OS=Oryza sativa subsp. japonica GN=Os02g0220500 PE=2 SV=2;>tr|B8AE83|B8AE83_ORYSI Putative uncharacterized protein OS=Oryza sativa subsp. indica GN=OsI_06401 PE=4 SV=1;>tr|Q0E2Q7|Q0E2Q7_ORYSJ Os02g0220500 protein OS=Oryza sativa subsp. japonica GN=Os02g0220500 PE=4 SV=1;>tr|B7SDI2|B7SDI2_ORYSJ Elongation factor 1-gamma OS=Oryza sativa subsp. japo…	3	36.1	47.355	241830	1638100	384840	721710	373680	305250	701480	723840	470510	4339500	534040	1079900
>sp|Q6YZA9|GL82_ORYSJ Germin-like protein 8-2 OS=Oryza sativa subsp. japonica GN=GER3 PE=2 SV=1;>tr|A2YRY3|A2YRY3_ORYSI Putative uncharacterized protein OS=Oryza sativa subsp. indica GN=OsI_28081 PE=4 SV=1;>tr|I1QG82|I1QG82_ORYGL Uncharacterized protein OS=Oryza glaberrima PE=4 SV=1;>tr|J3MQZ3|J3MQZ3_ORYBR Uncharacterized protein OS=Oryza brachyantha GN=OB08G15220 PE=4 SV=1;>tr|I1QG81|I1QG81_ORYG…	3	14.9	23.712	276660	1278000	636480	904010	365380	331720	543420	504150	370030	2827800	401420	1298400
>tr|I1QGA1|I1QGA1_ORYGL Uncharacterized protein OS=Oryza glaberrima PE=4 SV=1;>sp|Q6YZX6|ACOC_ORYSJ Putative aconitate hydratase, cytoplasmic OS=Oryza sativa subsp. japonica GN=Os08g0191100 PE=3 SV=1;>tr|B9FZG0|B9FZG0_ORYSJ Putative uncharacterized protein OS=Oryza sativa subsp. japonica GN=OsJ_26310 PE=4 SV=1;>tr|J3MR12|J3MR12_ORYBR Uncharacterized protein OS=Oryza brachyantha GN=OB08G15410 PE=4…	11	16.2	107.61	244350	917370	245590	451620	232760	206010	1001700	987110	678880	4335800	698570	1343200
>tr|B8B9S9|B8B9S9_ORYSI Putative uncharacterized protein OS=Oryza sativa subsp. indica GN=OsI_28799 PE=4 SV=1;>tr|B9G0B8|B9G0B8_ORYSJ Putative uncharacterized protein OS=Oryza sativa subsp. japonica GN=OsJ_26896 PE=4 SV=1;>tr|O24207|O24207_ORYSA Enoyl-ACP reductase OS=Oryza sativa PE=4 SV=1;>sp|Q6Z0I4|FABI1_ORYSJ Enoyl-[acyl-carrier-protein] reductase [NADH] 1, chloroplastic OS=Oryza sativa subsp…	3	9.1	48.911	148400	849450	200640	386820	187270	149030	413750	416140	282450	2608300	297690	608170
>sp|Q6Z2Z4|IF4A3_ORYSJ Eukaryotic initiation factor 4A-3 OS=Oryza sativa subsp. japonica GN=Os02g0146600 PE=2 SV=1;>tr|A2X0V4|A2X0V4_ORYSI Putative uncharacterized protein OS=Oryza sativa subsp. indica GN=OsI_05839 PE=3 SV=1;>tr|B7EMF9|B7EMF9_ORYSJ cDNA clone:J033048E24, full insert sequence OS=Oryza sativa subsp. japonica GN=OsJ_05367 PE=2 SV=1;>tr|I1NX84|I1NX84_ORYGL Uncharacterized protein OS=…	1	45.4	47.137	3036.3	14903	4423.9	9740.8	5103	4346	17855	17384	13403	172100	19054	40783
>sp|Q6Z382|COPG2_ORYSJ Coatomer subunit gamma-2 OS=Oryza sativa subsp. japonica GN=Os07g0201100 PE=2 SV=1;>tr|B8B874|B8B874_ORYSI Coatomer subunit gamma OS=Oryza sativa subsp. indica GN=OsI_25286 PE=3 SV=1;>tr|B9FW22|B9FW22_ORYSJ Coatomer subunit gamma OS=Oryza sativa subsp. japonica GN=OsJ_23473 PE=3 SV=1;>tr|I1Q8V8|I1Q8V8_ORYGL Coatomer subunit gamma OS=Oryza glaberrima PE=3 SV=1;>tr|J3MJA4|J3M…	3	7.5	98.553	28973	189120	34276	66580	38651	25252	67395	48607	31362	252060	31976	62667
>sp|Q6Z4F1|AGO14_ORYSJ Protein argonaute 14 OS=Oryza sativa subsp. japonica GN=AGO14 PE=2 SV=1;>tr|I1Q8N4|I1Q8N4_ORYGL Uncharacterized protein OS=Oryza glaberrima PE=4 SV=1;>tr|B8B7Y0|B8B7Y0_ORYSI Putative uncharacterized protein OS=Oryza sativa subsp. indica GN=OsI_25183 PE=4 SV=1;>tr|B9FVX3|B9FVX3_ORYSJ Putative uncharacterized protein OS=Oryza sativa subsp. japonica GN=OsJ_23381 PE=4 SV=1;>tr|…	1	1.1	113.91	0	0	0	0	0	0	43789	48111	31606	257710	31788	64955
>tr|J3MJB3|J3MJB3_ORYBR Uncharacterized protein OS=Oryza brachyantha GN=OB07G14950 PE=4 SV=1;>tr|B8B879|B8B879_ORYSI Putative uncharacterized protein OS=Oryza sativa subsp. indica GN=OsI_25294 PE=4 SV=1;>sp|Q6Z4K6|RH52B_ORYSJ DEAD-box ATP-dependent RNA helicase 52B OS=Oryza sativa subsp. japonica GN=PL10B PE=2 SV=1;>tr|B9FW25|B9FW25_ORYSJ Putative uncharacterized protein OS=Oryza sativa subsp. ja…	3	8.5	71.841	342050	1473300	475420	878480	483690	411860	115400	104480	78491	429750	78413	153420
>sp|Q6Z7V2|HS24M_ORYSJ 24.1 kDa heat shock protein, mitochondrial OS=Oryza sativa subsp. japonica GN=HSP24.1 PE=2 SV=1;>tr|A2X9T6|A2X9T6_ORYSI Putative uncharacterized protein OS=Oryza sativa subsp. indica GN=OsI_09007 PE=3 SV=1;>tr|E5D3K1|E5D3K1_ORYSJ 22 kDa heat shock protein OS=Oryza sativa subsp. japonica PE=2 SV=1;>tr|I1P4G4|I1P4G4_ORYGL Uncharacterized protein OS=Oryza glaberrima PE=3 SV=1	1	5.5	24.097	1795.7	4970.8	2606.5	4132.8	2743.7	1790.9	1048.6	1507.5	922.96	3506.4	1063.8	2739.5
>tr|B8BAW2|B8BAW2_ORYSI Putative uncharacterized protein OS=Oryza sativa subsp. indica GN=OsI_27876 PE=4 SV=1;>sp|Q6ZD89|OMT1_ORYSJ Flavone 3'-O-methyltransferase 1 OS=Oryza sativa subsp. japonica GN=ROMT-9 PE=1 SV=1;>tr|I1QFT4|I1QFT4_ORYGL Uncharacterized protein OS=Oryza glaberrima PE=4 SV=1;>tr|A2YRE2|A2YRE2_ORYSI Putative uncharacterized protein OS=Oryza sativa subsp. indica GN=OsI_27880 PE=4…	2	6.6	55.305	1255.6	6509.3	1373.5	2158.8	1478.3	912.76	35396	41009	26787	172190	24309	55120
>tr|B9FVD6|B9FVD6_ORYSJ Putative uncharacterized protein OS=Oryza sativa subsp. japonica GN=OsJ_23002 PE=4 SV=1;>tr|J3MIF5|J3MIF5_ORYBR Uncharacterized protein OS=Oryza brachyantha GN=OB07G11870 PE=4 SV=1;>sp|Q6ZDY8|DHSA_ORYSJ Succinate dehydrogenase [ubiquinone] flavoprotein subunit, mitochondrial OS=Oryza sativa subsp. japonica GN=SDH1 PE=2 SV=1;>tr|B8B729|B8B729_ORYSI Putative uncharacterized …	1	2.1	71.98	0	0	0	0	0	0	0	0	0	0	0	0
>sp|Q6ZFT5|KPRS4_ORYSJ Ribose-phosphate pyrophosphokinase 4 OS=Oryza sativa subsp. japonica GN=Os02g0714600 PE=2 SV=1;>tr|B8AHL6|B8AHL6_ORYSI Putative uncharacterized protein OS=Oryza sativa subsp. indica GN=OsI_08681 PE=3 SV=1;>tr|I1P3K7|I1P3K7_ORYGL Uncharacterized protein OS=Oryza glaberrima PE=3 SV=1;>tr|Q0DY53|Q0DY53_ORYSJ Os02g0714600 protein OS=Oryza sativa subsp. japonica GN=Os02g0714600 …	1	5.5	36.148	16986	87575	23809	43784	27808	19395	0	0	0	0	0	0
>tr|I1P010|I1P010_ORYGL Uncharacterized protein OS=Oryza glaberrima PE=3 SV=1;>sp|Q6ZG77|DCDA_ORYSJ Probable diaminopimelate decarboxylase, chloroplastic OS=Oryza sativa subsp. japonica GN=LYSA PE=2 SV=1;>tr|B7ED21|B7ED21_ORYSJ Diaminopimelate decarboxylase OS=Oryza sativa subsp. japonica GN=lysA PE=2 SV=1;>tr|B8AH37|B8AH37_ORYSI Putative uncharacterized protein OS=Oryza sativa subsp. indica GN=O…	2	5.9	53.395	17213	106530	26277	48289	27188	22164	0	0	0	0	0	0
>tr|J3M2Z5|J3M2Z5_ORYBR Uncharacterized protein OS=Oryza brachyantha GN=OB04G37700 PE=4 SV=1;>sp|Q7Y0B9|SAPK8_ORYSJ Serine/threonine-protein kinase SAPK8 OS=Oryza sativa subsp. japonica GN=SAPK8 PE=2 SV=1;>tr|I1PFT0|I1PFT0_ORYGL Uncharacterized protein (Fragment) OS=Oryza glaberrima PE=4 SV=1;>tr|Q10EQ3|Q10EQ3_ORYSJ Os03g0764800 protein OS=Oryza sativa subsp. japonica GN=Os03g0764800 PE=4 SV=1;>s…	1	3.3	45.564	0	0	0	0	0	0	0	0	0	0	0	0
>sp|Q6ZJJ1|APX4_ORYSJ Probable L-ascorbate peroxidase 4 OS=Oryza sativa subsp. japonica GN=APX4 PE=2 SV=1;>tr|A2YXU4|A2YXU4_ORYSI Putative uncharacterized protein OS=Oryza sativa subsp. indica GN=OsI_30161 PE=3 SV=1;>tr|I1QL67|I1QL67_ORYGL Uncharacterized protein OS=Oryza glaberrima PE=3 SV=1;>tr|Q0J3W2|Q0J3W2_ORYSJ L-ascorbate peroxidase OS=Oryza sativa subsp. japonica GN=Os08g0549100 PE=2 SV=1;…	4	13.4	31.738	155440	742620	201860	373140	217940	162590	166050	189440	122600	709380	120260	223370
>sp|Q6ZKC0|14333_ORYSJ 14-3-3-like protein GF14-C OS=Oryza sativa subsp. japonica GN=GF14C PE=1 SV=1;>tr|A2YVG3|A2YVG3_ORYSI Putative uncharacterized protein OS=Oryza sativa subsp. indica GN=OsI_29320 PE=3 SV=1;>tr|I1QIV6|I1QIV6_ORYGL Uncharacterized protein OS=Oryza glaberrima PE=3 SV=1;>tr|Q0J5J5|Q0J5J5_ORYSJ G-box binding factor OS=Oryza sativa subsp. japonica GN=Os08g0430500 PE=2 SV=1;>tr|J3M…	3	44.1	28.826	252950	1291100	351130	691140	384690	281840	423390	435020	282590	1818400	283410	583500
>sp|Q6ZL94|SUCA_ORYSJ Probable succinyl-CoA ligase [ADP-forming] subunit alpha, mitochondrial OS=Oryza sativa subsp. japonica GN=Os07g0577700 PE=1 SV=1;>tr|I1QEK6|I1QEK6_ORYGL Uncharacterized protein (Fragment) OS=Oryza glaberrima PE=3 SV=1;>tr|B8B7R8|B8B7R8_ORYSI Putative uncharacterized protein OS=Oryza sativa subsp. indica GN=OsI_26601 PE=3 SV=1;>tr|J3MMC9|J3MMC9_ORYBR Uncharacterized protein …	3	9.4	34.246	4130.5	45257	7360.3	12531	6145.1	5004.3	34965	39082	26315	270480	27015	56038
>tr|B9FW46|B9FW46_ORYSJ Putative uncharacterized protein OS=Oryza sativa subsp. japonica GN=OsJ_23522 PE=4 SV=1;>sp|Q6ZLK0|OST48_ORYSJ Dolichyl-diphosphooligosaccharide--protein glycosyltransferase 48 kDa subunit OS=Oryza sativa subsp. japonica GN=OST48 PE=2 SV=1;>tr|B8B8E2|B8B8E2_ORYSI Putative uncharacterized protein OS=Oryza sativa subsp. indica GN=OsI_25342 PE=4 SV=1;>tr|I1Q905|I1Q905_ORYGL U…	4	12.3	61.647	61953	302850	79692	156400	97336	64016	3104.3	3080.3	1868	15555	2623.5	4611.7
>sp|Q71VM4|IMA1A_ORYSJ Importin subunit alpha-1a OS=Oryza sativa subsp. japonica GN=Os01g0253300 PE=1 SV=2;>tr|A2WMY5|A2WMY5_ORYSI Importin subunit alpha OS=Oryza sativa subsp. indica GN=OsI_01208 PE=3 SV=1;>tr|I1NLY3|I1NLY3_ORYGL Importin subunit alpha OS=Oryza glaberrima PE=3 SV=1;>tr|Q0JP03|Q0JP03_ORYSJ Importin subunit alpha OS=Oryza sativa subsp. japonica GN=Os01g0253300 PE=2 SV=1;>tr|J3KYC6…	2	12	57.57	0	0	0	0	0	0	7141	7609.1	6259.8	33960	5628	10748
>sp|Q75HE6|MTHR_ORYSJ Probable methylenetetrahydrofolate reductase OS=Oryza sativa subsp. japonica GN=Os03g0815200 PE=2 SV=1;>tr|A2XNC0|A2XNC0_ORYSI Methylenetetrahydrofolate reductase OS=Oryza sativa subsp. indica GN=OsI_14054 PE=3 SV=1;>tr|Q10BJ7|Q10BJ7_ORYSJ Methylenetetrahydrofolate reductase OS=Oryza sativa subsp. japonica GN=Os03g0815200 PE=3 SV=1;>tr|Q10BJ6|Q10BJ6_ORYSJ Methylenetetrahydro…	2	3.4	66.43	0	0	0	0	0	0	5808.4	5836.6	4336.3	35595	4210.2	7363.8
>sp|Q75I93|BGL07_ORYSJ Beta-glucosidase 7 OS=Oryza sativa subsp. japonica GN=BGLU7 PE=1 SV=1;>tr|I1PEQ4|I1PEQ4_ORYGL Uncharacterized protein OS=Oryza glaberrima PE=3 SV=1;>tr|A2X5K1|A2X5K1_ORYSI Putative uncharacterized protein OS=Oryza sativa subsp. indica GN=OsI_07481 PE=4 SV=1;>tr|A3ALU8|A3ALU8_ORYSJ Putative uncharacterized protein OS=Oryza sativa subsp. japonica GN=OsJ_12262 PE=3 SV=1;>tr|J3…	7	19.2	56.872	239930	1618600	357900	720950	441200	262960	86945	86376	54207	565630	60499	123260
>sp|Q75I94|BGL08_ORYSJ Beta-glucosidase 8 OS=Oryza sativa subsp. japonica GN=BGLU8 PE=1 SV=1;>tr|B8AQA0|B8AQA0_ORYSI Putative uncharacterized protein OS=Oryza sativa subsp. indica GN=OsI_13187 PE=3 SV=1;>tr|I1PES8|I1PES8_ORYGL Uncharacterized protein OS=Oryza glaberrima PE=3 SV=1;>tr|J3LRZ0|J3LRZ0_ORYBR Uncharacterized protein OS=Oryza brachyantha GN=OB03G38160 PE=3 SV=1	2	4.2	63.097	33998	187510	54534	88056	45671	37257	33970	36696	26351	255870	27699	50296
>sp|Q75KR1|PPDK2_ORYSJ Pyruvate, phosphate dikinase 2 OS=Oryza sativa subsp. japonica GN=PPDK2 PE=3 SV=1;>tr|A2XIA2|A2XIA2_ORYSI Putative uncharacterized protein OS=Oryza sativa subsp. indica GN=OsI_12162 PE=4 SV=1;>tr|I1PCI9|I1PCI9_ORYGL Uncharacterized protein OS=Oryza glaberrima PE=4 SV=1;>tr|O82032|O82032_ORYSI Cytosolic pyruvate orthophosphate dikinase OS=Oryza sativa subsp. indica GN=PPDK P…	1	13.6	96.552	29688	127490	47634	76591	37018	43206	71846	89868	47569	278310	59484	104160
>tr|I1PSM1|I1PSM1_ORYGL Uncharacterized protein OS=Oryza glaberrima PE=3 SV=1;>sp|Q75M08|PDI21_ORYSJ Protein disulfide isomerase-like 2-1 OS=Oryza sativa subsp. japonica GN=PDIL2-1 PE=2 SV=2;>tr|B8AYG0|B8AYG0_ORYSI Putative uncharacterized protein OS=Oryza sativa subsp. indica GN=OsI_18529 PE=3 SV=1;>tr|J7LG00|J7LG00_ORYSA Uncharacterized protein OS=Oryza sativa PE=2 SV=1;>tr|J3M451|J3M451_ORYBR …	3	16.3	40.054	33746	255230	56079	96863	51966	40617	74944	76950	43377	537930	56000	109850
>tr|B8AY97|B8AY97_ORYSI Putative uncharacterized protein OS=Oryza sativa subsp. indica GN=OsI_19960 PE=3 SV=1;>tr|B9FIN1|B9FIN1_ORYSJ Putative uncharacterized protein OS=Oryza sativa subsp. japonica GN=OsJ_18543 PE=3 SV=1;>sp|Q76FS3|TBB6_ORYSJ Tubulin beta-6 chain OS=Oryza sativa subsp. japonica GN=TUBB6 PE=2 SV=1;>tr|I1PVM1|I1PVM1_ORYGL Uncharacterized protein OS=Oryza glaberrima PE=3 SV=1;>tr|Q…	1	32.1	69.709	116350	724190	168800	301770	196740	146170	108920	127670	78655	638970	80463	159640
>sp|Q7F8T6|OMT17_ORYSJ Tricin synthase 2 OS=Oryza sativa subsp. japonica GN=ROMT-17 PE=1 SV=1;>tr|B8BC40|B8BC40_ORYSI Putative uncharacterized protein OS=Oryza sativa subsp. indica GN=OsI_29751 PE=4 SV=1;>tr|I1QJU5|I1QJU5_ORYGL Uncharacterized protein OS=Oryza glaberrima PE=4 SV=1;>tr|J3MU53|J3MU53_ORYBR Uncharacterized protein OS=Oryza brachyantha GN=OB08G26340 PE=4 SV=1;>tr|J3MYJ4|J3MYJ4_ORYBR …	2	12.7	32.032	49256	276440	81006	127000	64035	61413	41063	35245	22994	282700	35233	64926
>tr|A3ATE4|A3ATE4_ORYSJ Putative uncharacterized protein OS=Oryza sativa subsp. japonica GN=OsJ_14634 PE=3 SV=1;>sp|Q7F9I1|CLPC1_ORYSJ Chaperone protein ClpC1, chloroplastic OS=Oryza sativa subsp. japonica GN=CLPC1 PE=2 SV=2;>tr|I1PKS9|I1PKS9_ORYGL Uncharacterized protein OS=Oryza glaberrima PE=3 SV=1;>tr|J3LXD9|J3LXD9_ORYBR Uncharacterized protein OS=Oryza brachyantha GN=OB04G18140 PE=3 SV=1;>tr…	6	6.9	113.63	189970	853230	255530	476510	301120	221100	226550	273350	138240	781310	156690	295660
>tr|A2XUU7|A2XUU7_ORYSI Putative uncharacterized protein OS=Oryza sativa subsp. indica GN=OsI_16384 PE=3 SV=1;>tr|A3AV14|A3AV14_ORYSJ Putative uncharacterized protein OS=Oryza sativa subsp. japonica GN=OsJ_15252 PE=3 SV=1;>sp|Q7FAH2|G3PC2_ORYSJ Glyceraldehyde-3-phosphate dehydrogenase 2, cytosolic OS=Oryza sativa subsp. japonica GN=GAPC2 PE=1 SV=1;>tr|I1PMF5|I1PMF5_ORYGL Uncharacterized protein O…	1	44.2	42.052	2177200	17728000	3597100	6791900	3692400	2634500	3127500	3342900	2030800	26399000	2643300	5103600
>tr|Q8S3N4|Q8S3N4_ORYSJ Putative amylogenin OS=Oryza sativa subsp. japonica GN=24K23.23 PE=4 SV=1;>tr|B8AW08|B8AW08_ORYSI Putative uncharacterized protein OS=Oryza sativa subsp. indica GN=OsI_17769 PE=4 SV=1;>tr|B9FCY4|B9FCY4_ORYSJ Putative uncharacterized protein OS=Oryza sativa subsp. japonica GN=OsJ_16492 PE=4 SV=1;>tr|O82706|O82706_ORYSA RGP2 protein (Fragment) OS=Oryza sativa GN=RPG2 PE=2 SV…	1	2.8	47.314	5578.4	14587	4172	7051.6	3808.8	3407.1	0	0	0	0	0	0
>sp|Q7X8R5|TRXM2_ORYSJ Thioredoxin M2, chloroplastic OS=Oryza sativa subsp. japonica GN=Os04g0530600 PE=2 SV=2;>tr|A2XVT3|A2XVT3_ORYSI Putative uncharacterized protein OS=Oryza sativa subsp. indica GN=OsI_16748 PE=4 SV=1;>tr|I1PNA2|I1PNA2_ORYGL Uncharacterized protein OS=Oryza glaberrima PE=4 SV=1;>tr|Q25AG7|Q25AG7_ORYSA B1011H02.3 protein OS=Oryza sativa GN=B1011H02.3 PE=4 SV=1	1	8.9	19.147	0	0	0	0	0	0	0	0	0	0	0	0
>sp|Q7XDC8|MDHC_ORYSJ Malate dehydrogenase, cytoplasmic OS=Oryza sativa subsp. japonica GN=Os10g0478200 PE=1 SV=3;>tr|A1YQK1|A1YQK1_ORYSJ Malate dehydrogenase OS=Oryza sativa subsp. japonica GN=OsJ_31897 PE=2 SV=1;>tr|B8BHG9|B8BHG9_ORYSI Malate dehydrogenase OS=Oryza sativa subsp. indica GN=OsI_34036 PE=3 SV=1;>tr|J3KU28|J3KU28_ORYBR Malate dehydrogenase OS=Oryza brachyantha GN=OB0039G10020 PE=3 …	10	38.9	35.568	953010	7289700	1750900	3450000	1658400	1328300	794340	844570	581460	7044100	655310	1422400
>tr|I1PJL3|I1PJL3_ORYGL Uncharacterized protein OS=Oryza glaberrima PE=3 SV=1;>sp|Q7XLR1|PIP26_ORYSJ Probable aquaporin PIP2-6 OS=Oryza sativa subsp. japonica GN=PIP2-6 PE=2 SV=2;>tr|A2XPH9|A2XPH9_ORYSI Putative uncharacterized protein OS=Oryza sativa subsp. indica GN=OsI_14491 PE=3 SV=1;>tr|B7E653|B7E653_ORYSJ cDNA clone:006-302-B10, full insert sequence OS=Oryza sativa subsp. japonica PE=2 SV=1…	2	7.3	33.437	30354	156440	47404	80067	44431	39178	63252	75832	60454	643220	65421	107970
>sp|Q7XPY2|PMA1_ORYSJ Plasma membrane ATPase OS=Oryza sativa subsp. japonica GN=Os04g0656100 PE=2 SV=1;>tr|A2XYF8|A2XYF8_ORYSI Putative uncharacterized protein OS=Oryza sativa subsp. indica GN=OsI_17734 PE=3 SV=1;>tr|A3AY68|A3AY68_ORYSJ Putative uncharacterized protein OS=Oryza sativa subsp. japonica GN=OsJ_16461 PE=3 SV=1;>tr|I1PQF5|I1PQF5_ORYGL Uncharacterized protein OS=Oryza glaberrima PE=3 S…	2	8.8	104.82	0	0	0	0	0	0	61297	69035	42543	371740	46815	89372
>sp|Q7XTE8|14332_ORYSJ 14-3-3-like protein GF14-B OS=Oryza sativa subsp. japonica GN=GF14B PE=1 SV=2;>tr|A2XUA6|A2XUA6_ORYSI Putative uncharacterized protein OS=Oryza sativa subsp. indica GN=OsI_16185 PE=3 SV=1;>tr|I1PLY8|I1PLY8_ORYGL Uncharacterized protein OS=Oryza glaberrima PE=3 SV=1;>tr|Q0JCM0|Q0JCM0_ORYSJ G-box binding factor OS=Oryza sativa subsp. japonica GN=Os04g0462500 PE=2 SV=1;>tr|J3L…	3	60.7	29.863	422380	2028300	634170	1225000	615730	543700	408010	416780	288120	1919500	298750	596480
>tr|A3AXI2|A3AXI2_ORYSJ Putative uncharacterized protein OS=Oryza sativa subsp. japonica GN=OsJ_16200 PE=4 SV=1;>sp|Q7XTT4|NUCL2_ORYSJ Nucleolin 2 OS=Oryza sativa subsp. japonica GN=Os04g0620700 PE=2 SV=2;>tr|Q01JU3|Q01JU3_ORYSA H0714H04.9 protein OS=Oryza sativa GN=H0714H04.9 PE=4 SV=1;>tr|I1PQ05|I1PQ05_ORYGL Uncharacterized protein OS=Oryza glaberrima PE=4 SV=1;>tr|A2XXP3|A2XXP3_ORYSI Putative …	2	3	77.572	36997	187020	59324	105790	67682	49155	44732	48570	33111	271510	33839	66891
>sp|Q7XZF7|GYRA_ORYSJ Probable DNA gyrase subunit A, chloroplastic/mitochondrial OS=Oryza sativa subsp. japonica GN=GYRA PE=2 SV=2;>tr|I1PGN2|I1PGN2_ORYGL Uncharacterized protein OS=Oryza glaberrima PE=4 SV=1;>tr|B8AM88|B8AM88_ORYSI Putative uncharacterized protein OS=Oryza sativa subsp. indica GN=OsI_14033 PE=4 SV=1;>tr|B9F6X5|B9F6X5_ORYSJ Putative uncharacterized protein OS=Oryza sativa subsp. …	1	1.9	103.17	0	0	0	0	0	0	0	0	0	0	0	0
>sp|Q7Y0F2|NRX12_ORYSJ Probable nucleoredoxin 1-2 OS=Oryza sativa subsp. japonica GN=Os03g0405900 PE=2 SV=1;>tr|B8AJS5|B8AJS5_ORYSI Putative uncharacterized protein OS=Oryza sativa subsp. indica GN=OsI_11975 PE=4 SV=1;>tr|I1PC53|I1PC53_ORYGL Uncharacterized protein OS=Oryza glaberrima PE=4 SV=1;>tr|I1PC51|I1PC51_ORYGL Uncharacterized protein OS=Oryza glaberrima PE=4 SV=1;>tr|A2XHT7|A2XHT7_ORYSI P…	2	4.8	64.421	9523.7	65051	15154	26752	17903	12100	16779	16976	12147	88441	12285	22558
>sp|Q7Y1Z1|CHI7_ORYSJ Chitinase 7 OS=Oryza sativa subsp. japonica GN=Cht7 PE=2 SV=1;>sp|Q9SAY3|CHI7_ORYSI Chitinase 7 OS=Oryza sativa subsp. indica GN=Cht7 PE=2 SV=1;>tr|I1PVF7|I1PVF7_ORYGL Uncharacterized protein OS=Oryza glaberrima PE=4 SV=1;>tr|I3QD34|I3QD34_ORYSA Chitinase protein OS=Oryza sativa PE=2 SV=1;>tr|B9FPH7|B9FPH7_ORYSJ Putative uncharacterized protein OS=Oryza sativa subsp. japonic…	1	3.5	35.299	45097	461950	63370	121210	76056	39495	36904	43121	26835	375670	28296	45959
>sp|Q84J55|14331_ORYSJ 14-3-3-like protein GF14-A OS=Oryza sativa subsp. japonica GN=GF14A PE=2 SV=1;>tr|A2YWB4|A2YWB4_ORYSI Putative uncharacterized protein OS=Oryza sativa subsp. indica GN=OsI_29626 PE=3 SV=1;>tr|I1QJI6|I1QJI6_ORYGL Uncharacterized protein OS=Oryza glaberrima PE=3 SV=1;>tr|J3MTV8|J3MTV8_ORYBR Uncharacterized protein OS=Oryza brachyantha GN=OB08G25390 PE=3 SV=1;>tr|Q0J4Z1|Q0J4Z1…	2	32.2	29	141070	1068700	229770	445180	240820	183370	38042	45043	35335	315420	32127	62833
>tr|I1PFC8|I1PFC8_ORYGL Histone H2A OS=Oryza glaberrima PE=3 SV=1;>sp|Q8H7Y8|H2AV1_ORYSJ Probable histone H2A variant 1 OS=Oryza sativa subsp. japonica GN=Os03g0162200 PE=2 SV=1;>tr|A2XCU2|A2XCU2_ORYSI Histone H2A OS=Oryza sativa subsp. indica GN=OsI_10126 PE=3 SV=1;>tr|I1P7U6|I1P7U6_ORYGL Histone H2A OS=Oryza glaberrima PE=3 SV=1;>tr|Q10RE1|Q10RE1_ORYSJ Histone H2A OS=Oryza sativa subsp. japonic…	3	12.1	35.885	141100	1229000	240450	437120	221560	167020	225560	246580	148370	2084500	182520	352770
>sp|Q84P97|VDAC5_ORYSJ Mitochondrial outer membrane protein porin 5 OS=Oryza sativa subsp. japonica GN=VDAC5 PE=2 SV=1;>tr|B8AQH5|B8AQH5_ORYSI Putative uncharacterized protein OS=Oryza sativa subsp. indica GN=OsI_10423 PE=4 SV=1;>tr|I1P8M3|I1P8M3_ORYGL Uncharacterized protein OS=Oryza glaberrima PE=4 SV=1	1	3.2	29.474	473190	802560	224220	495180	246210	199050	0	0	0	0	0	0
>tr|B9FFX9|B9FFX9_ORYSJ Putative uncharacterized protein OS=Oryza sativa subsp. japonica GN=OsJ_15338 PE=4 SV=1;>sp|Q84PB3|IF4G1_ORYSJ Eukaryotic translation initiation factor isoform 4G-1 OS=Oryza sativa subsp. japonica GN=Os04g0499300 PE=2 SV=2;>tr|Q1MSJ0|Q1MSJ0_ORYGL Putative eukaryotic translation initiation factor 4 gamma OS=Oryza glaberrima GN=eif(iso)4g PE=2 SV=1;>tr|Q1MSJ1|Q1MSJ1_ORYGL Pu…	5	6.2	99.862	110140	561040	139860	257260	158430	109850	304430	316960	206370	1520200	219670	399950
>sp|Q84Q83|TOC75_ORYSJ Protein TOC75, chloroplastic OS=Oryza sativa subsp. japonica GN=TOC75 PE=2 SV=2;>tr|B8AKQ1|B8AKQ1_ORYSI Putative uncharacterized protein OS=Oryza sativa subsp. indica GN=OsI_10925 PE=4 SV=1;>tr|I1P9X3|I1P9X3_ORYGL Uncharacterized protein OS=Oryza glaberrima PE=4 SV=1;>tr|Q10NF2|Q10NF2_ORYSJ Chloroplastic outer envelope membrane protein, putative, expressed OS=Oryza sativa s…	6	11.1	87.686	256510	929550	421360	746210	337500	385800	209740	176460	142450	693920	167110	318470
>tr|A2XNF8|A2XNF8_ORYSI Putative uncharacterized protein OS=Oryza sativa subsp. indica GN=OsI_14097 PE=4 SV=1;>tr|A3AP46|A3AP46_ORYSJ Putative uncharacterized protein OS=Oryza sativa subsp. japonica GN=OsJ_13139 PE=4 SV=1;>sp|Q84TB3|ADF4_ORYSJ Actin-depolymerizing factor 4 OS=Oryza sativa subsp. japonica GN=ADF4 PE=2 SV=1;>tr|B7E3A0|B7E3A0_ORYSJ cDNA clone:001-009-H02, full insert sequence OS=Ory…	3	26.6	17.943	164710	865230	235060	445760	234030	192170	134010	125770	85032	685690	104230	208630
>sp|Q84VG0|CML7_ORYSJ Probable calcium-binding protein CML7 OS=Oryza sativa subsp. japonica GN=CML7 PE=2 SV=1;>tr|A2YQP2|A2YQP2_ORYSI Putative uncharacterized protein OS=Oryza sativa subsp. indica GN=OsI_27611 PE=4 SV=1;>tr|B7E498|B7E498_ORYSJ cDNA clone:006-208-D03, full insert sequence OS=Oryza sativa subsp. japonica PE=2 SV=1;>tr|I1QF59|I1QF59_ORYGL Uncharacterized protein OS=Oryza glaberrima …	6	45.3	16.683	90205	559280	134090	253820	153860	110570	227740	248000	153680	1207300	159410	333410
>sp|Q84XG9|ILL1_ORYSI IAA-amino acid hydrolase ILR1-like 1 OS=Oryza sativa subsp. indica GN=ILL1 PE=2 SV=1;>sp|Q8S9S4|ILL1_ORYSJ IAA-amino acid hydrolase ILR1-like 1 OS=Oryza sativa subsp. japonica GN=ILL1 PE=2 SV=1;>tr|B7EYM8|B7EYM8_ORYSJ cDNA clone:001-205-F05, full insert sequence OS=Oryza sativa subsp. japonica PE=2 SV=1;>tr|I1NP24|I1NP24_ORYGL Uncharacterized protein OS=Oryza glaberrima PE=4…	4	9.5	47.194	11502	49363	15081	26797	16962	12901	34877	35932	25301	147870	26354	50133
>sp|Q851R5|TRH22_ORYSJ Thioredoxin H2-2 OS=Oryza sativa subsp. japonica GN=Os03g0800700 PE=2 SV=1;>tr|B8ALD1|B8ALD1_ORYSI Thioredoxin OS=Oryza sativa subsp. indica GN=OsI_13929 PE=3 SV=1;>tr|I1PGD4|I1PGD4_ORYGL Thioredoxin OS=Oryza glaberrima PE=3 SV=1;>tr|J3LTS8|J3LTS8_ORYBR Thioredoxin OS=Oryza brachyantha GN=OB03G44540 PE=3 SV=1	2	14.2	14.796	18517	106690	22066	43793	20985	15459	6157.8	6075.4	3539.8	39100	4202.1	8434.2
>sp|Q8GT95|PGIP1_ORYSJ Polygalacturonase inhibitor 1 OS=Oryza sativa subsp. japonica GN=FOR1 PE=2 SV=1;>tr|A2YMS8|A2YMS8_ORYSI Putative uncharacterized protein OS=Oryza sativa subsp. indica GN=OsI_26533 PE=4 SV=1;>tr|I1QEB4|I1QEB4_ORYGL Uncharacterized protein OS=Oryza glaberrima PE=4 SV=1;>tr|Q0D5C7|Q0D5C7_ORYSJ Os07g0568700 protein OS=Oryza sativa subsp. japonica GN=Os07g0568700 PE=2 SV=1;>tr|J…	3	13.3	35.464	21074	133540	30584	60030	32806	22421	16144	14230	10531	103740	11191	24118
>tr|J3LCG4|J3LCG4_ORYBR Uncharacterized protein OS=Oryza brachyantha GN=OB02G23310 PE=4 SV=1;>sp|Q8GU86|PDR5_ORYSJ Pleiotropic drug resistance protein 5 OS=Oryza sativa subsp. japonica GN=PDR5 PE=2 SV=2;>tr|B9FXK4|B9FXK4_ORYSJ Putative uncharacterized protein OS=Oryza sativa subsp. japonica GN=OsJ_24490 PE=4 SV=1;>tr|I1QB79|I1QB79_ORYGL Uncharacterized protein OS=Oryza glaberrima PE=4 SV=1;>tr|B8…	1	0.5	166.3	52468	288790	89455	182310	107050	81531	134630	176080	105550	831600	118690	253020
>sp|Q8H5N9|PIP21_ORYSJ Probable aquaporin PIP2-1 OS=Oryza sativa subsp. japonica GN=PIP2-1 PE=2 SV=1;>tr|A2YKV4|A2YKV4_ORYSI Putative uncharacterized protein OS=Oryza sativa subsp. indica GN=OsI_25848 PE=3 SV=1;>tr|B7EKW3|B7EKW3_ORYSJ cDNA clone:001-016-B05, full insert sequence OS=Oryza sativa subsp. japonica PE=2 SV=1;>tr|I1QAG2|I1QAG2_ORYGL Uncharacterized protein OS=Oryza glaberrima PE=3 SV=1…	4	20	30.285	138340	792800	213610	362980	194900	157500	189580	198950	135610	1036400	141490	296730
>tr|B9FAB5|B9FAB5_ORYSJ Putative uncharacterized protein OS=Oryza sativa subsp. japonica GN=OsJ_09084 PE=3 SV=1;>sp|Q8H7U1|TBB2_ORYSJ Tubulin beta-2 chain OS=Oryza sativa subsp. japonica GN=TUBB2 PE=2 SV=1;>tr|I1P6M5|I1P6M5_ORYGL Uncharacterized protein OS=Oryza glaberrima PE=3 SV=1;>tr|Q10T06|Q10T06_ORYSJ Tubulin beta-2 chain, putative, expressed OS=Oryza sativa subsp. japonica GN=LOC_Os03g01530…	3	47.7	53.637	60091	379660	84421	152360	101340	67587	76643	98458	45351	462280	46535	97972
>tr|B8AJK8|B8AJK8_ORYSI Coatomer subunit gamma OS=Oryza sativa subsp. indica GN=OsI_10600 PE=3 SV=1;>tr|B7EEW9|B7EEW9_ORYSJ Coatomer subunit gamma OS=Oryza sativa subsp. japonica PE=2 SV=1;>tr|I1P942|I1P942_ORYGL Coatomer subunit gamma OS=Oryza glaberrima PE=3 SV=1;>sp|Q8H852|COPG1_ORYSJ Coatomer subunit gamma-1 OS=Oryza sativa subsp. japonica GN=Os03g0227000 PE=2 SV=2;>tr|B9F6L0|B9F6L0_ORYSJ Coa…	4	9.6	100.75	14457	159240	27811	52616	27499	15712	205310	231570	158110	899020	144210	274920
>sp|Q8H8T0|RGP1_ORYSJ UDP-arabinopyranose mutase 1 OS=Oryza sativa subsp. japonica GN=UAM1 PE=1 SV=1;>tr|Q9ZR35|Q9ZR35_ORYSA Reversibly glycosylated polypeptide OS=Oryza sativa GN=rgp PE=2 SV=1;>tr|B8AM48|B8AM48_ORYSI Putative uncharacterized protein OS=Oryza sativa subsp. indica GN=OsI_12519 PE=4 SV=1;>tr|J3LQM6|J3LQM6_ORYBR Uncharacterized protein OS=Oryza brachyantha GN=OB03G33520 PE=4 SV=1;>t…	5	37.9	41.348	555600	3492800	856040	1637800	903910	622330	823820	907990	564260	5414300	592920	1354800
>sp|Q8L4L4|RL52_ORYSJ 60S ribosomal protein L5-2 OS=Oryza sativa subsp. japonica GN=RPL5B PE=3 SV=1;>tr|B7SDE4|B7SDE4_ORYSJ 60S ribosomal protein L5 OS=Oryza sativa subsp. japonica GN=OsJ_04400 PE=2 SV=1;>tr|B8A7P8|B8A7P8_ORYSI Putative uncharacterized protein OS=Oryza sativa subsp. indica GN=OsI_04778 PE=3 SV=1;>tr|I1NU93|I1NU93_ORYGL Uncharacterized protein OS=Oryza glaberrima PE=4 SV=1;>sp|A2W…	8	38.2	34.663	452750	1957800	594980	1094300	707140	519640	557200	642810	386320	2933300	433810	768290
>tr|I1QCE8|I1QCE8_ORYGL Uncharacterized protein OS=Oryza glaberrima PE=4 SV=1;>sp|Q8LI30|DPE1_ORYSJ 4-alpha-glucanotransferase DPE1, chloroplastic/amyloplastic OS=Oryza sativa subsp. japonica GN=DPE1 PE=2 SV=2;>tr|F2ZBU6|F2ZBU6_ORYSJ Disproportionating enzyme 1 OS=Oryza sativa subsp. japonica GN=OsDPE1 PE=2 SV=1;>tr|B8B4V9|B8B4V9_ORYSI Putative uncharacterized protein OS=Oryza sativa subsp. indic…	3	6.2	66.943	41458	183070	49090	94108	50894	37997	119740	117260	78356	475870	81119	141810
>sp|Q8LQ68|HXK6_ORYSJ Hexokinase-6 OS=Oryza sativa subsp. japonica GN=HXK6 PE=2 SV=1;>tr|A2WUX9|A2WUX9_ORYSI Putative uncharacterized protein OS=Oryza sativa subsp. indica GN=OsI_03691 PE=3 SV=1;>tr|I1NRJ1|I1NRJ1_ORYGL Uncharacterized protein OS=Oryza glaberrima PE=3 SV=1;>tr|Q0JJF0|Q0JJF0_ORYSJ Os01g0742500 protein OS=Oryza sativa subsp. japonica GN=Os01g0742500 PE=2 SV=1;>tr|J3L3Y3|J3L3Y3_ORYBR…	2	5.3	55.12	22857	92856	33640	66678	33651	30976	0	0	0	0	0	0
>tr|A3AYE9|A3AYE9_ORYSJ Putative uncharacterized protein OS=Oryza sativa subsp. japonica GN=OsJ_16548 PE=3 SV=1;>tr|I1NSS1|I1NSS1_ORYGL Uncharacterized protein OS=Oryza glaberrima PE=3 SV=1;>tr|I1PQP7|I1PQP7_ORYGL Uncharacterized protein OS=Oryza glaberrima PE=3 SV=1;>sp|Q8S919|UBC5B_ORYSJ Ubiquitin-conjugating enzyme E2 5B OS=Oryza sativa subsp. japonica GN=UBC5B PE=2 SV=1;>tr|A2X368|A2X368_ORYS…	1	5.4	22.752	36629	283110	57710	113050	63451	40008	69993	77943	44613	530930	50068	98642
>sp|Q8W1L6|MFP_ORYSJ Peroxisomal fatty acid beta-oxidation multifunctional protein OS=Oryza sativa subsp. japonica GN=MFP PE=1 SV=2;>tr|B8AFN7|B8AFN7_ORYSI Putative uncharacterized protein OS=Oryza sativa subsp. indica GN=OsI_06722 PE=3 SV=1;>tr|I1NZC4|I1NZC4_ORYGL Uncharacterized protein OS=Oryza glaberrima PE=3 SV=1;>tr|J3LBP6|J3LBP6_ORYBR Uncharacterized protein OS=Oryza brachyantha GN=OB02G20…	4	8	78.46	150990	831800	232270	406790	218430	186650	0	0	0	0	0	0
>sp|Q8W425|PSMD6_ORYSJ 26S proteasome non-ATPase regulatory subunit 6 OS=Oryza sativa subsp. japonica GN=RPN7 PE=2 SV=1;>tr|A2XUT7|A2XUT7_ORYSI Putative uncharacterized protein OS=Oryza sativa subsp. indica GN=OsI_16374 PE=4 SV=1;>tr|I1PME4|I1PME4_ORYGL Uncharacterized protein OS=Oryza glaberrima PE=4 SV=1;>tr|Q01IF7|Q01IF7_ORYSA H0805A05.13 protein OS=Oryza sativa GN=H0805A05.13 PE=4 SV=1;>tr|Q0…	2	6.9	44.084	49624	528260	80876	189970	94654	61535	0	0	0	0	0	0
>sp|Q93VT8|ACLB1_ORYSJ ATP-citrate synthase beta chain protein 1 OS=Oryza sativa subsp. japonica GN=ACLB-1 PE=2 SV=1;>tr|A2WNV6|A2WNV6_ORYSI Putative uncharacterized protein OS=Oryza sativa subsp. indica GN=OsI_01541 PE=4 SV=1;>tr|J3KZ27|J3KZ27_ORYBR Uncharacterized protein OS=Oryza brachyantha GN=OB01G22330 PE=4 SV=1;>tr|I1NMG9|I1NMG9_ORYGL Uncharacterized protein OS=Oryza glaberrima PE=4 SV=1	6	14.8	66.069	81090	487800	120940	224870	126330	92113	133410	131780	94939	668100	97979	200280
>sp|Q943F3|RL18A_ORYSJ 60S ribosomal protein L18a OS=Oryza sativa subsp. japonica GN=RPL18A PE=2 SV=1;>tr|A2WV44|A2WV44_ORYSI 60S ribosomal protein L18a OS=Oryza sativa subsp. indica GN=OsI_03756 PE=3 SV=1;>tr|J3L446|J3L446_ORYBR 60S ribosomal protein L18a OS=Oryza brachyantha GN=OB01G40020 PE=3 SV=1;>tr|Q0JJA0|Q0JJA0_ORYSJ 60S ribosomal protein L18a OS=Oryza sativa subsp. japonica GN=Os01g075230…	6	28.1	21.4	373200	2006900	559900	1161800	618900	481810	394240	407050	276880	1939500	294750	595700
>tr|A3BQD6|A3BQD6_ORYSJ Putative uncharacterized protein OS=Oryza sativa subsp. japonica GN=OsJ_26316 PE=4 SV=1;>sp|Q948T6|LGUL_ORYSJ Lactoylglutathione lyase OS=Oryza sativa subsp. japonica GN=GLX-I PE=1 SV=2;>tr|A2YS08|A2YS08_ORYSI Putative uncharacterized protein OS=Oryza sativa subsp. indica GN=OsI_28106 PE=4 SV=1;>tr|Q0J7H9|Q0J7H9_ORYSJ Glyoxalase OS=Oryza sativa subsp. japonica GN=Os08g0191…	7	22.7	34.822	366700	1825300	603330	992450	461710	498130	476410	399240	327360	2482100	374840	741460
>sp|Q94DM8|UFM1_ORYSJ Ubiquitin-fold modifier 1 OS=Oryza sativa subsp. japonica GN=Os01g0962400 PE=3 SV=1;>tr|A2WZD3|A2WZD3_ORYSI Putative uncharacterized protein OS=Oryza sativa subsp. indica GN=OsI_05311 PE=4 SV=1;>tr|I1NVG3|I1NVG3_ORYGL Uncharacterized protein OS=Oryza glaberrima PE=4 SV=1;>tr|J3L845|J3L845_ORYBR Uncharacterized protein OS=Oryza brachyantha GN=OB01G54010 PE=4 SV=1;>tr|Q0JFT6|Q…	2	22.5	10.362	8420.8	75596	14037	26725	12497	9403.7	37798	45092	28956	332680	33015	61456
>sp|Q94HF1|EIF3K_ORYSJ Eukaryotic translation initiation factor 3 subunit K OS=Oryza sativa subsp. japonica GN=TIF3K1 PE=2 SV=1;>tr|A2XD90|A2XD90_ORYSI Putative uncharacterized protein OS=Oryza sativa subsp. indica GN=OsI_10273 PE=4 SV=1;>tr|I1P887|I1P887_ORYGL Uncharacterized protein OS=Oryza glaberrima PE=4 SV=1;>tr|Q10QU7|Q10QU7_ORYSJ Eukaryotic translation initiation factor 3 subunit 11 famil…	1	5.8	25.831	3299	18579	4635.7	9027.6	4209.5	3049.2	0	0	0	0	0	0
>sp|Q9AYP4|RS10_ORYSJ 40S ribosomal protein S10 OS=Oryza sativa subsp. japonica GN=RPS10 PE=2 SV=2;>tr|B8AJD1|B8AJD1_ORYSI Putative uncharacterized protein OS=Oryza sativa subsp. indica GN=OsI_07603 PE=4 SV=1;>tr|I1PLC1|I1PLC1_ORYGL Uncharacterized protein OS=Oryza glaberrima PE=4 SV=1;>tr|J3LXY1|J3LXY1_ORYBR Uncharacterized protein OS=Oryza brachyantha GN=OB04G20060 PE=4 SV=1;>tr|Q01LH6|Q01LH6_O…	3	33.3	20.263	461870	2315800	673710	1037900	730300	613270	445970	485780	214830	1841300	328030	614100
>sp|Q9FE01|APX2_ORYSJ L-ascorbate peroxidase 2, cytosolic OS=Oryza sativa subsp. japonica GN=APX2 PE=1 SV=1;>tr|B8B6B6|B8B6B6_ORYSI Putative uncharacterized protein OS=Oryza sativa subsp. indica GN=OsI_27453 PE=3 SV=1;>tr|I1QDJ4|I1QDJ4_ORYGL Uncharacterized protein OS=Oryza glaberrima PE=3 SV=1;>tr|Q0D3B8|Q0D3B8_ORYSJ Ascorbate peroxidase OS=Oryza sativa subsp. japonica GN=Os07g0694700 PE=2 SV=1;…	5	34.3	27.117	108180	846200	165500	304430	183810	117150	382190	446180	307120	2206200	295930	552090
>sp|Q9FR35|PRX2C_ORYSJ Peroxiredoxin-2C OS=Oryza sativa subsp. japonica GN=PRXIIC PE=1 SV=1;>tr|A2WTQ2|A2WTQ2_ORYSI Putative uncharacterized protein OS=Oryza sativa subsp. indica GN=OsI_03241 PE=4 SV=1;>tr|B7E2W9|B7E2W9_ORYSJ cDNA clone:001-016-G06, full insert sequence OS=Oryza sativa subsp. japonica PE=2 SV=1;>tr|I1NQL2|I1NQL2_ORYGL Uncharacterized protein OS=Oryza glaberrima PE=4 SV=1;>tr|J3L2…	3	19.1	17.291	56833	508180	92471	155080	87508	56305	91404	98206	64106	769880	72798	120650
>sp|Q9FWV6|TIP31_ORYSJ Probable aquaporin TIP3-1 OS=Oryza sativa subsp. japonica GN=TIP3-1 PE=2 SV=1;>tr|A2Z8V2|A2Z8V2_ORYSI Putative uncharacterized protein OS=Oryza sativa subsp. indica GN=OsI_34146 PE=3 SV=1;>tr|B7F4D9|B7F4D9_ORYSJ cDNA clone:001-016-C03, full insert sequence OS=Oryza sativa subsp. japonica PE=2 SV=1;>tr|J3N3N6|J3N3N6_ORYBR Uncharacterized protein OS=Oryza brachyantha GN=OB10G…	2	8	27.514	31422	217100	64149	89437	39000	48553	80121	64772	57473	464040	66484	164200
>sp|Q9FXT9|PRS7_ORYSJ 26S protease regulatory subunit 7 OS=Oryza sativa subsp. japonica GN=RPT1A PE=2 SV=1;>tr|A2XAB9|A2XAB9_ORYSI Putative uncharacterized protein OS=Oryza sativa subsp. indica GN=OsI_09197 PE=3 SV=1;>tr|I1Q088|I1Q088_ORYGL Uncharacterized protein OS=Oryza glaberrima PE=3 SV=1;>tr|J3LHR9|J3LHR9_ORYBR Uncharacterized protein OS=Oryza brachyantha GN=OB02G41860 PE=3 SV=1;>tr|Q0DDX2|…	5	13.8	47.682	34768	295710	62831	102840	58922	40317	76278	81348	55633	518570	64968	126510
>sp|Q9LST6|PSB2_ORYSJ Proteasome subunit beta type-2 OS=Oryza sativa subsp. japonica GN=PBD1 PE=2 SV=2;>tr|A2XKY8|A2XKY8_ORYSI Proteasome subunit beta type OS=Oryza sativa subsp. indica GN=OsI_13132 PE=2 SV=1;>tr|I1PEK4|I1PEK4_ORYGL Proteasome subunit beta type OS=Oryza glaberrima PE=3 SV=1;>tr|Q10ER6|Q10ER6_ORYSJ Proteasome subunit beta type OS=Oryza sativa subsp. japonica GN=Os03g0695600 PE=2 S…	8	51.4	23.478	178110	913470	252670	462590	277730	195240	75110	81165	51647	455240	57734	126070
>tr|A2X1N4|A2X1N4_ORYSI Proteasome subunit beta type OS=Oryza sativa subsp. indica GN=OsI_06114 PE=3 SV=1;>tr|A3A3U3|A3A3U3_ORYSJ Proteasome subunit beta type OS=Oryza sativa subsp. japonica GN=OsJ_05637 PE=3 SV=1;>sp|Q9LST7|PSB3_ORYSJ Proteasome subunit beta type-3 OS=Oryza sativa subsp. japonica GN=PBC1 PE=2 SV=1;>tr|B8B0S6|B8B0S6_ORYSI Proteasome subunit beta type OS=Oryza sativa subsp. indica…	3	19.2	23.685	110710	861030	176840	374040	191820	141220	173830	190120	121740	1421300	144530	289310
>sp|Q9LSU0|PSA3_ORYSJ Proteasome subunit alpha type-3 OS=Oryza sativa subsp. japonica GN=PAG1 PE=2 SV=1;>tr|B8AB88|B8AB88_ORYSI Proteasome subunit alpha type OS=Oryza sativa subsp. indica GN=OsI_04163 PE=3 SV=1;>tr|I1NSK6|I1NSK6_ORYGL Proteasome subunit alpha type OS=Oryza glaberrima PE=3 SV=1;>tr|J3L544|J3L544_ORYBR Proteasome subunit alpha type OS=Oryza brachyantha GN=OB01G43500 PE=3 SV=1;>tr|Q…	3	10	27.238	32168	296190	55384	106300	48872	42029	37739	37617	25237	284370	30237	59047
>sp|Q9LSU1|PSA5_ORYSJ Proteasome subunit alpha type-5 OS=Oryza sativa subsp. japonica GN=PAE1 PE=2 SV=1;>tr|B8BLI9|B8BLI9_ORYSI Proteasome subunit alpha type OS=Oryza sativa subsp. indica GN=OsI_36813 PE=3 SV=1;>tr|Q0IRM4|Q0IRM4_ORYSJ Proteasome subunit alpha type OS=Oryza sativa subsp. japonica GN=Os11g0615700 PE=2 SV=1;>tr|J3N9L0|J3N9L0_ORYBR Proteasome subunit alpha type OS=Oryza brachyantha G…	5	30.4	25.993	73408	388720	82687	147410	88978	64567	8676.6	9859.6	5322	76101	6421.6	15643
>tr|Q10QW8|Q10QW8_ORYSJ Proteasome subunit alpha type OS=Oryza sativa subsp. japonica GN=LOC_Os03g08280 PE=3 SV=1;>sp|Q9LSU3|PSA6_ORYSJ Proteasome subunit alpha type-6 OS=Oryza sativa subsp. japonica GN=PAA1 PE=2 SV=1;>tr|A2XD75|A2XD75_ORYSI Proteasome subunit alpha type OS=Oryza sativa subsp. indica GN=OsI_10259 PE=3 SV=1;>tr|I1P873|I1P873_ORYGL Proteasome subunit alpha type OS=Oryza glaberrima …	5	22	32.264	31782	157080	43280	79431	43584	33692	42946	38881	23752	238930	26699	49743
>sp|Q9MAX6|COPE1_ORYSJ Coatomer subunit epsilon-1 OS=Oryza sativa subsp. japonica GN=COPE1 PE=2 SV=1;>tr|B7E599|B7E599_ORYSJ cDNA clone:001-030-H03, full insert sequence OS=Oryza sativa subsp. japonica PE=2 SV=1;>tr|B8AU46|B8AU46_ORYSI Putative uncharacterized protein OS=Oryza sativa subsp. indica GN=OsI_17362 PE=4 SV=1;>tr|I1PPU0|I1PPU0_ORYGL Uncharacterized protein OS=Oryza glaberrima PE=4 SV=1…	3	13.6	31.581	103660	604600	150460	305300	175120	142620	0	0	0	0	0	0
>sp|Q9SAR1|MADS8_ORYSJ MADS-box transcription factor 8 OS=Oryza sativa subsp. japonica GN=MADS8 PE=1 SV=1;>tr|B8BDB7|B8BDB7_ORYSI Putative uncharacterized protein OS=Oryza sativa subsp. indica GN=OsI_31966 PE=3 SV=1;>tr|D3U2G8|D3U2G8_ORYSA MADS-box transcription factor 8 OS=Oryza sativa PE=2 SV=1;>tr|J3MZ04|J3MZ04_ORYBR Uncharacterized protein OS=Oryza brachyantha GN=OB09G22330 PE=3 SV=1;>tr|Q0J0…	1	5.2	28.527	2330.9	18991	4126.1	7156.6	4680.5	3449.1	0	0	0	0	0	0
>sp|Q9SDG6|RL30_ORYSJ 60S ribosomal protein L30 OS=Oryza sativa subsp. japonica GN=RPL30 PE=3 SV=1;>tr|B8ACI7|B8ACI7_ORYSI Putative uncharacterized protein OS=Oryza sativa subsp. indica GN=OsI_01372 PE=3 SV=1;>tr|J3KYR5|J3KYR5_ORYBR Uncharacterized protein OS=Oryza brachyantha GN=OB01G21210 PE=3 SV=1;>tr|Q0JNP0|Q0JNP0_ORYSJ Os01g0276000 protein OS=Oryza sativa subsp. japonica GN=Os01g0276000 PE=3…	3	42.3	12.363	232710	1758100	347070	645910	397460	277620	269380	299610	195790	2020300	223580	403060
>tr|A2ZRR6|A2ZRR6_ORYSJ Putative uncharacterized protein OS=Oryza sativa subsp. japonica GN=OsJ_01274 PE=4 SV=1;>tr|J3KYR2|J3KYR2_ORYBR Uncharacterized protein OS=Oryza brachyantha GN=OB01G21180 PE=4 SV=1;>sp|Q9SDG8|AGO4A_ORYSJ Protein argonaute 4A OS=Oryza sativa subsp. japonica GN=AGO4A PE=2 SV=1;>tr|B8ACN1|B8ACN1_ORYSI Putative uncharacterized protein OS=Oryza sativa subsp. indica GN=OsI_01366…	10	14.6	110.58	52882	291380	73687	143690	82417	63118	132790	145720	98232	664880	110260	187730
>tr|A3C0F1|A3C0F1_ORYSJ Putative uncharacterized protein OS=Oryza sativa subsp. japonica GN=OsJ_29932 PE=4 SV=1;>sp|Q9SE42|RPE1_ORYSJ Ribulose-phosphate 3-epimerase, cytoplasmic isoform OS=Oryza sativa subsp. japonica GN=Os09g0505700 PE=1 SV=1;>tr|A2Z2W0|A2Z2W0_ORYSI Ribulose-phosphate 3-epimerase OS=Oryza sativa subsp. indica GN=OsI_31954 PE=3 SV=1;>tr|Q0J0L5|Q0J0L5_ORYSJ Ribulose-phosphate 3-ep…	2	11.6	38.459	6622.6	53926	9689.5	17425	9573.4	6217.8	0	0	0	0	0	0
>sp|Q9SLX0|IMA1B_ORYSJ Importin subunit alpha-1b OS=Oryza sativa subsp. japonica GN=Os05g0155500 PE=1 SV=2;>tr|I1PSL5|I1PSL5_ORYGL Importin subunit alpha OS=Oryza glaberrima PE=3 SV=1;>tr|Q0DKL7|Q0DKL7_ORYSJ Importin subunit alpha OS=Oryza sativa subsp. japonica GN=Os05g0155500 PE=3 SV=1;>tr|J3M442|J3M442_ORYBR Importin subunit alpha OS=Oryza brachyantha GN=OB05G13660 PE=3 SV=1;>tr|B8AY77|B8AY77_…	6	18.7	58.566	230870	1284200	367110	594210	369290	303770	223800	252590	154400	1003100	172780	355240
>tr|B7EW55|B7EW55_ORYSJ cDNA clone:001-028-H03, full insert sequence OS=Oryza sativa subsp. japonica PE=2 SV=1;>sp|Q9SLY8|CALR_ORYSJ Calreticulin OS=Oryza sativa subsp. japonica GN=Os07g0246200 PE=1 SV=2;>tr|B8B4R4|B8B4R4_ORYSI Putative uncharacterized protein OS=Oryza sativa subsp. indica GN=OsI_25508 PE=3 SV=1;>tr|I1Q9E9|I1Q9E9_ORYGL Uncharacterized protein OS=Oryza glaberrima PE=3 SV=1;>tr|Q0D…	13	32.6	48.771	943220	5455400	1437500	2660500	1601300	1142000	624370	707850	442530	4206200	498880	885040
>tr|A3BBW2|A3BBW2_ORYSJ Putative uncharacterized protein OS=Oryza sativa subsp. japonica GN=OsJ_21394 PE=3 SV=1;>sp|Q9SXP2|FDH1_ORYSJ Formate dehydrogenase 1, mitochondrial OS=Oryza sativa subsp. japonica GN=Os06g0486800 PE=1 SV=2;>tr|B8B2F2|B8B2F2_ORYSI Putative uncharacterized protein OS=Oryza sativa subsp. indica GN=OsI_23019 PE=3 SV=1;>tr|I1Q6L7|I1Q6L7_ORYGL Uncharacterized protein OS=Oryza g…	4	9.6	43.762	105470	877630	184850	344200	164850	129350	62412	62920	42474	520540	48250	110120
>tr|A2ZMY2|A2ZMY2_ORYSI Cysteine synthase OS=Oryza sativa subsp. indica GN=OsI_39190 PE=3 SV=1;>tr|I1R814|I1R814_ORYGL Cysteine synthase OS=Oryza glaberrima PE=3 SV=1;>tr|Q2QLX5|Q2QLX5_ORYSJ Cysteine synthase OS=Oryza sativa subsp. japonica GN=LOC_Os12g42980 PE=3 SV=2;>tr|A3CJM0|A3CJM0_ORYSJ Cysteine synthase OS=Oryza sativa subsp. japonica GN=OsJ_36936 PE=3 SV=1;>sp|Q9XEA6|CYSK1_ORYSJ Cysteine s…	2	6.6	43.544	4551.3	41492	7390.5	14643	8610.1	6509.3	4830.2	5733.3	3821.1	27120	4683.9	9678.5
>tr|B8AJV7|B8AJV7_ORYSI Putative uncharacterized protein OS=Oryza sativa subsp. indica GN=OsI_13501 PE=4 SV=1;>tr|B9FBT5|B9FBT5_ORYSJ Putative uncharacterized protein OS=Oryza sativa subsp. japonica GN=OsJ_12564 PE=4 SV=1;>tr|I1PFG7|I1PFG7_ORYGL Cysteine synthase OS=Oryza glaberrima PE=3 SV=1;>sp|Q9XEA8|CYSK2_ORYSJ Cysteine synthase OS=Oryza sativa subsp. japonica GN=RCS3 PE=2 SV=1;>tr|Q10CX6|Q10…	2	1.5	258.69	0	0	0	0	0	0	109060	117330	82533	701930	91227	171240
>sp|Q9XGP7|OMT15_ORYSJ Tricin synthase 1 OS=Oryza sativa subsp. japonica GN=ROMT-15 PE=1 SV=1;>tr|A2YWN1|A2YWN1_ORYSI Putative uncharacterized protein OS=Oryza sativa subsp. indica GN=OsI_29750 PE=4 SV=1;>tr|I1QJU4|I1QJU4_ORYGL Uncharacterized protein OS=Oryza glaberrima PE=4 SV=1;>tr|J3MU52|J3MU52_ORYBR Uncharacterized protein OS=Oryza brachyantha GN=OB08G26330 PE=4 SV=1;>tr|A6MZL7|A6MZL7_ORYSI …	2	9.1	27.771	104760	478510	138580	238470	157610	107810	82391	91692	51393	317200	52915	106400
>tr|B8ATB0|B8ATB0_ORYSI Putative uncharacterized protein OS=Oryza sativa subsp. indica GN=OsI_17100 PE=4 SV=1;>tr|J3M0P7|J3M0P7_ORYBR Uncharacterized protein OS=Oryza brachyantha GN=OB04G29720 PE=4 SV=1;>tr|Q01HK2|Q01HK2_ORYSA H0303A11-B0406H05.4 protein OS=Oryza sativa GN=H0303A11-B0406H05.4 PE=4 SV=1;>tr|Q7XUM9|Q7XUM9_ORYSJ OSJNBa0064M23.16 protein OS=Oryza sativa subsp. japonica GN=OSJNBa0064M…	2	32.6	9.1762	0	0	0	0	0	0	89726	91493	67553	322360	64713	117430
>tr|J3MUQ6|J3MUQ6_ORYBR Uncharacterized protein OS=Oryza brachyantha GN=OB08G28370 PE=4 SV=1;>sp|Q9XJ54|NTF2_ORYSJ Nuclear transport factor 2 OS=Oryza sativa subsp. japonica GN=NTF2 PE=2 SV=1;>tr|A2YXF8|A2YXF8_ORYSI Putative uncharacterized protein OS=Oryza sativa subsp. indica GN=OsI_30022 PE=4 SV=1;>tr|I1QLJ5|I1QLJ5_ORYGL Uncharacterized protein OS=Oryza glaberrima PE=4 SV=1;>tr|Q0J463|Q0J463_O…	1	4.3	20.16	127850	473480	189150	343910	176330	173100	84785	86363	60424	292680	69605	138370
>tr|B9F4B5|B9F4B5_ORYSJ Putative uncharacterized protein OS=Oryza sativa subsp. japonica GN=OsJ_05923 PE=4 SV=1;>sp|Q9ZRI7|EF1G1_ORYSJ Elongation factor 1-gamma 1 OS=Oryza sativa subsp. japonica GN=Os02g0220600 PE=2 SV=1;>tr|Q0E2Q6|Q0E2Q6_ORYSJ Os02g0220600 protein OS=Oryza sativa subsp. japonica GN=Os02g0220600 PE=4 SV=1	1	23	54.088	15870	77295	20625	38312	21672	17852	17269	18000	10702	76765	11691	20308
>tr|A0PJ32|A0PJ32_ORYSI ATP8 OS=Oryza sativa subsp. indica GN=atp8 PE=2 SV=1;>tr|O47951|O47951_ORYSA Putative uncharacterized protein OS=Oryza sativa PE=4 SV=1;>tr|Q8HCQ9|Q8HCQ9_ORYSJ ORFB protein OS=Oryza sativa subsp. japonica GN=orfB PE=4 SV=2;>tr|D3DEY7|D3DEY7_ORYRU ATP synthase F0 subunit 8 OS=Oryza rufipogon GN=orfB PE=4 SV=1;>tr|O04723|O04723_ORYSA Putative uncharacterized protein OS=Oryza…	4	23.2	18.065	87385	448960	124400	259870	135640	108040	160460	170190	116170	1252000	121430	247740
>tr|A1YQE8|A1YQE8_ORYSJ Prolamin OS=Oryza sativa subsp. japonica PE=2 SV=1	1	38.7	16.789	6766.9	27413	8913	13741	8363.3	8713.6	0	0	0	0	0	0
>tr|A1YQF8|A1YQF8_ORYSJ Prolamin OS=Oryza sativa subsp. japonica PE=2 SV=1	2	35.9	17.46	51300	189870	104870	118290	61420	79092	45390	36175	24660	150090	33791	131780
>tr|A2WJL4|A2WJL4_ORYSI Putative uncharacterized protein OS=Oryza sativa subsp. indica GN=OsI_00008 PE=3 SV=1;>tr|Q93VC6|Q93VC6_ORYSJ Os01g0100700 protein OS=Oryza sativa subsp. japonica GN=P0672D08.6 PE=1 SV=1;>tr|J3N8C9|J3N8C9_ORYBR Uncharacterized protein OS=Oryza brachyantha GN=OB11G20650 PE=3 SV=1;>tr|A2ZE95|A2ZE95_ORYSI Putative uncharacterized protein OS=Oryza sativa subsp. indica GN=OsI_3…	5	27	22.226	645540	3212800	972480	1961000	1010700	809840	600360	579720	407790	2676400	448990	1013400
>tr|A2ZNC6|A2ZNC6_ORYSJ Putative uncharacterized protein OS=Oryza sativa subsp. japonica GN=OsJ_00053 PE=4 SV=1;>tr|A2WJQ7|A2WJQ7_ORYSI Putative uncharacterized protein OS=Oryza sativa subsp. indica GN=OsI_00054 PE=4 SV=1;>tr|I1NJJ7|I1NJJ7_ORYGL Uncharacterized protein OS=Oryza glaberrima PE=4 SV=1;>tr|Q9FTN5|Q9FTN5_ORYSJ Os01g0106400 protein OS=Oryza sativa subsp. japonica GN=P0005A05.19 PE=2 SV…	1	6.3	33.788	0	0	0	0	0	0	27353	30459	19901	154370	20653	47001
>tr|A5HEI2|A5HEI2_ORYSJ Bowman-Birk type proteinase inhibitor A OS=Oryza sativa subsp. japonica GN=pinA PE=2 SV=1;>tr|E0X6V8|E0X6V8_ORYSJ Bowman-Bike type proteinase inhibitor A OS=Oryza sativa subsp. japonica PE=2 SV=1;>tr|A2WK48|A2WK48_ORYSI Putative uncharacterized protein OS=Oryza sativa subsp. indica GN=OsI_00197 PE=3 SV=1;>tr|Q5ZCA9|Q5ZCA9_ORYSJ Putative Bowman Birk trypsin inhibitor OS=Ory…	4	23.1	27.735	73267	432030	108060	208560	105950	82753	5121	6084.3	4264.4	27637	4324.3	8231.2
>tr|I1NK26|I1NK26_ORYGL Uncharacterized protein OS=Oryza glaberrima PE=4 SV=1;>tr|A2WKG3|A2WKG3_ORYSI Putative uncharacterized protein OS=Oryza sativa subsp. indica GN=OsI_00313 PE=4 SV=1;>tr|J3KW96|J3KW96_ORYBR Uncharacterized protein OS=Oryza brachyantha GN=OB01G12520 PE=4 SV=1	1	1.9	70.382	13659	112200	22158	33691	22979	18301	13066	14167	11886	86969	11121	23825
>tr|A2WKH0|A2WKH0_ORYSI Putative uncharacterized protein OS=Oryza sativa subsp. indica GN=OsI_00322 PE=3 SV=1;>tr|I1NK33|I1NK33_ORYGL Uncharacterized protein OS=Oryza glaberrima PE=3 SV=1;>tr|J3KWA3|J3KWA3_ORYBR Uncharacterized protein OS=Oryza brachyantha GN=OB01G12590 PE=3 SV=1;>tr|Q9AWS9|Q9AWS9_ORYSJ Putative ribosomal protein L26 OS=Oryza sativa subsp. japonica GN=P0480E02.19-2 PE=3 SV=1;>tr|…	1	23.6	17.471	138280	895210	216870	417860	215490	178200	376320	451640	285870	2537900	318270	625110
>tr|A2WKJ8|A2WKJ8_ORYSI Putative uncharacterized protein OS=Oryza sativa subsp. indica GN=OsI_00351 PE=4 SV=1;>tr|A2ZP51|A2ZP51_ORYSJ Putative uncharacterized protein OS=Oryza sativa subsp. japonica GN=OsJ_00331 PE=4 SV=1;>tr|I1NK48|I1NK48_ORYGL Uncharacterized protein OS=Oryza glaberrima PE=4 SV=1;>tr|Q9FU80|Q9FU80_ORYSJ Os01g0143300 protein OS=Oryza sativa subsp. japonica GN=P0019D06.31 PE=4 SV…	1	3.4	29.464	37936	166390	59017	106040	60832	50366	52806	54718	41572	212220	41461	72851
>tr|A2WKK2|A2WKK2_ORYSI Putative uncharacterized protein OS=Oryza sativa subsp. indica GN=OsI_00355 PE=4 SV=1;>tr|I1NK50|I1NK50_ORYGL Uncharacterized protein OS=Oryza glaberrima PE=4 SV=1;>tr|Q9FU74|Q9FU74_ORYSJ Os01g0143800 protein OS=Oryza sativa subsp. japonica GN=P0019D06.39 PE=2 SV=1	1	5.7	30.121	0	0	0	0	0	0	33949	31463	24823	111820	22700	47031
>tr|A2WLD9|A2WLD9_ORYSI Putative uncharacterized protein OS=Oryza sativa subsp. indica GN=OsI_00648 PE=4 SV=1;>tr|B9ETH2|B9ETH2_ORYSJ Putative uncharacterized protein OS=Oryza sativa subsp. japonica GN=OsJ_00626 PE=4 SV=1;>tr|I1NKU4|I1NKU4_ORYGL Uncharacterized protein OS=Oryza glaberrima PE=4 SV=1;>tr|Q5VR43|Q5VR43_ORYSJ Os01g0180300 protein OS=Oryza sativa subsp. japonica GN=OJ1174_D05.11 PE=2 …	1	2.3	89.886	0	0	0	0	0	0	0	0	0	0	0	0
>tr|I1NKU8|I1NKU8_ORYGL Uncharacterized protein OS=Oryza glaberrima PE=3 SV=1;>tr|Q9AQZ5|Q9AQZ5_ORYSJ 70 kDa heat shock protein OS=Oryza sativa subsp. japonica GN=OJ1174_D05.17 PE=2 SV=1;>tr|A2WLE4|A2WLE4_ORYSI Putative uncharacterized protein OS=Oryza sativa subsp. indica GN=OsI_00654 PE=3 SV=1;>tr|A2Y116|A2Y116_ORYSI Putative uncharacterized protein OS=Oryza sativa subsp. indica GN=OsI_18700 PE…	5	8.5	93.117	49229	264130	73652	123700	76460	55334	69652	73786	46061	438740	50119	97491
>tr|A2WLK9|A2WLK9_ORYSI Putative uncharacterized protein OS=Oryza sativa subsp. indica GN=OsI_00724 PE=4 SV=1;>tr|I1NL08|I1NL08_ORYGL Uncharacterized protein OS=Oryza glaberrima PE=4 SV=1;>tr|Q5SNH7|Q5SNH7_ORYSJ Os01g0191100 protein OS=Oryza sativa subsp. japonica GN=P0710E05.27 PE=4 SV=1	2	18.4	11.607	132540	820220	197180	374960	223250	160810	44016	49478	27995	229490	33036	61606
>tr|J3MBC0|J3MBC0_ORYBR Uncharacterized protein OS=Oryza brachyantha GN=OB06G13140 PE=4 SV=1;>tr|J3M916|J3M916_ORYBR Uncharacterized protein OS=Oryza brachyantha GN=OB05G30900 PE=4 SV=1;>tr|B8B024|B8B024_ORYSI Putative uncharacterized protein OS=Oryza sativa subsp. indica GN=OsI_20679 PE=4 SV=1;>tr|B9FL83|B9FL83_ORYSJ Putative uncharacterized protein OS=Oryza sativa subsp. japonica GN=OsJ_19262 P…	1	2.1	66.131	9072.6	77987	15683	27618	16018	10631	19766	22187	13788	141830	14283	28374
>tr|Q5QN41|Q5QN41_ORYSJ Phytocyanin protein-like OS=Oryza sativa subsp. japonica GN=P0489A05.2 PE=4 SV=1;>tr|I1NL77|I1NL77_ORYGL Uncharacterized protein OS=Oryza glaberrima PE=4 SV=1;>tr|A2WLS7|A2WLS7_ORYSI Putative uncharacterized protein OS=Oryza sativa subsp. indica GN=OsI_00795 PE=4 SV=1;>tr|A2ZQD1|A2ZQD1_ORYSJ Putative uncharacterized protein OS=Oryza sativa subsp. japonica GN=OsJ_00769 PE=4…	1	4.4	30.443	0	0	0	0	0	0	0	0	0	0	0	0
>tr|A2WMA1|A2WMA1_ORYSI Putative uncharacterized protein OS=Oryza sativa subsp. indica GN=OsI_00974 PE=4 SV=1;>tr|I1NLH1|I1NLH1_ORYGL Uncharacterized protein OS=Oryza glaberrima PE=4 SV=1;>tr|Q9AWY7|Q9AWY7_ORYSJ Putative uncharacterized protein P0443E07.20 OS=Oryza sativa subsp. japonica GN=P0492F05.29 PE=4 SV=1;>tr|Q0JPF1|Q0JPF1_ORYSJ Os01g0226300 protein (Fragment) OS=Oryza sativa subsp. japoni…	1	6.8	30.572	1565.1	7129.3	1150.5	3208.2	1770.1	1235.6	351.74	410.68	232.94	2406	202.14	659.39
>tr|A2WMF3|A2WMF3_ORYSI Putative uncharacterized protein OS=Oryza sativa subsp. indica GN=OsI_01022 PE=4 SV=1;>tr|Q5NB69|Q5NB69_ORYSJ Os01g0231700 protein OS=Oryza sativa subsp. japonica GN=P0431F01.21 PE=4 SV=1;>tr|I1NLK6|I1NLK6_ORYGL Uncharacterized protein OS=Oryza glaberrima PE=4 SV=1;>sp|P56724|RLA3_ORYSJ 60S acidic ribosomal protein P3 OS=Oryza sativa subsp. japonica GN=Os06g0701400 PE=3 SV…	3	26.9	11.876	323080	1117100	425180	844580	492430	405910	198380	203400	139150	727370	140530	286990
>tr|B8AKA4|B8AKA4_ORYSI Putative uncharacterized protein OS=Oryza sativa subsp. indica GN=OsI_10796 PE=4 SV=1;>tr|B9F327|B9F327_ORYSJ Putative uncharacterized protein OS=Oryza sativa subsp. japonica GN=OsJ_08437 PE=4 SV=1;>tr|Q7EYE2|Q7EYE2_ORYSJ WD-40 repeat protein-like OS=Oryza sativa subsp. japonica GN=P0577B11.132 PE=4 SV=1;>tr|A2YRH5|A2YRH5_ORYSI Putative uncharacterized protein OS=Oryza sat…	1	0.8	127.3	48534	248490	65637	125620	78481	49501	59347	64015	40832	263280	38952	73740
>tr|A2WNE7|A2WNE7_ORYSI Putative uncharacterized protein OS=Oryza sativa subsp. indica GN=OsI_01376 PE=3 SV=1;>tr|J3KYR6|J3KYR6_ORYBR Uncharacterized protein OS=Oryza brachyantha GN=OB01G21220 PE=3 SV=1;>tr|Q9SDG5|Q9SDG5_ORYSJ NAD-dependent isocitrate dehydrogenase a OS=Oryza sativa subsp. japonica GN=P0038F12.18 PE=2 SV=1;>tr|I1NM68|I1NM68_ORYGL Uncharacterized protein (Fragment) OS=Oryza glaber…	1	3.9	39.62	6570	52888	9679	17652	11649	6534.7	0	0	0	0	0	0
>tr|J3KZ31|J3KZ31_ORYBR Uncharacterized protein OS=Oryza brachyantha GN=OB01G22370 PE=4 SV=1;>tr|A2WNV9|A2WNV9_ORYSI Putative uncharacterized protein OS=Oryza sativa subsp. indica GN=OsI_01543 PE=4 SV=1;>tr|A2ZS73|A2ZS73_ORYSJ Putative uncharacterized protein OS=Oryza sativa subsp. japonica GN=OsJ_01438 PE=4 SV=1;>tr|I1NMH1|I1NMH1_ORYGL Uncharacterized protein OS=Oryza glaberrima PE=4 SV=1;>tr|Q5…	1	1.1	131.13	0	0	0	0	0	0	42195	46686	28909	148290	28028	53540
>tr|J3M686|J3M686_ORYBR Uncharacterized protein (Fragment) OS=Oryza brachyantha GN=OB05G21100 PE=4 SV=1;>tr|A2WNY2|A2WNY2_ORYSI Putative uncharacterized protein OS=Oryza sativa subsp. indica GN=OsI_01562 PE=4 SV=1;>tr|I1PUR6|I1PUR6_ORYGL Uncharacterized protein OS=Oryza glaberrima PE=4 SV=1;>tr|J3KZ50|J3KZ50_ORYBR Uncharacterized protein OS=Oryza brachyantha GN=OB01G22560 PE=4 SV=1;>tr|Q9FP55|Q9F…	1	8.7	10.553	0	0	0	0	0	0	342.6	708.29	318.96	4701.3	200.29	337.45
>tr|I1NMK8|I1NMK8_ORYGL Uncharacterized protein OS=Oryza glaberrima PE=4 SV=1;>tr|Q94D81|Q94D81_ORYSJ Os01g0317800 protein OS=Oryza sativa subsp. japonica GN=B1153F04.4 PE=2 SV=1;>tr|A2WP46|A2WP46_ORYSI Putative uncharacterized protein OS=Oryza sativa subsp. indica GN=OsI_01616 PE=4 SV=1	1	2.7	35.859	10375	40109	10661	21856	13859	8957	38160	44103	27282	154810	23922	45152
>tr|A2WPH0|A2WPH0_ORYSI Dihydrolipoyl dehydrogenase OS=Oryza sativa subsp. indica GN=OsI_01744 PE=3 SV=1;>tr|Q94CN9|Q94CN9_ORYSJ Dihydrolipoyl dehydrogenase OS=Oryza sativa subsp. japonica GN=P0487E11.36 PE=2 SV=1;>tr|A2ZSP3|A2ZSP3_ORYSJ Putative uncharacterized protein OS=Oryza sativa subsp. japonica GN=OsJ_01605 PE=3 SV=1;>tr|J3KZH8|J3KZH8_ORYBR Uncharacterized protein OS=Oryza brachyantha GN=O…	2	4.6	58.891	70444	366040	104060	194270	111700	82634	0	0	0	0	0	0
>tr|A2WPH1|A2WPH1_ORYSI Putative uncharacterized protein OS=Oryza sativa subsp. indica GN=OsI_01745 PE=3 SV=1;>tr|A2ZLM3|A2ZLM3_ORYSI Putative uncharacterized protein OS=Oryza sativa subsp. indica GN=OsI_38721 PE=3 SV=1;>tr|B8ABU1|B8ABU1_ORYSI Putative uncharacterized protein OS=Oryza sativa subsp. indica GN=OsI_01215 PE=3 SV=1;>tr|I1NLZ0|I1NLZ0_ORYGL Uncharacterized protein OS=Oryza glaberrima P…	3	18.1	22.014	19902	172690	35254	60555	33703	24502	186060	202060	122680	1228100	139700	283340
>tr|J3LNP0|J3LNP0_ORYBR Uncharacterized protein OS=Oryza brachyantha GN=OB03G26660 PE=3 SV=1;>tr|Q7XT72|Q7XT72_ORYSJ OSJNBa0029H02.21 protein OS=Oryza sativa subsp. japonica GN=OSJNBa0029H02.21 PE=3 SV=3;>tr|B8ARB0|B8ARB0_ORYSI Putative uncharacterized protein OS=Oryza sativa subsp. indica GN=OsI_16522 PE=3 SV=1;>tr|A2XV80|A2XV80_ORYSI Putative uncharacterized protein OS=Oryza sativa subsp. indic…	3	16	21.369	68927	499920	106860	185070	93384	70691	105620	93486	65487	826170	86034	149720
>tr|A2WPV4|A2WPV4_ORYSI 40S ribosomal protein S4 OS=Oryza sativa subsp. indica GN=OsI_01884 PE=2 SV=1;>tr|I1NN05|I1NN05_ORYGL Uncharacterized protein OS=Oryza glaberrima PE=4 SV=1;>tr|Q5ZBX1|Q5ZBX1_ORYSJ Os01g0358400 protein OS=Oryza sativa subsp. japonica GN=P0514H03.14 PE=2 SV=1;>tr|J3KZT2|J3KZT2_ORYBR Uncharacterized protein OS=Oryza brachyantha GN=OB01G24880 PE=4 SV=1;>tr|J3L8T2|J3L8T2_ORYBR …	1	39.6	29.807	11762	53580	13320	24025	13790	10973	0	0	0	0	0	0
>tr|A2WQ51|A2WQ51_ORYSI Putative uncharacterized protein OS=Oryza sativa subsp. indica GN=OsI_01983 PE=3 SV=1;>tr|I1NN61|I1NN61_ORYGL Uncharacterized protein OS=Oryza glaberrima PE=3 SV=1;>tr|Q93WM2|Q93WM2_ORYSJ Os01g0374000 protein OS=Oryza sativa subsp. japonica GN=B1039D07.43 PE=2 SV=1;>tr|J3L001|J3L001_ORYBR Uncharacterized protein OS=Oryza brachyantha GN=OB01G25570 PE=3 SV=1;>tr|Q5JN12|Q5JN1…	1	13.1	24.23	9754.2	56893	15549	26648	12409	11100	0	0	0	0	0	0
>tr|J3L010|J3L010_ORYBR Uncharacterized protein OS=Oryza brachyantha GN=OB01G25660 PE=4 SV=1;>tr|A2WQ59|A2WQ59_ORYSI Putative uncharacterized protein OS=Oryza sativa subsp. indica GN=OsI_01991 PE=4 SV=1;>tr|I1NN68|I1NN68_ORYGL Uncharacterized protein OS=Oryza glaberrima PE=4 SV=1;>tr|Q5ZCV4|Q5ZCV4_ORYSJ Os01g0375000 protein OS=Oryza sativa subsp. japonica GN=B1111C09.2 PE=4 SV=1	1	2.5	66.933	886.42	3098.2	2358.3	1293.7	978.72	842.61	0	0	0	0	0	0
>tr|A2WQY7|A2WQY7_ORYSI Putative uncharacterized protein OS=Oryza sativa subsp. indica GN=OsI_02273 PE=4 SV=1;>tr|I1NNR6|I1NNR6_ORYGL Uncharacterized protein OS=Oryza glaberrima PE=4 SV=1;>tr|Q8LQS5|Q8LQS5_ORYSJ Carboxymethylenebutenolidase-like protein OS=Oryza sativa subsp. japonica GN=P0702H08.32 PE=2 SV=1;>tr|A2ZTZ7|A2ZTZ7_ORYSJ Putative uncharacterized protein OS=Oryza sativa subsp. japonica…	2	7.1	30.497	49790	204890	75587	107780	60986	51775	141880	145580	97560	622650	101660	189060
>tr|B9EXL3|B9EXL3_ORYSJ Putative uncharacterized protein OS=Oryza sativa subsp. japonica GN=OsJ_02264 PE=4 SV=1;>tr|A2WRJ3|A2WRJ3_ORYSI Putative uncharacterized protein OS=Oryza sativa subsp. indica GN=OsI_02478 PE=4 SV=1;>tr|I1NP47|I1NP47_ORYGL Uncharacterized protein OS=Oryza glaberrima PE=4 SV=1;>tr|Q657K3|Q657K3_ORYSJ Egalitarian-like OS=Oryza sativa subsp. japonica GN=P0002B05.15 PE=2 SV=1	1	2.2	55.481	0	0	0	0	0	0	31515	29992	21076	127890	20531	43379
>tr|J3L1B8|J3L1B8_ORYBR Uncharacterized protein OS=Oryza brachyantha GN=OB01G30240 PE=4 SV=1;>tr|A2WRR2|A2WRR2_ORYSI Putative uncharacterized protein OS=Oryza sativa subsp. indica GN=OsI_02551 PE=4 SV=1;>tr|A2WRR4|A2WRR4_ORYSI Putative uncharacterized protein OS=Oryza sativa subsp. indica GN=OsI_02555 PE=4 SV=1;>tr|Q656F2|Q656F2_ORYSJ Esterase/lipase/thioesterase family protein-like OS=Oryza sati…	1	5.1	30.683	0	0	0	0	0	0	0	0	0	0	0	0
>tr|A2WRX6|A2WRX6_ORYSI Putative uncharacterized protein OS=Oryza sativa subsp. indica GN=OsI_02613 PE=4 SV=1;>tr|A2ZUU7|A2ZUU7_ORYSJ Putative uncharacterized protein OS=Oryza sativa subsp. japonica GN=OsJ_02391 PE=4 SV=1;>tr|J3L1F0|J3L1F0_ORYBR Uncharacterized protein OS=Oryza brachyantha GN=OB01G30560 PE=4 SV=1;>tr|Q0JLN6|Q0JLN6_ORYSJ Os01g0586600 protein OS=Oryza sativa subsp. japonica GN=Os01…	1	3.3	48.912	18854	86145	30940	55139	27374	28235	16919	16877	12737	61737	14094	29973
>tr|A2WS70|A2WS70_ORYSI Putative uncharacterized protein OS=Oryza sativa subsp. indica GN=OsI_02707 PE=4 SV=1;>tr|Q94D20|Q94D20_ORYSJ Nucleoid DNA-binding protein cnd41-like OS=Oryza sativa subsp. japonica GN=P0025A05.25 PE=4 SV=1;>tr|A2ZV28|A2ZV28_ORYSJ Putative uncharacterized protein OS=Oryza sativa subsp. japonica GN=OsJ_02481 PE=4 SV=1	3	8.6	51.142	154330	626150	198750	377520	240060	165080	133690	149060	114240	510600	90796	176770
>tr|A2WSL7|A2WSL7_ORYSI Putative uncharacterized protein OS=Oryza sativa subsp. indica GN=OsI_02860 PE=4 SV=1;>tr|Q9FTH0|Q9FTH0_ORYSJ 10-deacetylbaccatin III-10-O-acetyl transferase-like OS=Oryza sativa subsp. japonica GN=P0410E01.46 PE=4 SV=1;>tr|A2ZVE1|A2ZVE1_ORYSJ Putative uncharacterized protein OS=Oryza sativa subsp. japonica GN=OsJ_02605 PE=4 SV=1	1	3.1	46.425	8540.3	52386	13709	22838	14040	8422.9	0	0	0	0	0	0
>tr|A2WT84|A2WT84_ORYSI Malate dehydrogenase OS=Oryza sativa subsp. indica GN=OsI_03070 PE=3 SV=1;>tr|I1NQ57|I1NQ57_ORYGL Malate dehydrogenase OS=Oryza glaberrima PE=3 SV=1;>tr|Q7FSL4|Q7FSL4_ORYSA Malate dehydrogenase OS=Oryza sativa GN=MDH PE=2 SV=1;>tr|Q94JA2|Q94JA2_ORYSJ Malate dehydrogenase OS=Oryza sativa subsp. japonica GN=P0047B08.9 PE=2 SV=1;>tr|J3L2D0|J3L2D0_ORYBR Malate dehydrogenase OS…	4	39.7	35.46	270230	1064500	366480	760770	359690	347900	569790	578530	428240	3870800	487660	911330
>tr|A2WTA6|A2WTA6_ORYSI Putative uncharacterized protein OS=Oryza sativa subsp. indica GN=OsI_03093 PE=4 SV=1;>tr|A2ZW27|A2ZW27_ORYSJ Putative uncharacterized protein OS=Oryza sativa subsp. japonica GN=OsJ_02845 PE=4 SV=1;>tr|I1NQ80|I1NQ80_ORYGL Uncharacterized protein OS=Oryza glaberrima PE=4 SV=1;>tr|Q5VPB9|Q5VPB9_ORYSJ Os01g0652600 protein OS=Oryza sativa subsp. japonica GN=OSJNBb0032K15.18 PE…	2	14.2	76.389	48644	324070	77717	140320	75582	55822	59835	69385	48848	481240	51400	105650
>tr|A2WTC5|A2WTC5_ORYSI Isocitrate dehydrogenase [NADP] OS=Oryza sativa subsp. indica GN=OsI_03110 PE=3 SV=1;>tr|I1NQ97|I1NQ97_ORYGL Isocitrate dehydrogenase [NADP] OS=Oryza glaberrima PE=3 SV=1;>tr|Q7F280|Q7F280_ORYSJ Isocitrate dehydrogenase [NADP] OS=Oryza sativa subsp. japonica GN=OSJNBb0006H05.32 PE=2 SV=1;>tr|Q9XGU8|Q9XGU8_ORYSA Isocitrate dehydrogenase [NADP] OS=Oryza sativa PE=2 SV=1;>tr|…	9	28.4	46.042	187670	1125500	259900	504700	310950	209930	246920	213160	165880	1159300	165770	359890
>tr|A2WTF3|A2WTF3_ORYSI Putative uncharacterized protein OS=Oryza sativa subsp. indica GN=OsI_03137 PE=3 SV=1;>tr|J3L2J5|J3L2J5_ORYBR Uncharacterized protein OS=Oryza brachyantha GN=OB01G34510 PE=3 SV=1;>tr|Q8SA35|Q8SA35_ORYSJ Os01g0659200 protein OS=Oryza sativa subsp. japonica GN=P0684E06.9 PE=2 SV=1;>tr|I1NQC1|I1NQC1_ORYGL Uncharacterized protein (Fragment) OS=Oryza glaberrima PE=4 SV=1;>tr|A6…	2	8.3	26.629	118420	534860	158110	300000	181170	130730	36477	40321	24686	158530	22125	43001
>tr|A2WTL3|A2WTL3_ORYSI Putative uncharacterized protein OS=Oryza sativa subsp. indica GN=OsI_03200 PE=4 SV=1;>tr|I1NQI0|I1NQI0_ORYGL Uncharacterized protein OS=Oryza glaberrima PE=4 SV=1;>tr|Q5QLS1|Q5QLS1_ORYSJ Arabinogalactan protein-like OS=Oryza sativa subsp. japonica GN=OSJNBb0063G05.35 PE=2 SV=1;>tr|A2ZWD3|A2ZWD3_ORYSJ Putative uncharacterized protein OS=Oryza sativa subsp. japonica GN=OsJ_…	1	4.5	24.976	1785.7	16086	3232.5	6245.9	2693	1954.6	1764.1	2443.6	417.81	17832	1021.8	3289.4
>tr|A2WU16|A2WU16_ORYSI Putative uncharacterized protein OS=Oryza sativa subsp. indica GN=OsI_03363 PE=3 SV=1	1	4	108.09	29406	55860	39365	81791	42764	42964	0	0	0	0	0	0
>tr|I1NQX5|I1NQX5_ORYGL Uncharacterized protein OS=Oryza glaberrima PE=4 SV=1;>tr|J3L357|J3L357_ORYBR Uncharacterized protein OS=Oryza brachyantha GN=OB01G36630 PE=4 SV=1;>tr|B9EYY8|B9EYY8_ORYSJ Putative uncharacterized protein OS=Oryza sativa subsp. japonica GN=OsJ_03109 PE=4 SV=1;>tr|Q0JK57|Q0JK57_ORYSJ Os01g0695100 protein OS=Oryza sativa subsp. japonica GN=Os01g0695100 PE=4 SV=1;>tr|Q6QA26|Q6…	1	2.5	60.456	0	0	0	0	0	0	0	0	0	0	0	0
>tr|I1NR00|I1NR00_ORYGL Uncharacterized protein OS=Oryza glaberrima PE=4 SV=1;>tr|Q5N8I8|Q5N8I8_ORYSJ Os01g0700000 protein OS=Oryza sativa subsp. japonica GN=P0047E11.2 PE=2 SV=1;>tr|J3L384|J3L384_ORYBR Uncharacterized protein OS=Oryza brachyantha GN=OB01G36900 PE=4 SV=1;>tr|A2WU59|A2WU59_ORYSI Putative uncharacterized protein OS=Oryza sativa subsp. indica GN=OsI_03404 PE=4 SV=1	1	4.2	27.408	8062.1	35416	10096	19942	14441	9939.3	12282	12881	6881.3	44868	8548	17055
>tr|A2WUX7|A2WUX7_ORYSI Putative uncharacterized protein OS=Oryza sativa subsp. indica GN=OsI_03689 PE=4 SV=1;>tr|I1NRI9|I1NRI9_ORYGL Uncharacterized protein OS=Oryza glaberrima PE=4 SV=1;>tr|Q8LQ70|Q8LQ70_ORYSJ Os01g0742300 protein OS=Oryza sativa subsp. japonica GN=P0439E07.17 PE=4 SV=1	1	4.4	32.02	0	0	0	0	0	0	0	0	0	0	0	0
>tr|A2WW14|A2WW14_ORYSI Putative uncharacterized protein OS=Oryza sativa subsp. indica GN=OsI_04093 PE=4 SV=1;>tr|I1NSF9|I1NSF9_ORYGL Uncharacterized protein OS=Oryza glaberrima PE=4 SV=1;>tr|Q5VQK2|Q5VQK2_ORYSJ Endosperm transfer cell specific PR60 OS=Oryza sativa subsp. japonica GN=P0691E06.42 PE=4 SV=1	5	45.5	12.315	22382	155980	40028	72952	35842	27920	74951	76294	55104	565080	60487	131270
>tr|A2WWG0|A2WWG0_ORYSI Putative uncharacterized protein OS=Oryza sativa subsp. indica GN=OsI_04241 PE=4 SV=1;>tr|I1NST4|I1NST4_ORYGL Uncharacterized protein OS=Oryza glaberrima PE=4 SV=1;>tr|Q8RUP8|Q8RUP8_ORYSJ Methionyl-tRNA synthetase-like protein OS=Oryza sativa subsp. japonica GN=P0703B11.24 PE=2 SV=1	1	2.4	43.926	65190	251190	84716	169030	100030	76129	0	0	0	0	0	0
>tr|I1NSU0|I1NSU0_ORYGL Uncharacterized protein OS=Oryza glaberrima PE=4 SV=1;>tr|A2WWG7|A2WWG7_ORYSI Putative uncharacterized protein OS=Oryza sativa subsp. indica GN=OsI_04247 PE=4 SV=1;>tr|J3L5B8|J3L5B8_ORYBR Uncharacterized protein OS=Oryza brachyantha GN=OB01G44240 PE=4 SV=1;>tr|Q5QM60|Q5QM60_ORYSJ Os01g0822900 protein OS=Oryza sativa subsp. japonica GN=P0485B12.33 PE=2 SV=1	1	5.7	12.335	101270	1251900	167260	303360	170040	106070	49438	58180	35107	922320	49191	67211
>tr|J3MTA1|J3MTA1_ORYBR Uncharacterized protein OS=Oryza brachyantha GN=OB08G23310 PE=3 SV=1;>tr|A2YVI5|A2YVI5_ORYSI Malate dehydrogenase OS=Oryza sativa subsp. indica GN=OsI_29345 PE=3 SV=1;>tr|I1QIY2|I1QIY2_ORYGL Malate dehydrogenase OS=Oryza glaberrima PE=3 SV=1;>tr|Q6YWL3|Q6YWL3_ORYSJ Malate dehydrogenase OS=Oryza sativa subsp. japonica GN=P0413H11.6 PE=3 SV=1;>tr|A2WWL6|A2WWL6_ORYSI Malate d…	2	9.7	46.502	46726	169580	61430	117320	73371	55689	3416	3411.9	1632.3	33010	2253.8	4485.5
>tr|A2ZZB2|A2ZZB2_ORYSJ Putative uncharacterized protein OS=Oryza sativa subsp. japonica GN=OsJ_03983 PE=3 SV=1;>tr|J3M7Y5|J3M7Y5_ORYBR Uncharacterized protein OS=Oryza brachyantha GN=OB05G27090 PE=3 SV=1;>tr|A2WWQ4|A2WWQ4_ORYSI Putative uncharacterized protein OS=Oryza sativa subsp. indica GN=OsI_04329 PE=3 SV=1;>tr|I1PGS3|I1PGS3_ORYGL Uncharacterized protein OS=Oryza glaberrima PE=3 SV=1;>tr|J3…	3	14.7	34.347	102700	615510	158660	296720	149250	124770	251380	261470	195020	1547300	197000	402650
>tr|J3M0Q9|J3M0Q9_ORYBR Histone H4 OS=Oryza brachyantha GN=OB04G29840 PE=3 SV=1;>tr|J3LJC5|J3LJC5_ORYBR Histone H4 OS=Oryza brachyantha GN=OB03G11510 PE=3 SV=1;>tr|A2WWR4|A2WWR4_ORYSI Histone H4 OS=Oryza sativa subsp. indica GN=OsI_04340 PE=3 SV=1;>tr|I1QBF3|I1QBF3_ORYGL Histone H4 OS=Oryza glaberrima PE=3 SV=1;>tr|J3L5L2|J3L5L2_ORYBR Histone H4 OS=Oryza brachyantha GN=OB01G45180 PE=3 SV=1;>tr|Q7…	7	25.7	22.606	1234400	11102000	1702900	3629600	2044000	1206500	1431800	1536100	910570	12438000	1029700	1756500
>tr|Q6ZLD7|Q6ZLD7_ORYSJ Putative RuvB-like protein 1,49-kDa TATA box-binding protein-interacting protein OS=Oryza sativa subsp. japonica GN=OJ1014_E09.2 PE=4 SV=1;>tr|I1Q8I5|I1Q8I5_ORYGL Uncharacterized protein OS=Oryza glaberrima PE=4 SV=1;>tr|A2WWS5|A2WWS5_ORYSI Putative uncharacterized protein OS=Oryza sativa subsp. indica GN=OsI_04353 PE=4 SV=1;>tr|B7FAF4|B7FAF4_ORYSJ cDNA, clone: J100068H15,…	1	3.4	51.325	0	0	0	0	0	0	0	0	0	0	0	0
>tr|A2WWU4|A2WWU4_ORYSI Putative uncharacterized protein OS=Oryza sativa subsp. indica GN=OsI_04374 PE=4 SV=1;>tr|D7S0L8|D7S0L8_ORYSI Osmotin-like protein OS=Oryza sativa subsp. indica PE=4 SV=1;>tr|I1NT63|I1NT63_ORYGL Uncharacterized protein OS=Oryza glaberrima PE=4 SV=1;>tr|Q943L0|Q943L0_ORYSJ Os01g0839900 protein OS=Oryza sativa subsp. japonica GN=P0031D11.36 PE=2 SV=1;>tr|D7S0L9|D7S0L9_ORYSI …	3	15.8	26.189	51069	266380	69485	129240	71165	60611	343590	327320	268610	2450700	236700	469180
>tr|A2WX71|A2WX71_ORYSI Putative uncharacterized protein OS=Oryza sativa subsp. indica GN=OsI_04513 PE=4 SV=1;>tr|Q8LR24|Q8LR24_ORYSJ Putative 60S ribosomal protein L10A OS=Oryza sativa subsp. japonica GN=P0679C12.18 PE=4 SV=1;>tr|B7F9R7|B7F9R7_ORYSJ Ribosomal protein OS=Oryza sativa subsp. japonica PE=2 SV=1;>tr|I1NTJ4|I1NTJ4_ORYGL Uncharacterized protein OS=Oryza glaberrima PE=4 SV=1;>tr|J3L624…	1	16.8	27.101	81793	471030	125910	229440	129800	100130	0	0	0	0	0	0
>tr|I1NTU9|I1NTU9_ORYGL Uncharacterized protein OS=Oryza glaberrima PE=4 SV=1;>tr|Q8RYZ1|Q8RYZ1_ORYSJ Cytosolic factor-like protein OS=Oryza sativa subsp. japonica GN=P0648C09.9 PE=2 SV=1;>tr|A2WXH7|A2WXH7_ORYSI Putative uncharacterized protein OS=Oryza sativa subsp. indica GN=OsI_04628 PE=4 SV=1;>tr|A3A041|A3A041_ORYSJ Putative uncharacterized protein OS=Oryza sativa subsp. japonica GN=OsJ_04261…	1	2.6	66.415	0	0	0	0	0	0	21466	26541	19521	552780	30935	55544
>tr|A2WXS7|A2WXS7_ORYSI Putative uncharacterized protein OS=Oryza sativa subsp. indica GN=OsI_04729 PE=4 SV=1;>tr|I1NU46|I1NU46_ORYGL Uncharacterized protein OS=Oryza glaberrima PE=4 SV=1;>tr|Q5N842|Q5N842_ORYSJ Os01g0889000 protein OS=Oryza sativa subsp. japonica GN=B1099D03.37 PE=4 SV=1;>tr|J3L6L4|J3L6L4_ORYBR Uncharacterized protein OS=Oryza brachyantha GN=OB01G48700 PE=4 SV=1;>tr|A3A0D4|A3A0D…	3	8.5	73.634	19943	128000	32663	55169	33277	25647	0	0	0	0	0	0
>tr|A2WYA7|A2WYA7_ORYSI Peptidyl-prolyl cis-trans isomerase OS=Oryza sativa subsp. indica GN=OsI_04911 PE=4 SV=1;>tr|I1NUM6|I1NUM6_ORYGL Peptidyl-prolyl cis-trans isomerase OS=Oryza glaberrima PE=4 SV=1;>tr|Q5N801|Q5N801_ORYSJ Peptidyl-prolyl cis-trans isomerase OS=Oryza sativa subsp. japonica GN=P0004D12.26 PE=2 SV=1;>tr|B9G886|B9G886_ORYSJ Putative uncharacterized protein OS=Oryza sativa subsp.…	1	17.1	16.791	19377	67005	25187	47848	31314	23417	70147	81287	49323	224930	47870	83567
>tr|J3L743|J3L743_ORYBR Uncharacterized protein OS=Oryza brachyantha GN=OB01G50490 PE=4 SV=1;>tr|A2WYB3|A2WYB3_ORYSI Putative uncharacterized protein OS=Oryza sativa subsp. indica GN=OsI_04917 PE=4 SV=1;>tr|I1NUN2|I1NUN2_ORYGL Uncharacterized protein OS=Oryza glaberrima PE=4 SV=1;>tr|Q8RZW7|Q8RZW7_ORYSJ Os01g0916400 protein OS=Oryza sativa subsp. japonica GN=P0413C03.8 PE=2 SV=1;>tr|Q9AVA6|Q9AVA6…	3	8.7	53.504	777.28	2968.1	548.14	1433.1	931.71	278.44	64430	52390	41588	298930	45706	169350
>tr|A2WYB5|A2WYB5_ORYSI Putative uncharacterized protein OS=Oryza sativa subsp. indica GN=OsI_04919 PE=4 SV=1;>tr|O24188|O24188_ORYSA OsGRP2 OS=Oryza sativa GN=OsGRP2 PE=2 SV=1;>tr|Q7F2X8|Q7F2X8_ORYSJ Os01g0916600 protein OS=Oryza sativa subsp. japonica GN=P0004D12.37 PE=2 SV=1;>tr|I1NUN4|I1NUN4_ORYGL Uncharacterized protein OS=Oryza glaberrima PE=4 SV=1;>tr|J3L746|J3L746_ORYBR Uncharacterized pr…	4	33.3	15.547	203290	1228800	294010	489730	327570	226500	121560	140890	71588	740790	95767	170500
>tr|A2WYR9|A2WYR9_ORYSI Putative uncharacterized protein OS=Oryza sativa subsp. indica GN=OsI_05077 PE=3 SV=1;>tr|I1NUY5|I1NUY5_ORYGL Uncharacterized protein OS=Oryza glaberrima PE=3 SV=1;>tr|Q8LR62|Q8LR62_ORYSJ Os01g0933900 protein OS=Oryza sativa subsp. japonica GN=P0423A12.29 PE=2 SV=1;>tr|Q9FUD9|Q9FUD9_ORYSJ Putative glutathione S-transferase OsGSTF4 OS=Oryza sativa subsp. japonica PE=2 SV=1	1	5.2	25.33	63445	290950	83003	152690	100160	70211	0	0	0	0	0	0
>tr|B8B801|B8B801_ORYSI Putative uncharacterized protein OS=Oryza sativa subsp. indica GN=OsI_26672 PE=4 SV=1;>tr|B9FY61|B9FY61_ORYSJ Putative uncharacterized protein OS=Oryza sativa subsp. japonica GN=OsJ_24930 PE=4 SV=1;>tr|A2Y3Z6|A2Y3Z6_ORYSI Putative uncharacterized protein OS=Oryza sativa subsp. indica GN=OsI_19725 PE=4 SV=1;>tr|I1PV22|I1PV22_ORYGL Uncharacterized protein OS=Oryza glaberrima…	1	1.9	58.151	3028.3	9365.5	3521.1	5813.5	3619.2	3051.3	0	0	0	0	0	0
>tr|I1NV34|I1NV34_ORYGL Uncharacterized protein OS=Oryza glaberrima PE=4 SV=1;>tr|Q5JLP6|Q5JLP6_ORYSJ Os01g0939700 protein OS=Oryza sativa subsp. japonica GN=B1150F11.18-1 PE=2 SV=1;>tr|J3L7Q4|J3L7Q4_ORYBR Uncharacterized protein OS=Oryza brachyantha GN=OB01G52600 PE=4 SV=1;>tr|A2WYX1|A2WYX1_ORYSI Putative uncharacterized protein OS=Oryza sativa subsp. indica GN=OsI_05135 PE=4 SV=1;>tr|A3A1E1|A3A…	1	4.4	32.794	17383	85045	28427	46618	26758	21635	50660	57194	41055	206520	32855	70777
>tr|A2WZE8|A2WZE8_ORYSI Putative uncharacterized protein OS=Oryza sativa subsp. indica GN=OsI_05327 PE=3 SV=1;>tr|I1NVI1|I1NVI1_ORYGL Uncharacterized protein OS=Oryza glaberrima PE=3 SV=1;>tr|Q94DL4|Q94DL4_ORYSJ Putative actin OS=Oryza sativa subsp. japonica GN=P0483G10.43 PE=2 SV=1	1	35.8	41.727	26439	103050	35613	62096	41580	31699	31017	32816	21393	120690	23220	40918
>tr|J3L8A4|J3L8A4_ORYBR Uncharacterized protein OS=Oryza brachyantha GN=OB01G54600 PE=3 SV=1;>tr|A2WZK1|A2WZK1_ORYSI Cytochrome b5 OS=Oryza sativa subsp. indica GN=OsI_05385 PE=2 SV=1;>tr|I1NVM8|I1NVM8_ORYGL Uncharacterized protein OS=Oryza glaberrima PE=3 SV=1;>tr|Q94DH6|Q94DH6_ORYSJ Os01g0971500 protein OS=Oryza sativa subsp. japonica GN=P0518C01.12 PE=2 SV=1;>tr|I1PRR9|I1PRR9_ORYGL Uncharacter…	1	18.4	15.036	71054	434360	97779	171310	97123	74829	123210	123560	76416	945100	97022	190370
>tr|J3LIB1|J3LIB1_ORYBR Ribosomal protein L37 OS=Oryza brachyantha GN=OB02G43780 PE=3 SV=1;>tr|A2XAY8|A2XAY8_ORYSI Putative uncharacterized protein OS=Oryza sativa subsp. indica GN=OsI_09420 PE=3 SV=1;>tr|I1P5H8|I1P5H8_ORYGL Ribosomal protein L37 OS=Oryza glaberrima PE=3 SV=1;>tr|Q6K8N7|Q6K8N7_ORYSJ Ribosomal protein L37 OS=Oryza sativa subsp. japonica GN=OJ1293_E04.26 PE=3 SV=1;>tr|A2X009|A2X009…	2	10.9	19.193	56859	277690	81699	184810	105880	77889	173620	204070	120670	1021700	140610	315250
>tr|A2X036|A2X036_ORYSI Putative uncharacterized protein OS=Oryza sativa subsp. indica GN=OsI_05577 PE=3 SV=1;>tr|I1NWK0|I1NWK0_ORYGL Uncharacterized protein OS=Oryza glaberrima PE=3 SV=1;>tr|Q6Z7B0|Q6Z7B0_ORYSJ Dnak-type molecular chaperone Bip OS=Oryza sativa subsp. japonica GN=P0036E06.29 PE=2 SV=1;>tr|O24182|O24182_ORYSA Endosperm lumenal binding protein OS=Oryza sativa GN=BiP PE=2 SV=1;>tr|J…	17	43.3	73.389	1082400	5820600	1749600	3155100	1596900	1404300	2013800	2060100	1387800	11619000	1540800	3353700
>tr|A2X0H7|A2X0H7_ORYSI Putative uncharacterized protein OS=Oryza sativa subsp. indica GN=OsI_05714 PE=4 SV=1;>tr|I1NWX1|I1NWX1_ORYGL Uncharacterized protein OS=Oryza glaberrima PE=4 SV=1;>tr|Q6Z6Y2|Q6Z6Y2_ORYSJ Os02g0130000 protein OS=Oryza sativa subsp. japonica GN=P0576F08.32 PE=2 SV=1	1	10.7	13.764	12090	57876	15772	33859	20269	13363	11529	13743	7962.6	56237	9341.4	14149
>tr|A2X0J1|A2X0J1_ORYSI Putative uncharacterized protein OS=Oryza sativa subsp. indica GN=OsI_05726 PE=4 SV=1;>tr|Q6ZG90|Q6ZG90_ORYSJ Os02g0131300 protein OS=Oryza sativa subsp. japonica GN=OJ1007_D04.18 PE=2 SV=1;>tr|J3L9C0|J3L9C0_ORYBR Uncharacterized protein OS=Oryza brachyantha GN=OB02G12370 PE=4 SV=1;>tr|I1NWL7|I1NWL7_ORYGL Uncharacterized protein (Fragment) OS=Oryza glaberrima PE=4 SV=1;>tr…	6	25.4	27.34	108290	619420	147760	318940	158230	123550	86985	80534	58521	497430	59730	119130
>tr|A2X0J2|A2X0J2_ORYSI Putative uncharacterized protein OS=Oryza sativa subsp. indica GN=OsI_05727 PE=4 SV=1;>tr|I1NWY3|I1NWY3_ORYGL Uncharacterized protein OS=Oryza glaberrima PE=4 SV=1;>tr|Q6ZG89|Q6ZG89_ORYSJ Putative beta-D-glucan exohydrolase OS=Oryza sativa subsp. japonica GN=OJ1007_D04.19 PE=4 SV=1;>tr|B9F2A2|B9F2A2_ORYSJ Putative uncharacterized protein OS=Oryza sativa subsp. japonica GN=…	1	1.9	69.27	0	0	0	0	0	0	34346	34744	23830	150800	22543	43334
>tr|A2X0P1|A2X0P1_ORYSI Putative uncharacterized protein OS=Oryza sativa subsp. indica GN=OsI_05777 PE=4 SV=1;>tr|I1NX39|I1NX39_ORYGL Uncharacterized protein OS=Oryza glaberrima PE=4 SV=1;>tr|Q6YXX5|Q6YXX5_ORYSJ Os02g0138000 protein OS=Oryza sativa subsp. japonica GN=OSJNBa0026E05.15 PE=4 SV=1	1	2.3	71.366	1488.9	9708.9	2372.9	3502.8	2426	1617.1	318.05	261.41	238.09	1820.8	0	637.91
>tr|A2X1I4|A2X1I4_ORYSI Putative uncharacterized protein OS=Oryza sativa subsp. indica GN=OsI_06064 PE=4 SV=1;>tr|I1NXS0|I1NXS0_ORYGL Uncharacterized protein OS=Oryza glaberrima PE=4 SV=1;>tr|Q6EUQ5|Q6EUQ5_ORYSJ Putative fiber protein Fb15 OS=Oryza sativa subsp. japonica GN=OJ1077_E05.15-1 PE=4 SV=1	2	17.9	10.945	157980	678890	212010	410410	230430	191710	56369	57190	41744	264860	42458	75381
>tr|A2X218|A2X218_ORYSI Putative uncharacterized protein OS=Oryza sativa subsp. indica GN=OsI_06243 PE=4 SV=1;>tr|I1NY90|I1NY90_ORYGL Uncharacterized protein OS=Oryza glaberrima PE=4 SV=1;>tr|Q6H748|Q6H748_ORYSJ cDNA clone:001-034-F11, full insert sequence OS=Oryza sativa subsp. japonica GN=P0026H03.3-1 PE=2 SV=1;>tr|A6N104|A6N104_ORYSI Chloroplast chlorophyll a-b binding protein 8 (Fragment) OS=…	2	11.9	29.209	5275.7	39863	8981.6	16802	9702.4	7163.1	18720	21655	10470	137810	15920	27842
>tr|A2X229|A2X229_ORYSI Putative uncharacterized protein OS=Oryza sativa subsp. indica GN=OsI_06254 PE=4 SV=1;>tr|I1NYA1|I1NYA1_ORYGL Uncharacterized protein OS=Oryza glaberrima PE=4 SV=1;>tr|Q6H734|Q6H734_ORYSJ Os02g0198600 protein OS=Oryza sativa subsp. japonica GN=P0026H03.19 PE=2 SV=1;>tr|J3LAL4|J3LAL4_ORYBR Uncharacterized protein OS=Oryza brachyantha GN=OB02G16810 PE=4 SV=1	1	4.6	45.686	0	0	0	0	0	0	30196	33621	22144	140930	22235	44003
>tr|A2X279|A2X279_ORYSI Putative uncharacterized protein OS=Oryza sativa subsp. indica GN=OsI_06305 PE=3 SV=1;>tr|I1NYE9|I1NYE9_ORYGL Uncharacterized protein OS=Oryza glaberrima PE=3 SV=1;>tr|Q7GCH3|Q7GCH3_ORYSJ 26S proteasome regulatory particle triple-A ATPase subunit6 OS=Oryza sativa subsp. japonica GN=OsRPT6 PE=2 SV=1;>tr|Q9FEB6|Q9FEB6_ORYSA 26S proteasome ATPase subunit Rpt6 OS=Oryza sativa …	1	5.9	47.222	9790.1	68442	15286	22808	15834	10542	26866	22334	13997	139270	15892	30404
>tr|A2X295|A2X295_ORYSI Putative uncharacterized protein OS=Oryza sativa subsp. indica GN=OsI_06319 PE=4 SV=1;>tr|Q6H8E4|Q6H8E4_ORYSJ Putative plastidic ATP/ADP transporter OS=Oryza sativa subsp. japonica GN=OJ1006_A02.6 PE=2 SV=1;>tr|I1NYG1|I1NYG1_ORYGL Uncharacterized protein OS=Oryza glaberrima PE=4 SV=1;>tr|Q2TJ67|Q2TJ67_ORYSJ Plastid ATP/ADP transporter OS=Oryza sativa subsp. japonica PE=4 S…	2	2.4	68.087	38707	285640	67042	158200	62144	50940	48566	50241	41782	351310	33836	75292
>tr|A2X2G9|A2X2G9_ORYSI Putative uncharacterized protein OS=Oryza sativa subsp. indica GN=OsI_06386 PE=4 SV=1;>tr|Q6Z6L4|Q6Z6L4_ORYSJ Os02g0218200 protein OS=Oryza sativa subsp. japonica GN=P0027A02.7 PE=4 SV=1;>tr|J3LAX2|J3LAX2_ORYBR Uncharacterized protein OS=Oryza brachyantha GN=OB02G17890 PE=4 SV=1;>tr|B8BET5|B8BET5_ORYSI Putative uncharacterized protein OS=Oryza sativa subsp. indica GN=OsI_3…	10	14.7	98.399	210210	1126200	305610	541840	301950	247570	285080	299990	182240	1560600	216280	399320
>tr|B9F4C0|B9F4C0_ORYSJ Putative uncharacterized protein OS=Oryza sativa subsp. japonica GN=OsJ_05928 PE=4 SV=1;>tr|A2X2I9|A2X2I9_ORYSI Putative uncharacterized protein OS=Oryza sativa subsp. indica GN=OsI_06408 PE=4 SV=1;>tr|A2YE63|A2YE63_ORYSI Putative uncharacterized protein OS=Oryza sativa subsp. indica GN=OsI_23407 PE=4 SV=1;>tr|I1NYL1|I1NYL1_ORYGL Uncharacterized protein OS=Oryza glaberrima…	1	2.9	51.701	12844	90219	17986	34334	18804	14452	0	0	0	0	0	0
>tr|A2X2L3|A2X2L3_ORYSI Putative uncharacterized protein OS=Oryza sativa subsp. indica GN=OsI_06429 PE=4 SV=1;>tr|I1NYN3|I1NYN3_ORYGL Uncharacterized protein OS=Oryza glaberrima PE=4 SV=1	1	5.3	23.685	20174	112500	30654	57696	34351	29101	0	0	0	0	0	0
>tr|I1NYW8|I1NYW8_ORYGL Uncharacterized protein OS=Oryza glaberrima PE=4 SV=1;>tr|A2X2V1|A2X2V1_ORYSI Putative uncharacterized protein OS=Oryza sativa subsp. indica GN=OsI_06516 PE=4 SV=1;>tr|Q6ESW6|Q6ESW6_ORYSJ Glutelin OS=Oryza sativa subsp. japonica GN=P0503B05.14 PE=2 SV=1;>tr|Q84X93|Q84X93_ORYSJ Glutelin OS=Oryza sativa subsp. japonica PE=2 SV=1;>tr|C0L8H1|C0L8H1_ORYSJ GluB-5 long variant OS…	4	14.6	56.88	157080	438400	234920	310420	166910	335830	149950	130840	97072	620460	139230	271540
>tr|A2X2Z1|A2X2Z1_ORYSI Putative uncharacterized protein OS=Oryza sativa subsp. indica GN=OsI_06564 PE=4 SV=1	2	30.6	54.715	1083400	3789900	2147800	2780600	1199700	1361000	1482600	1073900	960620	4302000	1037000	3242700
>tr|A2X3G6|A2X3G6_ORYSI Putative uncharacterized protein OS=Oryza sativa subsp. indica GN=OsI_06754 PE=4 SV=1;>tr|I1NZE4|I1NZE4_ORYGL Uncharacterized protein OS=Oryza glaberrima PE=4 SV=1;>tr|A3A5J9|A3A5J9_ORYSJ Putative uncharacterized protein OS=Oryza sativa subsp. japonica GN=OsJ_06256 PE=4 SV=1;>tr|Q6ES23|Q6ES23_ORYSJ Putative glyoxalase I OS=Oryza sativa subsp. japonica GN=P0669G10.7 PE=4 SV…	1	3.4	41.433	82375	283210	101970	162620	93751	84320	45929	32823	27031	143200	27459	50750
>tr|A2X3I0|A2X3I0_ORYSI 60S ribosomal protein L27 OS=Oryza sativa subsp. indica GN=OsI_06769 PE=3 SV=1;>tr|I1NZG3|I1NZG3_ORYGL 60S ribosomal protein L27 OS=Oryza glaberrima PE=3 SV=1;>tr|Q6K4T1|Q6K4T1_ORYSJ 60S ribosomal protein L27 OS=Oryza sativa subsp. japonica GN=OSJNBa0018M09.22 PE=2 SV=1;>tr|J3N3S2|J3N3S2_ORYBR 60S ribosomal protein L27 OS=Oryza brachyantha GN=OB10G21700 PE=3 SV=1;>tr|J3MDS…	2	26.3	15.578	527030	2660500	708750	1338000	843360	599280	671680	777900	487370	3627300	511900	906040
>tr|J3LBT8|J3LBT8_ORYBR Uncharacterized protein OS=Oryza brachyantha GN=OB02G21050 PE=4 SV=1;>tr|Q6K4S7|Q6K4S7_ORYSJ Os02g0285300 protein OS=Oryza sativa subsp. japonica GN=OSJNBa0018M09.30 PE=2 SV=1;>tr|A2X3I3|A2X3I3_ORYSI Putative uncharacterized protein OS=Oryza sativa subsp. indica GN=OsI_06772 PE=4 SV=1;>tr|I1NZG6|I1NZG6_ORYGL Uncharacterized protein OS=Oryza glaberrima PE=4 SV=1	2	12.5	24.132	74218	400250	105480	199800	116670	86733	11559	13374	7534.2	74140	8836.9	19399
>tr|B9F522|B9F522_ORYSJ Putative uncharacterized protein OS=Oryza sativa subsp. japonica GN=OsJ_06287 PE=3 SV=1;>tr|A2X3J5|A2X3J5_ORYSI Putative uncharacterized protein OS=Oryza sativa subsp. indica GN=OsI_06784 PE=3 SV=1;>tr|I1NZH6|I1NZH6_ORYGL Uncharacterized protein OS=Oryza glaberrima PE=3 SV=1;>tr|Q6K8B8|Q6K8B8_ORYSJ Os02g0287000 protein OS=Oryza sativa subsp. japonica GN=OJ1756_H07.11 PE=3 …	1	20.3	44.902	33173	183050	51719	98556	50344	46604	29660	27555	19879	145770	23561	50913
>tr|A2X3Z4|A2X3Z4_ORYSI Putative uncharacterized protein OS=Oryza sativa subsp. indica GN=OsI_06927 PE=4 SV=1;>tr|I1NZS6|I1NZS6_ORYGL Uncharacterized protein OS=Oryza glaberrima PE=4 SV=1;>tr|Q6Z6S1|Q6Z6S1_ORYSJ Putative fibroblast growth factor 2-interacting factor OS=Oryza sativa subsp. japonica GN=P0705A04.11 PE=4 SV=1;>tr|J3KUQ9|J3KUQ9_ORYBR Uncharacterized protein OS=Oryza brachyantha GN=OB0…	2	5.2	59.973	280.9	2286.3	828.72	657.53	161.69	336.07	50318	56243	32145	207310	32056	68031
>tr|A2X4T7|A2X4T7_ORYSI 40S ribosomal protein S27 OS=Oryza sativa subsp. indica GN=OsI_07209 PE=3 SV=1;>tr|A2XS31|A2XS31_ORYSI 40S ribosomal protein S27 OS=Oryza sativa subsp. indica GN=OsI_15427 PE=3 SV=1;>tr|B9FEZ1|B9FEZ1_ORYSJ 40S ribosomal protein S27 OS=Oryza sativa subsp. japonica GN=OsJ_14646 PE=3 SV=1;>tr|I1P0E9|I1P0E9_ORYGL 40S ribosomal protein S27 OS=Oryza glaberrima PE=3 SV=1;>tr|I1P6…	3	44.2	9.552	219870	1141300	305900	624950	361710	277860	228990	234800	144920	1126300	158410	310000
>tr|A2X532|A2X532_ORYSI Putative uncharacterized protein OS=Oryza sativa subsp. indica GN=OsI_07304 PE=4 SV=1;>tr|A3A743|A3A743_ORYSJ Putative uncharacterized protein OS=Oryza sativa subsp. japonica GN=OsJ_06818 PE=4 SV=1;>tr|Q6K925|Q6K925_ORYSJ Putative Ras-GTPase-activating protein binding protein 1 OS=Oryza sativa subsp. japonica GN=OJ1288_D09.22 PE=2 SV=1;>tr|I1P0L2|I1P0L2_ORYGL Uncharacteriz…	1	2.1	50.977	10868	44058	12800	22964	14145	10805	28628	29338	18582	103180	18968	34155
>tr|A2X5F3|A2X5F3_ORYSI Putative uncharacterized protein OS=Oryza sativa subsp. indica GN=OsI_07431 PE=4 SV=1;>tr|I1P0T4|I1P0T4_ORYGL Uncharacterized protein OS=Oryza glaberrima PE=4 SV=1;>tr|Q6H4L2|Q6H4L2_ORYSJ Elongation factor 2 OS=Oryza sativa subsp. japonica GN=P0461D06.32 PE=2 SV=1;>tr|J3LDA2|J3LDA2_ORYBR Uncharacterized protein OS=Oryza brachyantha GN=OB02G26190 PE=4 SV=1	2	51.1	94.02	2332600	13536000	3649000	7004100	3766000	3117600	2762300	2967100	1875700	17244000	2166400	4396000
>tr|A2X661|A2X661_ORYSI Putative uncharacterized protein OS=Oryza sativa subsp. indica GN=OsI_07695 PE=4 SV=1;>tr|Q6Z7F3|Q6Z7F3_ORYSJ Os02g0564200 protein OS=Oryza sativa subsp. japonica GN=P0020C11.12-1 PE=4 SV=1	1	15.2	7.4664	0	0	0	0	0	0	0	0	0	0	0	0
>tr|A2X6E4|A2X6E4_ORYSI Putative uncharacterized protein OS=Oryza sativa subsp. indica GN=OsI_07782 PE=4 SV=1	1	13.4	12.08	0	0	0	0	0	0	28710	24275	15562	110130	26142	41616
>tr|B8AV53|B8AV53_ORYSI Putative uncharacterized protein OS=Oryza sativa subsp. indica GN=OsI_16257 PE=4 SV=1;>tr|A2X6K5|A2X6K5_ORYSI Putative uncharacterized protein OS=Oryza sativa subsp. indica GN=OsI_07847 PE=4 SV=1;>tr|I1P2H3|I1P2H3_ORYGL Uncharacterized protein OS=Oryza glaberrima PE=4 SV=1;>tr|I1PM45|I1PM45_ORYGL Uncharacterized protein OS=Oryza glaberrima PE=4 SV=1;>tr|J3LEA4|J3LEA4_ORYBR…	1	11.8	19.087	0	0	0	0	0	0	875.43	1269.9	1077.1	7359.8	460.27	2035.3
>tr|A2X6N1|A2X6N1_ORYSI 60S ribosomal protein L6 OS=Oryza sativa subsp. indica GN=OsI_07870 PE=3 SV=1;>tr|Q6YY64|Q6YY64_ORYSJ 60S ribosomal protein L6 OS=Oryza sativa subsp. japonica GN=OSJNBa0006O15.44 PE=2 SV=1;>tr|I1P1Q8|I1P1Q8_ORYGL 60S ribosomal protein L6 OS=Oryza glaberrima PE=3 SV=1;>tr|J3LEB9|J3LEB9_ORYBR 60S ribosomal protein L6 OS=Oryza brachyantha GN=OB02G29860 PE=3 SV=1;>tr|B9FFP2|B9…	5	37.9	24.258	448410	3781500	798360	1479500	738290	636980	450920	466620	297630	4281900	386300	788280
>tr|A2X7C9|A2X7C9_ORYSI Putative uncharacterized protein OS=Oryza sativa subsp. indica GN=OsI_08121 PE=4 SV=1;>tr|B8AS12|B8AS12_ORYSI Putative uncharacterized protein OS=Oryza sativa subsp. indica GN=OsI_16636 PE=4 SV=1;>tr|I1P2C0|I1P2C0_ORYGL Uncharacterized protein OS=Oryza glaberrima PE=4 SV=1;>tr|I1PN10|I1PN10_ORYGL Uncharacterized protein OS=Oryza glaberrima PE=4 SV=1;>tr|Q01I11|Q01I11_ORYSA…	5	34.3	15.387	264120	1403300	358600	684960	413760	291070	737580	826400	536300	2832100	533330	927700
>tr|A2X822|A2X822_ORYSI Glutathione peroxidase OS=Oryza sativa subsp. indica GN=OsI_08376 PE=3 SV=1;>tr|I1P2W5|I1P2W5_ORYGL Glutathione peroxidase OS=Oryza glaberrima PE=3 SV=1;>tr|Q6ESJ0|Q6ESJ0_ORYSJ Glutathione peroxidase OS=Oryza sativa subsp. japonica GN=P0461B08.1 PE=2 SV=1;>tr|J3LFK4|J3LFK4_ORYBR Glutathione peroxidase OS=Oryza brachyantha GN=OB02G34210 PE=3 SV=1;>tr|I1PNR1|I1PNR1_ORYGL Glu…	2	8.4	25.785	0	0	0	0	0	0	50965	53947	36603	315130	40210	84531
>tr|A2XX38|A2XX38_ORYSI Putative uncharacterized protein OS=Oryza sativa subsp. indica GN=OsI_17237 PE=3 SV=1;>tr|A2X8M1|A2X8M1_ORYSI Putative uncharacterized protein OS=Oryza sativa subsp. indica GN=OsI_08582 PE=3 SV=1;>tr|I1P3D2|I1P3D2_ORYGL Uncharacterized protein OS=Oryza glaberrima PE=3 SV=1;>tr|I1PPC6|I1PPC6_ORYGL Uncharacterized protein OS=Oryza glaberrima PE=3 SV=1;>tr|Q0JAI2|Q0JAI2_ORYSJ…	5	38	19.303	192750	1624300	328350	593890	301570	214730	155590	161370	93249	1090900	106570	206480
>tr|A2X8U7|A2X8U7_ORYSI Putative uncharacterized protein OS=Oryza sativa subsp. indica GN=OsI_08658 PE=3 SV=1;>tr|I1P3I3|I1P3I3_ORYGL Uncharacterized protein OS=Oryza glaberrima PE=3 SV=1;>tr|Q6ZFX8|Q6ZFX8_ORYSJ Os02g0710900 protein OS=Oryza sativa subsp. japonica GN=OJ1311_H06.29 PE=3 SV=1;>tr|B9F2B8|B9F2B8_ORYSJ Putative uncharacterized protein OS=Oryza sativa subsp. japonica GN=OsJ_08115 PE=3 …	4	6.1	99.252	0	0	0	0	0	0	23753	27134	16819	123600	16954	35442
>tr|A2X8X6|A2X8X6_ORYSI Putative uncharacterized protein OS=Oryza sativa subsp. indica GN=OsI_08689 PE=4 SV=1;>tr|I1P3L4|I1P3L4_ORYGL Uncharacterized protein (Fragment) OS=Oryza glaberrima PE=4 SV=1;>tr|Q6ZHP6|Q6ZHP6_ORYSJ Os02g0715400 protein OS=Oryza sativa subsp. japonica GN=OJ1191_G08.15 PE=4 SV=1	2	25.7	10.426	17259	86322	32870	57385	23814	27993	93570	80370	64672	482780	70030	170680
>tr|B7EW17|B7EW17_ORYSJ Os02g0725100 protein OS=Oryza sativa subsp. japonica GN=Os02g0725100 PE=2 SV=1;>tr|I1P3S8|I1P3S8_ORYGL Uncharacterized protein OS=Oryza glaberrima PE=4 SV=1;>tr|A2X947|A2X947_ORYSI Putative uncharacterized protein OS=Oryza sativa subsp. indica GN=OsI_08760 PE=4 SV=1;>tr|Q6Z5K5|Q6Z5K5_ORYSJ Sucrase-like protein OS=Oryza sativa subsp. japonica GN=P0685G12.41 PE=4 SV=1;>tr|J3…	2	6.5	46.645	13388	56902	15177	28991	15404	13366	0	0	0	0	0	0
>tr|A2X956|A2X956_ORYSI Putative uncharacterized protein OS=Oryza sativa subsp. indica GN=OsI_08770 PE=4 SV=1;>tr|I1P3T6|I1P3T6_ORYGL Uncharacterized protein OS=Oryza glaberrima PE=4 SV=1;>tr|Q6Z347|Q6Z347_ORYSJ Os02g0726000 protein OS=Oryza sativa subsp. japonica GN=B1121A12.6 PE=2 SV=1;>tr|J3LGM9|J3LGM9_ORYBR Uncharacterized protein OS=Oryza brachyantha GN=OB02G37960 PE=4 SV=1;>tr|A3AAY1|A3AAY1…	3	16.2	27.523	82463	469530	117680	222100	120790	88764	147520	142900	92197	938170	98876	199540
>tr|I1PLU8|I1PLU8_ORYGL Uncharacterized protein OS=Oryza glaberrima PE=4 SV=1;>tr|A2YE33|A2YE33_ORYSI Putative uncharacterized protein OS=Oryza sativa subsp. indica GN=OsI_23378 PE=4 SV=1;>tr|A2X9Q0|A2X9Q0_ORYSI Putative uncharacterized protein OS=Oryza sativa subsp. indica GN=OsI_08972 PE=4 SV=1;>tr|A2XU59|A2XU59_ORYSI Putative uncharacterized protein OS=Oryza sativa subsp. indica GN=OsI_16133 P…	1	4.6	20.811	66508	272890	76277	150010	87283	58737	160620	161230	111510	612580	93174	164810
>tr|A2X9Q4|A2X9Q4_ORYSI Annexin OS=Oryza sativa subsp. indica GN=Ann2 PE=2 SV=1;>tr|I1P4D4|I1P4D4_ORYGL Annexin OS=Oryza glaberrima PE=3 SV=1;>tr|Q6Z6A7|Q6Z6A7_ORYSJ Annexin OS=Oryza sativa subsp. japonica GN=P0627E03.4 PE=3 SV=1;>tr|A6N0R1|A6N0R1_ORYSI Annexin (Fragment) OS=Oryza sativa subsp. indica PE=2 SV=1;>tr|C5IDU2|C5IDU2_ORYSI Annexin p35 (Fragment) OS=Oryza sativa subsp. indica PE=4 SV=1…	6	21.7	35.482	147180	797110	215660	386000	244290	164760	104240	114690	83950	488710	76488	145250
>tr|A2X9U8|A2X9U8_ORYSI Peptidyl-prolyl cis-trans isomerase OS=Oryza sativa subsp. indica GN=OsI_09019 PE=4 SV=1;>tr|I1P4H6|I1P4H6_ORYGL Peptidyl-prolyl cis-trans isomerase OS=Oryza glaberrima PE=4 SV=1;>tr|Q6K8D4|Q6K8D4_ORYSJ Peptidyl-prolyl cis-trans isomerase OS=Oryza sativa subsp. japonica GN=OJ1175_B01.15 PE=4 SV=1	1	16.1	12.086	19437	123490	29817	55005	31145	21065	17360	18323	11527	112720	13219	22336
>tr|J3LHG3|J3LHG3_ORYBR Uncharacterized protein OS=Oryza brachyantha GN=OB02G40800 PE=4 SV=1;>tr|Q0DX85|Q0DX85_ORYSJ Os02g0768600 protein (Fragment) OS=Oryza sativa subsp. japonica GN=Os02g0768600 PE=4 SV=1;>tr|I1P4M9|I1P4M9_ORYGL Uncharacterized protein OS=Oryza glaberrima PE=4 SV=1;>tr|A2XA10|A2XA10_ORYSI Putative uncharacterized protein OS=Oryza sativa subsp. indica GN=OsI_09082 PE=4 SV=1;>tr|…	3	9.9	39.198	15948	109580	19447	37882	22185	15411	99995	105220	74283	467120	75095	166290
>tr|I1P4R6|I1P4R6_ORYGL Uncharacterized protein OS=Oryza glaberrima PE=3 SV=1;>tr|Q6Z7L1|Q6Z7L1_ORYSJ Os02g0774300 protein OS=Oryza sativa subsp. japonica GN=OJ1448_G06.10 PE=3 SV=1;>tr|A2XA53|A2XA53_ORYSI Putative uncharacterized protein OS=Oryza sativa subsp. indica GN=OsI_09127 PE=3 SV=1;>tr|J3LHK2|J3LHK2_ORYBR Uncharacterized protein OS=Oryza brachyantha GN=OB02G41190 PE=3 SV=1;>tr|A2XBQ0|A2X…	10	21.8	72.925	168250	938040	292280	482490	257040	204770	573570	632000	413480	3213000	410800	822140
>tr|A2XAA0|A2XAA0_ORYSI Putative uncharacterized protein OS=Oryza sativa subsp. indica GN=OsI_09178 PE=3 SV=1;>tr|I1P4W1|I1P4W1_ORYGL Uncharacterized protein OS=Oryza glaberrima PE=3 SV=1;>tr|Q6K826|Q6K826_ORYSJ Os02g0781400 protein OS=Oryza sativa subsp. japonica GN=OJ1369_G08.10-1 PE=2 SV=1;>tr|A3ABZ3|A3ABZ3_ORYSJ Putative uncharacterized protein OS=Oryza sativa subsp. japonica GN=OsJ_08612 PE=…	1	4.3	26.588	0	0	0	0	0	0	35336	37177	24673	152390	27534	44883
>tr|I1P572|I1P572_ORYGL Uncharacterized protein OS=Oryza glaberrima PE=4 SV=1;>tr|Q69R01|Q69R01_ORYSJ Os02g0797700 protein OS=Oryza sativa subsp. japonica GN=OJ1695_D07.1 PE=2 SV=1;>tr|A3ACB2|A3ACB2_ORYSJ Putative uncharacterized protein OS=Oryza sativa subsp. japonica GN=OsJ_08732 PE=4 SV=1;>tr|A2XAL2|A2XAL2_ORYSI Putative uncharacterized protein OS=Oryza sativa subsp. indica GN=OsI_09293 PE=4 S…	1	2	74.106	9917.3	75036	14100	25193	14973	8566.1	0	0	0	0	0	0
>tr|B8AEU3|B8AEU3_ORYSI Putative uncharacterized protein OS=Oryza sativa subsp. indica GN=OsI_09440 PE=4 SV=1;>tr|A2XB12|A2XB12_ORYSI Putative uncharacterized protein OS=Oryza sativa subsp. indica GN=OsI_09445 PE=4 SV=1;>tr|I1P5J2|I1P5J2_ORYGL Uncharacterized protein OS=Oryza glaberrima PE=4 SV=1;>tr|J3LIC8|J3LIC8_ORYBR Uncharacterized protein OS=Oryza brachyantha GN=OB02G43950 PE=4 SV=1;>tr|Q6K6…	2	8.4	24.745	38664	234950	53475	101790	54358	45374	7403.1	7362.9	4683	56305	5554.6	9269.4
>tr|A2XB19|A2XB19_ORYSI Putative uncharacterized protein OS=Oryza sativa subsp. indica GN=OsI_09452 PE=3 SV=1;>tr|I1P5K2|I1P5K2_ORYGL Uncharacterized protein OS=Oryza glaberrima PE=3 SV=1;>tr|Q84P96|Q84P96_ORYSJ 3-ketoacyl-CoA thiolase-like protein OS=Oryza sativa subsp. japonica GN=OJ1136_C12.17 PE=2 SV=1;>tr|J3LID8|J3LID8_ORYBR Uncharacterized protein OS=Oryza brachyantha GN=OB02G44050 PE=3 SV=1	3	10.5	46.829	0	0	0	0	0	0	35025	35121	23712	151880	28130	56848
>tr|A2XB46|A2XB46_ORYSI Putative uncharacterized protein OS=Oryza sativa subsp. indica GN=OsI_09485 PE=4 SV=1;>tr|I1P5M8|I1P5M8_ORYGL Uncharacterized protein OS=Oryza glaberrima PE=4 SV=1;>tr|Q6K705|Q6K705_ORYSJ Putative 60S ribosomal protein L28 OS=Oryza sativa subsp. japonica GN=P0474F11.21 PE=4 SV=1;>tr|A6N0A1|A6N0A1_ORYSI 60S ribosomal protein l28 (Fragment) OS=Oryza sativa subsp. indica PE=2…	1	19	16.546	0	0	0	0	0	0	21794	26875	20236	183140	17734	36798
>tr|Q6AT27|Q6AT27_ORYSJ Putative fibrillarin OS=Oryza sativa subsp. japonica GN=OSJNBa0029B02.2 PE=3 SV=1;>tr|B7FA85|B7FA85_ORYSJ cDNA, clone: J100055L06, full insert sequence OS=Oryza sativa subsp. japonica GN=OsJ_17309 PE=2 SV=1;>tr|I1PSV3|I1PSV3_ORYGL Uncharacterized protein (Fragment) OS=Oryza glaberrima PE=3 SV=1;>tr|J3LII1|J3LII1_ORYBR Uncharacterized protein OS=Oryza brachyantha GN=OB02G44…	3	11.7	37.248	4608.8	60617	8657.7	15035	8645	5141.3	2474.5	2939.7	1390.6	24358	1575.3	3734.3
>tr|J3LIT3|J3LIT3_ORYBR Uncharacterized protein OS=Oryza brachyantha GN=OB02G45500 PE=3 SV=1;>tr|I1P5X4|I1P5X4_ORYGL Uncharacterized protein OS=Oryza glaberrima PE=3 SV=1;>tr|Q6EP33|Q6EP33_ORYSJ Putative peroxidase OS=Oryza sativa subsp. japonica GN=P0264G11.1-2 PE=3 SV=1;>tr|A2XBE1|A2XBE1_ORYSI Putative uncharacterized protein OS=Oryza sativa subsp. indica GN=OsI_09586 PE=3 SV=1;>tr|Q5U1R1|Q5U1R…	1	6.7	34.384	10413	66765	14816	27291	14641	12336	0	0	0	0	0	0
>tr|A2XBF5|A2XBF5_ORYSI Putative uncharacterized protein OS=Oryza sativa subsp. indica GN=OsI_09605 PE=4 SV=1;>tr|Q10T66|Q10T66_ORYSJ Expressed protein OS=Oryza sativa subsp. japonica GN=Os03g0100200 PE=2 SV=1	1	7.9	21.976	0	0	0	0	0	0	0	0	0	0	0	0
>tr|A2XBJ2|A2XBJ2_ORYSI Putative uncharacterized protein OS=Oryza sativa subsp. indica GN=OsI_09650 PE=3 SV=1	1	3.4	34.904	0	0	0	0	0	0	4810.8	6588.6	4774.8	48886	4664.4	10687
>tr|A2XBM1|A2XBM1_ORYSI Putative uncharacterized protein OS=Oryza sativa subsp. indica GN=OsI_09683 PE=4 SV=1;>tr|A3ADC2|A3ADC2_ORYSJ Putative uncharacterized protein OS=Oryza sativa subsp. japonica GN=OsJ_09122 PE=4 SV=1;>tr|Q8H7V1|Q8H7V1_ORYSJ Putative transcription factor OS=Oryza sativa subsp. japonica GN=OSJNBb0043C10.10 PE=4 SV=1;>tr|I1P6Q9|I1P6Q9_ORYGL Uncharacterized protein OS=Oryza glab…	2	7.1	66.82	0	0	0	0	0	0	47278	50543	30094	466690	39324	66022
>tr|I1P6W1|I1P6W1_ORYGL Uncharacterized protein OS=Oryza glaberrima PE=4 SV=1;>tr|A2XBS2|A2XBS2_ORYSI Putative uncharacterized protein OS=Oryza sativa subsp. indica GN=OsI_09737 PE=4 SV=1;>tr|Q10SN3|Q10SN3_ORYSJ COP9 signalosome complex subunit 1, putative, expressed OS=Oryza sativa subsp. japonica GN=Os03g0116500 PE=2 SV=1;>tr|Q9FVN4|Q9FVN4_ORYSA RCOP11 protein OS=Oryza sativa GN=rCOP11 PE=2 SV=…	2	5.1	50.957	8589.1	51660	13897	26797	14248	11326	25488	25477	18005	161910	20202	41478
>tr|Q8H047|Q8H047_ORYSJ Os03g0119300 protein OS=Oryza sativa subsp. japonica GN=OJ1263H11.8 PE=4 SV=1;>tr|I1P6Y3|I1P6Y3_ORYGL Uncharacterized protein OS=Oryza glaberrima PE=4 SV=1;>tr|A2XBU1|A2XBU1_ORYSI Putative uncharacterized protein OS=Oryza sativa subsp. indica GN=OsI_09758 PE=4 SV=1;>tr|B9FAH5|B9FAH5_ORYSJ Putative uncharacterized protein OS=Oryza sativa subsp. japonica GN=OsJ_09195 PE=4 SV…	1	2	79.371	0	0	0	0	0	0	10162	10692	6798.5	51821	8293	13633
>tr|A2XC18|A2XC18_ORYSI Putative uncharacterized protein OS=Oryza sativa subsp. indica GN=OsI_09835 PE=3 SV=1;>tr|Q9SNK3|Q9SNK3_ORYSJ EST C74302(E30840) corresponds to a region of the predicted gene OS=Oryza sativa subsp. japonica GN=Os03g0129300 PE=3 SV=1;>tr|I1P765|I1P765_ORYGL Uncharacterized protein OS=Oryza glaberrima PE=3 SV=1;>tr|J3LJK2|J3LJK2_ORYBR Uncharacterized protein OS=Oryza brachya…	7	25.9	47.11	130240	878990	201280	344180	210740	147090	169670	166390	110490	970840	112930	215590
>tr|A2XC59|A2XC59_ORYSI Putative uncharacterized protein OS=Oryza sativa subsp. indica GN=OsI_09882 PE=4 SV=1;>tr|I1P7A5|I1P7A5_ORYGL Uncharacterized protein OS=Oryza glaberrima PE=3 SV=1;>tr|Q10S55|Q10S55_ORYSJ ATP phosphoribosyltransferase family protein, expressed OS=Oryza sativa subsp. japonica GN=Os03g0134300 PE=3 SV=1;>tr|J3LJP5|J3LJP5_ORYBR Uncharacterized protein OS=Oryza brachyantha GN=O…	2	3.8	60.086	0	0	0	0	0	0	62026	66769	45411	249290	45014	87845
>tr|A2XC86|A2XC86_ORYSI Putative uncharacterized protein OS=Oryza sativa subsp. indica GN=OsI_09912 PE=4 SV=1;>tr|I1R370|I1R370_ORYGL Uncharacterized protein OS=Oryza glaberrima PE=4 SV=1;>tr|Q2R176|Q2R176_ORYSJ Os11g0615200 protein OS=Oryza sativa subsp. japonica GN=Os11g0615200 PE=2 SV=1	1	7.3	21.61	0	0	0	0	0	0	0	0	0	0	0	0
>tr|A2XCC4|A2XCC4_ORYSI Putative uncharacterized protein OS=Oryza sativa subsp. indica GN=OsI_09955 PE=4 SV=1;>tr|I1P7F4|I1P7F4_ORYGL Uncharacterized protein OS=Oryza glaberrima PE=4 SV=1;>tr|J3LJV3|J3LJV3_ORYBR Uncharacterized protein OS=Oryza brachyantha GN=OB03G13290 PE=4 SV=1;>tr|Q10RZ3|Q10RZ3_ORYSJ 60S ribosomal protein L21, putative, expressed OS=Oryza sativa subsp. japonica GN=Os03g0141000…	3	15.9	18.699	352810	1155200	465580	843140	535810	419880	519780	550270	347420	1762900	392020	752880
>tr|A2XCL6|A2XCL6_ORYSI Putative uncharacterized protein OS=Oryza sativa subsp. indica GN=OsI_10049 PE=3 SV=1;>tr|Q10RP0|Q10RP0_ORYSJ Cell division cycle protein 48, putative, expressed OS=Oryza sativa subsp. japonica GN=Os03g0151800 PE=2 SV=1;>tr|I1P7N1|I1P7N1_ORYGL Uncharacterized protein OS=Oryza glaberrima PE=3 SV=1;>tr|Q6Z562|Q6Z562_ORYSJ Os08g0413000 protein OS=Oryza sativa subsp. japonica …	2	32.1	89.743	49456	251000	72989	130260	76991	58674	82310	86069	52411	420630	62937	113490
>tr|Q8LMR0|Q8LMR0_ORYSJ Phosphoserine aminotransferase OS=Oryza sativa subsp. japonica GN=OSJNBa0011L14.1 PE=2 SV=1;>tr|A2XCQ4|A2XCQ4_ORYSI Phosphoserine aminotransferase OS=Oryza sativa subsp. indica GN=OsI_10089 PE=3 SV=1;>tr|I1P7R6|I1P7R6_ORYGL Phosphoserine aminotransferase OS=Oryza glaberrima PE=3 SV=1;>tr|J3LK67|J3LK67_ORYBR Uncharacterized protein OS=Oryza brachyantha GN=OB03G14430 PE=4 SV…	6	21.6	44.931	43261	261650	67612	111130	68123	50076	41727	43469	26891	316700	31674	60306
>tr|Q8H7L2|Q8H7L2_ORYSJ 3-ketoacyl-CoA synthase OS=Oryza sativa subsp. japonica GN=OSJNBb0076N15.12 PE=3 SV=1;>tr|B9F5I5|B9F5I5_ORYSJ 3-ketoacyl-CoA synthase OS=Oryza sativa subsp. japonica GN=OsJ_09660 PE=3 SV=1;>tr|I1P880|I1P880_ORYGL 3-ketoacyl-CoA synthase OS=Oryza glaberrima PE=3 SV=1;>tr|A2XD82|A2XD82_ORYSI 3-ketoacyl-CoA synthase OS=Oryza sativa subsp. indica GN=OsI_10265 PE=3 SV=1;>tr|Q10…	3	5	65.876	36627	211910	55530	102700	64450	43475	118900	136230	86653	495630	74283	148070
>tr|J3LPK8|J3LPK8_ORYBR Uncharacterized protein OS=Oryza brachyantha GN=OB03G29840 PE=3 SV=1;>tr|A2XD89|A2XD89_ORYSI Putative uncharacterized protein OS=Oryza sativa subsp. indica GN=OsI_10272 PE=3 SV=1;>tr|Q10QU9|Q10QU9_ORYSJ 40S ribosomal protein OS=Oryza sativa subsp. japonica GN=OSJNBa0032G08.18 PE=2 SV=1;>tr|Q10QU8|Q10QU8_ORYSJ 40S ribosomal protein SA, putative, expressed OS=Oryza sativa su…	1	37.1	33.189	20640	90473	16783	31316	16488	11055	42384	26867	18660	219780	21810	40607
>tr|A2XDB9|A2XDB9_ORYSI Putative uncharacterized protein OS=Oryza sativa subsp. indica GN=OsI_10302 PE=4 SV=1;>tr|Q6F4N5|Q6F4N5_ORYSJ Eukaryotic aspartyl protease family protein, expressed OS=Oryza sativa subsp. japonica GN=Radc1 PE=2 SV=1;>tr|I1P8B7|I1P8B7_ORYGL Uncharacterized protein OS=Oryza glaberrima PE=4 SV=1;>tr|J3LKR7|J3LKR7_ORYBR Uncharacterized protein OS=Oryza brachyantha GN=OB03G1643…	1	2.3	45.336	0	0	0	0	0	0	88334	114480	58271	455410	56563	109100
>tr|A2XDW2|A2XDW2_ORYSI Putative uncharacterized protein OS=Oryza sativa subsp. indica GN=OsI_10505 PE=3 SV=1;>tr|I1P8U5|I1P8U5_ORYGL Uncharacterized protein OS=Oryza glaberrima PE=3 SV=1;>tr|Q10Q21|Q10Q21_ORYSJ Mitochondrial processing peptidase beta subunit, mitochondrial, putative, expressed OS=Oryza sativa subsp. japonica GN=Os03g0212700 PE=3 SV=1;>tr|B9F658|B9F658_ORYSJ Putative uncharacteri…	7	14.3	58.756	70398	442610	104570	205870	108320	79214	176030	190580	124490	1109100	120760	266650
>tr|J3LLH6|J3LLH6_ORYBR Uncharacterized protein OS=Oryza brachyantha GN=OB03G19020 PE=3 SV=1;>tr|A2XE16|A2XE16_ORYSI Putative uncharacterized protein OS=Oryza sativa subsp. indica GN=OsI_10562 PE=3 SV=1;>tr|I1P903|I1P903_ORYGL Uncharacterized protein OS=Oryza glaberrima PE=3 SV=1;>tr|Q8H822|Q8H822_ORYSJ Glucan endo-1,3-beta-glucosidase 3, putative, expressed OS=Oryza sativa subsp. japonica GN=OJ1…	2	4.6	56.15	25203	153380	36309	72676	39173	29888	0	0	0	0	0	0
>tr|I1P911|I1P911_ORYGL Uncharacterized protein OS=Oryza glaberrima PE=4 SV=1;>tr|Q8H813|Q8H813_ORYSJ Caleosin, putative, expressed OS=Oryza sativa subsp. japonica GN=OJ1743A09.14 PE=4 SV=1;>tr|A2XE22|A2XE22_ORYSI Putative uncharacterized protein OS=Oryza sativa subsp. indica GN=OsI_10569 PE=4 SV=1;>tr|B7FAF1|B7FAF1_ORYSJ cDNA, clone: J100068E06, full insert sequence OS=Oryza sativa subsp. japoni…	1	3.7	29.995	0	0	0	0	0	0	83887	88673	62515	327420	67371	121770
>tr|A2XEC8|A2XEC8_ORYSI Putative uncharacterized protein OS=Oryza sativa subsp. indica GN=OsI_10684 PE=4 SV=1;>tr|I1P9A5|I1P9A5_ORYGL Uncharacterized protein OS=Oryza glaberrima PE=4 SV=1;>tr|Q10PD0|Q10PD0_ORYSJ Os03g0238600 protein OS=Oryza sativa subsp. japonica GN=Os03g0238600 PE=2 SV=1	2	6.8	38.284	56719	234210	74963	135920	91276	60056	6237.2	7282.6	3848	18005	4164.5	7026.1
>tr|A2XEE2|A2XEE2_ORYSI Putative uncharacterized protein OS=Oryza sativa subsp. indica GN=OsI_10698 PE=4 SV=1;>tr|A3AFY2|A3AFY2_ORYSJ Putative uncharacterized protein OS=Oryza sativa subsp. japonica GN=OsJ_10089 PE=4 SV=1;>tr|B8AGV3|B8AGV3_ORYSI Putative uncharacterized protein OS=Oryza sativa subsp. indica GN=OsI_05466 PE=4 SV=1;>tr|I1NWB3|I1NWB3_ORYGL Uncharacterized protein OS=Oryza glaberrima…	1	7.5	14.382	8502.5	55856	12532	24736	12091	8724.4	12579	16827	7188.6	155650	10567	19590
>tr|A2XF04|A2XF04_ORYSI Putative uncharacterized protein OS=Oryza sativa subsp. indica GN=OsI_10920 PE=4 SV=1;>tr|I1R4U6|I1R4U6_ORYGL Uncharacterized protein OS=Oryza glaberrima PE=4 SV=1;>tr|Q2QW75|Q2QW75_ORYSJ Os12g0204500 protein OS=Oryza sativa subsp. japonica GN=LOC_Os12g10320 PE=2 SV=1;>tr|A3AI97|A3AI97_ORYSJ Putative uncharacterized protein OS=Oryza sativa subsp. japonica GN=OsJ_10966 PE=4…	2	8.5	31.568	0	0	0	0	0	0	15343	21112	12456	111110	13375	24651
>tr|I1PA15|I1PA15_ORYGL Uncharacterized protein OS=Oryza glaberrima PE=4 SV=1;>tr|A2XF57|A2XF57_ORYSI Putative uncharacterized protein OS=Oryza sativa subsp. indica GN=OsI_10999 PE=4 SV=1;>tr|Q10N90|Q10N90_ORYSJ RNA and export factor-binding protein, putative, expressed OS=Oryza sativa subsp. japonica GN=LOC_Os03g17010 PE=2 SV=1;>tr|J3LMI3|J3LMI3_ORYBR Uncharacterized protein OS=Oryza brachyantha…	3	16.5	28.328	7015.1	62229	9080.9	17411	8662.5	6648	55436	68317	42535	623940	55101	121200
>tr|J3KYC2|J3KYC2_ORYBR Uncharacterized protein OS=Oryza brachyantha GN=OB01G19780 PE=4 SV=1;>tr|Q94EF4|Q94EF4_ORYSJ Os01g0769700 protein OS=Oryza sativa subsp. japonica GN=P0665A11.8 PE=4 SV=1;>tr|I1NS02|I1NS02_ORYGL Uncharacterized protein (Fragment) OS=Oryza glaberrima PE=3 SV=1;>tr|B8ANY8|B8ANY8_ORYSI Putative uncharacterized protein OS=Oryza sativa subsp. indica GN=OsI_11431 PE=3 SV=1;>tr|I1…	1	1.3	102.3	0	0	0	0	0	0	43117	48084	30295	176910	29205	52405
>tr|I1PAE9|I1PAE9_ORYGL Uncharacterized protein OS=Oryza glaberrima PE=4 SV=1;>tr|A2XFL8|A2XFL8_ORYSI Putative uncharacterized protein OS=Oryza sativa subsp. indica GN=OsI_11157 PE=4 SV=1;>tr|J3LCC1|J3LCC1_ORYBR Uncharacterized protein OS=Oryza brachyantha GN=OB02G22880 PE=4 SV=1;>tr|Q10MS5|Q10MS5_ORYSJ 40S ribosomal protein S7, putative, expressed OS=Oryza sativa subsp. japonica GN=Os03g0297100 …	1	20.7	22.311	230480	1177700	337320	685100	371940	295490	165680	174770	109640	804000	117600	248030
>tr|A2XG88|A2XG88_ORYSI Putative uncharacterized protein OS=Oryza sativa subsp. indica GN=OsI_11398 PE=4 SV=1;>tr|Q8H7M3|Q8H7M3_ORYSJ Putative r40c1 protein-rice OS=Oryza sativa subsp. japonica GN=OSJNBb0014I10.3 PE=4 SV=1;>tr|I1PAX9|I1PAX9_ORYGL Uncharacterized protein OS=Oryza glaberrima PE=4 SV=1;>tr|Q10M12|Q10M12_ORYSJ Expressed protein OS=Oryza sativa subsp. japonica GN=Os03g0327600 PE=2 SV=…	10	38.3	41.693	1052900	5145000	1502200	2687000	1470900	1373200	1264700	1209800	813240	7144000	979680	1971000
>tr|A2XGF3|A2XGF3_ORYSI Putative uncharacterized protein OS=Oryza sativa subsp. indica GN=OsI_11462 PE=4 SV=1;>tr|Q10LT1|Q10LT1_ORYSJ Cupin family protein, expressed OS=Oryza sativa subsp. japonica GN=LOC_Os03g21790 PE=4 SV=1;>tr|I1PB32|I1PB32_ORYGL Uncharacterized protein OS=Oryza glaberrima PE=4 SV=1;>tr|Q0DS36|Q0DS36_ORYSJ Os03g0336100 protein OS=Oryza sativa subsp. japonica GN=Os03g0336100 PE…	6	11.9	61.438	67420	522600	142310	191310	93157	94463	242810	178630	178620	852380	191750	490750
>tr|A2XGG9|A2XGG9_ORYSI Ribosomal protein L19 OS=Oryza sativa subsp. indica GN=OsI_11477 PE=3 SV=1;>tr|Q10LR6|Q10LR6_ORYSJ Ribosomal protein L19 OS=Oryza sativa subsp. japonica GN=Os03g0337800 PE=2 SV=1;>tr|I1PB45|I1PB45_ORYGL Ribosomal protein L19 OS=Oryza glaberrima PE=3 SV=1;>tr|J3LNL8|J3LNL8_ORYBR Ribosomal protein L19 OS=Oryza brachyantha GN=OB03G26440 PE=3 SV=1;>tr|J3M4H1|J3M4H1_ORYBR Ribos…	5	28.4	24.141	156450	1236900	258400	461760	268600	191360	192490	218670	151370	1495400	162600	292810
>tr|A2XGK2|A2XGK2_ORYSI Putative uncharacterized protein OS=Oryza sativa subsp. indica GN=OsI_11522 PE=4 SV=1;>tr|I1PB77|I1PB77_ORYGL Uncharacterized protein OS=Oryza glaberrima PE=4 SV=1;>tr|Q762A6|Q762A6_ORYSJ 60S ribosomal protein L22-2, putative, expressed OS=Oryza sativa subsp. japonica GN=bip108 PE=2 SV=1;>tr|J3LNN1|J3LNN1_ORYBR Uncharacterized protein OS=Oryza brachyantha GN=OB03G26570 PE=…	2	24.4	14.471	23801	219590	41085	77636	40582	27301	127820	114500	88235	553710	88593	204430
>tr|B8APG2|B8APG2_ORYSI Putative uncharacterized protein OS=Oryza sativa subsp. indica GN=OsI_11566 PE=4 SV=1;>tr|I1PBA8|I1PBA8_ORYGL Uncharacterized protein OS=Oryza glaberrima PE=4 SV=1;>tr|A2XGN8|A2XGN8_ORYSI Putative uncharacterized protein OS=Oryza sativa subsp. indica GN=OsI_11565 PE=4 SV=1;>tr|Q10LH4|Q10LH4_ORYSJ Nucleolar protein NOP5, putative, expressed OS=Oryza sativa subsp. japonica G…	4	8.7	72.3	18069	101670	26141	49892	28634	20155	81908	87997	60482	334730	54454	104420
>tr|A2XH60|A2XH60_ORYSI Putative uncharacterized protein OS=Oryza sativa subsp. indica GN=OsI_11735 PE=4 SV=1;>tr|Q10KV4|Q10KV4_ORYSJ Expressed protein OS=Oryza sativa subsp. japonica GN=Os03g0369100 PE=4 SV=1;>tr|I1PBL9|I1PBL9_ORYGL Uncharacterized protein OS=Oryza glaberrima PE=4 SV=1;>tr|J3L0I4|J3L0I4_ORYBR Uncharacterized protein OS=Oryza brachyantha GN=OB01G27400 PE=4 SV=1	3	30.7	12.752	178440	838040	292080	673100	262660	267640	222020	221980	183510	999640	183490	374230
>tr|I1PBU0|I1PBU0_ORYGL Uncharacterized protein OS=Oryza glaberrima PE=4 SV=1;>tr|J3LPA1|J3LPA1_ORYBR Uncharacterized protein (Fragment) OS=Oryza brachyantha GN=OB03G28770 PE=4 SV=1;>tr|Q75M67|Q75M67_ORYSJ Expressed protein OS=Oryza sativa subsp. japonica GN=OSJNBa0011H24.18 PE=4 SV=1;>tr|A2XHE4|A2XHE4_ORYSI Putative uncharacterized protein OS=Oryza sativa subsp. indica GN=OsI_11826 PE=4 SV=1;>tr…	1	4.5	27.646	20725	100160	30104	56812	31387	26712	0	0	0	0	0	0
>tr|A2XHG1|A2XHG1_ORYSI Putative uncharacterized protein OS=Oryza sativa subsp. indica GN=OsI_11845 PE=4 SV=1	2	10.6	16.967	3615.2	49461	7975	13572	8455.3	5862.4	69402	71238	42022	657490	54969	103950
>tr|A2XHI9|A2XHI9_ORYSI 40S ribosomal protein S6 OS=Oryza sativa subsp. indica GN=OsI_11874 PE=3 SV=1;>tr|A2YNT9|A2YNT9_ORYSI 40S ribosomal protein S6 OS=Oryza sativa subsp. indica GN=OsI_26912 PE=3 SV=1;>tr|I1QCA9|I1QCA9_ORYGL 40S ribosomal protein S6 OS=Oryza glaberrima PE=3 SV=1;>tr|J3MN30|J3MN30_ORYBR 40S ribosomal protein S6 OS=Oryza brachyantha GN=OB07G28120 PE=3 SV=1;>tr|Q8LH97|Q8LH97_ORYS…	5	24.4	28.501	332860	1215700	319700	599550	334860	268550	579400	173520	96495	1400500	119170	239310
>tr|A2XHR6|A2XHR6_ORYSI Putative uncharacterized protein OS=Oryza sativa subsp. indica GN=OsI_11954 PE=3 SV=1	1	36.8	33.411	643070	3452300	930290	1810900	1029800	803210	809880	891700	557350	4481400	619920	1199000
>tr|A2XHV1|A2XHV1_ORYSI Putative uncharacterized protein OS=Oryza sativa subsp. indica GN=OsI_11989 PE=3 SV=1;>tr|I1PC65|I1PC65_ORYGL Uncharacterized protein OS=Oryza glaberrima PE=3 SV=1;>tr|Q84MQ4|Q84MQ4_ORYSJ 60S ribosomal protein L27a-3, putative, expressed OS=Oryza sativa subsp. japonica GN=OSJNBa0030J19.9 PE=3 SV=1;>tr|J3LPN5|J3LPN5_ORYBR Uncharacterized protein OS=Oryza brachyantha GN=OB03…	3	26.7	16.054	285440	1593300	451810	862190	485890	381240	335180	365740	233320	2109200	273950	538390
>tr|B9F8Z3|B9F8Z3_ORYSJ Putative uncharacterized protein OS=Oryza sativa subsp. japonica GN=OsJ_11242 PE=4 SV=1;>tr|A2XHW8|A2XHW8_ORYSI Putative uncharacterized protein OS=Oryza sativa subsp. indica GN=OsI_12015 PE=4 SV=1;>tr|I1PC79|I1PC79_ORYGL Uncharacterized protein OS=Oryza glaberrima PE=4 SV=1;>tr|Q852G4|Q852G4_ORYSJ EF hand family protein, expressed OS=Oryza sativa subsp. japonica GN=Os03g0…	1	5.5	21.137	21097	124810	33233	56905	33181	25836	54311	53561	39588	177120	35547	68820
>tr|I1PCL1|I1PCL1_ORYGL Uncharacterized protein OS=Oryza glaberrima PE=4 SV=1;>tr|J3LQ45|J3LQ45_ORYBR Uncharacterized protein OS=Oryza brachyantha GN=OB03G31710 PE=4 SV=1;>tr|A3AJG2|A3AJG2_ORYSJ Putative uncharacterized protein OS=Oryza sativa subsp. japonica GN=OsJ_11399 PE=4 SV=1;>tr|A2XID3|A2XID3_ORYSI Putative uncharacterized protein OS=Oryza sativa subsp. indica GN=OsI_12194 PE=4 SV=1;>tr|J7…	1	3.6	27.384	5533.5	41746	6331.8	13990	7579.5	6099	6444.7	6063.9	3604.6	51628	4498.4	9259.2
>tr|J3LQ33|J3LQ33_ORYBR Uncharacterized protein OS=Oryza brachyantha GN=OB03G31590 PE=3 SV=1;>tr|A2XIE7|A2XIE7_ORYSI Putative uncharacterized protein OS=Oryza sativa subsp. indica GN=OsI_12206 PE=3 SV=1;>tr|I1PCN2|I1PCN2_ORYGL Uncharacterized protein OS=Oryza glaberrima PE=3 SV=1;>tr|Q8S694|Q8S694_ORYSJ ABC transporter family protein, expressed OS=Oryza sativa subsp. japonica GN=OJ1004_D04.29 PE=…	1	2.4	77.941	0	0	0	0	0	0	0	0	0	0	0	0
>tr|A2XIT5|A2XIT5_ORYSI 60S ribosomal protein L13 OS=Oryza sativa subsp. indica GN=OsI_12345 PE=3 SV=1;>tr|I1PCY6|I1PCY6_ORYGL 60S ribosomal protein L13 OS=Oryza glaberrima PE=3 SV=1;>tr|Q7XJB4|Q7XJB4_ORYSJ 60S ribosomal protein L13 OS=Oryza sativa subsp. japonica GN=Os03g0576700 PE=2 SV=1;>tr|Q8S9G2|Q8S9G2_ORYSA 60S ribosomal protein L13 OS=Oryza sativa GN=cip1 PE=2 SV=1;>tr|Q10HT7|Q10HT7_ORYSJ …	2	26.4	24.014	104390	696310	164400	295830	187510	125660	91544	101620	65006	591730	71829	150120
>tr|A2XIT7|A2XIT7_ORYSI Putative uncharacterized protein OS=Oryza sativa subsp. indica GN=OsI_12347 PE=3 SV=1;>tr|I1PCY8|I1PCY8_ORYGL Uncharacterized protein OS=Oryza glaberrima PE=3 SV=1;>tr|Q75G91|Q75G91_ORYSJ 40S ribosomal protein S3, putative, expressed OS=Oryza sativa subsp. japonica GN=Os03g0577000 PE=2 SV=1;>tr|Q10HT1|Q10HT1_ORYSJ 40S ribosomal protein S3, putative, expressed OS=Oryza sati…	11	55.7	25.434	820450	4522700	1225100	2429600	1321500	1003500	706790	782770	504820	4677500	551320	1124600
>tr|B8AW24|B8AW24_ORYSI Ribosomal protein L15 OS=Oryza sativa subsp. indica GN=OsI_19264 PE=3 SV=1;>tr|B9FNL6|B9FNL6_ORYSJ Ribosomal protein L15 OS=Oryza sativa subsp. japonica GN=OsJ_17876 PE=3 SV=1;>tr|I1PD97|I1PD97_ORYGL Ribosomal protein L15 OS=Oryza glaberrima PE=3 SV=1;>tr|A2XJ89|A2XJ89_ORYSI Ribosomal protein L15 OS=Oryza sativa subsp. indica GN=OsI_12513 PE=3 SV=1;>tr|I1PTZ1|I1PTZ1_ORYGL …	4	9.3	42.584	200010	1267200	313540	630610	358600	348140	541270	597930	376050	2967800	416750	802690
>tr|Q75I36|Q75I36_ORYSJ Expressed protein OS=Oryza sativa subsp. japonica GN=Os03g40920 PE=4 SV=1;>tr|A2XJD1|A2XJD1_ORYSI Putative uncharacterized protein OS=Oryza sativa subsp. indica GN=OsI_12555 PE=4 SV=1;>tr|J3LQQ5|J3LQQ5_ORYBR Uncharacterized protein OS=Oryza brachyantha GN=OB03G33810 PE=4 SV=1;>tr|D7RXX9|D7RXX9_ORYSI Mitochondrial ATP synthase 6 kDa subunit OS=Oryza sativa subsp. indica PE=…	2	13.8	17.198	13352	78789	21313	42312	19852	17885	0	0	0	0	0	0
>tr|Q6AUE9|Q6AUE9_ORYSJ Expressed protein OS=Oryza sativa subsp. japonica GN=OSJNBb0029I19.3 PE=2 SV=1;>tr|I1PDS7|I1PDS7_ORYGL Uncharacterized protein OS=Oryza glaberrima PE=4 SV=1;>tr|A3AKQ5|A3AKQ5_ORYSJ Putative uncharacterized protein OS=Oryza sativa subsp. japonica GN=OsJ_11850 PE=4 SV=1;>tr|A2XJZ0|A2XJZ0_ORYSI Putative uncharacterized protein OS=Oryza sativa subsp. indica GN=OsI_12758 PE=4 S…	2	6.2	25.597	0	0	0	0	0	0	73771	55737	53489	305320	49258	88171
>tr|J3LRM3|J3LRM3_ORYBR Uncharacterized protein OS=Oryza brachyantha GN=OB03G36990 PE=4 SV=1;>tr|I1PEF8|I1PEF8_ORYGL Uncharacterized protein OS=Oryza glaberrima PE=4 SV=1;>tr|Q7Y007|Q7Y007_ORYSJ GDSL-like Lipase/Acylhydrolase family protein, expressed OS=Oryza sativa subsp. japonica GN=OSJNBb0070O09.18 PE=2 SV=1;>tr|A2XKR5|A2XKR5_ORYSI Putative uncharacterized protein OS=Oryza sativa subsp. indic…	1	4.2	38.063	434.82	2608.4	727.21	1305	523.58	170.21	0	0	0	0	0	0
>tr|B9FBP6|B9FBP6_ORYSJ Putative uncharacterized protein OS=Oryza sativa subsp. japonica GN=OsJ_12490 PE=4 SV=1;>tr|A2XLS8|A2XLS8_ORYSI Putative uncharacterized protein OS=Oryza sativa subsp. indica GN=OsI_13431 PE=4 SV=1;>tr|Q10D87|Q10D87_ORYSJ CBS domain containing protein, expressed OS=Oryza sativa subsp. japonica GN=LOC_Os03g52690 PE=4 SV=1;>tr|I1PF85|I1PF85_ORYGL Uncharacterized protein (Fra…	3	4.7	96.193	97443	518860	142320	279150	147970	115860	151910	145780	109440	789620	102450	228690
>tr|Q10D12|Q10D12_ORYSJ Transferase family protein, expressed OS=Oryza sativa subsp. japonica GN=LOC_Os03g53360 PE=4 SV=1;>tr|A2XLX6|A2XLX6_ORYSI Putative uncharacterized protein OS=Oryza sativa subsp. indica GN=OsI_13481 PE=4 SV=1;>tr|Q84MN3|Q84MN3_ORYSJ Os03g0745200 protein OS=Oryza sativa subsp. japonica GN=OSJNBb0036F07.20 PE=4 SV=1	1	3.4	48.857	4333.9	36356	7029.4	12564	7604	4983.8	0	0	0	0	0	0
>tr|J3LSU6|J3LSU6_ORYBR Uncharacterized protein OS=Oryza brachyantha GN=OB03G41220 PE=4 SV=1;>tr|A2XM08|A2XM08_ORYSI Putative uncharacterized protein OS=Oryza sativa subsp. indica GN=OsI_13515 PE=4 SV=1;>tr|I1PFI2|I1PFI2_ORYGL Uncharacterized protein OS=Oryza glaberrima PE=4 SV=1;>tr|Q10CU9|Q10CU9_ORYSJ Glycosyl hydrolase family 3 N terminal domain containing protein, expressed OS=Oryza sativa su…	2	3.9	70.08	26736	146890	34499	63004	36590	26831	89024	84925	59104	440000	58836	113320
>tr|A2XM15|A2XM15_ORYSI Putative uncharacterized protein OS=Oryza sativa subsp. indica GN=OsI_13523 PE=4 SV=1;>tr|Q75LL5|Q75LL5_ORYSJ Putative strictosidine synthase OS=Oryza sativa subsp. japonica GN=OSJNBa0047E24.22 PE=4 SV=1;>tr|Q0DNI8|Q0DNI8_ORYSJ Os03g0750700 protein OS=Oryza sativa subsp. japonica GN=Os03g0750700 PE=4 SV=2;>tr|A3AMQ8|A3AMQ8_ORYSJ Putative uncharacterized protein OS=Oryza sa…	1	3.3	53.706	5718.2	24132	9063.9	14241	9232.1	7010.2	17770	18500	12665	72422	11465	24607
>tr|A2XM46|A2XM46_ORYSI Putative uncharacterized protein OS=Oryza sativa subsp. indica GN=OsI_13588 PE=3 SV=1;>tr|Q75J18|Q75J18_ORYSJ 60S ribosomal protein L13a-2, putative, expressed OS=Oryza sativa subsp. japonica GN=OSJNBb0081K01.9 PE=2 SV=1;>tr|J3LSY4|J3LSY4_ORYBR Uncharacterized protein OS=Oryza brachyantha GN=OB03G41600 PE=3 SV=1;>tr|I1PFM1|I1PFM1_ORYGL Uncharacterized protein OS=Oryza glab…	6	34.5	23.616	435600	2401200	621060	1150000	652110	497300	592870	614090	400070	4181400	454240	846650
>tr|A2XM80|A2XM80_ORYSI Putative uncharacterized protein OS=Oryza sativa subsp. indica GN=OsI_13627 PE=4 SV=1;>tr|Q94H99|Q94H99_ORYSJ Putative uncharacterized protein OSJNBb0048A17.21 OS=Oryza sativa subsp. japonica GN=OSJNBb0048A17.21 PE=2 SV=1;>tr|Q0DNC5|Q0DNC5_ORYSJ Os03g0761000 protein OS=Oryza sativa subsp. japonica GN=Os03g0761000 PE=4 SV=1;>tr|I1PFQ7|I1PFQ7_ORYGL Uncharacterized protein (F…	1	11.8	15.038	9006.5	46121	8679.4	13449	8190.7	6906.5	0	0	0	0	0	0
>tr|A2XMI1|A2XMI1_ORYSI Putative uncharacterized protein OS=Oryza sativa subsp. indica GN=OsI_13733 PE=4 SV=1;>tr|I1PG16|I1PG16_ORYGL Uncharacterized protein OS=Oryza glaberrima PE=4 SV=1;>tr|Q8S7H8|Q8S7H8_ORYSJ Photosystem I reaction center subunit III, chloroplast, putative, expressed OS=Oryza sativa subsp. japonica GN=OSJNBa0010I09.4 PE=2 SV=1;>tr|Q9ZSU5|Q9ZSU5_ORYSA Photosystem-1 F subunit OS…	2	11.4	24.766	13614	105410	22625	38959	21610	15793	37692	41423	26412	284390	29905	54856
>tr|A2XMJ6|A2XMJ6_ORYSI Putative uncharacterized protein OS=Oryza sativa subsp. indica GN=OsI_13754 PE=4 SV=1;>tr|A3ANA8|A3ANA8_ORYSJ Putative uncharacterized protein OS=Oryza sativa subsp. japonica GN=OsJ_12822 PE=4 SV=1;>tr|I1PG34|I1PG34_ORYGL Uncharacterized protein OS=Oryza glaberrima PE=4 SV=1;>tr|Q9AY66|Q9AY66_ORYSJ Os03g0781700 protein OS=Oryza sativa subsp. japonica GN=OSJNBa0091J19.7 PE=…	1	7.6	31.059	960.6	4822.5	1871.7	1698.1	304.6	347.62	0	0	0	0	0	0
>tr|A2XMW9|A2XMW9_ORYSI Putative uncharacterized protein OS=Oryza sativa subsp. indica GN=OsI_13894 PE=4 SV=1;>tr|Q7Y1I5|Q7Y1I5_ORYSJ Os03g0796501 protein OS=Oryza sativa subsp. japonica GN=OSJNBa0094F01.24 PE=4 SV=1;>tr|J3LTP8|J3LTP8_ORYBR Uncharacterized protein OS=Oryza brachyantha GN=OB03G44240 PE=4 SV=1	2	13	90.262	2181.1	13850	3758.1	6588.8	3819.6	2619.8	4753.9	5274.1	2833.8	32516	2920.4	7285.1
>tr|A2XMY6|A2XMY6_ORYSI Putative uncharacterized protein OS=Oryza sativa subsp. indica GN=OsI_13914 PE=3 SV=1;>tr|I1PGC0|I1PGC0_ORYGL Uncharacterized protein OS=Oryza glaberrima PE=3 SV=1;>tr|Q851P9|Q851P9_ORYSJ Histone-like protein OS=Oryza sativa subsp. japonica GN=OSJNBa0052F07.24 PE=2 SV=1;>tr|J3LTR8|J3LTR8_ORYBR Uncharacterized protein OS=Oryza brachyantha GN=OB03G44440 PE=3 SV=1	3	10.6	29.658	79551	724730	125690	250880	136950	106360	181260	205160	138510	1969300	169120	284130
>tr|J3LTY1|J3LTY1_ORYBR Uncharacterized protein OS=Oryza brachyantha GN=OB03G45070 PE=4 SV=1;>tr|A2XN55|A2XN55_ORYSI Putative uncharacterized protein OS=Oryza sativa subsp. indica GN=OsI_13986 PE=4 SV=1;>tr|I1PGI6|I1PGI6_ORYGL Uncharacterized protein OS=Oryza glaberrima PE=4 SV=1;>tr|Q84M34|Q84M34_ORYSJ Os03g0806900 protein OS=Oryza sativa subsp. japonica GN=OSJNBa0059E14.17 PE=2 SV=1	2	11.3	22.078	61371	404250	89397	156120	92808	66830	0	0	0	0	0	0
>tr|I1PGJ2|I1PGJ2_ORYGL Uncharacterized protein OS=Oryza glaberrima PE=4 SV=1;>tr|Q84M59|Q84M59_ORYSJ Expressed protein OS=Oryza sativa subsp. japonica GN=OSJNBa0059E14.9 PE=2 SV=1;>tr|A2XN62|A2XN62_ORYSI Putative uncharacterized protein OS=Oryza sativa subsp. indica GN=OsI_13995 PE=4 SV=1;>tr|Q10BR1|Q10BR1_ORYSJ Expressed protein OS=Oryza sativa subsp. japonica GN=LOC_Os03g59300 PE=2 SV=1	2	7.9	41.045	16825	141110	25114	47646	29244	19705	10917	10900	5103.9	53472	6439	12497
>tr|B9F6V9|B9F6V9_ORYSJ Putative uncharacterized protein OS=Oryza sativa subsp. japonica GN=OsJ_13042 PE=3 SV=1;>tr|A2XN63|A2XN63_ORYSI Putative uncharacterized protein OS=Oryza sativa subsp. indica GN=OsI_13996 PE=3 SV=1;>tr|Q84M35|Q84M35_ORYSJ 40S ribosomal protein S2, putative, expressed OS=Oryza sativa subsp. japonica GN=OSJNBa0059E14.8 PE=1 SV=1;>tr|I1PGJ3|I1PGJ3_ORYGL Uncharacterized protei…	1	30.3	31.118	561640	2866700	802280	1590200	970220	696630	867160	974470	575180	4585500	688540	1276400
>tr|A2XN85|A2XN85_ORYSI Mitochondrial Rho GTPase OS=Oryza sativa subsp. indica GN=OsI_14016 PE=3 SV=1;>tr|I1PGL7|I1PGL7_ORYGL Mitochondrial Rho GTPase OS=Oryza glaberrima PE=3 SV=1;>tr|Q6ATR5|Q6ATR5_ORYSJ Mitochondrial Rho GTPase OS=Oryza sativa subsp. japonica GN=OSJNBa0028F23.7 PE=2 SV=1;>tr|A3ANX5|A3ANX5_ORYSJ Mitochondrial Rho GTPase OS=Oryza sativa subsp. japonica GN=OsJ_13062 PE=3 SV=1;>tr|…	6	10.6	71.371	126320	590980	157410	282990	161920	118520	152780	161200	105180	613770	100360	199740
>tr|Q7XZH5|Q7XZH5_ORYSJ Os03g0810800 protein OS=Oryza sativa subsp. japonica GN=OSJNBb0033J23.3 PE=2 SV=1;>tr|A2XN87|A2XN87_ORYSI Putative uncharacterized protein OS=Oryza sativa subsp. indica GN=OsI_14018 PE=4 SV=1;>tr|I1PGL9|I1PGL9_ORYGL Uncharacterized protein OS=Oryza glaberrima PE=4 SV=1	1	5.3	29.601	0	0	0	0	0	0	4700.9	4494.6	3106.9	26815	3484.4	6354.2
>tr|I1PGS0|I1PGS0_ORYGL Uncharacterized protein OS=Oryza glaberrima PE=4 SV=1;>tr|A2XNE2|A2XNE2_ORYSI Putative uncharacterized protein OS=Oryza sativa subsp. indica GN=OsI_14079 PE=4 SV=1;>tr|Q84TX6|Q84TX6_ORYSJ Histidine acid phosphatase family protein, putative, expressed OS=Oryza sativa subsp. japonica GN=OSJNBa0094J08.7 PE=4 SV=1	1	3.5	58.101	0	0	0	0	0	0	0	0	0	0	0	0
>tr|J3LU58|J3LU58_ORYBR Uncharacterized protein (Fragment) OS=Oryza brachyantha GN=OB03G45840 PE=4 SV=1;>tr|A2XNE3|A2XNE3_ORYSI Putative uncharacterized protein OS=Oryza sativa subsp. indica GN=OsI_14080 PE=4 SV=1;>tr|A3AP29|A3AP29_ORYSJ Putative uncharacterized protein OS=Oryza sativa subsp. japonica GN=OsJ_13122 PE=4 SV=1;>tr|Q84JG9|Q84JG9_ORYSJ NAD dependent epimerase/dehydratase family protei…	1	5.1	36.137	2075.1	13957	2941.7	5264	2744.9	2117.5	1592.7	1684.3	1203.5	10746	1462.6	2154.6
>tr|A2XNE7|A2XNE7_ORYSI Putative uncharacterized protein OS=Oryza sativa subsp. indica GN=OsI_14085 PE=4 SV=1;>tr|I1PGS7|I1PGS7_ORYGL Uncharacterized protein OS=Oryza glaberrima PE=4 SV=1;>tr|Q84TA3|Q84TA3_ORYSJ Os03g0819100 protein OS=Oryza sativa subsp. japonica GN=OJ1754_E06.9 PE=4 SV=1;>tr|J3LU65|J3LU65_ORYBR Uncharacterized protein OS=Oryza brachyantha GN=OB03G45910 PE=4 SV=1	4	7.9	67.886	6501.1	45113	8662.3	15519	8753.9	6955.4	90756	99751	61474	389290	61865	121480
>tr|A2XNP8|A2XNP8_ORYSI Putative uncharacterized protein OS=Oryza sativa subsp. indica GN=OsI_14192 PE=3 SV=1;>tr|Q7Y152|Q7Y152_ORYSJ Galactokinase, putative, expressed OS=Oryza sativa subsp. japonica GN=OSJNBa0078D06.32 PE=3 SV=1;>tr|I1PH27|I1PH27_ORYGL Uncharacterized protein OS=Oryza glaberrima PE=3 SV=1	2	6.5	54.693	15977	101560	18165	34964	21550	13067	0	0	0	0	0	0
>tr|J3LUJ5|J3LUJ5_ORYBR Uncharacterized protein OS=Oryza brachyantha GN=OB03G47210 PE=4 SV=1;>tr|J3LXM1|J3LXM1_ORYBR Uncharacterized protein OS=Oryza brachyantha GN=OB04G18960 PE=4 SV=1;>tr|A2XNS0|A2XNS0_ORYSI Putative uncharacterized protein OS=Oryza sativa subsp. indica GN=OsI_14217 PE=4 SV=1;>tr|I1PH46|I1PH46_ORYGL Uncharacterized protein OS=Oryza glaberrima PE=4 SV=1;>tr|Q75LK5|Q75LK5_ORYSJ F…	1	4	26.848	14001	194960	24606	41171	24831	17307	10448	13781	8487	168930	12412	20781
>tr|J3LUJ9|J3LUJ9_ORYBR Uncharacterized protein OS=Oryza brachyantha GN=OB03G47250 PE=4 SV=1;>tr|A2XNS3|A2XNS3_ORYSI Putative uncharacterized protein OS=Oryza sativa subsp. indica GN=OsI_14220 PE=4 SV=1;>tr|I1PH49|I1PH49_ORYGL Uncharacterized protein OS=Oryza glaberrima PE=4 SV=1;>tr|Q75LJ7|Q75LJ7_ORYSJ Os03g0836200 protein OS=Oryza sativa subsp. japonica GN=OSJNBa0096I06.8 PE=2 SV=1	1	3.2	31.788	2868.4	21905	3944.6	7705.4	4698.5	2918.2	16638	18910	10611	205680	15760	25601
>tr|A2XNZ2|A2XNZ2_ORYSI Putative uncharacterized protein OS=Oryza sativa subsp. indica GN=OsI_14292 PE=4 SV=1;>tr|I1PHA5|I1PHA5_ORYGL Uncharacterized protein OS=Oryza glaberrima PE=4 SV=1;>tr|Q75LC6|Q75LC6_ORYSJ GDSL-motif lipase/hydrolase family protein, putative, expressed OS=Oryza sativa subsp. japonica GN=OSJNBa0032G11.17 PE=2 SV=1;>tr|B9F7J7|B9F7J7_ORYSJ Putative uncharacterized protein OS=O…	2	5.7	40.292	7129.1	29471	8384.8	13866	9302	6856.2	23060	26843	14492	93737	14503	25573
>tr|A2XP46|A2XP46_ORYSI Elongation factor Tu OS=Oryza sativa subsp. indica GN=OsI_14349 PE=3 SV=1;>tr|I1PHF2|I1PHF2_ORYGL Elongation factor Tu OS=Oryza glaberrima PE=3 SV=1;>tr|Q851Y8|Q851Y8_ORYSJ Elongation factor Tu OS=Oryza sativa subsp. japonica GN=OSJNBa0015N08.13 PE=2 SV=1;>tr|Q8W2C4|Q8W2C4_ORYSA Elongation factor Tu OS=Oryza sativa GN=tufM PE=2 SV=1;>tr|J3LUT2|J3LUT2_ORYBR Elongation facto…	5	13	48.423	73101	417670	98580	173640	97880	71161	91379	89739	47443	443640	53967	100730
>tr|A2XPB4|A2XPB4_ORYSI Putative uncharacterized protein OS=Oryza sativa subsp. indica GN=OsI_14427 PE=3 SV=1;>tr|Q7X9A7|Q7X9A7_ORYSJ 60 kDa chaperonin alpha subunit OS=Oryza sativa subsp. japonica GN=OSJNBa0033P04.2 PE=2 SV=1;>tr|I1PHM3|I1PHM3_ORYGL Uncharacterized protein OS=Oryza glaberrima PE=3 SV=1;>tr|Q10AA5|Q10AA5_ORYSJ RuBisCO subunit binding-protein alpha subunit, chloroplast, putative, …	3	27.7	61.372	38928	225900	62161	99449	59657	52501	182700	171150	116750	803800	133020	275240
>tr|A2XPT6|A2XPT6_ORYSI Putative uncharacterized protein OS=Oryza sativa subsp. indica GN=OsI_14647 PE=4 SV=1;>tr|Q7XTJ3|Q7XTJ3_ORYSJ OSJNBa0020P07.11 protein OS=Oryza sativa subsp. japonica GN=OSJNBa0020P07.11 PE=2 SV=2;>tr|J3LVA4|J3LVA4_ORYBR Uncharacterized protein OS=Oryza brachyantha GN=OB04G10790 PE=4 SV=1;>tr|Q01MR6|Q01MR6_ORYSA H0716A07.7 protein OS=Oryza sativa GN=H0716A07.7 PE=4 SV=1;>t…	5	12.9	46.116	49709	449000	86374	162960	87636	67652	239340	242720	184310	1011800	242450	409860
>tr|A2XRR9|A2XRR9_ORYSI Putative uncharacterized protein OS=Oryza sativa subsp. indica GN=OsI_15323 PE=4 SV=1;>tr|I1PRG9|I1PRG9_ORYGL Uncharacterized protein OS=Oryza glaberrima PE=4 SV=1;>tr|J3LWN5|J3LWN5_ORYBR Uncharacterized protein OS=Oryza brachyantha GN=OB04G15600 PE=4 SV=1;>tr|Q01MF9|Q01MF9_ORYSA OSIGBa0125J07.5 protein OS=Oryza sativa GN=OSIGBa0125J07.5 PE=4 SV=1;>tr|Q7XVN7|Q7XVN7_ORYSJ O…	1	1.6	76.235	20586	114660	32690	57178	30499	24708	54871	52569	37098	265050	40552	83962
>tr|B9FEF1|B9FEF1_ORYSJ Putative uncharacterized protein OS=Oryza sativa subsp. japonica GN=OsJ_14256 PE=4 SV=1;>tr|Q0JE56|Q0JE56_ORYSJ Os04g0323500 protein OS=Oryza sativa subsp. japonica GN=Os04g0323500 PE=4 SV=1;>tr|A2XRV7|A2XRV7_ORYSI Putative uncharacterized protein OS=Oryza sativa subsp. indica GN=OsI_15354 PE=4 SV=1	1	14.1	15.029	2996.7	12668	7064.4	8277.9	3536.4	5051.2	0	0	0	0	0	0
>tr|I1PKF7|I1PKF7_ORYGL Uncharacterized protein OS=Oryza glaberrima PE=4 SV=1;>tr|Q01KT2|Q01KT2_ORYSA OSIGBa0140A01.7 protein OS=Oryza sativa GN=OSIGBa0140A01.7 PE=4 SV=1;>tr|Q7XVK1|Q7XVK1_ORYSJ OSJNBa0069D17.2 protein OS=Oryza sativa subsp. japonica GN=OSJNBa0069D17.2 PE=2 SV=1;>tr|J3LX25|J3LX25_ORYBR Uncharacterized protein OS=Oryza brachyantha GN=OB04G17000 PE=4 SV=1;>tr|A2XSG1|A2XSG1_ORYSI Pu…	1	2	51.75	24625	89976	30412	51881	40999	25818	0	0	0	0	0	0
>tr|A2XSR2|A2XSR2_ORYSI Putative uncharacterized protein OS=Oryza sativa subsp. indica GN=OsI_15649 PE=4 SV=1;>tr|Q7XLP7|Q7XLP7_ORYSJ OSJNBa0044M19.9 protein OS=Oryza sativa subsp. japonica GN=OSJNBa0044M19.9 PE=2 SV=2;>tr|I1PKM4|I1PKM4_ORYGL Uncharacterized protein OS=Oryza glaberrima PE=4 SV=1;>tr|Q01L00|Q01L00_ORYSA OSIGBa0148P16.5 protein OS=Oryza sativa GN=OSIGBa0148P16.5 PE=4 SV=1;>tr|I1P62…	6	23.9	41.319	63815	418610	104790	185410	99402	77373	276300	304420	198170	1537200	397950	408220
>tr|A2XT28|A2XT28_ORYSI Putative uncharacterized protein OS=Oryza sativa subsp. indica GN=OsI_15765 PE=4 SV=1;>tr|I1PKX3|I1PKX3_ORYGL Uncharacterized protein OS=Oryza glaberrima PE=4 SV=1;>tr|Q01L47|Q01L47_ORYSA H0502B11.4 protein OS=Oryza sativa GN=H0502B11.4 PE=4 SV=1;>tr|Q7X6I8|Q7X6I8_ORYSJ OJ000315_02.8 protein OS=Oryza sativa subsp. japonica GN=OSJNBb0118P14.11 PE=4 SV=2;>tr|Q0JDG9|Q0JDG9_OR…	1	5.3	33.703	5411.9	35976	7649.5	13009	6970.3	5187.1	0	0	0	0	0	0
>tr|B9FF36|B9FF36_ORYSJ Putative uncharacterized protein OS=Oryza sativa subsp. japonica GN=OsJ_14740 PE=3 SV=1;>tr|A2XT84|A2XT84_ORYSI Putative uncharacterized protein OS=Oryza sativa subsp. indica GN=OsI_07537 PE=3 SV=1;>tr|I1PL30|I1PL30_ORYGL Uncharacterized protein OS=Oryza glaberrima PE=3 SV=1;>tr|Q01IS6|Q01IS6_ORYSA OSIGBa0134P10.10 protein OS=Oryza sativa GN=OSIGBa0134P10.10 PE=3 SV=1;>tr|…	5	35.1	20.696	545000	2723500	846900	1674200	927930	730410	678360	733170	475340	3090700	490520	1028700
>tr|A2XTC1|A2XTC1_ORYSI Putative uncharacterized protein OS=Oryza sativa subsp. indica GN=OsI_15856 PE=4 SV=1;>tr|Q7X6C3|Q7X6C3_ORYSJ OSJNBa0033G16.15 protein OS=Oryza sativa subsp. japonica GN=OSJNBb0108J11.2 PE=4 SV=1;>tr|I1PL57|I1PL57_ORYGL Uncharacterized protein OS=Oryza glaberrima PE=4 SV=1;>tr|Q0JDA2|Q0JDA2_ORYSJ Os04g0418000 protein OS=Oryza sativa subsp. japonica GN=Os04g0418000 PE=2 SV=…	3	14.5	27.478	43343	222240	65371	115840	68310	53338	49947	50982	35211	232010	39904	68456
>tr|J3LYI0|J3LYI0_ORYBR Uncharacterized protein OS=Oryza brachyantha GN=OB04G22050 PE=4 SV=1;>tr|A2XU61|A2XU61_ORYSI Putative uncharacterized protein OS=Oryza sativa subsp. indica GN=OsI_16135 PE=4 SV=1;>tr|I1PLV0|I1PLV0_ORYGL Uncharacterized protein OS=Oryza glaberrima PE=4 SV=1;>tr|Q01JQ3|Q01JQ3_ORYSA H0523F07.10 protein OS=Oryza sativa GN=H0523F07.10 PE=4 SV=1;>tr|Q7XV11|Q7XV11_ORYSJ OSJNBa003…	2	7.1	29.824	0	0	0	0	0	0	13671	16098	10234	47039	7769.6	15631
>tr|I1PLW8|I1PLW8_ORYGL Uncharacterized protein OS=Oryza glaberrima PE=3 SV=1;>tr|A2XU83|A2XU83_ORYSI Putative uncharacterized protein OS=Oryza sativa subsp. indica GN=OsI_16160 PE=3 SV=1;>tr|F2QA84|F2QA84_ORYRU ORW1943Ba0077G13.7 protein OS=Oryza rufipogon GN=ORW1943Ba0077G13.7 PE=3 SV=1;>tr|Q01IJ6|Q01IJ6_ORYSA H0219H12.1 protein OS=Oryza sativa GN=H0219H12.1 PE=3 SV=1;>tr|Q7X8A1|Q7X8A1_ORYSJ OS…	5	21.1	43.913	106970	614670	158930	280960	165800	111920	138730	160210	91156	986110	101700	226560
>tr|A2XUB9|A2XUB9_ORYSI Putative uncharacterized protein OS=Oryza sativa subsp. indica GN=OsI_16199 PE=4 SV=1;>tr|A3AUK5|A3AUK5_ORYSJ Putative uncharacterized protein OS=Oryza sativa subsp. japonica GN=OsJ_15076 PE=4 SV=1;>tr|I1PLZ1|I1PLZ1_ORYGL Uncharacterized protein OS=Oryza glaberrima PE=4 SV=1;>tr|Q25A95|Q25A95_ORYSA B0812A04.3 protein OS=Oryza sativa GN=B0812A04.3 PE=4 SV=1;>tr|Q0JCL7|Q0JCL…	6	30.3	30.643	57281	323930	75866	143670	82882	57638	75120	70910	53153	411280	52192	113970
>tr|A2XUD4|A2XUD4_ORYSI Putative uncharacterized protein OS=Oryza sativa subsp. indica GN=OsI_16215 PE=4 SV=1;>tr|Q7XMZ4|Q7XMZ4_ORYSJ OSJNBa0060P14.10 protein OS=Oryza sativa subsp. japonica GN=OSJNBa0060P14.10 PE=4 SV=1;>tr|I1PM04|I1PM04_ORYGL Uncharacterized protein OS=Oryza glaberrima PE=4 SV=1;>tr|Q0JCK5|Q0JCK5_ORYSJ Os04g0464500 protein OS=Oryza sativa subsp. japonica GN=Os04g0464500 PE=4 SV…	1	3.5	36.402	0	0	0	0	0	0	0	0	0	0	0	0
>tr|A2XUH5|A2XUH5_ORYSI Putative uncharacterized protein OS=Oryza sativa subsp. indica GN=OsI_16256 PE=3 SV=1;>tr|Q01JN3|Q01JN3_ORYSA OSIGBa0124N08.4 protein OS=Oryza sativa GN=OSIGBa0124N08.4 PE=3 SV=1;>tr|Q7XQN5|Q7XQN5_ORYSJ OSJNBa0089K21.1 protein OS=Oryza sativa subsp. japonica GN=OSJNBa0089K21.1 PE=2 SV=2;>tr|I1PM44|I1PM44_ORYGL Uncharacterized protein OS=Oryza glaberrima PE=3 SV=1;>tr|Q4359…	2	9.5	23.084	38202	413480	81031	168760	75233	59341	0	0	0	0	0	0
>tr|A2XUR3|A2XUR3_ORYSI Putative uncharacterized protein OS=Oryza sativa subsp. indica GN=OsI_16350 PE=4 SV=1;>tr|I1PMC0|I1PMC0_ORYGL Uncharacterized protein OS=Oryza glaberrima PE=4 SV=1;>tr|Q25AJ4|Q25AJ4_ORYSA H0510A06.11 protein OS=Oryza sativa GN=H0510A06.11 PE=4 SV=1;>tr|Q7XT56|Q7XT56_ORYSJ OSJNBb0011N17.14 protein OS=Oryza sativa subsp. japonica GN=OSJNBb0011N17.14 PE=2 SV=2;>tr|A3AUY2|A3AU…	2	2.3	37.375	0	0	0	0	0	0	210540	242450	152910	1747700	181240	397090
>tr|A2XUS0|A2XUS0_ORYSI Putative uncharacterized protein OS=Oryza sativa subsp. indica GN=OsI_16357 PE=4 SV=1;>tr|I1PMC9|I1PMC9_ORYGL Uncharacterized protein OS=Oryza glaberrima PE=4 SV=1;>tr|Q01JV4|Q01JV4_ORYSA H0525D09.11 protein OS=Oryza sativa GN=H0525D09.11 PE=4 SV=1;>tr|Q7XUP3|Q7XUP3_ORYSJ OSJNBb0011N17.20 protein OS=Oryza sativa subsp. japonica GN=OSJNBb0011N17.20 PE=4 SV=2;>tr|Q0JCA4|Q0JC…	4	7.7	73.093	68356	265250	105870	165520	89240	95075	74419	69099	49200	333340	56619	114660
>tr|A2XVB4|A2XVB4_ORYSI Putative uncharacterized protein OS=Oryza sativa subsp. indica GN=OsI_16554 PE=4 SV=1;>tr|I1PMU0|I1PMU0_ORYGL Uncharacterized protein OS=Oryza glaberrima PE=4 SV=1;>tr|Q7F8X9|Q7F8X9_ORYSJ OSJNBa0014K14.21 protein OS=Oryza sativa subsp. japonica GN=OSJNBb0116K07.13 PE=2 SV=1;>tr|B9FG08|B9FG08_ORYSJ Putative uncharacterized protein OS=Oryza sativa subsp. japonica GN=OsJ_1537…	1	3.1	48.704	0	0	0	0	0	0	0	0	0	0	0	0
>tr|Q7XN06|Q7XN06_ORYSJ Glutamate dehydrogenase OS=Oryza sativa subsp. japonica GN=OSJNBb0038F03.5 PE=3 SV=1;>tr|A2XW22|A2XW22_ORYSI Glutamate dehydrogenase OS=Oryza sativa subsp. indica GN=OsI_16842 PE=3 SV=1;>tr|I1PNI2|I1PNI2_ORYGL Glutamate dehydrogenase OS=Oryza glaberrima PE=3 SV=1;>tr|Q33E23|Q33E23_ORYSJ Glutamate dehydrogenase OS=Oryza sativa subsp. japonica GN=OsGDH2 PE=2 SV=1;>tr|B9FGE7|…	3	8.7	44.622	56343	161300	51176	91089	53330	42455	14690	14789	10802	45308	11405	20141
>tr|I1PNT8|I1PNT8_ORYGL Uncharacterized protein OS=Oryza glaberrima PE=3 SV=1;>tr|Q01H92|Q01H92_ORYSA B0103C08-B0602B01.11 protein OS=Oryza sativa GN=B0103C08-B0602B01.11 PE=3 SV=1;>tr|Q7XSQ8|Q7XSQ8_ORYSJ OSJNBa0084K11.4 protein OS=Oryza sativa subsp. japonica GN=OSJNBa0084K11.4 PE=2 SV=2;>tr|A2XWD7|A2XWD7_ORYSI Putative uncharacterized protein OS=Oryza sativa subsp. indica GN=OsI_16965 PE=3 SV=1…	2	6.8	60.1	17028	82210	25720	43974	22381	21436	0	0	0	0	0	0
>tr|I1PNW7|I1PNW7_ORYGL Uncharacterized protein OS=Oryza glaberrima PE=4 SV=1;>tr|A2XWH1|A2XWH1_ORYSI Hmg1/2-like protein OS=Oryza sativa subsp. indica GN=OsI_16998 PE=2 SV=1;>tr|Q01KG8|Q01KG8_ORYSA H0409D10.9 protein OS=Oryza sativa GN=OSIGBa0158F05.2 PE=4 SV=1;>tr|Q7XQK2|Q7XQK2_ORYSJ HMG protein OS=Oryza sativa subsp. japonica GN=OSJNBa0017B10.6 PE=2 SV=2;>tr|C6F1P3|C6F1P3_ORYSJ HMG protein OS=…	2	10.2	15.928	0	0	0	0	0	0	186450	218150	135260	2111000	166070	324340
>tr|A2XWK8|A2XWK8_ORYSI Putative uncharacterized protein OS=Oryza sativa subsp. indica GN=OsI_17036 PE=4 SV=1;>tr|Q7XU42|Q7XU42_ORYSJ OSJNBa0088I22.11 protein OS=Oryza sativa subsp. japonica GN=OSJNBa0088I22.11 PE=2 SV=2;>tr|I1PP02|I1PP02_ORYGL Uncharacterized protein OS=Oryza glaberrima PE=4 SV=1;>tr|J3M0J4|J3M0J4_ORYBR Uncharacterized protein OS=Oryza brachyantha GN=OB04G29190 PE=4 SV=1;>tr|B9F…	2	3.9	71.648	0	0	0	0	0	0	30532	31810	24616	143140	21350	46296
>tr|A2XWM8|A2XWM8_ORYSI Putative uncharacterized protein OS=Oryza sativa subsp. indica GN=OsI_17056 PE=4 SV=1;>tr|I1PP22|I1PP22_ORYGL Uncharacterized protein OS=Oryza glaberrima PE=4 SV=1;>tr|Q7XTY1|Q7XTY1_ORYSJ OSJNBa0019K04.16 protein OS=Oryza sativa subsp. japonica GN=OSJNBa0019K04.16 PE=4 SV=1;>tr|J3M0L3|J3M0L3_ORYBR Uncharacterized protein OS=Oryza brachyantha GN=OB04G29380 PE=4 SV=1	8	20.9	44.535	117020	866520	207060	345940	169710	154900	353330	325670	246830	2563200	288200	630600
>tr|A2XX62|A2XX62_ORYSI Putative uncharacterized protein OS=Oryza sativa subsp. indica GN=OsI_17264 PE=4 SV=1;>tr|I1PPE9|I1PPE9_ORYGL Uncharacterized protein OS=Oryza glaberrima PE=4 SV=1;>tr|J3M131|J3M131_ORYBR Uncharacterized protein OS=Oryza brachyantha GN=OB04G31060 PE=4 SV=1;>tr|Q01HT5|Q01HT5_ORYSA B0403H10-OSIGBa0105A11.13 protein OS=Oryza sativa GN=B0403H10-OSIGBa0105A11.13 PE=4 SV=1;>tr|Q…	3	42.7	12.305	14313	78873	23118	39272	22123	19236	95486	111330	72833	695020	69098	135090
>tr|Q7XLC9|Q7XLC9_ORYSJ OSJNBa0070C17.20 protein OS=Oryza sativa subsp. japonica GN=OSJNBa0070C17.20 PE=4 SV=2;>tr|A2XXG3|A2XXG3_ORYSI Putative uncharacterized protein OS=Oryza sativa subsp. indica GN=OsI_17369 PE=3 SV=1;>tr|I1PPU8|I1PPU8_ORYGL Uncharacterized protein OS=Oryza glaberrima PE=3 SV=1;>tr|Q8H4T5|Q8H4T5_ORYSJ OSJNBa0070C17.19 protein OS=Oryza sativa subsp. japonica GN=OJ1773_H01.104 P…	3	34.6	20.703	231100	2045800	413560	784070	411040	281240	475300	522900	334990	3132600	376450	783780
>tr|I1QBN8|I1QBN8_ORYGL Uncharacterized protein OS=Oryza glaberrima PE=4 SV=1;>tr|A2XXG5|A2XXG5_ORYSI Putative uncharacterized protein OS=Oryza sativa subsp. indica GN=OsI_17371 PE=4 SV=1;>tr|B9FXY3|B9FXY3_ORYSJ Putative uncharacterized protein OS=Oryza sativa subsp. japonica GN=OsJ_24760 PE=4 SV=1;>tr|Q7XIK7|Q7XIK7_ORYSJ Putative guanine nucleotide-exchange protein GEP2 OS=Oryza sativa subsp. ja…	2	1.2	185.71	17171	16749	4418.7	7773.7	4873.4	3148.7	0	0	0	0	0	0
>tr|J3M1E3|J3M1E3_ORYBR Uncharacterized protein OS=Oryza brachyantha GN=OB04G32180 PE=4 SV=1;>tr|B8ADQ3|B8ADQ3_ORYSI Putative uncharacterized protein OS=Oryza sativa subsp. indica GN=OsI_00745 PE=4 SV=1;>tr|A2XXI8|A2XXI8_ORYSI Putative uncharacterized protein OS=Oryza sativa subsp. indica GN=OsI_17395 PE=4 SV=1;>tr|I1PPW5|I1PPW5_ORYGL Uncharacterized protein OS=Oryza glaberrima PE=4 SV=1;>tr|Q00R…	1	1.1	19.6	0	0	0	0	0	0	122830	140660	97026	802940	100290	207480
>tr|J3M1S9|J3M1S9_ORYBR Uncharacterized protein OS=Oryza brachyantha GN=OB04G33540 PE=4 SV=1;>tr|A2XY09|A2XY09_ORYSI Putative uncharacterized protein OS=Oryza sativa subsp. indica GN=OsI_17588 PE=4 SV=1;>tr|A3AXT8|A3AXT8_ORYSJ Putative uncharacterized protein OS=Oryza sativa subsp. japonica GN=OsJ_16326 PE=4 SV=1;>tr|I1PPP7|I1PPP7_ORYGL Uncharacterized protein OS=Oryza glaberrima PE=4 SV=1;>tr|Q7…	1	3	68.37	0	0	0	0	0	0	5458.4	4660.2	3730	37283	4165	8086.6
>tr|A2XYD6|A2XYD6_ORYSI Putative uncharacterized protein OS=Oryza sativa subsp. indica GN=OsI_17714 PE=4 SV=1;>tr|I1PQD5|I1PQD5_ORYGL Uncharacterized protein OS=Oryza glaberrima PE=4 SV=1;>tr|A3AY48|A3AY48_ORYSJ Putative uncharacterized protein OS=Oryza sativa subsp. japonica GN=OsJ_16441 PE=4 SV=1;>tr|Q7XPM7|Q7XPM7_ORYSJ OSJNBa0060D06.17 protein OS=Oryza sativa subsp. japonica GN=OSJNBa0060D06.1…	1	5.7	24.89	0	0	0	0	0	0	51645	58072	32029	470250	45301	92713
>tr|A2XYZ3|A2XYZ3_ORYSI Pyruvate kinase OS=Oryza sativa subsp. indica GN=OsI_17926 PE=3 SV=1;>tr|I1PQX8|I1PQX8_ORYGL Pyruvate kinase OS=Oryza glaberrima PE=3 SV=1;>tr|Q259K4|Q259K4_ORYSA Pyruvate kinase OS=Oryza sativa GN=H0402C08.9 PE=3 SV=1;>tr|Q7XKB5|Q7XKB5_ORYSJ Pyruvate kinase OS=Oryza sativa subsp. japonica GN=OSJNBa0064G10.16 PE=2 SV=2;>tr|J3M2N7|J3M2N7_ORYBR Pyruvate kinase OS=Oryza brach…	5	12.7	55.226	220060	1226700	303430	553070	321930	238080	135330	132470	75597	809090	84045	172560
>tr|B9FDE4|B9FDE4_ORYSJ Putative uncharacterized protein OS=Oryza sativa subsp. japonica GN=OsJ_16693 PE=3 SV=1;>tr|A2XZ54|A2XZ54_ORYSI Putative uncharacterized protein OS=Oryza sativa subsp. indica GN=OsI_17992 PE=3 SV=1;>tr|I1PR38|I1PR38_ORYGL Uncharacterized protein OS=Oryza glaberrima PE=3 SV=1;>tr|Q259U6|Q259U6_ORYSA H0913C04.10 protein OS=Oryza sativa GN=H0913C04.10 PE=3 SV=1;>tr|Q7XPU2|Q7X…	2	4.6	66.797	16223	173190	25601	46758	30330	17974	16659	20806	13440	131340	13213	26575
>tr|A2XZ55|A2XZ55_ORYSI Putative uncharacterized protein OS=Oryza sativa subsp. indica GN=OsI_17993 PE=4 SV=1;>tr|I1PR39|I1PR39_ORYGL Uncharacterized protein OS=Oryza glaberrima PE=4 SV=1;>tr|O49148|O49148_ORYSA Harpin induced gene 1 homolog OS=Oryza sativa GN=Hin1 PE=2 SV=1;>tr|Q259U5|Q259U5_ORYSA H0913C04.11 protein OS=Oryza sativa GN=H0913C04.11 PE=4 SV=1;>tr|Q7XPU1|Q7XPU1_ORYSJ OSJNBa0088H09.…	1	7.3	22.207	9040.5	37582	13265	24968	12866	9911.4	15620	16638	11577	82843	13244	26224
>tr|A2XZ56|A2XZ56_ORYSI Putative uncharacterized protein OS=Oryza sativa subsp. indica GN=OsI_17994 PE=4 SV=1;>tr|A3AYT8|A3AYT8_ORYSJ Putative uncharacterized protein OS=Oryza sativa subsp. japonica GN=OsJ_16694 PE=4 SV=1;>tr|I1PR40|I1PR40_ORYGL Uncharacterized protein OS=Oryza glaberrima PE=4 SV=1;>tr|Q259M8|Q259M8_ORYSA H0723C07.1 protein OS=Oryza sativa GN=H0723C07.1 PE=4 SV=1;>tr|Q7XPU0|Q7XPU…	1	6.8	24.492	0	0	0	0	0	0	16912	16966	10968	54506	10635	21263
>tr|A3AYY0|A3AYY0_ORYSJ Putative uncharacterized protein OS=Oryza sativa subsp. japonica GN=OsJ_16741 PE=4 SV=1;>tr|I1PR91|I1PR91_ORYGL Uncharacterized protein OS=Oryza glaberrima PE=4 SV=1;>tr|Q7XKA3|Q7XKA3_ORYSJ OSJNBb0020J19.7 protein OS=Oryza sativa subsp. japonica GN=OSJNBb0020J19.7 PE=4 SV=2;>tr|A2XZA5|A2XZA5_ORYSI Putative uncharacterized protein OS=Oryza sativa subsp. indica GN=OsI_18047 …	1	1.4	113.29	0	0	0	0	0	0	20843	22059	14373	90388	15876	29342
>tr|A2XZE6|A2XZE6_ORYSI Peptidyl-prolyl cis-trans isomerase OS=Oryza sativa subsp. indica GN=OsI_18093 PE=3 SV=1;>tr|I1PRM2|I1PRM2_ORYGL Peptidyl-prolyl cis-trans isomerase OS=Oryza glaberrima PE=3 SV=1;>tr|Q75M32|Q75M32_ORYSJ Peptidyl-prolyl cis-trans isomerase OS=Oryza sativa subsp. japonica GN=P0668H12.6 PE=2 SV=1;>tr|J3M352|J3M352_ORYBR Peptidyl-prolyl cis-trans isomerase OS=Oryza brachyantha…	4	20.8	26.59	121460	746560	186200	350900	208050	152580	119630	126580	86982	663800	92400	170700
>tr|A2XZF9|A2XZF9_ORYSI Putative uncharacterized protein OS=Oryza sativa subsp. indica GN=OsI_18108 PE=4 SV=1;>tr|I1PRN7|I1PRN7_ORYGL Uncharacterized protein OS=Oryza glaberrima PE=4 SV=1;>tr|J3M366|J3M366_ORYBR Uncharacterized protein OS=Oryza brachyantha GN=OB05G10400 PE=4 SV=1;>tr|Q75M19|Q75M19_ORYSJ Os05g0104800 protein OS=Oryza sativa subsp. japonica GN=P0668H12.17 PE=2 SV=1	2	10.9	31.238	22230	127450	31944	53341	32437	25383	7721.3	7704.4	5156.1	35748	5331.4	11611
>tr|A2XZQ4|A2XZQ4_ORYSI Putative uncharacterized protein OS=Oryza sativa subsp. indica GN=OsI_18214 PE=4 SV=1;>tr|A2XZP5|A2XZP5_ORYSI Putative uncharacterized protein OS=Oryza sativa subsp. indica GN=OsI_18204 PE=4 SV=1;>tr|B9FM56|B9FM56_ORYSJ Putative uncharacterized protein OS=Oryza sativa subsp. japonica GN=OsJ_16892 PE=4 SV=1;>tr|I1PRX2|I1PRX2_ORYGL Uncharacterized protein OS=Oryza glaberrima…	9	30.1	49.72	283030	1697700	437060	817810	448220	340510	265620	279880	180080	1678600	214310	411870
>tr|A2Y0K0|A2Y0K0_ORYSI 60S ribosomal protein L18 OS=Oryza sativa subsp. indica GN=OsI_18515 PE=2 SV=1;>tr|I1PSL1|I1PSL1_ORYGL 60S ribosomal protein L18 OS=Oryza glaberrima PE=3 SV=1;>tr|Q5WMY3|Q5WMY3_ORYSJ 60S ribosomal protein L18 OS=Oryza sativa subsp. japonica GN=P0431G05.5 PE=2 SV=1;>tr|J3M436|J3M436_ORYBR 60S ribosomal protein L18 OS=Oryza brachyantha GN=OB05G13600 PE=3 SV=1;>tr|J3MP23|J3MP…	3	33.5	21.311	866600	3332100	1135500	2182100	1298500	1016000	933620	1027800	657790	3554300	678390	1231700
>tr|A2Y0Q1|A2Y0Q1_ORYSI Putative uncharacterized protein OS=Oryza sativa subsp. indica GN=OsI_18575 PE=3 SV=1;>tr|I1PSQ9|I1PSQ9_ORYGL Uncharacterized protein OS=Oryza glaberrima PE=3 SV=1;>tr|Q75IR7|Q75IR7_ORYSJ Os05g0163000 protein OS=Oryza sativa subsp. japonica GN=OSJNBb0099P06.6 PE=3 SV=1	1	3.1	68.231	3065.8	20748	4804.3	8239.4	3957.4	2825.6	0	0	0	0	0	0
>tr|A2Y157|A2Y157_ORYSI Proteasome subunit beta type OS=Oryza sativa subsp. indica GN=OsI_18743 PE=3 SV=1;>tr|I1PT14|I1PT14_ORYGL Proteasome subunit beta type OS=Oryza glaberrima PE=3 SV=1;>tr|Q9LST8|Q9LST8_ORYSJ Proteasome subunit beta type OS=Oryza sativa subsp. japonica GN=OsPBB1 PE=2 SV=1;>tr|I1VTQ6|I1VTQ6_ORYNI 20S proteasome beta2 subunit (Fragment) OS=Oryza nivara GN=NP23 PE=4 SV=1;>tr|I1V…	3	11	28.997	56676	328070	79719	168220	86184	65471	73466	78796	55583	470910	59659	116390
>tr|A2Y1F4|A2Y1F4_ORYSI Putative uncharacterized protein OS=Oryza sativa subsp. indica GN=OsI_18833 PE=4 SV=1;>tr|Q5W6J3|Q5W6J3_ORYSJ Os05g0204900 protein OS=Oryza sativa subsp. japonica GN=OSJNBb0115F21.1 PE=2 SV=1	1	2.5	54.448	13110	53854	18857	32998	18680	13936	16299	17219	12682	61923	11595	21909
>tr|B9FN21|B9FN21_ORYSJ Putative uncharacterized protein OS=Oryza sativa subsp. japonica GN=OsJ_17511 PE=3 SV=1;>tr|A2Y1H8|A2Y1H8_ORYSI Putative uncharacterized protein OS=Oryza sativa subsp. indica GN=OsI_18855 PE=3 SV=1;>tr|I1PT96|I1PT96_ORYGL Uncharacterized protein OS=Oryza glaberrima PE=3 SV=1;>tr|Q60EY9|Q60EY9_ORYSJ Os05g0208000 protein OS=Oryza sativa subsp. japonica GN=OJ1430_B02.7 PE=2 S…	7	25.2	37.199	216950	1211600	330980	678070	350140	276900	427310	435320	295930	1514100	293340	642140
>tr|A2Y2Y3|A2Y2Y3_ORYSI Putative uncharacterized protein OS=Oryza sativa subsp. indica GN=OsI_19373 PE=3 SV=1;>tr|I1PU82|I1PU82_ORYGL Uncharacterized protein OS=Oryza glaberrima PE=3 SV=1;>tr|Q0DJC0|Q0DJC0_ORYSJ Os05g0302700 protein OS=Oryza sativa subsp. japonica GN=Os05g0302700 PE=2 SV=1	3	26.1	40.977	219560	961950	280850	507760	302120	225790	300570	264810	182940	1558500	189700	357180
>tr|A2Y3I6|A2Y3I6_ORYSI Putative uncharacterized protein OS=Oryza sativa subsp. indica GN=OsI_19569 PE=4 SV=1;>tr|I1PUP3|I1PUP3_ORYGL Uncharacterized protein OS=Oryza glaberrima PE=4 SV=1;>tr|Q5W6H1|Q5W6H1_ORYSJ Os05g0350500 protein OS=Oryza sativa subsp. japonica GN=OSJNBa0077J17.8 PE=2 SV=1;>tr|J3M667|J3M667_ORYBR Uncharacterized protein OS=Oryza brachyantha GN=OB05G20910 PE=4 SV=1;>tr|O22523|O…	11	27.7	43.183	107400	840180	175750	336350	176130	124250	458050	508420	327330	3665400	381250	731150
>tr|A2Y3X0|A2Y3X0_ORYSI Putative uncharacterized protein OS=Oryza sativa subsp. indica GN=OsI_19693 PE=4 SV=1;>tr|I1PV01|I1PV01_ORYGL Uncharacterized protein OS=Oryza glaberrima PE=4 SV=1;>tr|J3M6H1|J3M6H1_ORYBR Uncharacterized protein OS=Oryza brachyantha GN=OB05G21950 PE=4 SV=1;>tr|Q60EW9|Q60EW9_ORYSJ Os05g0370600 protein OS=Oryza sativa subsp. japonica GN=OJ1118_F06.6 PE=4 SV=1	1	1.8	89.344	0	0	0	0	0	0	28627	28040	18671	110470	19840	40827
>tr|J3L7Z9|J3L7Z9_ORYBR Uncharacterized protein OS=Oryza brachyantha GN=OB01G53550 PE=4 SV=1;>tr|J3M6R8|J3M6R8_ORYBR Uncharacterized protein OS=Oryza brachyantha GN=OB05G22920 PE=4 SV=1;>tr|B8A9I3|B8A9I3_ORYSI Putative uncharacterized protein OS=Oryza sativa subsp. indica GN=OsI_05266 PE=4 SV=1;>tr|Q5JK51|Q5JK51_ORYSJ Os01g0957200 protein OS=Oryza sativa subsp. japonica GN=OJ1294_F06.15 PE=4 SV=1…	2	5.2	42.843	2953.5	15854	2945.9	6238.5	3075.6	2634.6	6842.6	7801.7	4747.4	60214	5396.8	8189.2
>tr|A2Y534|A2Y534_ORYSI Putative uncharacterized protein OS=Oryza sativa subsp. indica GN=OsI_20107 PE=3 SV=1;>tr|I1PW08|I1PW08_ORYGL Uncharacterized protein OS=Oryza glaberrima PE=3 SV=1;>tr|Q75HX0|Q75HX0_ORYSJ Os05g0438800 protein OS=Oryza sativa subsp. japonica GN=OSJNBb0042J17.12 PE=2 SV=1	1	14.9	41.607	11762	54793	20986	31984	17353	15422	0	0	0	0	0	0
>tr|A2Y5F8|A2Y5F8_ORYSI 60S ribosomal protein L36 OS=Oryza sativa subsp. indica GN=OsI_20226 PE=3 SV=1;>tr|I1PWC1|I1PWC1_ORYGL 60S ribosomal protein L36 OS=Oryza glaberrima PE=3 SV=1;>tr|J3M7V8|J3M7V8_ORYBR 60S ribosomal protein L36 OS=Oryza brachyantha GN=OB05G26820 PE=3 SV=1;>tr|Q6L510|Q6L510_ORYSJ 60S ribosomal protein L36 OS=Oryza sativa subsp. japonica GN=OJ1281_H05.4 PE=3 SV=1;>tr|A6MZE1|A6…	3	23.9	12.735	172410	1221300	276870	533230	291410	212740	113590	106190	69462	975320	87182	164240
>tr|A2Y5R8|A2Y5R8_ORYSI Putative uncharacterized protein OS=Oryza sativa subsp. indica GN=OsI_20343 PE=4 SV=1;>tr|Q75GN2|Q75GN2_ORYSJ Putative uncharacterized protein OSJNBa0018K15.7 OS=Oryza sativa subsp. japonica GN=OSJNBa0018K15.7 PE=4 SV=1;>tr|I1PWL9|I1PWL9_ORYGL Uncharacterized protein OS=Oryza glaberrima PE=4 SV=1;>tr|Q0DHB5|Q0DHB5_ORYSJ Os05g0477900 protein OS=Oryza sativa subsp. japonica …	1	10.1	13.82	23412	153740	41264	80162	30542	30008	0	0	0	0	0	0
>tr|I1PB00|I1PB00_ORYGL Uncharacterized protein OS=Oryza glaberrima PE=4 SV=1;>tr|A2Y5W6|A2Y5W6_ORYSI Putative uncharacterized protein OS=Oryza sativa subsp. indica GN=OsI_20389 PE=4 SV=1;>tr|Q10LX6|Q10LX6_ORYSJ Expressed protein OS=Oryza sativa subsp. japonica GN=LOC_Os03g21370 PE=4 SV=1	1	11.1	23.683	1493.3	11171	3223.5	4373.1	1922.3	1851.2	4427	5377.6	2357.4	44012	3693.7	7290.5
>tr|A2Y5X8|A2Y5X8_ORYSI Putative uncharacterized protein OS=Oryza sativa subsp. indica GN=OsI_20403 PE=4 SV=1;>tr|I1PWS0|I1PWS0_ORYGL Uncharacterized protein OS=Oryza glaberrima PE=4 SV=1;>tr|Q75KZ3|Q75KZ3_ORYSJ Os05g0486700 protein OS=Oryza sativa subsp. japonica GN=OJ1004_E02.9 PE=2 SV=1	1	19.9	18.337	29906	213450	48257	82784	49990	41869	47653	42669	29054	323380	38212	67853
>tr|I1PWX1|I1PWX1_ORYGL Phosphoglycerate kinase OS=Oryza glaberrima PE=3 SV=1;>tr|A2Y650|A2Y650_ORYSI Phosphoglycerate kinase OS=Oryza sativa subsp. indica GN=OsI_20474 PE=3 SV=1;>tr|J3M8H8|J3M8H8_ORYBR Phosphoglycerate kinase OS=Oryza brachyantha GN=OB05G29020 PE=3 SV=1;>tr|Q75K90|Q75K90_ORYSJ Phosphoglycerate kinase OS=Oryza sativa subsp. japonica GN=OJ1118_C04.1 PE=3 SV=1;>tr|B8AAV9|B8AAV9_ORY…	9	28.2	47.189	174960	1068100	286460	503880	309530	207820	57468	67850	38548	380420	38774	91495
>tr|A2Y689|A2Y689_ORYSI Putative uncharacterized protein OS=Oryza sativa subsp. indica GN=OsI_20515 PE=4 SV=1;>tr|I1PX11|I1PX11_ORYGL Uncharacterized protein OS=Oryza glaberrima PE=4 SV=1;>tr|Q60EJ0|Q60EJ0_ORYSJ Os05g0501700 protein OS=Oryza sativa subsp. japonica GN=OSJNBa0017K09.8 PE=2 SV=1;>tr|B9FKZ8|B9FKZ8_ORYSJ Putative uncharacterized protein OS=Oryza sativa subsp. japonica GN=OsJ_19101 PE=…	5	24.1	29.818	0	0	0	0	0	0	102940	125200	78342	830490	89792	172310
>tr|A2Y6W6|A2Y6W6_ORYSI Putative uncharacterized protein OS=Oryza sativa subsp. indica GN=OsI_20771 PE=4 SV=1;>tr|B9FHB6|B9FHB6_ORYSJ Putative uncharacterized protein OS=Oryza sativa subsp. japonica GN=OsJ_19346 PE=4 SV=1;>tr|J3M982|J3M982_ORYBR Uncharacterized protein OS=Oryza brachyantha GN=OB05G31560 PE=4 SV=1;>tr|Q6L5I8|Q6L5I8_ORYSJ Os05g0535700 protein OS=Oryza sativa subsp. japonica GN=OJ17…	1	8.7	11.211	32143	330880	61683	103010	58526	52958	0	0	0	0	0	0
>tr|B9FLE3|B9FLE3_ORYSJ Putative uncharacterized protein OS=Oryza sativa subsp. japonica GN=OsJ_19397 PE=4 SV=1;>tr|A2Y715|A2Y715_ORYSI Putative uncharacterized protein OS=Oryza sativa subsp. indica GN=OsI_20825 PE=4 SV=1;>tr|A6MZK4|A6MZK4_ORYSI 60S ribosomal protein l28 OS=Oryza sativa subsp. indica PE=2 SV=1;>tr|Q5TKP3|Q5TKP3_ORYSJ Putative 60S ribosomal L28 protein OS=Oryza sativa subsp. japon…	1	16.2	19.602	121780	1194200	214440	395620	214860	169630	204120	205360	141780	1548600	161650	327080
>tr|A2Y7A6|A2Y7A6_ORYSI Putative uncharacterized protein OS=Oryza sativa subsp. indica GN=OsI_20924 PE=4 SV=1;>tr|I1PXT9|I1PXT9_ORYGL Uncharacterized protein OS=Oryza glaberrima PE=4 SV=1;>tr|Q6I608|Q6I608_ORYSJ Os05g0556900 protein OS=Oryza sativa subsp. japonica GN=OJ1214_E03.11 PE=1 SV=1;>tr|A2Y7B5|A2Y7B5_ORYSI Putative uncharacterized protein OS=Oryza sativa subsp. indica GN=OsI_20933 PE=4 SV…	2	37.8	12.661	158320	864930	217010	434110	240440	179390	115090	116000	82538	550530	80979	162750
>tr|B9G0C7|B9G0C7_ORYSJ Putative uncharacterized protein OS=Oryza sativa subsp. japonica GN=OsJ_26917 PE=4 SV=1;>tr|A2Y7J4|A2Y7J4_ORYSI Putative uncharacterized protein OS=Oryza sativa subsp. indica GN=OsI_21011 PE=4 SV=1;>tr|I1PY03|I1PY03_ORYGL Uncharacterized protein OS=Oryza glaberrima PE=4 SV=1;>tr|Q688X1|Q688X1_ORYSJ Os05g0566500 protein OS=Oryza sativa subsp. japonica GN=OJ1781_H11.6 PE=2 S…	1	2	98.831	0	0	0	0	0	0	5674.5	6380.7	3517	42774	4727.6	9503
>tr|J3M9Z5|J3M9Z5_ORYBR Malate dehydrogenase OS=Oryza brachyantha GN=OB05G34190 PE=3 SV=1;>tr|A2Y7R4|A2Y7R4_ORYSI Malate dehydrogenase OS=Oryza sativa subsp. indica GN=OsI_21084 PE=3 SV=1;>tr|I1PY62|I1PY62_ORYGL Malate dehydrogenase OS=Oryza glaberrima PE=3 SV=1;>tr|Q6F361|Q6F361_ORYSJ Malate dehydrogenase OS=Oryza sativa subsp. japonica GN=OJ1268_B08.7 PE=3 SV=1;>tr|A2X2W9|A2X2W9_ORYSI Putative …	2	27.3	35.938	20118	127310	31592	53515	31366	23950	14277	14474	10304	86717	10982	22488
>tr|Q9XHV4|Q9XHV4_ORYSJ Glucose-1-phosphate adenylyltransferase OS=Oryza sativa subsp. japonica GN=10A19I.12 PE=3 SV=1;>tr|A2Y7W1|A2Y7W1_ORYSI Glucose-1-phosphate adenylyltransferase OS=Oryza sativa subsp. indica GN=AGPlar PE=3 SV=1;>tr|I1PY99|I1PY99_ORYGL Glucose-1-phosphate adenylyltransferase OS=Oryza glaberrima PE=3 SV=1;>tr|O23809|O23809_ORYSJ Glucose-1-phosphate adenylyltransferase OS=Oryza…	4	21.4	58.961	23378	126600	29725	59228	35384	22411	20908	20033	12346	93963	13743	35554
>tr|B9FR67|B9FR67_ORYSJ Putative uncharacterized protein OS=Oryza sativa subsp. japonica GN=OsJ_19892 PE=4 SV=1;>tr|I1PYY0|I1PYY0_ORYGL Uncharacterized protein OS=Oryza glaberrima PE=4 SV=1;>tr|Q0DF51|Q0DF51_ORYSJ Os06g0115000 protein OS=Oryza sativa subsp. japonica GN=Os06g0115000 PE=2 SV=1;>tr|A2Y8J6|A2Y8J6_ORYSI Putative uncharacterized protein OS=Oryza sativa subsp. indica GN=OsI_21377 PE=4 S…	1	13	16.12	369.57	1208.7	1859.4	190.46	0	0	0	0	0	357.76	0	0
>tr|J3MAR9|J3MAR9_ORYBR Uncharacterized protein OS=Oryza brachyantha GN=OB06G11130 PE=4 SV=1;>tr|A2Y8J9|A2Y8J9_ORYSI Putative uncharacterized protein OS=Oryza sativa subsp. indica GN=OsI_21380 PE=4 SV=1;>tr|I1PYY3|I1PYY3_ORYGL Uncharacterized protein OS=Oryza glaberrima PE=4 SV=1;>tr|Q5VRM0|Q5VRM0_ORYSJ Os06g0115300 protein OS=Oryza sativa subsp. japonica GN=OSJNBa0019F11.14 PE=4 SV=1	1	1.4	62.99	36201	333280	65957	118340	68594	44608	44722	56404	31106	488280	39772	76274
>tr|A2Y8K1|A2Y8K1_ORYSI 60S ribosomal protein L13 OS=Oryza sativa subsp. indica GN=OsI_21382 PE=2 SV=1;>tr|I1PYY5|I1PYY5_ORYGL 60S ribosomal protein L13 OS=Oryza glaberrima PE=3 SV=1;>tr|Q9LWS2|Q9LWS2_ORYSJ 60S ribosomal protein L13 OS=Oryza sativa subsp. japonica GN=P0541H01.38 PE=2 SV=1;>tr|J3MAS1|J3MAS1_ORYBR 60S ribosomal protein L13 OS=Oryza brachyantha GN=OB06G11150 PE=3 SV=1	2	26.4	24.054	219940	1698200	336250	709360	355710	253440	278820	279900	179220	1644400	213430	407510
>tr|A2YAT3|A2YAT3_ORYSI Annexin OS=Oryza sativa subsp. indica GN=OsI_22198 PE=3 SV=1;>tr|C7EN89|C7EN89_ORYSI Annexin OS=Oryza sativa subsp. indica PE=2 SV=1;>tr|I1Q0R9|I1Q0R9_ORYGL Annexin OS=Oryza glaberrima PE=3 SV=1;>tr|Q67VZ1|Q67VZ1_ORYSJ Annexin OS=Oryza sativa subsp. japonica GN=P0516A04.15 PE=2 SV=1;>tr|J3MCJ1|J3MCJ1_ORYBR Annexin OS=Oryza brachyantha GN=OB06G17350 PE=3 SV=1;>tr|B9FS90|B9F…	6	20.8	35.694	100950	424920	141020	257260	146820	118850	316880	355360	232920	1569400	220860	436960
>tr|J3MCP3|J3MCP3_ORYBR Uncharacterized protein OS=Oryza brachyantha GN=OB06G17870 PE=4 SV=1;>tr|I1Q0X8|I1Q0X8_ORYGL Uncharacterized protein OS=Oryza glaberrima PE=4 SV=1;>tr|A2YAZ4|A2YAZ4_ORYSI Putative uncharacterized protein OS=Oryza sativa subsp. indica GN=OsI_22266 PE=4 SV=1;>tr|Q67X37|Q67X37_ORYSJ Os06g0231300 protein OS=Oryza sativa subsp. japonica GN=P0525F01.37 PE=4 SV=1	1	4.8	34.67	4378.6	17371	6230.1	10343	6068.9	5989.7	0	0	0	0	0	0
>tr|A2YB91|A2YB91_ORYSI Putative uncharacterized protein OS=Oryza sativa subsp. indica GN=OsI_22368 PE=4 SV=1;>tr|I1Q169|I1Q169_ORYGL Uncharacterized protein OS=Oryza glaberrima PE=4 SV=1;>tr|Q654U8|Q654U8_ORYSJ Os06g0247500 protein OS=Oryza sativa subsp. japonica GN=OJ1136_C11.21 PE=4 SV=1;>tr|J3MCW6|J3MCW6_ORYBR Uncharacterized protein OS=Oryza brachyantha GN=OB06G18600 PE=4 SV=1;>tr|I6QTQ9|I6Q…	10	21.3	61.261	171620	956920	264740	467600	275200	217810	192970	216760	129780	935570	152940	322450
>tr|I1P432|I1P432_ORYGL Uncharacterized protein OS=Oryza glaberrima PE=3 SV=1;>tr|Q0DXR0|Q0DXR0_ORYSJ Os02g0738900 protein OS=Oryza sativa subsp. japonica GN=Os02g0738900 PE=3 SV=1;>tr|Q6Z5P1|Q6Z5P1_ORYSJ Putative dynamin homolog OS=Oryza sativa subsp. japonica GN=P0684F11.15 PE=3 SV=1;>tr|B8AI46|B8AI46_ORYSI Putative uncharacterized protein OS=Oryza sativa subsp. indica GN=OsI_08869 PE=3 SV=1;>t…	2	2.8	100.39	0	0	0	0	0	0	13542	14518	7936.1	92882	11412	19187
>tr|A2YBG8|A2YBG8_ORYSI Putative uncharacterized protein OS=Oryza sativa subsp. indica GN=OsI_22453 PE=4 SV=1;>tr|Q5Z6P9|Q5Z6P9_ORYSJ Os06g0264300 protein OS=Oryza sativa subsp. japonica GN=OJ1001_B06.1 PE=2 SV=1;>tr|I1Q1D7|I1Q1D7_ORYGL Uncharacterized protein OS=Oryza glaberrima PE=4 SV=1;>tr|J3MD28|J3MD28_ORYBR Uncharacterized protein OS=Oryza brachyantha GN=OB06G19220 PE=4 SV=1	3	11.9	43.106	61381	249160	90766	149740	94936	79280	83802	87047	50068	280860	62655	121830
>tr|A2YBK1|A2YBK1_ORYSI Putative uncharacterized protein OS=Oryza sativa subsp. indica GN=OsI_22484 PE=3 SV=1;>tr|Q9FRX7|Q9FRX7_ORYSJ Aldehyde dehydrogenase ALDH2b OS=Oryza sativa subsp. japonica GN=Aldh2b PE=2 SV=1;>tr|Q9LLR2|Q9LLR2_ORYSA Aldehyde dehydrogenase OS=Oryza sativa GN=Aldh PE=2 SV=1	4	25.7	59.322	96954	691240	163710	284480	146090	111180	428520	433260	322640	2832100	326280	666070
>tr|A2YBL9|A2YBL9_ORYSI Putative uncharacterized protein OS=Oryza sativa subsp. indica GN=OsI_22502 PE=4 SV=1;>tr|D4N3U0|D4N3U0_9ORYZ Putative signal peptidase 18K chain OS=Oryza officinalis PE=4 SV=1;>tr|I1Q1H2|I1Q1H2_ORYGL Uncharacterized protein OS=Oryza glaberrima PE=4 SV=1;>tr|Q5VN14|Q5VN14_ORYSJ Os06g0273800 protein OS=Oryza sativa subsp. japonica GN=P0676F10.11 PE=2 SV=1;>tr|A3BAL3|A3BAL3_…	1	10.1	22.07	32329	118570	43290	80179	48715	38716	75022	78017	52160	284780	50314	92215
>tr|A2YBW4|A2YBW4_ORYSI Putative uncharacterized protein OS=Oryza sativa subsp. indica GN=OsI_22594 PE=3 SV=1;>tr|I1Q6Y3|I1Q6Y3_ORYGL Uncharacterized protein OS=Oryza glaberrima PE=3 SV=1;>tr|Q5VME5|Q5VME5_ORYSJ Os06g0289900 protein OS=Oryza sativa subsp. japonica GN=B1026E06.3 PE=2 SV=1;>tr|A2YBX1|A2YBX1_ORYSI Putative uncharacterized protein OS=Oryza sativa subsp. indica GN=OsI_22600 PE=3 SV=1;…	1	4.4	51.602	362.28	3115.1	748.06	1250.5	825.91	0	0	0	0	0	0	0
>tr|A2YCB6|A2YCB6_ORYSI Putative uncharacterized protein OS=Oryza sativa subsp. indica GN=OsI_22752 PE=4 SV=1;>tr|Q5Z9Z1|Q5Z9Z1_ORYSJ CDK5 activator-binding protein-like OS=Oryza sativa subsp. japonica GN=P0592B08.34 PE=2 SV=1	1	2	62.261	15451	92260	23254	45664	23777	18410	0	0	0	0	0	0
>tr|A2YCL4|A2YCL4_ORYSI Putative uncharacterized protein OS=Oryza sativa subsp. indica GN=OsI_22855 PE=3 SV=1;>tr|I1Q272|I1Q272_ORYGL Uncharacterized protein OS=Oryza glaberrima PE=3 SV=1;>tr|J3MDV6|J3MDV6_ORYBR Uncharacterized protein OS=Oryza brachyantha GN=OB06G22000 PE=3 SV=1;>tr|Q7Y1V2|Q7Y1V2_ORYSJ Eukaryotic translation initiation factor 1A OS=Oryza sativa subsp. japonica GN=eif-1a-OF2 PE=2…	2	14.6	16.339	58745	328060	90952	147680	94150	73902	44713	49293	24666	205430	32209	60476
>tr|A2YCP9|A2YCP9_ORYSI Putative uncharacterized protein OS=Oryza sativa subsp. indica GN=OsI_22888 PE=3 SV=1;>tr|J3NCX3|J3NCX3_ORYBR Serine hydroxymethyltransferase OS=Oryza brachyantha GN=OB12G18310 PE=3 SV=1;>tr|I1R5U9|I1R5U9_ORYGL Serine hydroxymethyltransferase OS=Oryza glaberrima PE=3 SV=1;>tr|Q2QT32|Q2QT32_ORYSJ Serine hydroxymethyltransferase OS=Oryza sativa subsp. japonica GN=LOC_Os12g22…	1	9.4	58.225	3095.1	12526	5141.8	8437.2	5190.1	4088.6	10569	9335.3	7769.8	35396	7212.9	17389
>tr|Q5Z6T5|Q5Z6T5_ORYSJ Os06g0538900 protein OS=Oryza sativa subsp. japonica GN=P0551A03.47 PE=2 SV=1;>tr|A2YDT7|A2YDT7_ORYSI Putative uncharacterized protein OS=Oryza sativa subsp. indica GN=OsI_23273 PE=4 SV=1;>tr|I1Q2V3|I1Q2V3_ORYGL Uncharacterized protein OS=Oryza glaberrima PE=4 SV=1;>tr|J3MET1|J3MET1_ORYBR Uncharacterized protein OS=Oryza brachyantha GN=OB06G25250 PE=4 SV=1;>tr|Q8SAA7|Q8SAA…	3	28.5	17.622	52432	433900	84449	156930	99658	61120	60548	78736	42147	364130	43751	82613
>tr|A2YDZ8|A2YDZ8_ORYSI Putative uncharacterized protein OS=Oryza sativa subsp. indica GN=OsI_23340 PE=4 SV=1;>tr|Q5Z9D5|Q5Z9D5_ORYSJ Os06g0553200 protein OS=Oryza sativa subsp. japonica GN=P0427B07.25 PE=2 SV=1;>tr|A6MZZ3|A6MZZ3_ORYSI Meiosis 5 (Fragment) OS=Oryza sativa subsp. indica PE=2 SV=1	3	19	19.015	47735	347780	69525	130390	73740	49532	127420	129970	85721	675360	90590	174290
>tr|A2YE41|A2YE41_ORYSI Putative uncharacterized protein OS=Oryza sativa subsp. indica GN=OsI_23386 PE=3 SV=1;>tr|A3BCS7|A3BCS7_ORYSJ Putative uncharacterized protein OS=Oryza sativa subsp. japonica GN=OsJ_21705 PE=3 SV=1;>tr|Q5Z907|Q5Z907_ORYSJ Os06g0562600 protein OS=Oryza sativa subsp. japonica GN=P0656E03.11 PE=2 SV=1;>tr|J3MF22|J3MF22_ORYBR Uncharacterized protein OS=Oryza brachyantha GN=OB0…	7	16.4	59.131	136610	693870	182050	354220	221020	157860	297890	327370	215300	1385500	216830	414480
>tr|A3BCW2|A3BCW2_ORYSJ Putative uncharacterized protein OS=Oryza sativa subsp. japonica GN=OsJ_21738 PE=4 SV=1;>tr|Q5Z5T2|Q5Z5T2_ORYSJ Putative PHG1A protein OS=Oryza sativa subsp. japonica GN=OSJNBa0062E01.3 PE=4 SV=1;>tr|I1Q354|I1Q354_ORYGL Uncharacterized protein (Fragment) OS=Oryza glaberrima PE=4 SV=1;>tr|J3MF56|J3MF56_ORYBR Uncharacterized protein OS=Oryza brachyantha GN=OB06G26500 PE=4 SV…	2	3.5	81.244	35879	180970	50028	109490	55621	42528	0	0	0	0	0	0
>tr|A2YE72|A2YE72_ORYSI Putative uncharacterized protein OS=Oryza sativa subsp. indica GN=OsI_23416 PE=3 SV=1;>tr|A3BCW4|A3BCW4_ORYSJ Putative uncharacterized protein OS=Oryza sativa subsp. japonica GN=OsJ_21740 PE=3 SV=1;>tr|B8A8D4|B8A8D4_ORYSI Putative uncharacterized protein OS=Oryza sativa subsp. indica GN=OsI_03471 PE=3 SV=1;>tr|I1NR66|I1NR66_ORYGL Uncharacterized protein OS=Oryza glaberrima…	8	20.7	58.529	114590	608970	159880	297430	168720	133160	306420	349050	225830	1370900	225320	431190
>tr|Q0DAL0|Q0DAL0_ORYSJ Os06g0646500 protein (Fragment) OS=Oryza sativa subsp. japonica GN=Os06g0646500 PE=3 SV=1;>tr|A2YFL3|A2YFL3_ORYSI Putative uncharacterized protein OS=Oryza sativa subsp. indica GN=OsI_23896 PE=3 SV=1;>tr|I1Q435|I1Q435_ORYGL Uncharacterized protein OS=Oryza glaberrima PE=3 SV=1;>tr|Q67W57|Q67W57_ORYSJ Putative ATP synthase delta chain OS=Oryza sativa subsp. japonica GN=OJ12…	3	17.3	29.639	16738	173920	29784	56169	26841	20385	24555	24554	16210	219980	20206	31988
>tr|A2YG06|A2YG06_ORYSI Putative uncharacterized protein OS=Oryza sativa subsp. indica GN=OsI_24050 PE=3 SV=1;>tr|Q655T1|Q655T1_ORYSJ Phosphoglycerate kinase OS=Oryza sativa subsp. japonica GN=P0686E06.13 PE=2 SV=1;>tr|I1Q4G7|I1Q4G7_ORYGL Phosphoglycerate kinase OS=Oryza glaberrima PE=3 SV=1	2	34.4	42.278	17371	127410	31975	53446	26897	20833	48579	47964	33476	278710	38250	82723
>tr|A2YGK4|A2YGK4_ORYSI Putative uncharacterized protein OS=Oryza sativa subsp. indica GN=OsI_24309 PE=3 SV=1;>tr|I1Q4U8|I1Q4U8_ORYGL Uncharacterized protein OS=Oryza glaberrima PE=3 SV=1;>tr|Q5Z8H5|Q5Z8H5_ORYSJ Class III peroxidase 90 OS=Oryza sativa subsp. japonica GN=P0622F03.22 PE=2 SV=1;>tr|J3MH58|J3MH58_ORYBR Uncharacterized protein OS=Oryza brachyantha GN=OB06G33520 PE=3 SV=1;>tr|A7LBL0|A7…	2	7.1	36.065	11746	63368	19886	30032	18273	12392	58964	64288	39648	294200	38087	82099
>tr|B9G2X0|B9G2X0_ORYSJ Putative uncharacterized protein OS=Oryza sativa subsp. japonica GN=OsJ_28885 PE=4 SV=1;>tr|A2YGN8|A2YGN8_ORYSI Putative uncharacterized protein OS=Oryza sativa subsp. indica GN=OsI_24349 PE=4 SV=1;>tr|B9FQQ6|B9FQQ6_ORYSJ Putative uncharacterized protein OS=Oryza sativa subsp. japonica GN=OsJ_22525 PE=4 SV=1;>tr|I1Q4Y5|I1Q4Y5_ORYGL Uncharacterized protein OS=Oryza glaberri…	8	8.1	111.62	73869	385350	100040	197140	113480	77103	149470	158140	102440	850610	107940	209610
>tr|I1Q551|I1Q551_ORYGL Peptidyl-prolyl cis-trans isomerase OS=Oryza glaberrima PE=3 SV=1;>tr|Q5Z9H8|Q5Z9H8_ORYSJ Peptidyl-prolyl cis-trans isomerase OS=Oryza sativa subsp. japonica GN=P0655A07.5-2 PE=2 SV=1;>tr|A2YGV2|A2YGV2_ORYSI Peptidyl-prolyl cis-trans isomerase OS=Oryza sativa subsp. indica GN=OsI_24414 PE=3 SV=1;>tr|Q5Z9H9|Q5Z9H9_ORYSJ Peptidyl-prolyl cis-trans isomerase OS=Oryza sativa su…	7	37.8	24.04	203090	2176500	396480	732400	384260	248720	578340	695270	430310	5921300	530080	1009600
>tr|A2YGX0|A2YGX0_ORYSI Putative uncharacterized protein OS=Oryza sativa subsp. indica GN=OsI_24434 PE=4 SV=1;>tr|I1Q573|I1Q573_ORYGL Uncharacterized protein OS=Oryza glaberrima PE=4 SV=1;>tr|Q0D9K5|Q0D9K5_ORYSJ Os06g0711900 protein OS=Oryza sativa subsp. japonica GN=Os06g0711900 PE=2 SV=1	1	9.6	17.608	10165	104420	18158	30961	19755	12039	0	0	0	0	0	0
>tr|A3BFF4|A3BFF4_ORYSJ Putative uncharacterized protein OS=Oryza sativa subsp. japonica GN=OsJ_22671 PE=3 SV=1;>tr|A2YH08|A2YH08_ORYSI Putative uncharacterized protein OS=Oryza sativa subsp. indica GN=OsI_24473 PE=3 SV=1;>tr|I1Q5B1|I1Q5B1_ORYGL Uncharacterized protein OS=Oryza glaberrima PE=3 SV=1;>tr|Q5Z9N8|Q5Z9N8_ORYSJ 90 kDa heat shock protein OS=Oryza sativa subsp. japonica GN=P0481E08.35 PE…	14	22	95.423	433090	2285700	566780	1050000	681970	461650	459120	519500	312770	3257100	348780	677580
>tr|A2YHF9|A2YHF9_ORYSI Putative uncharacterized protein OS=Oryza sativa subsp. indica GN=OsI_24624 PE=3 SV=1;>tr|I1Q7G4|I1Q7G4_ORYGL Uncharacterized protein OS=Oryza glaberrima PE=3 SV=1;>tr|Q7F225|Q7F225_ORYSJ Os07g0109500 protein OS=Oryza sativa subsp. japonica GN=OJ1567_G09.119 PE=2 SV=1;>tr|A3BFV7|A3BFV7_ORYSJ Putative uncharacterized protein OS=Oryza sativa subsp. japonica GN=OsJ_22825 PE=3…	3	17.5	23.672	28028	216660	42482	77396	39952	29519	193900	214780	142780	1066200	140280	269530
>tr|A2YI21|A2YI21_ORYSI Putative uncharacterized protein OS=Oryza sativa subsp. indica GN=OsI_24850 PE=4 SV=1;>tr|I1Q7Y2|I1Q7Y2_ORYGL Uncharacterized protein OS=Oryza glaberrima PE=4 SV=1;>tr|O65103|O65103_ORYSA 23 kDa polypeptide of photosystem II OS=Oryza sativa PE=2 SV=2;>tr|Q8GTK4|Q8GTK4_ORYSJ Os07g0141400 protein OS=Oryza sativa subsp. japonica GN=OJ1351_C05.112 PE=2 SV=1;>tr|Q40701|Q40701_O…	2	13.8	26.939	28214	262390	47756	85141	46912	35122	55514	54516	33296	436290	46331	92434
>tr|J3MIP5|J3MIP5_ORYBR Uncharacterized protein OS=Oryza brachyantha GN=OB07G12770 PE=4 SV=1;>tr|A2YIC9|A2YIC9_ORYSI Putative uncharacterized protein OS=Oryza sativa subsp. indica GN=OsI_24970 PE=4 SV=1;>tr|I1Q873|I1Q873_ORYGL Uncharacterized protein OS=Oryza glaberrima PE=4 SV=1;>tr|Q8H559|Q8H559_ORYSJ Os07g0159800 protein OS=Oryza sativa subsp. japonica GN=OJ1714_H10.115 PE=2 SV=1	1	8.4	16.722	56708	312880	92932	164080	89158	69119	30214	33965	25270	156300	21053	48015
>tr|A2XMV2|A2XMV2_ORYSI Putative uncharacterized protein OS=Oryza sativa subsp. indica GN=OsI_13875 PE=3 SV=1;>tr|A3ANK5|A3ANK5_ORYSJ Putative uncharacterized protein OS=Oryza sativa subsp. japonica GN=OsJ_12934 PE=3 SV=1;>tr|A2YIM5|A2YIM5_ORYSI Putative uncharacterized protein OS=Oryza sativa subsp. indica GN=OsI_25076 PE=3 SV=1;>tr|Q8H590|Q8H590_ORYSJ 40S ribosomal protein S18, putative, expres…	7	38.2	19.577	714370	4576300	1086300	2106200	1189900	863740	1047700	1204900	739080	6793100	823340	1496500
>tr|J3MJD7|J3MJD7_ORYBR Uncharacterized protein OS=Oryza brachyantha GN=OB07G15190 PE=3 SV=1;>tr|A2YJC1|A2YJC1_ORYSI Putative uncharacterized protein OS=Oryza sativa subsp. indica GN=OsI_25335 PE=3 SV=1;>tr|A6N079|A6N079_ORYSI 40S ribosomal protein S15a OS=Oryza sativa subsp. indica GN=OsI_07208 PE=2 SV=1;>tr|I1P0E8|I1P0E8_ORYGL Uncharacterized protein OS=Oryza glaberrima PE=3 SV=1;>tr|I1Q8Z9|I1Q…	6	32.9	18.024	430470	2373100	629480	1277400	724090	532220	113160	118590	76400	1056100	93655	185470
>tr|A2YJG2|A2YJG2_ORYSI Putative uncharacterized protein OS=Oryza sativa subsp. indica GN=OsI_25372 PE=4 SV=1;>tr|I1Q921|I1Q921_ORYGL Uncharacterized protein OS=Oryza glaberrima PE=4 SV=1;>tr|Q8H4L8|Q8H4L8_ORYSJ Allergen RA16 OS=Oryza sativa subsp. japonica GN=OJ1116_C08.118 PE=4 SV=1;>tr|Q40654|Q40654_ORYSJ Allergenic protein OS=Oryza sativa subsp. japonica PE=2 SV=1	5	49.7	16.982	351480	1575400	684070	947860	427240	471510	534850	318610	313200	1561700	364050	1373900
>tr|A2YJG7|A2YJG7_ORYSI Putative uncharacterized protein OS=Oryza sativa subsp. indica GN=OsI_25378 PE=4 SV=1;>tr|Q7X8H9|Q7X8H9_ORYSJ Os07g0216700 protein OS=Oryza sativa subsp. japonica GN=OJ1080_F08.106 PE=2 SV=1;>tr|I1Q925|I1Q925_ORYGL Uncharacterized protein OS=Oryza glaberrima PE=4 SV=1	3	46.5	16.477	833890	2291000	1858700	2173300	615150	1238500	1528500	862990	990140	4112700	1143900	3658800
>tr|A2YK26|A2YK26_ORYSI Putative uncharacterized protein OS=Oryza sativa subsp. indica GN=OsI_25575 PE=4 SV=1;>tr|G8JB90|G8JB90_9ORYZ Mitochondrial+prohibitin+complex+protein+2 OS=Oryza australiensis GN=15 PE=4 SV=1;>tr|G8JBC6|G8JBC6_ORYGL Mitochondrial+prohibitin+complex+protein+2 OS=Oryza glaberrima GN=15 PE=4 SV=1;>tr|G8JBE5|G8JBE5_9ORYZ Mitochondrial+prohibitin+complex+protein+2 OS=Oryza glum…	2	30.1	31.954	104430	628160	158140	297250	161420	122540	59522	63867	45540	414920	47095	98240
>tr|B8AGW7|B8AGW7_ORYSI Putative uncharacterized protein OS=Oryza sativa subsp. indica GN=OsI_05488 PE=3 SV=1;>tr|I1NWD5|I1NWD5_ORYGL Uncharacterized protein OS=Oryza glaberrima PE=3 SV=1;>tr|Q6YPG2|Q6YPG2_ORYSJ Os02g0105200 protein OS=Oryza sativa subsp. japonica GN=OJA1212_C06.23 PE=2 SV=1;>tr|A2YKI0|A2YKI0_ORYSI Putative uncharacterized protein OS=Oryza sativa subsp. indica GN=OsI_25727 PE=3 S…	1	2.4	59.099	0	0	0	0	0	0	0	0	0	0	0	0
>tr|A2YLI3|A2YLI3_ORYSI Putative uncharacterized protein OS=Oryza sativa subsp. indica GN=OsI_26080 PE=3 SV=1;>tr|Q8GTK7|Q8GTK7_ORYSJ Os07g0495200 protein OS=Oryza sativa subsp. japonica GN=OJ1457_D07.102 PE=2 SV=1;>tr|A2YLI4|A2YLI4_ORYSI Putative uncharacterized protein OS=Oryza sativa subsp. indica GN=OsI_26081 PE=4 SV=1;>tr|A3BJZ7|A3BJZ7_ORYSJ Putative uncharacterized protein OS=Oryza sativa s…	2	9.8	21.213	17501	153430	30889	54828	30258	22165	0	0	0	0	0	0
>tr|A2YLT1|A2YLT1_ORYSI Putative uncharacterized protein OS=Oryza sativa subsp. indica GN=OsI_26177 PE=3 SV=1;>tr|I1QB20|I1QB20_ORYGL ATP synthase gamma chain OS=Oryza glaberrima PE=3 SV=1;>tr|Q84NW1|Q84NW1_ORYSJ ATP synthase gamma chain OS=Oryza sativa subsp. japonica GN=OSJNBb0041J06.115 PE=2 SV=1;>tr|B9FXH0|B9FXH0_ORYSJ Putative uncharacterized protein OS=Oryza sativa subsp. japonica GN=OsJ_24…	1	3.6	39.618	39926	195930	60466	101350	57945	43616	33738	42740	29314	178270	25468	51101
>tr|A2YLZ4|A2YLZ4_ORYSI Putative uncharacterized protein OS=Oryza sativa subsp. indica GN=OsI_26249 PE=4 SV=1;>tr|Q2QLS7|Q2QLS7_ORYSJ Os12g0630200 protein OS=Oryza sativa subsp. japonica GN=LOC_Os12g43450 PE=4 SV=1;>tr|I1R837|I1R837_ORYGL Uncharacterized protein OS=Oryza glaberrima PE=4 SV=1	1	5.8	25.178	12619	75741	19106	36900	15803	14261	22200	21092	16695	123560	15244	32922
>tr|A2YML1|A2YML1_ORYSI Putative uncharacterized protein OS=Oryza sativa subsp. indica GN=OsI_26463 PE=4 SV=1;>tr|I1QBJ9|I1QBJ9_ORYGL Uncharacterized protein OS=Oryza glaberrima PE=4 SV=1;>tr|O65217|O65217_ORYSA Chlorophyll a/b-binding protein OS=Oryza sativa GN=RCABP69 PE=2 SV=1;>tr|Q6Z411|Q6Z411_ORYSJ Chlorophyll a/b-binding protein OS=Oryza sativa subsp. japonica GN=P0567H04.14 PE=2 SV=1;>tr|A…	3	11.4	31.349	131180	787740	192620	396850	222660	143680	222900	258130	163260	1708200	183500	406020
>tr|O22542|O22542_ORYSA Chlorophyll a-b binding protein OS=Oryza sativa PE=2 SV=1;>tr|J3MM13|J3MM13_ORYBR Uncharacterized protein OS=Oryza brachyantha GN=OB07G24450 PE=4 SV=1;>tr|I1QBM2|I1QBM2_ORYGL Uncharacterized protein OS=Oryza glaberrima PE=4 SV=1;>tr|A2YMN1|A2YMN1_ORYSI Putative uncharacterized protein OS=Oryza sativa subsp. indica GN=OsI_26482 PE=4 SV=1;>tr|Q6ZF30|Q6ZF30_ORYSJ Os07g0562700…	2	10.2	33.424	54839	338810	86150	145500	87491	75375	55516	71259	45536	244750	35917	72975
>tr|A2YMZ7|A2YMZ7_ORYSI Putative uncharacterized protein OS=Oryza sativa subsp. indica GN=OsI_26606 PE=4 SV=1;>tr|I1QEL1|I1QEL1_ORYGL Uncharacterized protein OS=Oryza glaberrima PE=4 SV=1;>tr|Q6ZL89|Q6ZL89_ORYSJ Os07g0578300 protein OS=Oryza sativa subsp. japonica GN=OJ1065_B06.27 PE=3 SV=1;>tr|J3MMD1|J3MMD1_ORYBR Uncharacterized protein OS=Oryza brachyantha GN=OB07G25630 PE=4 SV=1;>tr|J3MMD2|J3M…	13	25.2	81.539	517180	3436000	595670	1146300	859240	444710	730800	825650	453040	5291200	478110	831750
>tr|A2YN39|A2YN39_ORYSI Putative uncharacterized protein OS=Oryza sativa subsp. indica GN=OsI_26649 PE=4 SV=1;>tr|A3BLL8|A3BLL8_ORYSJ Putative uncharacterized protein OS=Oryza sativa subsp. japonica GN=OsJ_24910 PE=4 SV=1;>tr|I1QBQ7|I1QBQ7_ORYGL Uncharacterized protein OS=Oryza glaberrima PE=4 SV=1;>tr|Q8H5M0|Q8H5M0_ORYSJ Os07g0585000 protein OS=Oryza sativa subsp. japonica GN=OJ1060_D03.112 PE=2…	1	2.8	50.899	0	0	0	0	0	0	0	0	0	0	0	0
>tr|A2YN50|A2YN50_ORYSI Putative uncharacterized protein OS=Oryza sativa subsp. indica GN=OsI_26662 PE=4 SV=1;>tr|I1QBR9|I1QBR9_ORYGL Uncharacterized protein OS=Oryza glaberrima PE=4 SV=1;>tr|Q7XHN4|Q7XHN4_ORYSJ Os07g0586200 protein OS=Oryza sativa subsp. japonica GN=OJ1113_E01.105-1 PE=2 SV=1;>tr|Q7XHN3|Q7XHN3_ORYSJ Early nodulin 8-like protein OS=Oryza sativa subsp. japonica GN=OJ1113_E01.105-2…	2	6.1	42.509	23485	152160	35334	63244	37545	25987	21754	23955	14262	171330	16601	30195
>tr|B9FYC8|B9FYC8_ORYSJ Putative uncharacterized protein OS=Oryza sativa subsp. japonica GN=OsJ_25077 PE=4 SV=1;>tr|Q6YTX6|Q6YTX6_ORYSJ Putative uncharacterized protein OSJNBb0018L13.11 OS=Oryza sativa subsp. japonica GN=OSJNBb0018L13.11 PE=2 SV=1;>tr|Q94LL7|Q94LL7_ORYSA Putative uncharacterized protein OSJNBb0024A20.13 OS=Oryza sativa GN=OSJNBb0024A20.13 PE=4 SV=1;>tr|I1QC36|I1QC36_ORYGL Unchara…	2	10	27.465	128360	516950	398910	295730	135220	210590	144570	127680	117110	599740	107550	273470
>tr|A2YNM6|A2YNM6_ORYSI Putative uncharacterized protein OS=Oryza sativa subsp. indica GN=OsI_26845 PE=3 SV=1;>tr|A3BM51|A3BM51_ORYSJ Putative uncharacterized protein OS=Oryza sativa subsp. japonica GN=OsJ_25107 PE=3 SV=1;>tr|I1QC47|I1QC47_ORYGL Uncharacterized protein OS=Oryza glaberrima PE=3 SV=1;>tr|Q8GSE9|Q8GSE9_ORYSJ Os07g0613200 protein OS=Oryza sativa subsp. japonica GN=P0616D06.101 PE=3 S…	2	21.2	16.017	97206	548360	151740	293760	159480	125400	153720	155390	103660	711590	111570	225920
>tr|I1QC60|I1QC60_ORYGL Uncharacterized protein OS=Oryza glaberrima PE=4 SV=1;>tr|Q8GRH4|Q8GRH4_ORYSJ Os07g0615500 protein OS=Oryza sativa subsp. japonica GN=P0616D06.128 PE=2 SV=1;>tr|A2YNP4|A2YNP4_ORYSI Putative uncharacterized protein OS=Oryza sativa subsp. indica GN=OsI_26866 PE=4 SV=1;>tr|B9FU83|B9FU83_ORYSJ Putative uncharacterized protein OS=Oryza sativa subsp. japonica GN=OsJ_25128 PE=4 S…	2	9.6	20.659	247960	793040	326820	485550	338250	375190	38533	40952	32069	277660	38860	62954
>tr|A2YP90|A2YP90_ORYSI Putative uncharacterized protein OS=Oryza sativa subsp. indica GN=OsI_27083 PE=4 SV=1;>tr|Q8LI99|Q8LI99_ORYSJ Os07g0645000 protein OS=Oryza sativa subsp. japonica GN=OJ1458_B07.124 PE=2 SV=1;>tr|I1QCN7|I1QCN7_ORYGL Uncharacterized protein (Fragment) OS=Oryza glaberrima PE=4 SV=1	1	6.6	22.748	0	0	0	0	0	0	0	0	0	0	0	0
>tr|A2YPP1|A2YPP1_ORYSI Putative uncharacterized protein OS=Oryza sativa subsp. indica GN=OsI_27241 PE=4 SV=1;>tr|Q8LIB8|Q8LIB8_ORYSJ Putative sex determination protein tasselseed 2 OS=Oryza sativa subsp. japonica GN=OJ1343_D04.130 PE=4 SV=1;>tr|Q8LIB9|Q8LIB9_ORYSJ Putative sex determination protein tasselseed 2 OS=Oryza sativa subsp. japonica GN=OJ1343_D04.129 PE=4 SV=1;>tr|B8B5M2|B8B5M2_ORYSI P…	1	3.5	32.962	0	0	0	0	0	0	8690.6	10401	7427.7	53251	6538.9	13151
>tr|Q0D3Q8|Q0D3Q8_ORYSJ Os07g0671800 protein (Fragment) OS=Oryza sativa subsp. japonica GN=Os07g0671800 PE=4 SV=1;>tr|A2YPT8|A2YPT8_ORYSI Putative uncharacterized protein OS=Oryza sativa subsp. indica GN=OsI_27290 PE=4 SV=1;>tr|I1QD35|I1QD35_ORYGL Uncharacterized protein OS=Oryza glaberrima PE=4 SV=1;>tr|Q8H469|Q8H469_ORYSJ Putative stress-related protein OS=Oryza sativa subsp. japonica GN=P0470D…	7	29	32.015	258140	1131200	383370	680520	406290	329670	462780	522060	361420	1720500	345030	659740
>tr|A2YPV2|A2YPV2_ORYSI Putative uncharacterized protein OS=Oryza sativa subsp. indica GN=OsI_27305 PE=4 SV=1;>tr|I1QD52|I1QD52_ORYGL Uncharacterized protein OS=Oryza glaberrima PE=4 SV=1;>tr|Q6YSX0|Q6YSX0_ORYSJ Os07g0674200 protein OS=Oryza sativa subsp. japonica GN=P0037D09.3 PE=1 SV=1;>tr|J3MP17|J3MP17_ORYBR Uncharacterized protein OS=Oryza brachyantha GN=OB07G31490 PE=4 SV=1;>tr|A6N0Q9|A6N0Q9…	2	21.5	14.416	65341	490930	102840	191380	103070	73090	345170	389420	246320	2210100	261980	500060
>tr|J3MPR3|J3MPR3_ORYBR Uncharacterized protein OS=Oryza brachyantha GN=OB08G10920 PE=4 SV=1;>tr|A2YQJ6|A2YQJ6_ORYSI Putative uncharacterized protein OS=Oryza sativa subsp. indica GN=OsI_27561 PE=4 SV=1;>tr|A3BNZ2|A3BNZ2_ORYSJ Putative uncharacterized protein OS=Oryza sativa subsp. japonica GN=OsJ_25788 PE=4 SV=1;>tr|I1QF18|I1QF18_ORYGL Uncharacterized protein OS=Oryza glaberrima PE=4 SV=1	1	1.6	72.63	0	0	0	0	0	0	4915	5501.7	4230.3	29606	3653	7033.4
>tr|A2YQN3|A2YQN3_ORYSI Putative uncharacterized protein OS=Oryza sativa subsp. indica GN=OsI_27602 PE=4 SV=1;>tr|I1QF51|I1QF51_ORYGL Uncharacterized protein OS=Oryza glaberrima PE=4 SV=1;>tr|Q69UI8|Q69UI8_ORYSJ Os08g0116500 protein OS=Oryza sativa subsp. japonica GN=P0470F10.11 PE=4 SV=1;>tr|A6N0U9|A6N0U9_ORYSI 60S acidic ribosomal protein p1 (Fragment) OS=Oryza sativa subsp. indica PE=2 SV=1;>t…	2	45.5	11.082	41370	705090	95159	182900	87195	50600	35722	38177	19851	689260	39627	70074
>tr|A2YQR1|A2YQR1_ORYSI Putative uncharacterized protein OS=Oryza sativa subsp. indica GN=OsI_27634 PE=4 SV=1;>tr|Q6YPF2|Q6YPF2_ORYSJ Os08g0120500 protein OS=Oryza sativa subsp. japonica GN=B1203H11.9 PE=4 SV=1;>tr|I1QF80|I1QF80_ORYGL Uncharacterized protein OS=Oryza glaberrima PE=4 SV=1;>tr|J3MPY2|J3MPY2_ORYBR Uncharacterized protein OS=Oryza brachyantha GN=OB08G11610 PE=4 SV=1	1	2.9	78.584	3953.3	26453	5599.1	10367	6222.5	3957	0	0	0	0	0	0
>tr|A2YQV0|A2YQV0_ORYSI Putative uncharacterized protein OS=Oryza sativa subsp. indica GN=OsI_27675 PE=4 SV=1;>tr|Q9ZRH9|Q9ZRH9_ORYSA Early embryogenesis protein OS=Oryza sativa GN=OSE351 PE=2 SV=1;>tr|J3MQ18|J3MQ18_ORYBR Uncharacterized protein OS=Oryza brachyantha GN=OB08G11970 PE=4 SV=1;>tr|Q9ZRH2|Q9ZRH2_ORYSA Globulin-like protein (Fragment) OS=Oryza sativa PE=2 SV=1;>tr|O65042|O65042_ORYSA G…	1	18.8	57.585	413310	1372000	774950	910680	349010	356730	687870	479540	470800	3648500	419470	1702800
>tr|A2YQW2|A2YQW2_ORYSI Putative uncharacterized protein OS=Oryza sativa subsp. indica GN=OsI_27689 PE=4 SV=1	1	51.8	18.451	296780	1801600	431610	689030	479590	343360	346150	364200	225320	2418000	283520	508790
>tr|A2YRB6|A2YRB6_ORYSI Putative uncharacterized protein OS=Oryza sativa subsp. indica GN=OsI_27846 PE=3 SV=1;>tr|I1QFR3|I1QFR3_ORYGL Uncharacterized protein OS=Oryza glaberrima PE=3 SV=1;>tr|Q84ZL6|Q84ZL6_ORYSJ Os08g0154300 protein OS=Oryza sativa subsp. japonica GN=OJ1066_B03.121-1 PE=3 SV=1;>tr|B7ERR5|B7ERR5_ORYSJ cDNA clone:J033038K01, full insert sequence OS=Oryza sativa subsp. japonica PE=2…	4	13.5	43.047	36985	198230	50666	98016	52140	40569	64417	61783	42633	302630	41442	83474
>tr|A2YRI2|A2YRI2_ORYSI Putative uncharacterized protein OS=Oryza sativa subsp. indica GN=OsI_27925 PE=4 SV=1;>tr|Q84SC3|Q84SC3_ORYSJ Os08g0162800 protein OS=Oryza sativa subsp. japonica GN=P0577B11.140 PE=4 SV=1;>tr|I1QFX6|I1QFX6_ORYGL Uncharacterized protein (Fragment) OS=Oryza glaberrima PE=4 SV=1;>tr|J3MQM9|J3MQM9_ORYBR Uncharacterized protein OS=Oryza brachyantha GN=OB08G14080 PE=4 SV=1;>tr|…	3	37.4	10.143	186190	1118800	287880	520350	308680	223620	280820	299770	188730	1372300	197580	413130
>tr|A2YRJ8|A2YRJ8_ORYSI Putative uncharacterized protein OS=Oryza sativa subsp. indica GN=OsI_27940 PE=4 SV=1;>tr|I1QFY6|I1QFY6_ORYGL Uncharacterized protein OS=Oryza glaberrima PE=4 SV=1;>tr|Q84S40|Q84S40_ORYSJ Putative uncharacterized protein OJ1449_C01.10 OS=Oryza sativa subsp. japonica GN=OJ9990_A01.127 PE=4 SV=1;>tr|C7J665|C7J665_ORYSJ Os08g0164200 protein OS=Oryza sativa subsp. japonica GN=…	1	4.9	34.84	8648	36347	13001	21956	13239	10454	5817.7	5610.6	4229.3	20964	5085.9	9251
>tr|I1QGM1|I1QGM1_ORYGL Uncharacterized protein OS=Oryza glaberrima PE=4 SV=1;>tr|A2YSI3|A2YSI3_ORYSI Putative uncharacterized protein OS=Oryza sativa subsp. indica GN=OsI_28286 PE=3 SV=1;>tr|A3BQT1|A3BQT1_ORYSJ Putative uncharacterized protein OS=Oryza sativa subsp. japonica GN=OsJ_26466 PE=3 SV=1;>tr|J3MRB7|J3MRB7_ORYBR Uncharacterized protein OS=Oryza brachyantha GN=OB08G16460 PE=3 SV=1;>tr|Q0…	2	3.1	55.426	10918	89792	16102	29390	17179	12035	44254	39967	32174	251540	29936	61231
>tr|A3BQX7|A3BQX7_ORYSJ Putative uncharacterized protein OS=Oryza sativa subsp. japonica GN=OsJ_26511 PE=3 SV=1;>tr|A2YSN9|A2YSN9_ORYSI Putative uncharacterized protein OS=Oryza sativa subsp. indica GN=OsI_28337 PE=3 SV=1;>tr|I1QGQ1|I1QGQ1_ORYGL Uncharacterized protein OS=Oryza glaberrima PE=3 SV=1;>tr|Q6YYR2|Q6YYR2_ORYSJ Os08g0234000 protein OS=Oryza sativa subsp. japonica GN=B1047A05.37 PE=2 SV…	3	33.1	31.339	626610	3271000	956470	1755000	885190	744800	477660	510360	322550	3263300	364310	731980
>tr|A2YSY8|A2YSY8_ORYSI Putative uncharacterized protein OS=Oryza sativa subsp. indica GN=OsI_28439 PE=3 SV=1;>tr|I1QGW0|I1QGW0_ORYGL Uncharacterized protein OS=Oryza glaberrima PE=3 SV=1;>tr|Q9LD61|Q9LD61_ORYSJ Aspartate carbamoyl transferase OS=Oryza sativa subsp. japonica GN=OSJNBa0012K14.1 PE=2 SV=1	1	3	39.905	16824	104330	23040	41856	25681	17847	17040	19062	13137	97278	12816	23977
>tr|A2YTB2|A2YTB2_ORYSI Putative uncharacterized protein OS=Oryza sativa subsp. indica GN=OsI_28556 PE=4 SV=1;>tr|I1QH38|I1QH38_ORYGL Uncharacterized protein OS=Oryza glaberrima PE=4 SV=1;>tr|Q6Z4W7|Q6Z4W7_ORYSJ Os08g0273300 protein OS=Oryza sativa subsp. japonica GN=OSJNBa0053M06.38 PE=4 SV=1;>tr|J3MRR4|J3MRR4_ORYBR Uncharacterized protein OS=Oryza brachyantha GN=OB08G17930 PE=4 SV=1	4	21.8	19.312	271020	1435400	411660	881570	395700	344610	213730	210410	163650	1021000	163510	308630
>tr|A2YTW2|A2YTW2_ORYSI Fasciclin-like arabinogalactan-protein-like OS=Oryza sativa subsp. indica GN=K0155C03.33 PE=4 SV=1;>tr|I1QHM4|I1QHM4_ORYGL Uncharacterized protein OS=Oryza glaberrima PE=4 SV=1;>tr|Q8H3S1|Q8H3S1_ORYSJ Os08g0321000 protein OS=Oryza sativa subsp. japonica GN=P0005C02.108 PE=2 SV=2;>tr|A3BRV6|A3BRV6_ORYSJ Putative uncharacterized protein OS=Oryza sativa subsp. japonica GN=OsJ…	3	8.4	43.653	12900	85365	18102	32047	19758	12737	81257	92069	59305	463500	59549	119100
>tr|A2YUJ2|A2YUJ2_ORYSI Putative uncharacterized protein OS=Oryza sativa subsp. indica GN=OsI_28997 PE=3 SV=1;>tr|J3MSJ8|J3MSJ8_ORYBR Uncharacterized protein OS=Oryza brachyantha GN=OB08G20780 PE=3 SV=1;>tr|Q84XH0|Q84XH0_ORYSI Phosphoenolpyruvate carboxylase OS=Oryza sativa subsp. indica GN=PEPC PE=2 SV=1;>tr|Q8H4V1|Q8H4V1_ORYSJ Os08g0366000 protein OS=Oryza sativa subsp. japonica GN=OJ1484_G09.1…	1	4.1	110.05	25061	150520	35698	65982	36274	28905	23683	26061	17472	138230	18202	33079
>tr|A2YUU5|A2YUU5_ORYSI T-complex protein 1 subunit delta OS=Oryza sativa subsp. indica GN=OsI_29091 PE=3 SV=1;>tr|Q6YUK5|Q6YUK5_ORYSJ T-complex protein 1 subunit delta OS=Oryza sativa subsp. japonica GN=OSJNBb0037J12.26 PE=2 SV=1;>tr|J3LCE4|J3LCE4_ORYBR T-complex protein 1 subunit delta OS=Oryza brachyantha GN=OB02G23110 PE=3 SV=1	3	6.5	59.639	63420	347520	80879	160650	95603	71267	158230	162030	105940	673330	103530	209280
>tr|I1QNA2|I1QNA2_ORYGL Uncharacterized protein OS=Oryza glaberrima PE=4 SV=1;>tr|Q0J2C0|Q0J2C0_ORYSJ Os09g0361200 protein OS=Oryza sativa subsp. japonica GN=Os09g0361200 PE=4 SV=2;>tr|Q6K550|Q6K550_ORYSJ Putative hypersensitive-induced response protein OS=Oryza sativa subsp. japonica GN=P0711F01.54 PE=4 SV=1;>tr|B8BET0|B8BET0_ORYSI Putative uncharacterized protein OS=Oryza sativa subsp. indica G…	1	3.7	35.992	44943	288900	62203	124620	72990	47550	0	0	0	0	0	0
>tr|J3NDP7|J3NDP7_ORYBR Uncharacterized protein OS=Oryza brachyantha GN=OB12G21050 PE=4 SV=1;>tr|A2YV45|A2YV45_ORYSI Putative uncharacterized protein OS=Oryza sativa subsp. indica GN=OsI_29197 PE=4 SV=1;>tr|I1QIJ7|I1QIJ7_ORYGL Uncharacterized protein OS=Oryza glaberrima PE=4 SV=1;>tr|Q6Z9X3|Q6Z9X3_ORYSJ Os08g0407200 protein OS=Oryza sativa subsp. japonica GN=P0453D01.16-1 PE=2 SV=1;>tr|B7EDS4|B7E…	1	2.3	64.801	0	0	0	0	0	0	14673	17864	11294	73141	11699	24306
>tr|Q6ZKB0|Q6ZKB0_ORYSJ Putative uncharacterized protein OJ1111_B08.14 OS=Oryza sativa subsp. japonica GN=OJ1124_B05.23 PE=4 SV=1;>tr|Q0J5I8|Q0J5I8_ORYSJ Os08g0431500 protein (Fragment) OS=Oryza sativa subsp. japonica GN=Os08g0431500 PE=4 SV=1;>tr|A2YVH0|A2YVH0_ORYSI Putative uncharacterized protein OS=Oryza sativa subsp. indica GN=OsI_29327 PE=4 SV=1;>tr|A3BTD8|A3BTD8_ORYSJ cDNA clone:J023121F15…	1	6.4	20.223	13476	74695	18744	39619	23130	16042	0	0	0	0	0	0
>tr|A2Z177|A2Z177_ORYSI Putative uncharacterized protein OS=Oryza sativa subsp. indica GN=OsI_31355 PE=4 SV=1;>tr|A3BYS9|A3BYS9_ORYSJ Putative uncharacterized protein OS=Oryza sativa subsp. japonica GN=OsJ_29349 PE=4 SV=1;>tr|J3MXE6|J3MXE6_ORYBR Uncharacterized protein OS=Oryza brachyantha GN=OB09G16750 PE=4 SV=1;>tr|A2YVK0|A2YVK0_ORYSI Putative uncharacterized protein OS=Oryza sativa subsp. indi…	4	32.8	13.679	545420	4393200	912580	1847000	997470	690400	559190	623910	383550	4669100	496920	954100
>tr|A2YW01|A2YW01_ORYSI Putative uncharacterized protein OS=Oryza sativa subsp. indica GN=OsI_29507 PE=4 SV=1;>tr|B9G1B1|B9G1B1_ORYSJ Putative uncharacterized protein OS=Oryza sativa subsp. japonica GN=OsJ_27601 PE=4 SV=1;>tr|I1QJC5|I1QJC5_ORYGL Uncharacterized protein OS=Oryza glaberrima PE=4 SV=1;>tr|Q6YUA7|Q6YUA7_ORYSJ Os08g0464000 protein OS=Oryza sativa subsp. japonica GN=B1116H04.25 PE=2 SV…	1	2.7	47.92	11177	66461	15541	31408	17404	13501	0	0	0	0	0	0
>tr|A2YWR4|A2YWR4_ORYSI Putative uncharacterized protein OS=Oryza sativa subsp. indica GN=OsI_29781 PE=4 SV=1;>tr|I1QJX0|I1QJX0_ORYGL Uncharacterized protein OS=Oryza glaberrima PE=4 SV=1;>tr|Q6ZFJ0|Q6ZFJ0_ORYSJ Os08g0502400 protein OS=Oryza sativa subsp. japonica GN=OJ1506_F01.5 PE=2 SV=1;>tr|B9G1N8|B9G1N8_ORYSJ Putative uncharacterized protein OS=Oryza sativa subsp. japonica GN=OsJ_27847 PE=4 S…	3	5.4	55.666	149530	688640	208460	415170	215410	189290	187030	180920	128390	831330	132860	286730
>tr|A2YX88|A2YX88_ORYSI Putative uncharacterized protein OS=Oryza sativa subsp. indica GN=OsI_29956 PE=4 SV=1;>tr|Q84QW4|Q84QW4_ORYSJ Os08g0524400 protein OS=Oryza sativa subsp. japonica GN=OJ1191_A10.104 PE=4 SV=1	1	4.2	25.357	7272.9	75338	13410	27472	17986	8736.7	62034	80473	58006	649280	62724	129270
>tr|A2YXJ3|A2YXJ3_ORYSI Putative uncharacterized protein OS=Oryza sativa subsp. indica GN=OsI_30061 PE=4 SV=1;>tr|Q6ZD35|Q6ZD35_ORYSJ Os08g0538000 protein OS=Oryza sativa subsp. japonica GN=P0665C04.32 PE=4 SV=1;>tr|I1QLF6|I1QLF6_ORYGL Uncharacterized protein OS=Oryza glaberrima PE=4 SV=1;>tr|J3MUU0|J3MUU0_ORYBR Uncharacterized protein OS=Oryza brachyantha GN=OB08G28710 PE=4 SV=1	3	8.9	77.073	65925	293620	90540	166870	91235	75867	31172	31420	20584	107400	24732	55154
>tr|C7J683|C7J683_ORYSJ Os08g0541700 protein OS=Oryza sativa subsp. japonica GN=Os08g0541700 PE=4 SV=1;>tr|A2YXM6|A2YXM6_ORYSI Putative uncharacterized protein OS=Oryza sativa subsp. indica GN=OsI_30095 PE=4 SV=1;>tr|I1QLC8|I1QLC8_ORYGL Uncharacterized protein OS=Oryza glaberrima PE=4 SV=1;>tr|Q6ZIT5|Q6ZIT5_ORYSJ Putative uncharacterized protein OJ1211_G06.26 OS=Oryza sativa subsp. japonica GN=OJ…	2	8.2	38.435	9066.9	80702	18121	34065	11627	11718	246990	221100	220740	752680	166290	362630
>tr|J3MV86|J3MV86_ORYBR Uncharacterized protein OS=Oryza brachyantha GN=OB08G30170 PE=4 SV=1;>tr|A2YY14|A2YY14_ORYSI Putative uncharacterized protein OS=Oryza sativa subsp. indica GN=OsI_30233 PE=4 SV=1;>tr|I1QKC5|I1QKC5_ORYGL Uncharacterized protein OS=Oryza glaberrima PE=4 SV=1;>tr|Q6ZJ16|Q6ZJ16_ORYSJ Putative nucleic acid-binding protein OS=Oryza sativa subsp. japonica GN=OJ1150_A11.19-2 PE=2 …	2	9.8	33.695	19862	98708	29625	50749	31107	23644	20398	24226	13900	95699	14780	26716
>tr|B9FYI6|B9FYI6_ORYSJ Putative uncharacterized protein OS=Oryza sativa subsp. japonica GN=OsJ_28260 PE=4 SV=1;>tr|A2YY23|A2YY23_ORYSI Putative uncharacterized protein OS=Oryza sativa subsp. indica GN=OsI_30244 PE=4 SV=1;>tr|I1QKD0|I1QKD0_ORYGL Uncharacterized protein OS=Oryza glaberrima PE=4 SV=1;>tr|Q6ZJ08|Q6ZJ08_ORYSJ Monodehydroascorbate reductase OS=Oryza sativa subsp. japonica GN=OJ1150_A1…	2	14.9	48.894	108730	669500	159890	296590	178960	141480	152720	179710	110500	598790	96825	224610
>tr|A2YY43|A2YY43_ORYSI Putative uncharacterized protein OS=Oryza sativa subsp. indica GN=OsI_30268 PE=3 SV=1;>tr|I1QKE7|I1QKE7_ORYGL Uncharacterized protein OS=Oryza glaberrima PE=3 SV=1;>tr|Q6YZH8|Q6YZH8_ORYSJ Os08g0559600 protein OS=Oryza sativa subsp. japonica GN=P0562A06.23 PE=2 SV=1;>tr|J3MVB0|J3MVB0_ORYBR Uncharacterized protein OS=Oryza brachyantha GN=OB08G30410 PE=3 SV=1;>tr|A6MZY7|A6MZY…	3	6.9	63.651	25141	77029	23684	39018	21960	17538	41438	13043	7970.8	70744	8552.7	20399
>tr|A2YY54|A2YY54_ORYSI Putative uncharacterized protein OS=Oryza sativa subsp. indica GN=OsI_30281 PE=4 SV=1;>tr|I1QKF7|I1QKF7_ORYGL Uncharacterized protein OS=Oryza glaberrima PE=4 SV=1;>tr|Q84PB4|Q84PB4_ORYSJ Chloroplast photosystem I reaction center subunit II-like protein OS=Oryza sativa subsp. japonica GN=P0604E01.24 PE=2 SV=1;>tr|J3LM63|J3LM63_ORYBR Uncharacterized protein OS=Oryza brachya…	3	14.8	22.034	0	0	0	0	0	0	250650	287440	193720	1503300	173950	368440
>tr|A2YY66|A2YY66_ORYSI Putative uncharacterized protein OS=Oryza sativa subsp. indica GN=OsI_30292 PE=4 SV=1;>tr|I1QKG7|I1QKG7_ORYGL Uncharacterized protein OS=Oryza glaberrima PE=4 SV=1;>tr|Q6YYV8|Q6YYV8_ORYSJ Os08g0562500 protein OS=Oryza sativa subsp. japonica GN=P0604E01.52 PE=2 SV=1;>tr|A3BVT2|A3BVT2_ORYSJ Putative uncharacterized protein OS=Oryza sativa subsp. japonica GN=OsJ_28297 PE=4 SV…	4	10.3	47.615	81365	541850	163920	278280	129430	112190	348620	395810	290210	2303600	286340	616870
>tr|A2YYH2|A2YYH2_ORYSI Putative uncharacterized protein OS=Oryza sativa subsp. indica GN=OsI_30396 PE=4 SV=1;>tr|I1QLY6|I1QLY6_ORYGL Uncharacterized protein OS=Oryza glaberrima PE=4 SV=1;>tr|Q6YYV1|Q6YYV1_ORYSJ Os09g0115400 protein OS=Oryza sativa subsp. japonica GN=OJ1310_F05.15 PE=2 SV=1;>tr|J3MVL5|J3MVL5_ORYBR Uncharacterized protein OS=Oryza brachyantha GN=OB09G10430 PE=4 SV=1;>tr|Q9XGW3|Q9X…	9	16.2	71.63	165220	1029300	257860	439050	270360	213830	104370	109260	77724	783170	91669	160300
>tr|Q0J366|Q0J366_ORYSJ Os09g0252100 protein (Fragment) OS=Oryza sativa subsp. japonica GN=Os09g0252100 PE=3 SV=1;>tr|A2YYZ3|A2YYZ3_ORYSI Putative uncharacterized protein OS=Oryza sativa subsp. indica GN=OsI_30555 PE=3 SV=1;>tr|Q6K3Z3|Q6K3Z3_ORYSJ Putative acetyl-CoA C-acyltransferase OS=Oryza sativa subsp. japonica GN=P0574F11.13 PE=2 SV=1;>tr|J3MVV8|J3MVV8_ORYBR Uncharacterized protein OS=Oryza…	9	34.2	44.129	97261	546780	140640	275780	155440	117720	159490	167630	116860	804920	115640	214960
>tr|A2YZ23|A2YZ23_ORYSI Putative uncharacterized protein OS=Oryza sativa subsp. indica GN=OsI_30588 PE=3 SV=1;>tr|I1QME6|I1QME6_ORYGL Uncharacterized protein OS=Oryza glaberrima PE=3 SV=1;>tr|J3MVY1|J3MVY1_ORYBR Uncharacterized protein OS=Oryza brachyantha GN=OB09G11600 PE=3 SV=1;>tr|Q6K1W6|Q6K1W6_ORYSJ Os09g0258600 protein OS=Oryza sativa subsp. japonica GN=B1279D09.8 PE=1 SV=1	2	19.9	19.495	148610	1820700	288030	473660	269330	198640	141240	175540	86348	2284300	150850	292280
>tr|A2Z1N0|A2Z1N0_ORYSI Putative uncharacterized protein OS=Oryza sativa subsp. indica GN=OsI_31514 PE=3 SV=1;>tr|I1QP94|I1QP94_ORYGL Uncharacterized protein OS=Oryza glaberrima PE=3 SV=1;>tr|J3MXT4|J3MXT4_ORYBR Uncharacterized protein OS=Oryza brachyantha GN=OB09G18130 PE=3 SV=1;>tr|Q69QD5|Q69QD5_ORYSJ Os09g0438700 protein OS=Oryza sativa subsp. japonica GN=P0556H01.16 PE=2 SV=1	2	6.9	25.508	226100	1200600	365270	615380	345400	308900	96790	99461	67427	456310	75615	157480
>tr|I1QPA5|I1QPA5_ORYGL Uncharacterized protein OS=Oryza glaberrima PE=3 SV=1;>tr|Q69P84|Q69P84_ORYSJ Aldehyde dehydrogenase OS=Oryza sativa subsp. japonica GN=OJ1344_B01.27-1 PE=2 SV=1;>tr|Q9FPK6|Q9FPK6_ORYSA Aldehyde dehydrogenase OS=Oryza sativa GN=ALDH PE=2 SV=1;>tr|B9G3U8|B9G3U8_ORYSJ Putative uncharacterized protein OS=Oryza sativa subsp. japonica GN=OsJ_29519 PE=3 SV=1;>tr|A2Z1P2|A2Z1P2_OR…	7	17.5	54.629	76609	443860	104800	177900	105680	77641	29097	27564	17690	196170	21304	43123
>tr|Q67UA2|Q67UA2_ORYSJ Putative phosphate transport protein, mitochondrial OS=Oryza sativa subsp. japonica GN=P0025H07.7 PE=3 SV=1;>tr|J3MY26|J3MY26_ORYBR Uncharacterized protein OS=Oryza brachyantha GN=OB09G19050 PE=3 SV=1;>tr|A2Z1Z7|A2Z1Z7_ORYSI Putative uncharacterized protein OS=Oryza sativa subsp. indica GN=OsI_31630 PE=3 SV=1;>tr|I1QPI1|I1QPI1_ORYGL Uncharacterized protein OS=Oryza glaberr…	1	2.2	37.847	69750	297270	92181	171650	113570	83717	92572	107300	67726	386230	64054	114290
>tr|A2Z2F5|A2Z2F5_ORYSI Putative uncharacterized protein OS=Oryza sativa subsp. indica GN=OsI_31791 PE=4 SV=1;>tr|I1QPV9|I1QPV9_ORYGL Uncharacterized protein OS=Oryza glaberrima PE=4 SV=1;>tr|Q69QR4|Q69QR4_ORYSJ Os09g0481400 protein OS=Oryza sativa subsp. japonica GN=P0463D04.22 PE=2 SV=1	1	10.1	27.088	0	0	0	0	0	0	0	0	0	0	0	0
>tr|A2Z2Q9|A2Z2Q9_ORYSI Putative uncharacterized protein OS=Oryza sativa subsp. indica GN=OsI_31904 PE=4 SV=1;>tr|I1QQ49|I1QQ49_ORYGL Uncharacterized protein OS=Oryza glaberrima PE=4 SV=1;>tr|A3C0A7|A3C0A7_ORYSJ Putative uncharacterized protein OS=Oryza sativa subsp. japonica GN=OsJ_29889 PE=4 SV=1;>tr|Q0IMT5|Q0IMT5_ORYSJ Os12g0543600 protein OS=Oryza sativa subsp. japonica GN=Os12g0543600 PE=4 S…	2	6.4	44.322	3074.4	16292	4173.7	6509.9	3902	2403.1	0	0	0	0	0	0
>tr|B8BDC7|B8BDC7_ORYSI Putative uncharacterized protein OS=Oryza sativa subsp. indica GN=OsI_31924 PE=4 SV=1;>tr|B9G4E8|B9G4E8_ORYSJ Putative uncharacterized protein OS=Oryza sativa subsp. japonica GN=OsJ_29906 PE=4 SV=1;>tr|Q0J4B8|Q0J4B8_ORYSJ Os08g0524600 protein (Fragment) OS=Oryza sativa subsp. japonica GN=Os08g0524600 PE=4 SV=1;>tr|A2Z2T1|A2Z2T1_ORYSI Putative uncharacterized protein OS=Ory…	1	10.5	19.858	88883	720340	137650	272640	139600	93348	179730	193740	117580	1435100	136680	261420
>tr|A2Z2Z0|A2Z2Z0_ORYSI Putative uncharacterized protein OS=Oryza sativa subsp. indica GN=OsI_31986 PE=4 SV=1;>tr|I1QQA4|I1QQA4_ORYGL Uncharacterized protein OS=Oryza glaberrima PE=4 SV=1;>tr|Q0J0H4|Q0J0H4_ORYSJ Os09g0509200 protein OS=Oryza sativa subsp. japonica GN=Os09g0509200 PE=2 SV=1;>tr|B7E707|B7E707_ORYSJ cDNA clone:001-040-H03, full insert sequence OS=Oryza sativa subsp. japonica PE=2 SV…	2	5.9	40.209	36067	252640	60657	112360	56454	43742	135920	151570	99803	575390	89511	179030
>tr|A2Z3G7|A2Z3G7_ORYSI Triosephosphate isomerase OS=Oryza sativa subsp. indica GN=OsI_32171 PE=3 SV=1;>tr|I1QQR1|I1QQR1_ORYGL Triosephosphate isomerase OS=Oryza glaberrima PE=3 SV=1;>tr|Q69K00|Q69K00_ORYSJ Triosephosphate isomerase OS=Oryza sativa subsp. japonica GN=P0569E11.2-1 PE=3 SV=1;>tr|A3C0Z2|A3C0Z2_ORYSJ Triosephosphate isomerase OS=Oryza sativa subsp. japonica GN=OsJ_30136 PE=3 SV=1;>tr…	3	16.1	32.469	97498	626030	152290	285120	152480	111730	73357	70322	46302	295130	43192	89825
>tr|A2Z3K3|A2Z3K3_ORYSI Putative uncharacterized protein OS=Oryza sativa subsp. indica GN=OsI_32210 PE=3 SV=1;>tr|A3C125|A3C125_ORYSJ Putative uncharacterized protein OS=Oryza sativa subsp. japonica GN=OsJ_30173 PE=3 SV=1;>tr|I1QQU5|I1QQU5_ORYGL Acyl carrier protein OS=Oryza glaberrima PE=3 SV=1;>tr|Q0IZZ4|Q0IZZ4_ORYSJ Acyl carrier protein (Fragment) OS=Oryza sativa subsp. japonica GN=Os09g053980…	2	28.1	14.164	38352	214180	55114	102370	58528	42191	121090	118090	73368	532890	81299	159510
>tr|J3MZP0|J3MZP0_ORYBR Uncharacterized protein OS=Oryza brachyantha GN=OB09G24690 PE=4 SV=1;>tr|A2Z3M0|A2Z3M0_ORYSI Putative uncharacterized protein OS=Oryza sativa subsp. indica GN=OsI_32229 PE=4 SV=1;>tr|I1QQW0|I1QQW0_ORYGL Uncharacterized protein OS=Oryza glaberrima PE=4 SV=1;>tr|Q8W426|Q8W426_ORYSJ 21D7 OS=Oryza sativa subsp. japonica GN=Os21D7 PE=2 SV=1;>tr|B7ER70|B7ER70_ORYSJ cDNA clone:J0…	4	8.7	57.231	19925	102440	26894	50930	28603	20807	8208.7	8433.2	4932	66823	5886.8	11126
>tr|A2Z468|A2Z468_ORYSI Putative uncharacterized protein OS=Oryza sativa subsp. indica GN=OsI_32437 PE=4 SV=1;>tr|A3C1M2|A3C1M2_ORYSJ Putative uncharacterized protein OS=Oryza sativa subsp. japonica GN=OsJ_30387 PE=4 SV=1;>tr|I1QRE4|I1QRE4_ORYGL Uncharacterized protein OS=Oryza glaberrima PE=4 SV=1;>tr|J3N090|J3N090_ORYBR Uncharacterized protein OS=Oryza brachyantha GN=OB09G26690 PE=4 SV=1;>tr|Q6…	2	10.3	47.892	18438	128580	30849	51509	29833	19360	28603	36739	26601	361900	27519	51918
>tr|J3N0A9|J3N0A9_ORYBR Uncharacterized protein OS=Oryza brachyantha GN=OB09G26880 PE=4 SV=1;>tr|A2Z481|A2Z481_ORYSI Putative uncharacterized protein OS=Oryza sativa subsp. indica GN=OsI_32456 PE=4 SV=1;>tr|I1QRF7|I1QRF7_ORYGL Uncharacterized protein OS=Oryza glaberrima PE=4 SV=1;>tr|Q9SXG0|Q9SXG0_ORYSJ F1F0-ATPase inhibitor protein OS=Oryza sativa subsp. japonica GN=OsIF1-2 PE=2 SV=1	2	10.4	16.32	18417	329800	44417	78059	45267	31058	70134	79356	59352	778470	63459	120990
>tr|I1QQD1|I1QQD1_ORYGL Uncharacterized protein OS=Oryza glaberrima PE=4 SV=1;>tr|Q0J0F4|Q0J0F4_ORYSJ Os09g0513000 protein (Fragment) OS=Oryza sativa subsp. japonica GN=Os09g0513000 PE=4 SV=1;>tr|A2Z4X9|A2Z4X9_ORYSI Putative uncharacterized protein OS=Oryza sativa subsp. indica GN=OsI_32702 PE=4 SV=1;>tr|Q69IN8|Q69IN8_ORYSJ Putative TGB12K interacting protein 3 OS=Oryza sativa subsp. japonica GN=…	1	4.4	39.563	9994	58060	14366	20589	13714	10869	0	0	0	0	0	0
>tr|I1QSX0|I1QSX0_ORYGL Uncharacterized protein OS=Oryza glaberrima PE=4 SV=1;>tr|J3N191|J3N191_ORYBR Uncharacterized protein OS=Oryza brachyantha GN=OB10G12890 PE=4 SV=1;>tr|Q8LNL2|Q8LNL2_ORYSJ 40S ribosomal protein S20, putative, expressed OS=Oryza sativa subsp. japonica GN=OSJNBa0071I20.6 PE=2 SV=1;>tr|B8AK27|B8AK27_ORYSI Putative uncharacterized protein OS=Oryza sativa subsp. indica GN=OsI_10…	2	20	14.208	201000	1347000	361180	685950	308320	311110	85161	88915	55531	930860	77484	132860
>tr|A2Z6H7|A2Z6H7_ORYSI Putative uncharacterized protein OS=Oryza sativa subsp. indica GN=OsI_33261 PE=3 SV=1;>tr|I1QTV2|I1QTV2_ORYGL Uncharacterized protein OS=Oryza glaberrima PE=3 SV=1;>tr|Q8S5M6|Q8S5M6_ORYSJ Glutamyl-tRNA synthetase family protein, expressed OS=Oryza sativa subsp. japonica GN=OJ1003C07.13 PE=3 SV=1	1	2.7	80.901	9058.2	47297	12943	25198	13650	12415	0	0	0	0	0	0
>tr|Q338M7|Q338M7_ORYSJ Initiation factor 2 subunit family protein, expressed OS=Oryza sativa subsp. japonica GN=LOC_Os10g25320 PE=4 SV=2;>tr|A2Z6W2|A2Z6W2_ORYSI Putative uncharacterized protein OS=Oryza sativa subsp. indica GN=OsI_33434 PE=4 SV=1;>tr|I1QU52|I1QU52_ORYGL Uncharacterized protein OS=Oryza glaberrima PE=4 SV=1;>tr|Q7XEY8|Q7XEY8_ORYSJ Initiation factor 2 subunit family protein, expre…	1	5.1	44.717	5756	27709	7787.9	14120	7961.5	7292.4	0	0	0	0	0	0
>tr|A2Z6Y9|A2Z6Y9_ORYSI Putative uncharacterized protein OS=Oryza sativa subsp. indica GN=OsI_33459 PE=4 SV=1;>tr|I1QU82|I1QU82_ORYGL Uncharacterized protein OS=Oryza glaberrima PE=4 SV=1;>tr|Q8RU48|Q8RU48_ORYSJ Cell elongation protein DIMINUTO, putative, expressed OS=Oryza sativa subsp. japonica GN=OSJNBb0058B20.18 PE=4 SV=1;>tr|J3N2F0|J3N2F0_ORYBR Uncharacterized protein OS=Oryza brachyantha GN…	6	13.7	64.932	99343	395090	142690	257310	140400	124640	246040	233580	151350	991200	147150	293870
>tr|A2Z764|A2Z764_ORYSI Putative uncharacterized protein OS=Oryza sativa subsp. indica GN=OsI_33538 PE=3 SV=1;>tr|I1QUF6|I1QUF6_ORYGL Uncharacterized protein OS=Oryza glaberrima PE=3 SV=1;>tr|Q7XEQ3|Q7XEQ3_ORYSJ 40S ribosomal protein S17-4, putative, expressed OS=Oryza sativa subsp. japonica GN=Os10g0411800 PE=1 SV=1;>tr|J3N2L0|J3N2L0_ORYBR Uncharacterized protein OS=Oryza brachyantha GN=OB10G175…	4	34	16.429	278480	1486400	417100	809960	450460	343000	636370	675360	428500	2821900	447320	940640
>tr|A2Z898|A2Z898_ORYSI Putative uncharacterized protein OS=Oryza sativa subsp. indica GN=OsI_33937 PE=4 SV=1;>tr|Q8H920|Q8H920_ORYSJ AWPM-19-like family protein, expressed OS=Oryza sativa subsp. japonica GN=OSJNBa0071K18.4 PE=4 SV=1	1	8.2	18.948	7938.3	31938	18894	20686	7156.1	11793	26164	12611	17238	76978	19446	79233
>tr|A2Z8B9|A2Z8B9_ORYSI Putative uncharacterized protein OS=Oryza sativa subsp. indica GN=OsI_09417 PE=3 SV=1;>tr|I1P5H5|I1P5H5_ORYGL Uncharacterized protein (Fragment) OS=Oryza glaberrima PE=3 SV=1;>tr|I1R8G3|I1R8G3_ORYGL Uncharacterized protein OS=Oryza glaberrima PE=3 SV=1;>tr|J3N398|J3N398_ORYBR Uncharacterized protein OS=Oryza brachyantha GN=OB10G19960 PE=3 SV=1;>tr|Q9AV77|Q9AV77_ORYSJ 60S r…	4	24.3	15.031	204170	1353400	333090	617580	341870	240550	262740	292650	191160	1941600	208270	439550
>tr|A3C684|A3C684_ORYSJ Putative uncharacterized protein OS=Oryza sativa subsp. japonica GN=OsJ_32072 PE=4 SV=1;>tr|Q9FVZ7|Q9FVZ7_ORYSJ Membrane steroid binding protein 1, putative, expressed OS=Oryza sativa subsp. japonica GN=OSJNBb0073N24.4 PE=2 SV=1;>tr|A2Z932|A2Z932_ORYSI Putative uncharacterized protein OS=Oryza sativa subsp. indica GN=OsI_34222 PE=4 SV=1;>tr|A2X7N6|A2X7N6_ORYSI Putative unc…	2	14.2	24.713	217160	657740	308680	544580	314920	281500	354400	337550	278570	828600	249670	494810
>tr|Q109F2|Q109F2_ORYSJ Cytochrome P450 84A1, putative, expressed OS=Oryza sativa subsp. japonica GN=Os10g0512400 PE=3 SV=1;>tr|Q9FW09|Q9FW09_ORYSJ Putative ferulate-5-hydroxylase OS=Oryza sativa subsp. japonica GN=OSJNBa0055O03.14 PE=3 SV=1;>tr|A2Z9A0|A2Z9A0_ORYSI Putative uncharacterized protein OS=Oryza sativa subsp. indica GN=OsI_34295 PE=3 SV=1;>tr|A3C6F0|A3C6F0_ORYSJ Putative uncharacterize…	1	2.5	57.988	10452	58296	15777	31001	16957	12661	0	0	0	0	0	0
>tr|B9G6U0|B9G6U0_ORYSJ Putative uncharacterized protein OS=Oryza sativa subsp. japonica GN=OsJ_32327 PE=4 SV=1;>tr|I1QVK1|I1QVK1_ORYGL Uncharacterized protein OS=Oryza glaberrima PE=4 SV=1;>tr|A2Z9V2|A2Z9V2_ORYSI Putative uncharacterized protein OS=Oryza sativa subsp. indica GN=OsI_34513 PE=4 SV=1;>tr|Q7XCL2|Q7XCL2_ORYSJ Os10g0542200 protein OS=Oryza sativa subsp. japonica GN=OSJNBb0015I11.23 PE…	3	10	60.603	632.66	4378.5	867.68	2256.2	1284.8	1267.9	12101	9222.5	7406.3	41578	8788.9	19312
>tr|A2ZAA7|A2ZAA7_ORYSI Nucleoside diphosphate kinase OS=Oryza sativa subsp. indica GN=OsI_34670 PE=2 SV=1;>tr|I1QW04|I1QW04_ORYGL Nucleoside diphosphate kinase OS=Oryza glaberrima PE=3 SV=1;>tr|Q7XC37|Q7XC37_ORYSJ Nucleoside diphosphate kinase OS=Oryza sativa subsp. japonica GN=Os10g0563700 PE=2 SV=1;>tr|A6N077|A6N077_ORYSI Nucleoside diphosphate kinase 1 OS=Oryza sativa subsp. indica PE=2 SV=1;…	5	31.8	16.779	534250	1356200	651890	1216800	748760	649840	1404500	1468300	949300	5449800	1054200	1898000
>tr|A2ZAB3|A2ZAB3_ORYSI 60S ribosomal protein L27 OS=Oryza sativa subsp. indica GN=OsI_34676 PE=2 SV=1;>tr|I1QW10|I1QW10_ORYGL 60S ribosomal protein L27 OS=Oryza glaberrima PE=3 SV=1;>tr|Q7XC31|Q7XC31_ORYSJ 60S ribosomal protein L27 OS=Oryza sativa subsp. japonica GN=Os10g0564300 PE=1 SV=1;>tr|A6N0D9|A6N0D9_ORYSI 60S ribosomal protein L27 (Fragment) OS=Oryza sativa subsp. indica PE=2 SV=1	2	27.9	15.471	57523	321960	89217	164250	99654	72826	2684.2	2645.6	1630.5	16380	2311.7	4386.7
>tr|A2ZAH5|A2ZAH5_ORYSI Putative uncharacterized protein OS=Oryza sativa subsp. indica GN=OsI_34749 PE=4 SV=1;>tr|Q7XBY6|Q7XBY6_ORYSJ Bet v I allergen family protein, putative, expressed OS=Oryza sativa subsp. japonica GN=Os10g0573400 PE=4 SV=1;>tr|I1QW68|I1QW68_ORYGL Uncharacterized protein OS=Oryza glaberrima PE=4 SV=1	1	7.5	23.084	6745.3	25549	9905.2	15316	9444.9	8443.3	24769	23837	17504	91379	18401	37588
>tr|A2ZAT2|A2ZAT2_ORYSI Non-specific lipid-transfer protein OS=Oryza sativa subsp. indica GN=OsI_34868 PE=3 SV=1;>tr|A2ZHF2|A2ZHF2_ORYSI Non-specific lipid-transfer protein OS=Oryza sativa subsp. indica GN=OsI_37222 PE=3 SV=1;>tr|I1R2L6|I1R2L6_ORYGL Non-specific lipid-transfer protein OS=Oryza glaberrima PE=3 SV=1;>tr|Q2QYL0|Q2QYL0_ORYSJ Non-specific lipid-transfer protein OS=Oryza sativa subsp. …	2	16.9	11.468	8223.4	68856	14122	24351	12281	11454	199650	219270	147810	2005600	164920	326330
>tr|A2ZAT4|A2ZAT4_ORYSI Non-specific lipid-transfer protein OS=Oryza sativa subsp. indica GN=OsI_34870 PE=3 SV=1;>tr|A2ZHF7|A2ZHF7_ORYSI Non-specific lipid-transfer protein OS=Oryza sativa subsp. indica GN=OsI_37228 PE=3 SV=1;>tr|Q2QYK8|Q2QYK8_ORYSJ Non-specific lipid-transfer protein OS=Oryza sativa subsp. japonica GN=LOC_Os12g02340 PE=3 SV=1;>tr|Q6ZX06|Q6ZX06_ORYSJ Non-specific lipid-transfer p…	3	30.6	11.931	115450	1112100	212530	383780	199090	131860	308050	326890	222430	3373600	263440	527600
>tr|A2ZBI3|A2ZBI3_ORYSI Putative uncharacterized protein OS=Oryza sativa subsp. indica GN=OsI_35131 PE=3 SV=1;>tr|G2XMV6|G2XMV6_ORYGL Hypothetical_protein OS=Oryza glaberrima GN=Ogl11g0082B12_4 PE=3 SV=1;>tr|J3N626|J3N626_ORYBR Uncharacterized protein OS=Oryza brachyantha GN=OB12G0021I15_15 PE=3 SV=1;>tr|Q53Q51|Q53Q51_ORYSJ Ribosomal protein L24, putative OS=Oryza sativa subsp. japonica GN=LOC_Os…	1	24.2	17.116	0	0	0	0	0	0	39539	40724	27905	157920	27487	56880
>tr|A2ZBN6|A2ZBN6_ORYSI Putative uncharacterized protein OS=Oryza sativa subsp. indica GN=OsI_35187 PE=4 SV=1;>tr|Q53NC9|Q53NC9_ORYSJ Harpin-induced protein 1 (Hin1), putative OS=Oryza sativa subsp. japonica GN=Os11g0157200 PE=2 SV=1;>tr|J3N670|J3N670_ORYBR Uncharacterized protein OS=Oryza brachyantha GN=OB11G13060 PE=4 SV=1	1	4.3	23.038	0	0	0	0	0	0	51883	52171	33205	247810	33380	67289
>tr|A2ZBV1|A2ZBV1_ORYSI Putative uncharacterized protein OS=Oryza sativa subsp. indica GN=OsI_35255 PE=4 SV=1;>tr|I1QY07|I1QY07_ORYGL Uncharacterized protein OS=Oryza glaberrima PE=4 SV=1;>tr|O49149|O49149_ORYSA Abscisic acid-and stress-inducible protein OS=Oryza sativa GN=Asr1 PE=2 SV=1;>tr|Q53JF7|Q53JF7_ORYSJ ABA/WDS induced protein, expressed OS=Oryza sativa subsp. japonica GN=Os11g0167800 PE=…	1	6.5	15.465	2207.2	49842	5749.6	11112	7259.2	2512.6	2294.5	2848.6	1302.9	25243	2189.1	3710.2
>tr|A2ZBV5|A2ZBV5_ORYSI Putative uncharacterized protein OS=Oryza sativa subsp. indica GN=OsI_35258 PE=3 SV=1;>tr|A5D934|A5D934_ORYSA Ribosomal protein L3B OS=Oryza sativa GN=RPL3B PE=2 SV=1;>tr|I1QY10|I1QY10_ORYGL Uncharacterized protein OS=Oryza glaberrima PE=3 SV=1;>tr|Q53JG0|Q53JG0_ORYSJ 60S ribosomal protein L3, putative, expressed OS=Oryza sativa subsp. japonica GN=Os11g0168200 PE=2 SV=1;>t…	17	40.9	44.49	1249200	8702200	2067600	3996000	2091200	1629700	1261300	1380100	919870	9434600	1045800	1976400
>tr|I1R4E6|I1R4E6_ORYGL Uncharacterized protein OS=Oryza glaberrima PE=4 SV=1;>tr|Q2QX45|Q2QX45_ORYSJ Calcium-dependent protein kinase, isoform AK1, putative, expressed OS=Oryza sativa subsp. japonica GN=LOC_Os12g07230 PE=4 SV=1;>tr|A2ZBX3|A2ZBX3_ORYSI Putative uncharacterized protein OS=Oryza sativa subsp. indica GN=OsI_35279 PE=4 SV=1;>tr|I1QY33|I1QY33_ORYGL Uncharacterized protein OS=Oryza gla…	1	3.4	57.961	10114	61794	15348	30336	16477	12518	0	0	0	0	0	0
>tr|A2ZD01|A2ZD01_ORYSI Putative uncharacterized protein OS=Oryza sativa subsp. indica GN=OsI_35663 PE=4 SV=1;>tr|I1QYW3|I1QYW3_ORYGL Uncharacterized protein OS=Oryza glaberrima PE=4 SV=1;>tr|J3N750|J3N750_ORYBR Uncharacterized protein OS=Oryza brachyantha GN=OB11G16360 PE=4 SV=1;>tr|Q53N83|Q53N83_ORYSJ Chlorophyll A-B binding protein, expressed OS=Oryza sativa subsp. japonica GN=Os11g0242800 PE=…	4	22.3	30.339	235740	958560	292160	588280	404890	225440	138520	143960	95183	563020	97248	184830
>tr|A2ZDV4|A2ZDV4_ORYSI Putative uncharacterized protein OS=Oryza sativa subsp. indica GN=OsI_35968 PE=4 SV=1;>tr|I1QZR8|I1QZR8_ORYGL Uncharacterized protein OS=Oryza glaberrima PE=4 SV=1;>tr|Q53NR8|Q53NR8_ORYSJ At1g05520/T25N20_16 OS=Oryza sativa subsp. japonica GN=LOC_Os11g24560 PE=4 SV=1;>tr|J3N7Y7|J3N7Y7_ORYBR Uncharacterized protein OS=Oryza brachyantha GN=OB11G19230 PE=4 SV=1;>tr|Q0IT04|Q0I…	4	7.6	86.655	110300	730590	181170	337440	194270	144480	157280	174350	125100	874740	127040	254110
>tr|Q0ISV7|Q0ISV7_ORYSJ Adenosylhomocysteinase (Fragment) OS=Oryza sativa subsp. japonica GN=Os11g0455500 PE=3 SV=2;>tr|A2ZDY4|A2ZDY4_ORYSI Adenosylhomocysteinase OS=Oryza sativa subsp. indica GN=OsI_35998 PE=3 SV=1;>tr|I1QZZ3|I1QZZ3_ORYGL Adenosylhomocysteinase OS=Oryza glaberrima PE=3 SV=1;>tr|Q84VE1|Q84VE1_ORYSJ Adenosylhomocysteinase OS=Oryza sativa subsp. japonica GN=OsJ_33804 PE=2 SV=1;>tr|…	22	48.2	56.597	1216500	7201600	1869700	3496800	2017800	1460600	1586900	1795300	1099500	10291000	1201300	2560800
>tr|A2ZDZ0|A2ZDZ0_ORYSI Putative uncharacterized protein OS=Oryza sativa subsp. indica GN=OsI_36004 PE=4 SV=1;>tr|I1QZZ8|I1QZZ8_ORYGL Uncharacterized protein OS=Oryza glaberrima PE=4 SV=1;>tr|Q2R4Y1|Q2R4Y1_ORYSJ Os11g0456300 protein OS=Oryza sativa subsp. japonica GN=Os11g0456300 PE=4 SV=1;>tr|Q6PL11|Q6PL11_ORYSJ Skp1 protein OS=Oryza sativa subsp. japonica GN=OsJ_33809 PE=2 SV=1;>tr|J3L8Q2|J3L8Q…	4	26.6	19.042	44414	359350	74411	134100	77238	54605	19848	23958	15800	128970	17583	37714
>tr|A2ZF17|A2ZF17_ORYSI Citrate synthase OS=Oryza sativa subsp. indica GN=OsI_36380 PE=3 SV=1;>tr|B8AJA8|B8AJA8_ORYSI Citrate synthase OS=Oryza sativa subsp. indica GN=OsI_06215 PE=3 SV=1;>tr|B9F3U0|B9F3U0_ORYSJ Citrate synthase OS=Oryza sativa subsp. japonica GN=OsJ_05734 PE=3 SV=1;>tr|I1NY63|I1NY63_ORYGL Citrate synthase OS=Oryza glaberrima PE=3 SV=1;>tr|Q2R339|Q2R339_ORYSJ Citrate synthase OS=…	5	12.9	56.756	42714	287740	63503	114380	65323	48108	14751	15077	10745	66360	9973.3	23510
>tr|Q9ZTP0|Q9ZTP0_ORYSA Putative uncharacterized protein Ose705 OS=Oryza sativa GN=Ose705 PE=2 SV=1;>tr|A2ZFQ3|A2ZFQ3_ORYSI Putative uncharacterized protein OS=Oryza sativa subsp. indica GN=OsI_36607 PE=4 SV=1;>tr|B9G8B2|B9G8B2_ORYSJ Putative uncharacterized protein OS=Oryza sativa subsp. japonica GN=OsJ_34455 PE=4 SV=1;>tr|Q2L8Y1|Q2L8Y1_ORYSI Differentiation embryo protein 31 OS=Oryza sativa sub…	4	8.4	45.258	55268	247250	160680	146180	41560	51023	221870	136910	163350	816390	137190	703560
>tr|A2ZFU3|A2ZFU3_ORYSI 40S ribosomal protein S9 OS=Oryza sativa subsp. indica GN=OsI_36650 PE=2 SV=1;>tr|I1P7P8|I1P7P8_ORYGL Uncharacterized protein OS=Oryza glaberrima PE=3 SV=1;>tr|Q2R1J8|Q2R1J8_ORYSJ 40S ribosomal protein S9, putative, expressed OS=Oryza sativa subsp. japonica GN=Os03g0154700 PE=1 SV=1;>tr|Q2R1J7|Q2R1J7_ORYSJ 40S ribosomal protein S9, putative, expressed OS=Oryza sativa subsp…	5	44.6	22.673	751930	4057200	1122300	2171100	1216000	971150	1292300	1423300	932540	7182400	989190	1957600
>tr|B8AKJ9|B8AKJ9_ORYSI Putative uncharacterized protein OS=Oryza sativa subsp. indica GN=OsI_13694 PE=4 SV=1;>tr|Q10E81|Q10E81_ORYSJ Ribosomal protein S14p/S29e containing protein, expressed OS=Oryza sativa subsp. japonica GN=LOC_Os03g56234 PE=4 SV=1;>tr|B8BM34|B8BM34_ORYSI Putative uncharacterized protein OS=Oryza sativa subsp. indica GN=OsI_38471 PE=3 SV=1;>tr|I1R8V8|I1R8V8_ORYGL Uncharacteriz…	1	1.2	91.407	112360	667380	164200	277260	180730	142950	218630	242470	161740	1279800	181240	345690
>tr|A2ZGL4|A2ZGL4_ORYSI Putative uncharacterized protein OS=Oryza sativa subsp. indica GN=OsI_36922 PE=3 SV=1;>tr|I1R1Y2|I1R1Y2_ORYGL Uncharacterized protein OS=Oryza glaberrima PE=3 SV=1;>tr|Q2R030|Q2R030_ORYSJ ADP,ATP carrier protein 2, mitochondrial, putative, expressed OS=Oryza sativa subsp. japonica GN=Os11g0661300 PE=3 SV=1	1	3.3	35.734	0	0	0	0	0	0	0	0	0	0	0	0
>tr|A2ZGP0|A2ZGP0_ORYSI Putative uncharacterized protein OS=Oryza sativa subsp. indica GN=OsI_36948 PE=4 SV=1;>tr|Q2QZH3|Q2QZH3_ORYSJ Os11g0687100 protein OS=Oryza sativa subsp. japonica GN=Os11g0687100 PE=4 SV=1;>tr|B9G8S7|B9G8S7_ORYSJ Putative uncharacterized protein OS=Oryza sativa subsp. japonica GN=OsJ_34771 PE=4 SV=1;>tr|I1R8S4|I1R8S4_ORYGL Uncharacterized protein OS=Oryza glaberrima PE=4 S…	7	15.8	67.454	95229	635640	123700	226380	165480	95931	246980	312320	150840	1688500	157250	289690
>tr|A2ZHA2|A2ZHA2_ORYSI Ferritin OS=Oryza sativa subsp. indica GN=OsI_37168 PE=3 SV=1;>tr|A3CE65|A3CE65_ORYSJ Ferritin OS=Oryza sativa subsp. japonica GN=OsJ_34932 PE=3 SV=1;>tr|Q8L5K0|Q8L5K0_ORYSJ Ferritin OS=Oryza sativa subsp. japonica GN=Fer2 PE=2 SV=1;>tr|Q94KA2|Q94KA2_ORYSA Ferritin OS=Oryza sativa PE=2 SV=1;>tr|B8BIN0|B8BIN0_ORYSI Ferritin OS=Oryza sativa subsp. indica GN=OsI_34807 PE=3 SV…	4	19.6	28.193	85713	500370	121630	237000	158190	94070	123490	146120	79663	691130	86214	173690
>tr|B8BIQ9|B8BIQ9_ORYSI Putative uncharacterized protein OS=Oryza sativa subsp. indica GN=OsI_34872 PE=4 SV=1;>tr|B9G921|B9G921_ORYSJ Putative uncharacterized protein OS=Oryza sativa subsp. japonica GN=OsJ_32725 PE=4 SV=1;>tr|I1R2M0|I1R2M0_ORYGL Uncharacterized protein OS=Oryza glaberrima PE=4 SV=1;>tr|I1R3F9|I1R3F9_ORYGL Uncharacterized protein (Fragment) OS=Oryza glaberrima PE=4 SV=1;>tr|J3N5I4…	1	6	24.097	0	0	0	0	0	0	0	0	0	0	0	0
>tr|A2ZHU8|A2ZHU8_ORYSI Putative uncharacterized protein OS=Oryza sativa subsp. indica GN=OsI_37384 PE=3 SV=1;>tr|G2XLD3|G2XLD3_ORYGL Hypothetical_protein OS=Oryza glaberrima GN=Ogl12g0013E06_2 PE=3 SV=1;>tr|G2XMW0|G2XMW0_ORYGL Hypothetical_protein OS=Oryza glaberrima GN=Ogl11g0088D22_3 PE=3 SV=1;>tr|A2ZB54|A2ZB54_ORYSI Putative uncharacterized protein OS=Oryza sativa subsp. indica GN=OsI_34997 P…	6	25.6	34.45	216990	1581200	335260	639190	329930	242080	156030	165840	102050	1248700	120700	227990
>tr|G2XLI0|G2XLI0_ORYGL Hypothetical_protein OS=Oryza glaberrima GN=Ogl12g0021P10_3 PE=4 SV=1;>tr|A2ZI12|A2ZI12_ORYSI Putative uncharacterized protein OS=Oryza sativa subsp. indica GN=OsI_37451 PE=4 SV=1;>tr|G2XMJ0|G2XMJ0_ORYBR Hypothetical_protein OS=Oryza brachyantha GN=Ob12g039I04_2 PE=4 SV=1;>tr|I1R404|I1R404_ORYGL Uncharacterized protein OS=Oryza glaberrima PE=4 SV=1;>tr|Q2QXS4|Q2QXS4_ORYSJ …	2	7.9	27.126	148140	619340	226030	391350	220850	190930	0	0	0	0	0	0
>tr|A2ZJA1|A2ZJA1_ORYSI Putative uncharacterized protein OS=Oryza sativa subsp. indica GN=OsI_37900 PE=3 SV=1;>tr|I1R538|I1R538_ORYGL Uncharacterized protein OS=Oryza glaberrima PE=3 SV=1;>tr|Q2QVC1|Q2QVC1_ORYSJ Argininosuccinate synthase, chloroplast, putative, expressed OS=Oryza sativa subsp. japonica GN=LOC_Os12g13320 PE=3 SV=1;>tr|J3NCC7|J3NCC7_ORYBR Uncharacterized protein OS=Oryza brachyant…	8	17.7	52.219	497710	2350300	767380	1339900	716370	657230	462450	447580	322740	2228900	340930	711560
>tr|A2ZJA7|A2ZJA7_ORYSI Putative uncharacterized protein OS=Oryza sativa subsp. indica GN=OsI_37907 PE=3 SV=1;>tr|Q2QVB4|Q2QVB4_ORYSJ Aspartyl aminopeptidase, putative, expressed OS=Oryza sativa subsp. japonica GN=LOC_Os12g13390 PE=3 SV=1;>tr|J3NCD2|J3NCD2_ORYBR Uncharacterized protein OS=Oryza brachyantha GN=OB12G16400 PE=3 SV=1;>tr|I1R544|I1R544_ORYGL Uncharacterized protein OS=Oryza glaberrima…	1	2.1	52.443	8901.7	68441	13811	25416	13924	9534.5	0	0	0	0	0	0
>tr|A2ZJH7|A2ZJH7_ORYSI Putative uncharacterized protein OS=Oryza sativa subsp. indica GN=OsI_37967 PE=3 SV=1;>tr|I1R5I7|I1R5I7_ORYGL Uncharacterized protein OS=Oryza glaberrima PE=3 SV=1;>tr|Q2QU06|Q2QU06_ORYSJ 60 kDa chaperonin alpha subunit OS=Oryza sativa subsp. japonica GN=LOC_Os12g17910 PE=2 SV=1;>tr|J3LVX3|J3LVX3_ORYBR Uncharacterized protein OS=Oryza brachyantha GN=OB04G12980 PE=3 SV=1;>t…	9	32.2	61.129	709870	3586000	1012000	1592400	1184900	862650	2153600	1503100	630500	4719500	651150	1437300
>tr|A2ZLB6|A2ZLB6_ORYSI Putative uncharacterized protein OS=Oryza sativa subsp. indica GN=OsI_38615 PE=3 SV=1;>tr|Q2QP62|Q2QP62_ORYSJ Os12g0540900 protein OS=Oryza sativa subsp. japonica GN=LOC_Os12g35570 PE=3 SV=1;>tr|I1R6Z1|I1R6Z1_ORYGL Uncharacterized protein OS=Oryza glaberrima PE=3 SV=1;>tr|A3CI51|A3CI51_ORYSJ Putative uncharacterized protein OS=Oryza sativa subsp. japonica GN=OsJ_36387 PE=3…	3	7.1	46.273	16644	79954	21644	37386	19214	17520	21399	20194	14405	142670	16562	35089
>tr|Q0IMS5|Q0IMS5_ORYSJ Nucleoside diphosphate kinase OS=Oryza sativa subsp. japonica GN=LOC_Os12g36194 PE=2 SV=1;>tr|A2ZLE4|A2ZLE4_ORYSI Putative uncharacterized protein OS=Oryza sativa subsp. indica GN=OsI_38642 PE=3 SV=1;>tr|A3CI79|A3CI79_ORYSJ Putative uncharacterized protein OS=Oryza sativa subsp. japonica GN=OsJ_36416 PE=3 SV=1;>tr|I1R722|I1R722_ORYGL Nucleoside diphosphate kinase OS=Oryza …	2	11.4	23.47	80920	318790	109960	196670	117250	94321	21424	17761	14164	60969	14554	35940
>tr|A2ZLH5|A2ZLH5_ORYSI Putative uncharacterized protein OS=Oryza sativa subsp. indica GN=OsI_38670 PE=4 SV=1;>tr|I1R730|I1R730_ORYGL Uncharacterized protein OS=Oryza glaberrima PE=4 SV=1;>tr|Q2QNV2|Q2QNV2_ORYSJ Fiber protein Fb19, putative, expressed OS=Oryza sativa subsp. japonica GN=LOC_Os12g36640 PE=2 SV=1	1	5.9	34.473	3260.3	24978	5689.9	9367.9	6207.1	4002.6	0	0	0	0	0	0
>tr|J3NE69|J3NE69_ORYBR Uncharacterized protein OS=Oryza brachyantha GN=OB12G22770 PE=4 SV=1;>tr|Q2QNJ8|Q2QNJ8_ORYSJ Os12g0562900 protein OS=Oryza sativa subsp. japonica GN=LOC_Os12g37590 PE=2 SV=1;>tr|A2ZLN8|A2ZLN8_ORYSI Putative uncharacterized protein OS=Oryza sativa subsp. indica GN=OsI_38733 PE=4 SV=1	1	8.1	21.592	4969.5	18353	6288.9	11009	6233.1	6301.3	1196.8	1028.4	313.38	5764.4	976.58	1609.9
>tr|J3NE78|J3NE78_ORYBR Uncharacterized protein OS=Oryza brachyantha GN=OB12G22860 PE=4 SV=1;>tr|A2ZLP6|A2ZLP6_ORYSI Putative uncharacterized protein OS=Oryza sativa subsp. indica GN=OsI_38742 PE=4 SV=1;>tr|I1R793|I1R793_ORYGL Uncharacterized protein OS=Oryza glaberrima PE=4 SV=1;>tr|Q2QNJ0|Q2QNJ0_ORYSJ Expressed protein OS=Oryza sativa subsp. japonica GN=LOC_Os12g37650 PE=4 SV=1	1	7.5	22.959	4053.3	24569	5319.5	11980	6873.1	4156.6	0	0	0	0	0	0
>tr|A2ZLS7|A2ZLS7_ORYSI Putative uncharacterized protein OS=Oryza sativa subsp. indica GN=OsI_38771 PE=3 SV=1;>tr|I1R953|I1R953_ORYGL Uncharacterized protein OS=Oryza glaberrima PE=3 SV=1;>tr|Q2QNF3|Q2QNF3_ORYSJ 60S ribosomal protein L2, putative, expressed OS=Oryza sativa subsp. japonica GN=LOC_Os12g38000 PE=1 SV=1;>tr|J3M446|J3M446_ORYBR Uncharacterized protein OS=Oryza brachyantha GN=OB05G1370…	8	31.8	28.249	1195200	5532100	1629500	3224500	1880000	1422800	1270500	1371500	894040	5955000	919470	1742100
>tr|I1R7C0|I1R7C0_ORYGL Uncharacterized protein OS=Oryza glaberrima PE=4 SV=1;>tr|Q2QND9|Q2QND9_ORYSJ Expressed protein OS=Oryza sativa subsp. japonica GN=LOC_Os12g38140 PE=4 SV=1;>tr|A2ZLU1|A2ZLU1_ORYSI Putative uncharacterized protein OS=Oryza sativa subsp. indica GN=OsI_38785 PE=4 SV=1;>tr|A3CIK7|A3CIK7_ORYSJ Putative uncharacterized protein OS=Oryza sativa subsp. japonica GN=OsJ_36561 PE=4 SV…	1	14	16.77	11894	56143	18470	35095	22952	12228	0	0	0	0	0	0
>tr|A2ZLU2|A2ZLU2_ORYSI Putative uncharacterized protein OS=Oryza sativa subsp. indica GN=OsI_38786 PE=4 SV=1;>tr|I1R7C1|I1R7C1_ORYGL Uncharacterized protein OS=Oryza glaberrima PE=4 SV=1;>tr|Q2QND8|Q2QND8_ORYSJ Os12g0569300 protein OS=Oryza sativa subsp. japonica GN=LOC_Os12g38150 PE=2 SV=1;>tr|J3NEA7|J3NEA7_ORYBR Uncharacterized protein OS=Oryza brachyantha GN=OB12G23150 PE=4 SV=1;>tr|A3CIK8|A3…	2	11.5	23.459	100160	664020	156130	258390	124380	101270	62945	52030	40081	383270	42232	88577
>tr|A2ZMH6|A2ZMH6_ORYSI Putative uncharacterized protein OS=Oryza sativa subsp. indica GN=OsI_39027 PE=4 SV=1;>tr|I1R7P5|I1R7P5_ORYGL Uncharacterized protein OS=Oryza glaberrima PE=4 SV=1;>tr|J3NET5|J3NET5_ORYBR Uncharacterized protein OS=Oryza brachyantha GN=OB12G24930 PE=4 SV=1;>tr|Q2QMG7|Q2QMG7_ORYSJ Os12g0605400 protein OS=Oryza sativa subsp. japonica GN=LOC_Os12g41220 PE=2 SV=1;>tr|J3M2T8|J3…	3	19.9	16.665	39639	193310	51496	86841	54524	42486	60572	60659	36655	268100	41468	67458
>tr|B9FVT8|B9FVT8_ORYSJ Putative uncharacterized protein OS=Oryza sativa subsp. japonica GN=OsJ_23317 PE=4 SV=1;>tr|B8B7Y9|B8B7Y9_ORYSI Putative uncharacterized protein OS=Oryza sativa subsp. indica GN=OsI_25114 PE=4 SV=1;>tr|Q2QM70|Q2QM70_ORYSJ 37 kDa inner envelope membrane protein, chloroplast, putative, expressed OS=Oryza sativa subsp. japonica GN=LOC_Os12g42090 PE=4 SV=2;>tr|I1R7V2|I1R7V2_OR…	1	3.2	59.799	23046	134270	32390	53328	32691	23281	0	0	0	0	0	0
>tr|A2ZMX3|A2ZMX3_ORYSI Putative uncharacterized protein OS=Oryza sativa subsp. indica GN=OsI_39179 PE=3 SV=1;>tr|Q2QLY5|Q2QLY5_ORYSJ 5-methyltetrahydropteroyltriglutamate-homocysteine methyltransferase OS=Oryza sativa subsp. japonica GN=LOC_Os12g42884 PE=2 SV=1;>tr|H2KWV0|H2KWV0_ORYSJ 5-methyltetrahydropteroyltriglutamate-homocysteine methyltransferase, putative, expressed OS=Oryza sativa subsp.…	1	34.6	84.584	674630	4565200	1032800	2070700	1192700	801940	965860	1090900	657480	6288000	725710	1426500
>tr|Q8VXC4|Q8VXC4_ORYSA Glycine rich RNA binding protein OS=Oryza sativa GN=grp5 PE=2 SV=1;>tr|A2ZN20|A2ZN20_ORYSI Putative uncharacterized protein OS=Oryza sativa subsp. indica GN=OsI_39235 PE=4 SV=1;>tr|B7SDF0|B7SDF0_ORYSJ Glycine-rich RNA binding protein OS=Oryza sativa subsp. japonica PE=2 SV=1;>tr|I1R848|I1R848_ORYGL Uncharacterized protein OS=Oryza glaberrima PE=4 SV=1;>tr|I3QD83|I3QD83_ORY…	3	39.2	19.476	419380	2239600	661900	1181200	714610	634520	297340	299160	187500	1475600	239620	521310
>tr|B8ADA5|B8ADA5_ORYSI Putative uncharacterized protein OS=Oryza sativa subsp. indica GN=OsI_00410 PE=4 SV=1;>tr|I1NK87|I1NK87_ORYGL Uncharacterized protein OS=Oryza glaberrima PE=4 SV=1;>tr|Q5ZED1|Q5ZED1_ORYSJ Os01g0150000 protein OS=Oryza sativa subsp. japonica GN=P0434B04.35-1 PE=2 SV=1;>tr|A2ZPA4|A2ZPA4_ORYSJ Putative uncharacterized protein OS=Oryza sativa subsp. japonica GN=OsJ_00385 PE=4 …	2	6.1	35.808	11735	78233	16173	28891	16264	12069	413.16	745.08	580.14	5400.8	255.41	1151.8
>tr|A2ZT90|A2ZT90_ORYSJ Putative uncharacterized protein OS=Oryza sativa subsp. japonica GN=OsJ_01810 PE=3 SV=1;>tr|I1NN54|I1NN54_ORYGL Uncharacterized protein OS=Oryza glaberrima PE=3 SV=1;>tr|Q93WM3|Q93WM3_ORYSJ Os01g0372700 protein OS=Oryza sativa subsp. japonica GN=B1039D07.28 PE=3 SV=1;>tr|J3KZZ5|J3KZZ5_ORYBR Uncharacterized protein OS=Oryza brachyantha GN=OB01G25510 PE=3 SV=1;>tr|A2WQ40|A2W…	4	7.3	61.993	23278	198570	37783	75791	42160	27611	89383	95927	61151	465370	66504	131420
>tr|Q5ZE73|Q5ZE73_ORYSJ Putative calcium-dependent protein kinase OS=Oryza sativa subsp. japonica GN=P0501G01.10 PE=4 SV=1;>tr|B8ABY2|B8ABY2_ORYSI Putative uncharacterized protein OS=Oryza sativa subsp. indica GN=OsI_02910 PE=4 SV=1;>tr|I1NPS7|I1NPS7_ORYGL Uncharacterized protein OS=Oryza glaberrima PE=4 SV=1;>tr|A2ZVI7|A2ZVI7_ORYSJ cDNA, clone: J100088L22, full insert sequence OS=Oryza sativa su…	2	3.9	80.766	30760	206130	44238	81454	45178	32270	25074	25835	17084	182440	18322	37161
>tr|A2ZXL3|A2ZXL3_ORYSJ Putative uncharacterized protein OS=Oryza sativa subsp. japonica GN=OsJ_03377 PE=4 SV=1;>tr|I1NW33|I1NW33_ORYGL Uncharacterized protein OS=Oryza glaberrima PE=4 SV=1;>tr|Q8S2K0|Q8S2K0_ORYSJ Os01g0736900 protein OS=Oryza sativa subsp. japonica GN=OSJNBb0021A09.8 PE=2 SV=1;>tr|A2WUU6|A2WUU6_ORYSI Putative uncharacterized protein OS=Oryza sativa subsp. indica GN=OsI_03655 PE=…	2	7.9	28.275	36080	328470	59833	121770	63008	41355	100840	72578	44816	617780	54498	107020
>tr|A3A6I1|A3A6I1_ORYSJ Putative uncharacterized protein OS=Oryza sativa subsp. japonica GN=OsJ_06610 PE=4 SV=1;>tr|I1P045|I1P045_ORYGL Uncharacterized protein OS=Oryza glaberrima PE=4 SV=1;>tr|Q6K3A8|Q6K3A8_ORYSJ Os02g0456000 protein OS=Oryza sativa subsp. japonica GN=OSJNBa0063K04.15 PE=4 SV=1	1	3	84.011	5323.7	26273	6490.6	13720	8643.1	5293.7	0	0	0	0	0	0
>tr|I1P1T4|I1P1T4_ORYGL Uncharacterized protein OS=Oryza glaberrima PE=3 SV=1;>tr|Q6ZI55|Q6ZI55_ORYSJ NAD-dependent isocitrate dehydrogenase c;2 OS=Oryza sativa subsp. japonica GN=OJ1126_D09.28 PE=2 SV=1;>tr|J3LEE6|J3LEE6_ORYBR Uncharacterized protein OS=Oryza brachyantha GN=OB02G30130 PE=3 SV=1;>tr|A3A8M2|A3A8M2_ORYSJ Putative uncharacterized protein OS=Oryza sativa subsp. japonica GN=OsJ_07363 …	2	7.9	40.831	16510	79721	20735	36835	21214	15487	19253	19077	12242	98600	13017	25810
>tr|A3A8S1|A3A8S1_ORYSJ Putative uncharacterized protein OS=Oryza sativa subsp. japonica GN=OsJ_07413 PE=3 SV=1;>tr|Q6K5G6|Q6K5G6_ORYSJ Putative cytochrome P450 71D8 (P450 CP7) OS=Oryza sativa subsp. japonica GN=OJ1791_B03.36 PE=3 SV=1;>tr|B8AJA5|B8AJA5_ORYSI Putative uncharacterized protein OS=Oryza sativa subsp. indica GN=OsI_06139 PE=3 SV=1;>tr|B9F3Q7|B9F3Q7_ORYSJ Putative uncharacterized prot…	1	2.1	59.377	8379.5	54640	13707	25302	11623	10471	0	0	0	0	0	0
>tr|A3AGZ4|A3AGZ4_ORYSJ Putative uncharacterized protein OS=Oryza sativa subsp. japonica GN=OsJ_10480 PE=4 SV=1;>tr|B8AM03|B8AM03_ORYSI Putative uncharacterized protein OS=Oryza sativa subsp. indica GN=OsI_11143 PE=4 SV=1;>tr|Q10MT7|Q10MT7_ORYSJ Gamma interferon inducible lysosomal thiol reductase family protein, expressed OS=Oryza sativa subsp. japonica GN=LOC_Os03g18454 PE=2 SV=1	1	7	28.82	6569.6	39042	11760	15598	8500	7288.6	0	0	0	0	0	0
>tr|Q10AB7|Q10AB7_ORYSJ Retrotransposon protein, putative, Ty1-copia subclass OS=Oryza sativa subsp. japonica GN=LOC_Os03g64080 PE=4 SV=1;>tr|I1PHL4|I1PHL4_ORYGL Uncharacterized protein OS=Oryza glaberrima PE=4 SV=1;>tr|J3LUZ2|J3LUZ2_ORYBR Uncharacterized protein OS=Oryza brachyantha GN=OB03G48680 PE=4 SV=1;>tr|Q84M87|Q84M87_ORYSJ Os03g0858100 protein OS=Oryza sativa subsp. japonica GN=OSJNBa0059…	2	1.4	233.94	0	0	0	0	0	0	8454.8	8567.2	5619.2	63542	7465.8	14446
>tr|A3APM5|A3APM5_ORYSJ Putative uncharacterized protein OS=Oryza sativa subsp. japonica GN=OsJ_13328 PE=4 SV=1;>tr|B8AN79|B8AN79_ORYSI Putative uncharacterized protein OS=Oryza sativa subsp. indica GN=OsI_14279 PE=4 SV=1;>tr|I1PH94|I1PH94_ORYGL Uncharacterized protein OS=Oryza glaberrima PE=4 SV=1;>tr|Q75LD9|Q75LD9_ORYSJ Os03g0843300 protein OS=Oryza sativa subsp. japonica GN=OSJNBa0032G11.5 PE=…	2	8.6	41.211	11258	113260	18063	36670	16548	11992	1249.8	1735	1096.1	10427	1220.7	3228.7
>tr|I1PHF4|I1PHF4_ORYGL Uncharacterized protein OS=Oryza glaberrima PE=4 SV=1;>tr|Q851Y6|Q851Y6_ORYSJ Os03g0851300 protein OS=Oryza sativa subsp. japonica GN=OSJNBa0015N08.15 PE=2 SV=1;>tr|A3APT6|A3APT6_ORYSJ Putative uncharacterized protein OS=Oryza sativa subsp. japonica GN=OsJ_13391 PE=4 SV=1;>tr|B8ANQ0|B8ANQ0_ORYSI Putative uncharacterized protein OS=Oryza sativa subsp. indica GN=OsI_14352 PE…	4	9.3	50.675	12487	80552	18011	31899	19634	14231	38116	42298	24455	305360	30850	58640
>tr|A3AQX8|A3AQX8_ORYSJ Putative uncharacterized protein OS=Oryza sativa subsp. japonica GN=OsJ_13780 PE=4 SV=1;>tr|I7HIN6|I7HIN6_ORYSA H0806H05.11 protein OS=Oryza sativa GN=H0806H05.11 PE=4 SV=1;>tr|Q5UJF9|Q5UJF9_ORYSI Beta-cyanoalanine synthase OS=Oryza sativa subsp. indica GN=CAS PE=2 SV=1;>tr|Q7XS58|Q7XS58_ORYSJ OSJNBa0019G23.9 protein OS=Oryza sativa subsp. japonica GN=OSJNBa0019G23.9 PE=2 …	1	3.1	41.253	1588.5	5342.2	1832.2	3198.4	2242.4	1348.2	0	0	0	0	0	0
>tr|B8ASH7|B8ASH7_ORYSI Putative uncharacterized protein OS=Oryza sativa subsp. indica GN=OsI_15443 PE=4 SV=1;>tr|A3ASM8|A3ASM8_ORYSJ Putative uncharacterized protein OS=Oryza sativa subsp. japonica GN=OsJ_14364 PE=4 SV=1;>tr|Q7XS70|Q7XS70_ORYSJ OSJNBa0020I02.16 protein OS=Oryza sativa subsp. japonica GN=OSJNBa0020I02.16 PE=4 SV=2	1	4.3	30.55	25264	151670	34617	76630	42898	29657	0	0	0	0	0	0
>tr|J3LX35|J3LX35_ORYBR Uncharacterized protein OS=Oryza brachyantha GN=OB04G17100 PE=3 SV=1;>tr|B8AT01|B8AT01_ORYSI Putative uncharacterized protein OS=Oryza sativa subsp. indica GN=OsI_15569 PE=3 SV=1;>tr|A3AT03|A3AT03_ORYSJ Putative uncharacterized protein OS=Oryza sativa subsp. japonica GN=OsJ_14490 PE=3 SV=1;>tr|B8AIB7|B8AIB7_ORYSI Putative uncharacterized protein OS=Oryza sativa subsp. indi…	4	25.6	14.648	253880	1715200	350450	707870	387770	291200	397090	409500	242530	3665300	307130	600880
>tr|A3ATH4|A3ATH4_ORYSJ Putative uncharacterized protein OS=Oryza sativa subsp. japonica GN=OsJ_14665 PE=3 SV=1;>tr|C5ML26|C5ML26_ORYSI Calnexin OS=Oryza sativa subsp. indica GN=CNX PE=2 SV=1;>tr|Q7XV86|Q7XV86_ORYSJ OSJNBb0012E08.10 protein OS=Oryza sativa subsp. japonica GN=OSJNBb0012E08.10 PE=2 SV=1;>tr|A2XT12|A2XT12_ORYSI Putative uncharacterized protein OS=Oryza sativa subsp. indica GN=OsI_15…	8	14.9	64.69	255800	1612800	329350	614000	333490	226860	448500	457430	311090	2758700	363770	701050
>tr|A3AX85|A3AX85_ORYSJ Putative uncharacterized protein OS=Oryza sativa subsp. japonica GN=OsJ_16095 PE=4 SV=1;>tr|I1PPJ8|I1PPJ8_ORYGL Uncharacterized protein OS=Oryza glaberrima PE=4 SV=1;>tr|A2XXB6|A2XXB6_ORYSI Putative uncharacterized protein OS=Oryza sativa subsp. indica GN=OsI_17319 PE=4 SV=1;>tr|Q01JD9|Q01JD9_ORYSA B0402A04.3 protein OS=Oryza sativa GN=B0402A04.3 PE=4 SV=1;>tr|Q7XPE9|Q7XPE…	5	6.4	109.2	146400	548330	151620	301290	170450	126560	55180	45489	30509	180920	29574	56385
>tr|I1Q0A5|I1Q0A5_ORYGL 3-oxoacyl-[acyl-carrier-protein] synthase OS=Oryza glaberrima PE=3 SV=1;>tr|Q69YA2|Q69YA2_ORYSJ 3-oxoacyl-[acyl-carrier-protein] synthase OS=Oryza sativa subsp. japonica GN=P0528E04.26 PE=2 SV=1;>tr|A3B999|A3B999_ORYSJ 3-oxoacyl-[acyl-carrier-protein] synthase OS=Oryza sativa subsp. japonica GN=OsJ_20447 PE=3 SV=1;>tr|J3MC27|J3MC27_ORYBR 3-oxoacyl-[acyl-carrier-protein] sy…	3	7.3	49.049	211240	956540	283690	511370	272060	238770	231470	247340	156080	1191500	167950	353160
>tr|J3N7A4|J3N7A4_ORYBR Uncharacterized protein OS=Oryza brachyantha GN=OB11G16900 PE=4 SV=1;>tr|B8BJX9|B8BJX9_ORYSI Putative uncharacterized protein OS=Oryza sativa subsp. indica GN=OsI_35716 PE=4 SV=1;>tr|I1QZ22|I1QZ22_ORYGL Uncharacterized protein OS=Oryza glaberrima PE=4 SV=1;>tr|Q53L28|Q53L28_ORYSJ Acetolactate synthase small subunit, putative, expressed OS=Oryza sativa subsp. japonica GN=LO…	1	1	112.38	0	0	0	0	0	0	0	0	0	0	0	0
>tr|B8B7Z2|B8B7Z2_ORYSI Pyruvate kinase OS=Oryza sativa subsp. indica GN=OsI_25125 PE=3 SV=1;>tr|A3BH68|A3BH68_ORYSJ Pyruvate kinase OS=Oryza sativa subsp. japonica GN=OsJ_23327 PE=3 SV=1;>tr|I1Q8J6|I1Q8J6_ORYGL Pyruvate kinase (Fragment) OS=Oryza glaberrima PE=3 SV=1;>tr|Q0D867|Q0D867_ORYSJ Pyruvate kinase (Fragment) OS=Oryza sativa subsp. japonica GN=Os07g0181000 PE=3 SV=1;>tr|Q6ZLB7|Q6ZLB7_ORY…	2	4.1	63.095	111550	527520	160770	299940	171090	129630	99214	104690	67539	415120	68175	154660
>tr|A3BMJ5|A3BMJ5_ORYSJ Putative uncharacterized protein OS=Oryza sativa subsp. japonica GN=OsJ_25262 PE=3 SV=1;>tr|J3MNB3|J3MNB3_ORYBR Uncharacterized protein OS=Oryza brachyantha GN=OB07G28950 PE=3 SV=1;>tr|B8B4Y5|B8B4Y5_ORYSI Putative uncharacterized protein OS=Oryza sativa subsp. indica GN=OsI_26999 PE=3 SV=1;>tr|I1QEW1|I1QEW1_ORYGL Uncharacterized protein OS=Oryza glaberrima PE=3 SV=1;>tr|Q8…	1	9.8	27.573	3066.1	11055	3916.2	5351.8	3738.2	2804.8	3948.9	3873.9	2715	17634	2645	5006.8
>tr|A3BNI4|A3BNI4_ORYSJ Putative uncharacterized protein OS=Oryza sativa subsp. japonica GN=OsJ_25616 PE=4 SV=1;>tr|Q6Z4N6|Q6Z4N6_ORYSJ Os07g0683900 protein OS=Oryza sativa subsp. japonica GN=OSJNBa0060O17.13-1 PE=2 SV=1;>tr|A2YQ14|A2YQ14_ORYSI Putative uncharacterized protein OS=Oryza sativa subsp. indica GN=OsI_27370 PE=4 SV=1;>tr|I1QDA7|I1QDA7_ORYGL Uncharacterized protein OS=Oryza glaberrima …	9	44.3	39.2	591500	3097900	938240	1646600	868980	799100	431670	455640	308520	2220500	356850	693180
>tr|A3BRT1|A3BRT1_ORYSJ Putative uncharacterized protein OS=Oryza sativa subsp. japonica GN=OsJ_26838 PE=4 SV=1;>tr|I1PTU4|I1PTU4_ORYGL Uncharacterized protein OS=Oryza glaberrima PE=4 SV=1;>tr|B8B031|B8B031_ORYSI Putative uncharacterized protein OS=Oryza sativa subsp. indica GN=OsI_19205 PE=4 SV=1;>tr|C8TF49|C8TF49_ORYSI Putative TGF-beta receptor-interacting protein 1 OS=Oryza sativa subsp. ind…	2	7.4	42.168	167450	719290	232540	422920	245490	197600	115750	117900	79162	458400	81995	159540
>tr|A3BRY1|A3BRY1_ORYSJ Putative uncharacterized protein OS=Oryza sativa subsp. japonica GN=OsJ_26892 PE=3 SV=1;>tr|B8B9S4|B8B9S4_ORYSI Putative uncharacterized protein OS=Oryza sativa subsp. indica GN=OsI_28793 PE=4 SV=1;>tr|I1QHP0|I1QHP0_ORYGL Uncharacterized protein OS=Oryza glaberrima PE=3 SV=1;>tr|Q8H4X9|Q8H4X9_ORYSJ Os08g0326600 protein OS=Oryza sativa subsp. japonica GN=OJ1136_A10.112 PE=2…	2	1.7	139.76	0	0	0	0	0	0	15457	16253	11012	153590	12755	23528
>tr|B8BEQ0|B8BEQ0_ORYSI Putative uncharacterized protein OS=Oryza sativa subsp. indica GN=OsI_30997 PE=3 SV=1;>tr|J3LLC8|J3LLC8_ORYBR Uncharacterized protein OS=Oryza brachyantha GN=OB03G18540 PE=3 SV=1;>tr|J3MWQ6|J3MWQ6_ORYBR Uncharacterized protein OS=Oryza brachyantha GN=OB09G14350 PE=3 SV=1;>tr|Q6ES11|Q6ES11_ORYSJ Os09g0347700 protein OS=Oryza sativa subsp. japonica GN=P0698G06.1 PE=2 SV=1;>t…	4	7.8	52.263	47570	278940	77586	142980	71213	55065	166270	172340	115090	755020	129600	267610
>tr|B8BF75|B8BF75_ORYSI Putative uncharacterized protein OS=Oryza sativa subsp. indica GN=OsI_31339 PE=4 SV=1;>tr|A3BYR8|A3BYR8_ORYSJ Putative uncharacterized protein OS=Oryza sativa subsp. japonica GN=OsJ_29333 PE=4 SV=1;>tr|Q6ESK5|Q6ESK5_ORYSJ Os09g0411700 protein OS=Oryza sativa subsp. japonica GN=OJ1294_G06.19 PE=2 SV=1	1	2.5	69.991	900.63	6396.2	1058.8	2133.2	1322.4	1124.8	873.01	772.65	342.51	9341.3	933.86	1808.3
>tr|A3C0C6|A3C0C6_ORYSJ Peptidyl-prolyl cis-trans isomerase OS=Oryza sativa subsp. japonica GN=Os09g0501850 PE=2 SV=1;>tr|A2Z2T0|A2Z2T0_ORYSI Peptidyl-prolyl cis-trans isomerase OS=Oryza sativa subsp. indica GN=OsI_31925 PE=4 SV=1;>tr|I1QQ67|I1QQ67_ORYGL Peptidyl-prolyl cis-trans isomerase OS=Oryza glaberrima PE=4 SV=1	2	26	16.29	23311	159770	31766	60673	34289	22134	42078	47529	29173	198400	32921	66089
>tr|A3C0H8|A3C0H8_ORYSJ Putative uncharacterized protein OS=Oryza sativa subsp. japonica GN=OsJ_29960 PE=4 SV=1;>tr|I1QQA2|I1QQA2_ORYGL Uncharacterized protein OS=Oryza glaberrima PE=4 SV=1;>tr|Q0J0H6|Q0J0H6_ORYSJ Os09g0509000 protein OS=Oryza sativa subsp. japonica GN=Os09g0509000 PE=2 SV=1;>tr|J3MZ20|J3MZ20_ORYBR Uncharacterized protein OS=Oryza brachyantha GN=OB09G22490 PE=4 SV=1;>tr|A2Z2Y8|A2…	3	8.3	42.993	63708	304620	82618	167760	100840	72384	22345	26670	16090	140930	18821	36999
>tr|J3LR45|J3LR45_ORYBR Uncharacterized protein OS=Oryza brachyantha GN=OB03G35210 PE=4 SV=1;>tr|B8ANM1|B8ANM1_ORYSI Putative uncharacterized protein OS=Oryza sativa subsp. indica GN=OsI_12799 PE=4 SV=1;>tr|Q10G39|Q10G39_ORYSJ Pyruvate dehydrogenase E1 component beta subunit, putative, expressed OS=Oryza sativa subsp. japonica GN=LOC_Os03g44300 PE=4 SV=1;>tr|I1PDW3|I1PDW3_ORYGL Uncharacterized pr…	2	5	42.906	106320	336260	130170	239190	144920	120160	72935	78646	53715	270740	56217	95440
>tr|A3QQQ3|A3QQQ3_ORYSI UDP-glucose pyrophosphorylase OS=Oryza sativa subsp. indica GN=UGP PE=2 SV=1;>tr|A4KC21|A4KC21_ORYSI UDP-glucose pyrophosphorylase OS=Oryza sativa subsp. indica PE=2 SV=1;>tr|I1QR41|I1QR41_ORYGL Uncharacterized protein OS=Oryza glaberrima PE=4 SV=1;>tr|Q93X08|Q93X08_ORYSJ Os09g0553200 protein OS=Oryza sativa subsp. japonica GN=UGP PE=2 SV=1;>tr|J3MZY2|J3MZY2_ORYBR Uncharac…	16	45.2	51.652	1335500	5870900	1861600	3575700	1939800	1697100	2124100	2113800	1367400	10225000	1573500	3173800
>tr|A6MZE4|A6MZE4_ORYSI Senescence associated protein OS=Oryza sativa subsp. indica GN=OsI_22358 PE=4 SV=1;>tr|I1Q164|I1Q164_ORYGL Uncharacterized protein OS=Oryza glaberrima PE=4 SV=1;>tr|O22414|O22414_ORYSA HvB12D homolog OS=Oryza sativa PE=4 SV=1;>tr|Q654W0|Q654W0_ORYSJ G-box binding protein OS=Oryza sativa subsp. japonica GN=OJ1136_C11.3 PE=4 SV=1;>tr|J3MCW2|J3MCW2_ORYBR Uncharacterized prote…	3	31.5	10.063	49787	340290	74742	151580	91348	62140	264560	295250	189510	1798800	211120	438130
>tr|B9FPV2|B9FPV2_ORYSJ Putative uncharacterized protein OS=Oryza sativa subsp. japonica GN=OsJ_18721 PE=4 SV=1;>tr|B8AYR2|B8AYR2_ORYSI Putative uncharacterized protein OS=Oryza sativa subsp. indica GN=OsI_20141 PE=4 SV=1;>tr|I1PW42|I1PW42_ORYGL Uncharacterized protein OS=Oryza glaberrima PE=4 SV=1;>tr|Q65WT5|Q65WT5_ORYSJ Os05g0445500 protein OS=Oryza sativa subsp. japonica GN=P0615D12.10 PE=4 SV…	4	42.9	32.666	363460	1819200	506080	1021800	534820	422380	606580	640380	427440	2624700	443220	843330
>tr|I1PDZ7|I1PDZ7_ORYGL Uncharacterized protein OS=Oryza glaberrima PE=4 SV=1;>tr|O48673|O48673_ORYSA LIP5 OS=Oryza sativa GN=lip5 PE=4 SV=1;>tr|Q40711|Q40711_ORYSJ Dehydrin family protein, expressed OS=Oryza sativa subsp. japonica GN=OSJNBb0023J24.5 PE=4 SV=1;>tr|O22389|O22389_ORYSA Water-stress inducible protein OS=Oryza sativa GN=WSI PE=4 SV=1;>tr|Q0DPX0|Q0DPX0_ORYSJ Os03g0655400 protein OS=Or…	1	12.1	11.253	8197.6	197970	21973	36962	22677	14607	7893.9	9704.5	8034	178610	12453	21280
>tr|A6N0I8|A6N0I8_ORYSI Elongation factor 1-alpha (Fragment) OS=Oryza sativa subsp. indica PE=2 SV=1	1	44.9	5.3602	120500	566180	177320	308850	181670	157650	62137	68630	41413	296270	48256	92815
>tr|J3LWW7|J3LWW7_ORYBR Uncharacterized protein OS=Oryza brachyantha GN=OB04G16420 PE=3 SV=1;>tr|C7J514|C7J514_ORYSJ Os07g0523700 protein OS=Oryza sativa subsp. japonica GN=Os07g0523700 PE=3 SV=1;>tr|I1QB82|I1QB82_ORYGL Uncharacterized protein OS=Oryza glaberrima PE=3 SV=1;>tr|Q0D5Z3|Q0D5Z3_ORYSJ Os07g0523100 protein OS=Oryza sativa subsp. japonica GN=Os07g0523100 PE=3 SV=2;>tr|J3MLG0|J3MLG0_ORYB…	2	9.7	17.502	49368	410170	87208	148700	90756	65741	76051	91825	52861	828060	71188	132760
>tr|A6N1I6|A6N1I6_ORYSI 60S ribosomal protein l35a OS=Oryza sativa subsp. indica PE=4 SV=1;>tr|J3LHS6|J3LHS6_ORYBR Uncharacterized protein OS=Oryza brachyantha GN=OB02G41930 PE=4 SV=1;>tr|Q6K8U8|Q6K8U8_ORYSJ Os02g0785800 protein OS=Oryza sativa subsp. japonica GN=OJ1715_H01.42 PE=4 SV=1;>tr|A6N0V2|A6N0V2_ORYSI 60S ribosomal protein l33-b OS=Oryza sativa subsp. indica PE=4 SV=1;>tr|B8AE10|B8AE10_O…	1	21.4	12.715	5147.7	35970	8439.2	16218	9377.4	6328.2	7919	8904.5	5613.9	65956	8003.3	14066
>tr|I1NRC3|I1NRC3_ORYGL Malic enzyme OS=Oryza glaberrima PE=3 SV=1;>tr|B8A8R6|B8A8R6_ORYSI Malic enzyme OS=Oryza sativa subsp. indica GN=OsI_03572 PE=3 SV=1;>tr|B9EZH0|B9EZH0_ORYSJ Malic enzyme OS=Oryza sativa subsp. japonica GN=OsJ_03305 PE=3 SV=1;>tr|Q9FRT2|Q9FRT2_ORYSJ Malic enzyme OS=Oryza sativa subsp. japonica GN=NADP-ME2 PE=2 SV=2;>tr|Q0JJQ7|Q0JJQ7_ORYSJ Malic enzyme (Fragment) OS=Oryza sa…	1	2.8	70.821	0	0	0	0	0	0	983.15	982.17	170.1	6746.8	722.32	1468.2
>tr|I1Q9E7|I1Q9E7_ORYGL Uncharacterized protein OS=Oryza glaberrima PE=4 SV=1;>tr|B8AMS3|B8AMS3_ORYSI Putative uncharacterized protein OS=Oryza sativa subsp. indica GN=OsI_14201 PE=4 SV=1;>tr|B8B4R0|B8B4R0_ORYSI Putative uncharacterized protein OS=Oryza sativa subsp. indica GN=OsI_25504 PE=4 SV=1;>tr|B9FWD9|B9FWD9_ORYSJ Putative uncharacterized protein OS=Oryza sativa subsp. japonica GN=OsJ_23692…	1	8.9	22.133	489.44	5088.6	2403.4	2077.7	978.79	1335.4	450.79	0	0	1511.3	0	395.93
>tr|Q7F193|Q7F193_ORYSJ Putative snRNP core protein SMX5d OS=Oryza sativa subsp. japonica GN=OJ1066_B03.126 PE=4 SV=1;>tr|B8BAV8|B8BAV8_ORYSI Putative uncharacterized protein OS=Oryza sativa subsp. indica GN=OsI_27848 PE=4 SV=1;>tr|I1QFR5|I1QFR5_ORYGL Uncharacterized protein OS=Oryza glaberrima PE=4 SV=1;>tr|J3MQG9|J3MQG9_ORYBR Uncharacterized protein OS=Oryza brachyantha GN=OB08G13480 PE=4 SV=1;…	1	6.6	31.781	10760	54064	14014	27278	16913	11971	0	0	0	0	0	0
>tr|B8AK88|B8AK88_ORYSI Putative uncharacterized protein OS=Oryza sativa subsp. indica GN=OsI_13624 PE=3 SV=1;>tr|I1PFQ5|I1PFQ5_ORYGL Uncharacterized protein OS=Oryza glaberrima PE=3 SV=1;>tr|Q93Y73|Q93Y73_ORYSJ Aspartate-semialdehyde dehydrogenase family protein, expressed OS=Oryza sativa subsp. japonica GN=OSJNBb0048A17.6 PE=3 SV=1;>tr|J3LT21|J3LT21_ORYBR Uncharacterized protein OS=Oryza brachy…	2	6.1	40.177	126210	601060	189370	329990	178990	158450	154010	160120	105420	624800	110810	220610
>tr|B8AEC1|B8AEC1_ORYSI Putative uncharacterized protein OS=Oryza sativa subsp. indica GN=OsI_07785 PE=3 SV=1;>tr|Q69JW2|Q69JW2_ORYSJ Os02g0576700 protein OS=Oryza sativa subsp. japonica GN=B1342F01.10 PE=2 SV=1;>tr|J3LE46|J3LE46_ORYBR Uncharacterized protein OS=Oryza brachyantha GN=OB02G29130 PE=3 SV=1;>tr|A6N1K0|A6N1K0_ORYSI Nucleosome chromatin assembly protein (Fragment) OS=Oryza sativa subsp…	1	4	28.618	0	0	0	0	0	0	0	0	0	0	0	0
>tr|B3IYE3|B3IYE3_ORYSJ Phosphorylase OS=Oryza sativa subsp. japonica GN=pho1 PE=3 SV=1;>tr|Q9ATK9|Q9ATK9_ORYSA Phosphorylase (Fragment) OS=Oryza sativa PE=2 SV=1;>tr|Q9AUV8|Q9AUV8_ORYSJ Phosphorylase OS=Oryza sativa subsp. japonica GN=OSJNBa0040E01.3 PE=3 SV=1;>tr|B8AK73|B8AK73_ORYSI Phosphorylase OS=Oryza sativa subsp. indica GN=OsI_13605 PE=3 SV=1;>tr|B9F5S9|B9F5S9_ORYSJ Phosphorylase OS=Oryza…	28	41.1	109.16	548790	3835000	947780	1771900	827380	760900	950640	959840	653560	6218800	795630	1675200
>tr|B3VDJ4|B3VDJ4_ORYSJ Starch branching enzyme OS=Oryza sativa subsp. japonica GN=RBE3 PE=2 SV=1;>tr|D0TZK1|D0TZK1_ORYSI Starch branching enzyme 3 OS=Oryza sativa subsp. indica GN=SBE3 PE=4 SV=1;>tr|I6VRB8|I6VRB8_ORYSJ Starch branching enzyme 3 OS=Oryza sativa subsp. japonica GN=SBE3 PE=4 SV=1;>tr|Q40663|Q40663_ORYSA Branching enzyme-3 OS=Oryza sativa PE=2 SV=1;>tr|Q6H6P8|Q6H6P8_ORYSJ Branching …	7	31.4	92.742	2632400	11250000	4134600	7549600	3472000	3943800	2915100	2411600	2026500	12163000	2589000	5064900
>tr|Q7Y1F0|Q7Y1F0_ORYSJ Putative glycine hydroxymethyltransferase OS=Oryza sativa subsp. japonica GN=OSJNBa0057G07.17 PE=3 SV=1;>tr|B8AJX7|B8AJX7_ORYSI Putative uncharacterized protein OS=Oryza sativa subsp. indica GN=OsI_13440 PE=3 SV=1;>tr|Q10D68|Q10D68_ORYSJ Serine hydroxymethyltransferase OS=Oryza sativa subsp. japonica GN=Os03g0738400 PE=2 SV=1;>tr|I1PFA0|I1PFA0_ORYGL Serine hydroxymethyltra…	1	2.5	61.354	1490.9	16250	1942.6	4020.1	994.03	898.2	334.78	437.99	375.88	10257	308.75	1976.2
>tr|B7E905|B7E905_ORYSJ Os09g0501100 protein OS=Oryza sativa subsp. japonica GN=Os09g0501100 PE=2 SV=1	1	13.5	15.73	6028.1	47443	10098	18627	10008	7840.8	8461	9148.7	6012.4	62966	7431.7	14558
>tr|B7E914|B7E914_ORYSJ Os04g0310500 protein OS=Oryza sativa subsp. japonica GN=Os04g0310500 PE=4 SV=1;>tr|B8AS84|B8AS84_ORYSI Putative uncharacterized protein OS=Oryza sativa subsp. indica GN=OsI_15333 PE=4 SV=1;>tr|I1PK21|I1PK21_ORYGL Uncharacterized protein OS=Oryza glaberrima PE=4 SV=1;>tr|J3LWP6|J3LWP6_ORYBR Uncharacterized protein OS=Oryza brachyantha GN=OB04G15710 PE=4 SV=1;>tr|Q01KV8|Q01K…	1	12.1	11.051	0	0	0	0	0	0	0	0	0	0	0	0
>tr|B9FYK6|B9FYK6_ORYSJ Putative uncharacterized protein OS=Oryza sativa subsp. japonica GN=OsJ_28299 PE=4 SV=1;>tr|I1QKG9|I1QKG9_ORYGL Uncharacterized protein OS=Oryza glaberrima PE=4 SV=1;>tr|B8B9L6|B8B9L6_ORYSI Putative uncharacterized protein OS=Oryza sativa subsp. indica GN=OsI_30294 PE=4 SV=1;>tr|B7EA73|B7EA73_ORYSJ cDNA clone:J013000L14, full insert sequence OS=Oryza sativa subsp. japonica…	2	1.9	148.12	43300	303210	68428	130810	76330	55821	13972	15209	8557.5	65432	10679	23031
>tr|B8B5F4|B8B5F4_ORYSI Granule-bound starch synthase II OS=Oryza sativa subsp. indica GN=GBSSII PE=3 SV=1;>tr|D0TZD6|D0TZD6_ORYSJ Granule-bound starch synthase II OS=Oryza sativa subsp. japonica GN=GBSSII PE=3 SV=1;>tr|D0TZD7|D0TZD7_ORYSJ Granule-bound starch synthase II OS=Oryza sativa subsp. japonica GN=GBSSII PE=3 SV=1;>tr|D0TZD8|D0TZD8_ORYSJ Granule-bound starch synthase II OS=Oryza sativa s…	1	4.3	67.291	2412.1	15477	4332.5	7745.7	4584.9	3128.6	6008	5987.2	3595.7	28245	3882.2	10172
>tr|B9FXK9|B9FXK9_ORYSJ Putative uncharacterized protein OS=Oryza sativa subsp. japonica GN=OsJ_24501 PE=4 SV=1;>tr|Q7F1T0|Q7F1T0_ORYSJ Putative glucose-6-phosphate/phosphate-translocator OS=Oryza sativa subsp. japonica GN=OJ1372_D12.152 PE=4 SV=1;>tr|B8B6W3|B8B6W3_ORYSI Putative uncharacterized protein OS=Oryza sativa subsp. indica GN=OsI_26253 PE=4 SV=1;>tr|B8B6W4|B8B6W4_ORYSI Putative uncharac…	2	6.6	45.503	108860	644020	134600	293840	235380	99632	53412	77607	33606	288710	30182	57374
>tr|B8B2Z5|B8B2Z5_ORYSI Proteasome subunit beta type OS=Oryza sativa subsp. indica GN=OsI_21721 PE=3 SV=1;>tr|B9FRJ7|B9FRJ7_ORYSJ Proteasome subunit beta type OS=Oryza sativa subsp. japonica GN=OsJ_20167 PE=3 SV=1;>tr|Q5VMN4|Q5VMN4_ORYSJ Proteasome subunit beta type OS=Oryza sativa subsp. japonica GN=OSJNBa0085L11.4 PE=2 SV=1;>tr|Q9LST5|Q9LST5_ORYSJ Proteasome subunit beta type OS=Oryza sativa su…	4	15.2	29.797	274950	1428800	382000	746360	441620	319210	338790	374840	249880	1686800	249060	445670
>tr|B7EME6|B7EME6_ORYSJ cDNA clone:J033048I03, full insert sequence OS=Oryza sativa subsp. japonica PE=2 SV=1;>tr|I1PW81|I1PW81_ORYGL Uncharacterized protein OS=Oryza glaberrima PE=4 SV=1;>tr|J3M7S6|J3M7S6_ORYBR Uncharacterized protein OS=Oryza brachyantha GN=OB05G26500 PE=4 SV=1;>tr|B8AYT1|B8AYT1_ORYSI Putative uncharacterized protein OS=Oryza sativa subsp. indica GN=OsI_20177 PE=4 SV=1;>tr|Q7XX…	1	6.3	20.9	0	0	0	0	0	0	0	0	0	0	0	0
>tr|B8AEU4|B8AEU4_ORYSI Putative uncharacterized protein OS=Oryza sativa subsp. indica GN=OsI_09443 PE=4 SV=1;>tr|I1P5J5|I1P5J5_ORYGL Uncharacterized protein OS=Oryza glaberrima PE=4 SV=1;>tr|Q6K6A4|Q6K6A4_ORYSJ Os02g0816800 protein OS=Oryza sativa subsp. japonica GN=P0643F09.23 PE=4 SV=1;>tr|B7ESX6|B7ESX6_ORYSJ cDNA clone:J033089A08, full insert sequence OS=Oryza sativa subsp. japonica PE=2 SV=1…	4	13.5	44.318	42316	217540	55236	115450	66126	48211	45454	47012	30889	202930	31425	59368
>tr|J3MAQ4|J3MAQ4_ORYBR Uncharacterized protein OS=Oryza brachyantha GN=OB06G10980 PE=4 SV=1;>tr|B8B1L2|B8B1L2_ORYSI Putative uncharacterized protein OS=Oryza sativa subsp. indica GN=OsI_21367 PE=4 SV=1;>tr|B9FR61|B9FR61_ORYSJ Putative uncharacterized protein OS=Oryza sativa subsp. japonica GN=OsJ_19881 PE=4 SV=1;>tr|I1PYX0|I1PYX0_ORYGL Uncharacterized protein OS=Oryza glaberrima PE=4 SV=1;>tr|Q9…	1	2	75.367	23290	104200	28200	52013	33147	24197	8876.2	14911	5728.7	30992	4982.4	10100
>tr|Q0DLG8|Q0DLG8_ORYSJ Os05g0103100 protein OS=Oryza sativa subsp. japonica GN=Os05g0103100 PE=4 SV=1;>tr|B7EUG6|B7EUG6_ORYSJ cDNA clone:J033125H15, full insert sequence OS=Oryza sativa subsp. japonica PE=2 SV=1;>tr|B8AWJ6|B8AWJ6_ORYSI Putative uncharacterized protein OS=Oryza sativa subsp. indica GN=OsI_18092 PE=4 SV=1;>tr|B9FLZ7|B9FLZ7_ORYSJ Putative uncharacterized protein OS=Oryza sativa sub…	1	4.9	25.164	64357	281630	99205	189630	96780	104300	80226	80455	59582	347330	57756	138810
>tr|B7EVB8|B7EVB8_ORYSJ Glucose-1-phosphate adenylyltransferase OS=Oryza sativa subsp. japonica PE=2 SV=1;>tr|D4AIA3|D4AIA3_ORYSI Glucose-1-phosphate adenylyltransferase OS=Oryza sativa subsp. indica GN=OsAGPS2 PE=3 SV=1;>tr|B8XEF0|B8XEF0_ORYSI Glucose-1-phosphate adenylyltransferase (Fragment) OS=Oryza sativa subsp. indica GN=AGPase PE=3 SV=1;>tr|A7IZE5|A7IZE5_ORYSI Glucose-1-phosphate adenylylt…	3	48.2	52.95	1054100	5208700	1795000	3149700	1516000	1548700	1079300	1046600	709500	5824100	899460	1920200
>tr|I1PS69|I1PS69_ORYGL Uncharacterized protein OS=Oryza glaberrima PE=4 SV=1;>tr|Q0DL03|Q0DL03_ORYSJ Os05g0132100 protein OS=Oryza sativa subsp. japonica GN=Os05g0132100 PE=4 SV=1;>tr|B8AXM5|B8AXM5_ORYSI Putative uncharacterized protein OS=Oryza sativa subsp. indica GN=OsI_18335 PE=4 SV=1;>tr|B7EY68|B7EY68_ORYSJ cDNA clone:001-200-C01, full insert sequence OS=Oryza sativa subsp. japonica PE=2 SV…	3	6.7	74.915	23742	117740	32377	63727	43660	26380	18632	19388	14129	118760	15466	28155
>tr|B8B9N6|B8B9N6_ORYSI Putative uncharacterized protein OS=Oryza sativa subsp. indica GN=OsI_30253 PE=4 SV=1;>tr|I1QKE1|I1QKE1_ORYGL Ribosomal protein OS=Oryza glaberrima PE=3 SV=1;>tr|B7F845|B7F845_ORYSJ Ribosomal protein OS=Oryza sativa subsp. japonica GN=OsJ_28271 PE=2 SV=1;>tr|B8B9K6|B8B9K6_ORYSI Ribosomal protein OS=Oryza sativa subsp. indica GN=OsI_30261 PE=3 SV=1	1	6.5	57.773	39370	308380	63110	119680	66074	49393	25814	26059	18619	171320	19295	36172
>tr|J3N5D8|J3N5D8_ORYBR Uncharacterized protein OS=Oryza brachyantha GN=OB11G10240 PE=4 SV=1;>tr|Q2QYS8|Q2QYS8_ORYSJ Macrophage migration inhibitory factor family protein OS=Oryza sativa subsp. japonica GN=LOC_Os12g01680 PE=4 SV=1;>tr|Q0IQQ1|Q0IQQ1_ORYSJ Os12g0107500 protein OS=Oryza sativa subsp. japonica GN=Os12g0107500 PE=4 SV=2;>tr|I1R3B9|I1R3B9_ORYGL Uncharacterized protein OS=Oryza glaberri…	1	1.1	117.76	8271.7	72905	12011	25026	12313	8549.3	11051	9229.7	6162.6	77664	7844.2	12589
>tr|B8AWA2|B8AWA2_ORYSI Putative uncharacterized protein OS=Oryza sativa subsp. indica GN=OsI_20868 PE=4 SV=1;>tr|B7FA34|B7FA34_ORYSJ cDNA, clone: J100040M09, full insert sequence OS=Oryza sativa subsp. japonica GN=OsJ_19441 PE=2 SV=1;>tr|I1PXN0|I1PXN0_ORYGL Uncharacterized protein OS=Oryza glaberrima PE=4 SV=1;>tr|Q0DG78|Q0DG78_ORYSJ Os05g0548900 protein (Fragment) OS=Oryza sativa subsp. japonic…	1	2.6	57.262	12540	62638	20334	36509	22020	15052	0	0	0	0	0	0
>tr|B7FAL5|B7FAL5_ORYSJ cDNA, clone: J100084C05, full insert sequence OS=Oryza sativa subsp. japonica PE=2 SV=1;>tr|B9FMD1|B9FMD1_ORYSJ Putative uncharacterized protein OS=Oryza sativa subsp. japonica GN=OsJ_17060 PE=4 SV=1;>tr|Q0DKW1|Q0DKW1_ORYSJ Os05g0140500 protein OS=Oryza sativa subsp. japonica GN=Os05g0140500 PE=4 SV=2	1	8.8	22.104	3290	20857	4961.8	7495.3	5351.1	4913	4185.5	4248.1	2958.7	26381	3676.6	9197.4
>tr|I1R8Q3|I1R8Q3_ORYGL Uncharacterized protein OS=Oryza glaberrima PE=3 SV=1;>tr|B7SDH3|B7SDH3_ORYSJ Aminoacyl-tRNA synthase OS=Oryza sativa subsp. japonica PE=2 SV=1;>tr|B8BPH6|B8BPH6_ORYSI Putative uncharacterized protein OS=Oryza sativa subsp. indica GN=OsI_38226 PE=3 SV=1;>tr|Q2QS11|Q2QS11_ORYSJ Bifunctional aminoacyl-tRNA synthetase, putative, expressed OS=Oryza sativa subsp. japonica GN=LO…	5	13.8	58.198	58874	380670	93905	158660	85407	69035	20715	21663	12949	150740	15838	28540
>tr|B8A762|B8A762_ORYSI Putative uncharacterized protein OS=Oryza sativa subsp. indica GN=OsI_03158 PE=3 SV=1;>tr|I1NQE8|I1NQE8_ORYGL Uncharacterized protein OS=Oryza glaberrima PE=3 SV=1;>tr|Q0JKM8|Q0JKM8_ORYSJ Os01g0663400 protein OS=Oryza sativa subsp. japonica GN=Os01g0663400 PE=2 SV=1;>tr|J3L2L9|J3L2L9_ORYBR Uncharacterized protein OS=Oryza brachyantha GN=OB01G34750 PE=3 SV=1;>tr|J3L253|J3L2…	3	6.5	55.824	92261	461660	172020	286770	124600	144340	133100	107210	90945	674090	111770	314380
>tr|B8A7J7|B8A7J7_ORYSI Putative uncharacterized protein OS=Oryza sativa subsp. indica GN=OsI_01815 PE=3 SV=1;>tr|I1NMW5|I1NMW5_ORYGL Uncharacterized protein OS=Oryza glaberrima PE=3 SV=1;>tr|Q94CN1|Q94CN1_ORYSJ Os01g0348600 protein OS=Oryza sativa subsp. japonica GN=P0440D10.31 PE=2 SV=1;>tr|J3KZN5|J3KZN5_ORYBR Uncharacterized protein OS=Oryza brachyantha GN=OB01G24410 PE=3 SV=1	4	12	79.391	27206	142020	40748	72386	40099	33167	17801	19178	11771	70394	13385	22197
>tr|B8A840|B8A840_ORYSI Putative uncharacterized protein OS=Oryza sativa subsp. indica GN=OsI_04877 PE=4 SV=1;>sp|Q5N7W3|RPN2_ORYSJ Dolichyl-diphosphooligosaccharide--protein glycosyltransferase subunit 2 OS=Oryza sativa subsp. japonica GN=RPN2 PE=2 SV=1;>tr|I1NUJ2|I1NUJ2_ORYGL Uncharacterized protein OS=Oryza glaberrima PE=4 SV=1;>tr|B9EVI1|B9EVI1_ORYSJ Putative uncharacterized protein OS=Oryza …	13	24.2	75.278	317120	1564500	422460	800610	488580	364700	335980	338490	218260	1340400	220750	385550
>tr|B9EZ35|B9EZ35_ORYSJ Putative uncharacterized protein OS=Oryza sativa subsp. japonica GN=OsJ_03210 PE=4 SV=1;>tr|I1NR61|I1NR61_ORYGL Uncharacterized protein OS=Oryza glaberrima PE=4 SV=1;>tr|B8A8C8|B8A8C8_ORYSI Putative uncharacterized protein OS=Oryza sativa subsp. indica GN=OsI_03466 PE=4 SV=1;>tr|Q5NAI9|Q5NAI9_ORYSJ Os01g0710000 protein OS=Oryza sativa subsp. japonica GN=P0456F08.15 PE=2 SV…	2	4.5	51.088	73069	390450	109180	185670	117470	93540	2063.5	3157.6	2438.4	31743	2573.9	5218.9
>tr|B8A8F0|B8A8F0_ORYSI Putative uncharacterized protein OS=Oryza sativa subsp. indica GN=OsI_04962 PE=3 SV=1;>tr|I1NUR3|I1NUR3_ORYGL Uncharacterized protein OS=Oryza glaberrima PE=3 SV=1;>tr|B9EVX0|B9EVX0_ORYSJ Putative uncharacterized protein OS=Oryza sativa subsp. japonica GN=OsJ_04571 PE=3 SV=1;>tr|Q5JJJ5|Q5JJJ5_ORYSJ Os01g0920400 protein OS=Oryza sativa subsp. japonica GN=B1793G04.8-1 PE=3 S…	2	3.3	94.534	28436	95407	39269	64988	44559	33491	45370	49695	28992	134640	27542	59725
>tr|B8A8G2|B8A8G2_ORYSI Putative uncharacterized protein OS=Oryza sativa subsp. indica GN=OsI_04995 PE=4 SV=1;>tr|Q5JKH1|Q5JKH1_ORYSJ Os01g0924900 protein OS=Oryza sativa subsp. japonica GN=B1033B05.16 PE=2 SV=1;>tr|J3L7C3|J3L7C3_ORYBR Uncharacterized protein OS=Oryza brachyantha GN=OB01G51290 PE=4 SV=1;>tr|Q762A2|Q762A2_ORYSJ BRI1-KD interacting protein 112 (Fragment) OS=Oryza sativa subsp. japo…	1	2.8	56.207	16044	97527	20980	39241	25057	17969	0	0	0	0	0	0
>tr|Q8S1Y0|Q8S1Y0_ORYSJ Putative transaldolase OS=Oryza sativa subsp. japonica GN=P0482D04.14 PE=3 SV=1;>tr|B8A8H2|B8A8H2_ORYSI Putative uncharacterized protein OS=Oryza sativa subsp. indica GN=OsI_05010 PE=3 SV=1;>tr|Q5JK10|Q5JK10_ORYSJ Os01g0926300 protein OS=Oryza sativa subsp. japonica GN=OSJNBa0093F16.14 PE=2 SV=1;>tr|B8A8G9|B8A8G9_ORYSI Putative uncharacterized protein OS=Oryza sativa subsp…	1	21.3	55.437	125860	828950	196750	359200	219290	156120	256150	279650	200880	1409600	186550	397250
>tr|B8A8I9|B8A8I9_ORYSI Putative uncharacterized protein OS=Oryza sativa subsp. indica GN=OsI_02026 PE=4 SV=1;>tr|I1NN79|I1NN79_ORYGL Uncharacterized protein OS=Oryza glaberrima PE=4 SV=1;>tr|Q8W084|Q8W084_ORYSJ Os01g0382400 protein OS=Oryza sativa subsp. japonica GN=OSJNBa0091E23.10 PE=2 SV=1;>tr|B9EWW2|B9EWW2_ORYSJ Putative uncharacterized protein OS=Oryza sativa subsp. japonica GN=OsJ_01863 PE…	1	6.6	18.334	24553	126350	32020	63179	29409	24417	29755	24152	22855	137330	17487	38809
>tr|B8A8L8|B8A8L8_ORYSI Putative uncharacterized protein OS=Oryza sativa subsp. indica GN=OsI_02088 PE=4 SV=1;>tr|I1NND9|I1NND9_ORYGL Uncharacterized protein OS=Oryza glaberrima PE=4 SV=1;>tr|Q943W1|Q943W1_ORYSJ Os01g0501800 protein OS=Oryza sativa subsp. japonica GN=B1080D07.27 PE=2 SV=1;>tr|J3L0A5|J3L0A5_ORYBR Uncharacterized protein OS=Oryza brachyantha GN=OB01G26610 PE=4 SV=1;>tr|A6N1E2|A6N1E…	7	26.1	34.891	178180	997600	259560	482450	308510	201930	285910	342690	199650	1690800	212390	429340
>tr|B8A926|B8A926_ORYSI Putative uncharacterized protein OS=Oryza sativa subsp. indica GN=OsI_03576 PE=3 SV=1;>tr|I1NRC7|I1NRC7_ORYGL Uncharacterized protein OS=Oryza glaberrima PE=3 SV=1;>tr|Q8GU81|Q8GU81_ORYSJ MDR-like ABC transporter OS=Oryza sativa subsp. japonica GN=mdr17 PE=3 SV=1;>tr|J3L3M7|J3L3M7_ORYBR Uncharacterized protein OS=Oryza brachyantha GN=OB01G38330 PE=3 SV=1	1	0.6	134.56	26580	114660	36744	64072	40468	33042	138700	142420	102820	579110	104760	191440
>tr|B8A971|B8A971_ORYSI Putative uncharacterized protein OS=Oryza sativa subsp. indica GN=OsI_05215 PE=3 SV=1;>tr|I1NV99|I1NV99_ORYGL Uncharacterized protein OS=Oryza glaberrima PE=3 SV=1;>tr|Q7FZ76|Q7FZ76_ORYSA UMP synthase OS=Oryza sativa GN=UMPS1 PE=2 SV=1;>tr|Q9LDN2|Q9LDN2_ORYSJ Os01g0951200 protein OS=Oryza sativa subsp. japonica GN=UMPS1 PE=2 SV=1;>tr|J3L7W1|J3L7W1_ORYBR Uncharacterized pro…	2	4	50.856	18862	101810	26203	50691	29592	23212	55898	54263	37520	283350	37375	73184
>tr|Q8LHG8|Q8LHG8_ORYSJ DNA-damage-repair/toleration protein-like OS=Oryza sativa subsp. japonica GN=OSJNBa0062A24.21 PE=4 SV=1;>tr|B8A9Q0|B8A9Q0_ORYSI Putative uncharacterized protein OS=Oryza sativa subsp. indica GN=OsI_02319 PE=4 SV=1;>tr|B9EXE9|B9EXE9_ORYSJ Putative uncharacterized protein OS=Oryza sativa subsp. japonica GN=OsJ_02139 PE=4 SV=1	1	5.4	33.281	12236	58273	17388	34325	20424	16382	0	0	0	0	0	0
>tr|B8AA11|B8AA11_ORYSI Ubiquitin carboxyl-terminal hydrolase OS=Oryza sativa subsp. indica GN=OsI_02374 PE=3 SV=1;>tr|I1NNX5|I1NNX5_ORYGL Ubiquitin carboxyl-terminal hydrolase OS=Oryza glaberrima PE=3 SV=1;>tr|J3L0Y7|J3L0Y7_ORYBR Ubiquitin carboxyl-terminal hydrolase OS=Oryza brachyantha GN=OB01G28930 PE=3 SV=1;>tr|Q5JK78|Q5JK78_ORYSJ Ubiquitin carboxyl-terminal hydrolase OS=Oryza sativa subsp. …	1	2.5	53.685	0	0	0	0	0	0	0	0	0	0	0	0
>tr|B8AAC8|B8AAC8_ORYSI Putative uncharacterized protein OS=Oryza sativa subsp. indica GN=OsI_02425 PE=4 SV=1;>tr|B9EXJ7|B9EXJ7_ORYSJ Putative uncharacterized protein OS=Oryza sativa subsp. japonica GN=OsJ_02228 PE=4 SV=1;>tr|I1P8J7|I1P8J7_ORYGL Uncharacterized protein OS=Oryza glaberrima PE=4 SV=1;>tr|B8AQ38|B8AQ38_ORYSI Putative uncharacterized protein OS=Oryza sativa subsp. indica GN=OsI_10395…	2	3.1	92.814	17967	99515	29275	51997	28849	24142	0	0	0	0	0	0
>tr|B9EXM2|B9EXM2_ORYSJ Putative uncharacterized protein OS=Oryza sativa subsp. japonica GN=OsJ_02282 PE=3 SV=1;>tr|I1NP67|I1NP67_ORYGL Uncharacterized protein OS=Oryza glaberrima PE=3 SV=1;>tr|B8AAD1|B8AAD1_ORYSI Putative uncharacterized protein OS=Oryza sativa subsp. indica GN=OsI_02498 PE=4 SV=1;>tr|J3L178|J3L178_ORYBR Uncharacterized protein OS=Oryza brachyantha GN=OB01G29840 PE=4 SV=1;>tr|Q0…	4	4.1	127.77	20716	122580	27322	52165	29622	21822	0	0	0	0	0	0
>tr|B8AB01|B8AB01_ORYSI Putative uncharacterized protein OS=Oryza sativa subsp. indica GN=OsI_01001 PE=3 SV=1;>tr|I1NLI9|I1NLI9_ORYGL Uncharacterized protein OS=Oryza glaberrima PE=3 SV=1;>tr|Q5N7Y9|Q5N7Y9_ORYSJ Putative D-isomer specific 2-hydroxyacid dehydrogenase OS=Oryza sativa subsp. japonica GN=P0452F10.23-2 PE=2 SV=1;>tr|Q8W0A4|Q8W0A4_ORYSJ Os01g0228600 protein OS=Oryza sativa subsp. japon…	1	5.3	50.842	0	297.07	1349.6	250.62	272.43	0	0	0	0	219.96	0	0
>tr|B9EUK1|B9EUK1_ORYSJ Putative uncharacterized protein OS=Oryza sativa subsp. japonica GN=OsJ_01025 PE=4 SV=1;>tr|B8AB31|B8AB31_ORYSI Putative uncharacterized protein OS=Oryza sativa subsp. indica GN=OsI_01059 PE=4 SV=1;>tr|Q9LI34|Q9LI34_ORYSJ Putative importin-alpha re-exporter OS=Oryza sativa subsp. japonica GN=P0708G02.9 PE=4 SV=1;>tr|I1NLM9|I1NLM9_ORYGL Uncharacterized protein OS=Oryza glab…	6	5.5	187.01	59549	429230	98997	195240	107460	79936	126260	140680	102270	688830	98900	206330
>tr|B8AB68|B8AB68_ORYSI Putative uncharacterized protein OS=Oryza sativa subsp. indica GN=OsI_02711 PE=4 SV=1;>tr|Q0JLH6|Q0JLH6_ORYSJ Os01g0600000 protein OS=Oryza sativa subsp. japonica GN=Os01g0600000 PE=2 SV=1;>tr|J3L1L8|J3L1L8_ORYBR Uncharacterized protein OS=Oryza brachyantha GN=OB01G31240 PE=4 SV=1;>tr|A2Y6V2|A2Y6V2_ORYSI Putative uncharacterized protein OS=Oryza sativa subsp. indica GN=OsI…	3	20.5	14.009	280770	1349200	396210	778610	428510	332400	274230	276030	186870	1369100	188620	430690
>tr|Q7F2H9|Q7F2H9_ORYSJ P0432B10.9 protein OS=Oryza sativa subsp. japonica GN=P0432B10.9 PE=4 SV=1;>tr|Q5VQR0|Q5VQR0_ORYSJ Os01g0812900 protein OS=Oryza sativa subsp. japonica GN=P0425G02.34 PE=4 SV=1;>tr|B8AB91|B8AB91_ORYSI Putative uncharacterized protein OS=Oryza sativa subsp. indica GN=OsI_04178 PE=4 SV=1;>tr|I1NSL9|I1NSL9_ORYGL Uncharacterized protein OS=Oryza glaberrima PE=4 SV=1;>tr|B9ETU6…	2	6	40.649	9553.3	52669	12508	22599	10450	9013.1	8201.1	7242.3	4820.5	39228	5805.8	9685
>tr|B8ABA2|B8ABA2_ORYSI Putative uncharacterized protein OS=Oryza sativa subsp. indica GN=OsI_04199 PE=4 SV=1;>tr|I1NSP1|I1NSP1_ORYGL Uncharacterized protein OS=Oryza glaberrima PE=4 SV=1;>tr|J3L575|J3L575_ORYBR Uncharacterized protein OS=Oryza brachyantha GN=OB01G43810 PE=4 SV=1;>tr|Q5N754|Q5N754_ORYSJ Os01g0815800 protein OS=Oryza sativa subsp. japonica GN=OSJNBa0085D07.41 PE=1 SV=1;>tr|B8B8G9|…	1	3	116.96	149470	972830	229640	446630	254500	175430	62242	63015	35300	682970	57663	110250
>tr|B8ABA7|B8ABA7_ORYSI Putative uncharacterized protein OS=Oryza sativa subsp. indica GN=OsI_04213 PE=4 SV=1;>tr|Q5QMK7|Q5QMK7_ORYSJ Os01g0817700 protein OS=Oryza sativa subsp. japonica GN=P0454H12.17 PE=2 SV=1;>tr|I1NSQ7|I1NSQ7_ORYGL Uncharacterized protein OS=Oryza glaberrima PE=4 SV=1;>tr|J3L589|J3L589_ORYBR Uncharacterized protein OS=Oryza brachyantha GN=OB01G43950 PE=4 SV=1;>tr|A2ZZ01|A2ZZ0…	7	30.6	60.761	218530	1855600	372000	675380	379010	252620	746570	853980	554180	4826900	571880	1150100
>tr|J3L5B2|J3L5B2_ORYBR Uncharacterized protein OS=Oryza brachyantha GN=OB01G44180 PE=4 SV=1;>tr|B8ABC6|B8ABC6_ORYSI Putative uncharacterized protein OS=Oryza sativa subsp. indica GN=OsI_04240 PE=4 SV=1;>tr|B9EU73|B9EU73_ORYSJ Putative uncharacterized protein OS=Oryza sativa subsp. japonica GN=OsJ_03898 PE=4 SV=1;>tr|I1NST3|I1NST3_ORYGL Uncharacterized protein OS=Oryza glaberrima PE=4 SV=1;>tr|Q5…	1	2.9	67.121	0	0	0	0	0	0	0	0	0	0	0	0
>tr|B9EY00|B9EY00_ORYSJ Putative uncharacterized protein OS=Oryza sativa subsp. japonica GN=OsJ_02553 PE=4 SV=1;>tr|B8ABJ9|B8ABJ9_ORYSI Putative uncharacterized protein OS=Oryza sativa subsp. indica GN=OsI_02797 PE=4 SV=1;>tr|H9CWR8|H9CWR8_ORYRU Receptor-like protein kinase 1 OS=Oryza rufipogon PE=2 SV=1;>tr|H9CWR9|H9CWR9_ORYSI Receptor-like protein kinase 1 OS=Oryza sativa subsp. indica PE=2 SV=…	2	3.2	76.923	19188	95137	28425	47763	29506	27787	6645.9	6248.2	4906.6	36238	3992	10302
>tr|B8ABW1|B8ABW1_ORYSI Putative uncharacterized protein OS=Oryza sativa subsp. indica GN=OsI_02873 PE=4 SV=1;>tr|B9EY28|B9EY28_ORYSJ Putative uncharacterized protein OS=Oryza sativa subsp. japonica GN=OsJ_02617 PE=4 SV=1;>tr|Q5ZDJ3|Q5ZDJ3_ORYSJ Acetyltransferase 1-like OS=Oryza sativa subsp. japonica GN=P0686E09.27-1 PE=4 SV=1;>tr|J3L1X5|J3L1X5_ORYBR Uncharacterized protein OS=Oryza brachyantha …	1	1.1	103.73	1821.7	20282	3269.2	6386.4	3329.3	2027.9	0	0	0	0	0	0
>tr|J3L1Y1|J3L1Y1_ORYBR Uncharacterized protein OS=Oryza brachyantha GN=OB01G32370 PE=4 SV=1;>tr|B8ABW4|B8ABW4_ORYSI Putative uncharacterized protein OS=Oryza sativa subsp. indica GN=OsI_02879 PE=4 SV=1;>tr|Q5ZBH8|Q5ZBH8_ORYSJ Os01g0618100 protein OS=Oryza sativa subsp. japonica GN=B1040D09.1 PE=4 SV=1;>tr|B8ABW6|B8ABW6_ORYSI Putative uncharacterized protein OS=Oryza sativa subsp. indica GN=OsI_0…	2	7.1	38.762	15045	74852	18351	29630	18238	13566	27215	28616	20254	207490	21762	48178
>tr|B8ACE9|B8ACE9_ORYSI Pyruvate kinase OS=Oryza sativa subsp. indica GN=OsI_04452 PE=3 SV=1;>tr|B9EYF5|B9EYF5_ORYSJ Pyruvate kinase OS=Oryza sativa subsp. japonica GN=OsJ_02894 PE=3 SV=1;>tr|I1NQC7|I1NQC7_ORYGL Pyruvate kinase OS=Oryza glaberrima PE=3 SV=1;>tr|J3L2K1|J3L2K1_ORYBR Pyruvate kinase OS=Oryza brachyantha GN=OB01G34570 PE=3 SV=1;>tr|Q0JKP1|Q0JKP1_ORYSJ Pyruvate kinase (Fragment) OS=Or…	2	5.3	65.87	2325.7	18699	3464.1	6090.5	3253	2360.3	2944.2	3276.2	2407.9	13317	2302.4	5425.8
>tr|B8ACF5|B8ACF5_ORYSI Phosphorylase OS=Oryza sativa subsp. indica GN=OsI_04460 PE=3 SV=1;>tr|I1NTE2|I1NTE2_ORYGL Phosphorylase OS=Oryza glaberrima PE=3 SV=1;>tr|Q8LQ33|Q8LQ33_ORYSJ Phosphorylase OS=Oryza sativa subsp. japonica GN=P0529H11.34 PE=2 SV=1;>tr|Q9FPE6|Q9FPE6_ORYSA Phosphorylase (Fragment) OS=Oryza sativa PE=2 SV=1	1	1.5	94.443	6469.9	39655	8623.2	13724	7640.6	5431	7000.5	5527.7	3911.5	41487	4096.3	8803.2
>tr|B8ACS3|B8ACS3_ORYSI Putative uncharacterized protein OS=Oryza sativa subsp. indica GN=OsI_00025 PE=4 SV=1;>tr|B9EYR4|B9EYR4_ORYSJ Putative uncharacterized protein OS=Oryza sativa subsp. japonica GN=OsJ_00022 PE=4 SV=1;>tr|Q0JRG3|Q0JRG3_ORYSJ Os01g0102700 protein OS=Oryza sativa subsp. japonica GN=Os01g0102700 PE=4 SV=1;>tr|B7ENG6|B7ENG6_ORYSJ cDNA clone:J023002L13, full insert sequence OS=Ory…	4	4.3	150.17	67475	303400	98314	202530	102930	87645	232990	220270	158670	1191600	178410	386650
>tr|B9EZ83|B9EZ83_ORYSJ Fructose-bisphosphate aldolase OS=Oryza sativa subsp. japonica GN=OsJ_00159 PE=3 SV=1;>tr|B8ACY2|B8ACY2_ORYSI Putative uncharacterized protein OS=Oryza sativa subsp. indica GN=OsI_00149 PE=4 SV=1;>tr|I1NJR7|I1NJR7_ORYGL Fructose-bisphosphate aldolase OS=Oryza glaberrima PE=3 SV=1;>tr|Q94JJ0|Q94JJ0_ORYSJ Fructose-bisphosphate aldolase OS=Oryza sativa subsp. japonica GN=P049…	5	4	188.48	157550	992830	222490	462840	274770	177330	53830	55836	36378	252240	37207	74912
>tr|I1NJT6|I1NJT6_ORYGL Uncharacterized protein OS=Oryza glaberrima PE=4 SV=1;>tr|B8ACZ5|B8ACZ5_ORYSI Putative uncharacterized protein OS=Oryza sativa subsp. indica GN=OsI_00169 PE=4 SV=1;>tr|Q5ZEN1|Q5ZEN1_ORYSJ Os01g0120800 protein OS=Oryza sativa subsp. japonica GN=P0684C01.5-1 PE=4 SV=1;>tr|Q70Z43|Q70Z43_ORYSA Translation initiation factor 3 OS=Oryza sativa GN=eIF3a PE=2 SV=1	1	1	114.06	12204	123510	22442	40670	22072	12052	7517.2	9301.2	4702.5	77259	6431.7	12847
>tr|B8AD25|B8AD25_ORYSI Putative uncharacterized protein OS=Oryza sativa subsp. indica GN=OsI_00236 PE=4 SV=1;>tr|Q9LGA3|Q9LGA3_ORYSJ Os01g0128400 protein OS=Oryza sativa subsp. japonica GN=P0408F06.4 PE=4 SV=1;>tr|J3KW23|J3KW23_ORYBR Uncharacterized protein OS=Oryza brachyantha GN=OB01G11790 PE=4 SV=1	3	5.1	63.316	19318	92804	27839	49179	27640	21480	0	0	0	0	0	0
>tr|I1NJY0|I1NJY0_ORYGL Uncharacterized protein OS=Oryza glaberrima PE=4 SV=1;>tr|Q0JQZ2|Q0JQZ2_ORYSJ Os01g0130400 protein OS=Oryza sativa subsp. japonica GN=Os01g0130400 PE=2 SV=1;>tr|B8AD31|B8AD31_ORYSI Putative uncharacterized protein OS=Oryza sativa subsp. indica GN=OsI_00249 PE=4 SV=1;>tr|Q9LGC6|Q9LGC6_ORYSJ Putative alpha-glucosidase OS=Oryza sativa subsp. japonica GN=P0504H10.9 PE=4 SV=1;>…	3	3	102.98	17877	88777	24187	43889	23893	18748	48306	52770	35233	259710	33594	63971
>tr|Q0JQX6|Q0JQX6_ORYSJ Os01g0133400 protein (Fragment) OS=Oryza sativa subsp. japonica GN=Os01g0133400 PE=3 SV=1;>tr|Q5ZCN2|Q5ZCN2_ORYSJ Putative hexose transporter OS=Oryza sativa subsp. japonica GN=OSJNBa0083M16.20 PE=3 SV=1;>tr|B8AD38|B8AD38_ORYSI Putative uncharacterized protein OS=Oryza sativa subsp. indica GN=OsI_00269 PE=3 SV=1;>tr|B9EZD0|B9EZD0_ORYSJ Putative uncharacterized protein OS=O…	2	4.2	56.501	9471.8	28951	6327.4	11028	6122.1	4355	26034	27428	18080	131280	21576	40039
>tr|B8ADR9|B8ADR9_ORYSI Putative uncharacterized protein OS=Oryza sativa subsp. indica GN=OsI_06236 PE=4 SV=1;>tr|I1NY84|I1NY84_ORYGL Uncharacterized protein OS=Oryza glaberrima PE=4 SV=1;>tr|Q6H7M1|Q6H7M1_ORYSJ Os02g0196800 protein OS=Oryza sativa subsp. japonica GN=OJ1524_D08.17 PE=2 SV=1	1	2.3	47.118	47118	235290	66462	119780	70682	50949	100420	103350	74038	415820	68946	138270
>tr|J3LAM7|J3LAM7_ORYBR Uncharacterized protein OS=Oryza brachyantha GN=OB02G16940 PE=3 SV=1;>tr|B8B4N6|B8B4N6_ORYSI Putative uncharacterized protein OS=Oryza sativa subsp. indica GN=OsI_23654 PE=3 SV=1;>tr|C0J9X5|C0J9X5_ORYNI 26S protease regulatory subunit S10B OS=Oryza nivara PE=3 SV=1;>tr|I1Q3I7|I1Q3I7_ORYGL Uncharacterized protein OS=Oryza glaberrima PE=3 SV=1;>tr|B8ADT3|B8ADT3_ORYSI Putativ…	2	8.2	53.287	809.81	4361.8	420.02	1720.2	895.14	694.12	19806	19991	13296	130950	15145	30785
>tr|B8ADV0|B8ADV0_ORYSI Putative uncharacterized protein OS=Oryza sativa subsp. indica GN=OsI_06304 PE=4 SV=1;>tr|B9F3X8|B9F3X8_ORYSJ Putative uncharacterized protein OS=Oryza sativa subsp. japonica GN=OsJ_05823 PE=4 SV=1;>tr|I1NYE8|I1NYE8_ORYGL Uncharacterized protein OS=Oryza glaberrima PE=4 SV=1;>tr|Q0E2X7|Q0E2X7_ORYSJ Os02g0205200 protein (Fragment) OS=Oryza sativa subsp. japonica GN=Os02g020…	2	5	40.143	0	0	0	0	0	0	213430	237760	160390	1346100	173740	314940
>tr|B8ADY7|B8ADY7_ORYSI Putative uncharacterized protein OS=Oryza sativa subsp. indica GN=OsI_07685 PE=4 SV=1;>tr|I1P1D3|I1P1D3_ORYGL Uncharacterized protein OS=Oryza glaberrima PE=4 SV=1;>tr|J3LDX5|J3LDX5_ORYBR Uncharacterized protein OS=Oryza brachyantha GN=OB02G28420 PE=4 SV=1;>tr|Q84VC8|Q84VC8_ORYSJ Gamma hydroxybutyrate dehydrogenase-like protein OS=Oryza sativa subsp. japonica GN=OJ1712_E04…	1	5.8	30.496	0	0	0	0	0	0	0	0	0	0	0	0
>tr|J3LIP3|J3LIP3_ORYBR Eukaryotic translation initiation factor 3 subunit G OS=Oryza brachyantha GN=OB02G45100 PE=3 SV=1;>tr|J3LHU5|J3LHU5_ORYBR Eukaryotic translation initiation factor 3 subunit G OS=Oryza brachyantha GN=OB02G42120 PE=3 SV=1;>tr|B8AE20|B8AE20_ORYSI Eukaryotic translation initiation factor 3 subunit G OS=Oryza sativa subsp. indica GN=OsI_09223 PE=3 SV=1;>tr|I1P505|I1P505_ORYGL E…	2	9.6	32.002	0	0	0	0	0	0	47491	51970	32621	229840	35230	64792
>tr|I1NYJ8|I1NYJ8_ORYGL Uncharacterized protein OS=Oryza glaberrima PE=4 SV=1;>tr|B8AE67|B8AE67_ORYSI Putative uncharacterized protein OS=Oryza sativa subsp. indica GN=OsI_06364 PE=4 SV=1;>tr|Q6H8A9|Q6H8A9_ORYSJ NAC6 OS=Oryza sativa subsp. japonica GN=OJ1006_D05.18 PE=2 SV=1	1	5.9	28.403	10664	69698	16077	27262	15308	12497	20929	20453	11411	107100	15513	29846
>tr|B8AE84|B8AE84_ORYSI Putative uncharacterized protein OS=Oryza sativa subsp. indica GN=OsI_06402 PE=4 SV=1	1	23	54.117	12366	54641	17684	30694	18798	13949	20929	17124	11133	105780	15196	26838
>tr|B9FRR9|B9FRR9_ORYSJ Putative uncharacterized protein OS=Oryza sativa subsp. japonica GN=OsJ_20291 PE=4 SV=1;>tr|C7IZ82|C7IZ82_ORYSJ Os02g0804150 protein (Fragment) OS=Oryza sativa subsp. japonica GN=Os02g0804150 PE=4 SV=1;>tr|B8AEE7|B8AEE7_ORYSI Putative uncharacterized protein OS=Oryza sativa subsp. indica GN=OsI_09334 PE=4 SV=1;>tr|B9F436|B9F436_ORYSJ Putative uncharacterized protein OS=Ory…	1	5.7	19.184	65172	555120	98472	211160	114800	72338	25246	22913	12875	232900	16948	36261
>tr|B8AEF1|B8AEF1_ORYSI Putative uncharacterized protein OS=Oryza sativa subsp. indica GN=OsI_09347 PE=4 SV=1;>tr|Q6K840|Q6K840_ORYSJ Os02g0805600 protein OS=Oryza sativa subsp. japonica GN=OJ1548_F12.23 PE=2 SV=1;>tr|I1P5B7|I1P5B7_ORYGL Uncharacterized protein (Fragment) OS=Oryza glaberrima PE=4 SV=1	1	4.9	34.298	2161	11853	3128.6	5317.5	3510.7	2830.6	2081	2212.9	1233.5	18635	2022.1	3416
>tr|B8AEH4|B8AEH4_ORYSI Aspartate aminotransferase OS=Oryza sativa subsp. indica GN=OsI_09291 PE=3 SV=1;>tr|I1P570|I1P570_ORYGL Aspartate aminotransferase OS=Oryza glaberrima PE=3 SV=1;>tr|Q6KAJ2|Q6KAJ2_ORYSJ Aspartate aminotransferase OS=Oryza sativa subsp. japonica GN=OJ1004_E04.34 PE=2 SV=1;>tr|Q84V24|Q84V24_ORYSA Aspartate aminotransferase (Fragment) OS=Oryza sativa PE=2 SV=1;>tr|J3LI12|J3LI1…	4	12.9	50.35	24933	163240	40925	72934	40214	29341	0	0	0	0	0	0
>tr|Q0E2K1|Q0E2K1_ORYSJ Citrate synthase (Fragment) OS=Oryza sativa subsp. japonica GN=Os02g0232400 PE=3 SV=1;>tr|B8AEK0|B8AEK0_ORYSI Citrate synthase OS=Oryza sativa subsp. indica GN=OsI_06467 PE=3 SV=1;>tr|I1NYS4|I1NYS4_ORYGL Citrate synthase OS=Oryza glaberrima PE=3 SV=1;>tr|Q6EUF8|Q6EUF8_ORYSJ Citrate synthase OS=Oryza sativa subsp. japonica GN=OJ1705_E12.26 PE=2 SV=1;>tr|B9F4F6|B9F4F6_ORYSJ …	2	5.9	58.913	31666	134330	42350	79662	47639	33393	60427	65530	41145	238200	39174	74656
>tr|B9F4C9|B9F4C9_ORYSJ Putative uncharacterized protein OS=Oryza sativa subsp. japonica GN=OsJ_05944 PE=4 SV=1;>tr|B8AEL6|B8AEL6_ORYSI Putative uncharacterized protein OS=Oryza sativa subsp. indica GN=OsI_06421 PE=4 SV=1	2	7	68.394	0	0	0	0	0	0	19891	23793	15071	103960	16297	35574
>tr|I1Q2X9|I1Q2X9_ORYGL Aspartate aminotransferase OS=Oryza glaberrima PE=3 SV=1;>tr|Q0DBN4|Q0DBN4_ORYSJ Aspartate aminotransferase OS=Oryza sativa subsp. japonica GN=Os06g0548000 PE=2 SV=1;>tr|B8AEL7|B8AEL7_ORYSI Aspartate aminotransferase OS=Oryza sativa subsp. indica GN=OsI_06490 PE=3 SV=1;>tr|I1NYU4|I1NYU4_ORYGL Aspartate aminotransferase OS=Oryza glaberrima PE=3 SV=1;>tr|Q6EUS6|Q6EUS6_ORYSJ …	2	4.4	51.82	0	0	0	0	0	0	33326	33199	21642	144810	24688	48728
>tr|B8AEQ9|B8AEQ9_ORYSI Elongation factor Tu OS=Oryza sativa subsp. indica GN=OsI_07899 PE=3 SV=1;>tr|I1P1T5|I1P1T5_ORYGL Elongation factor Tu OS=Oryza glaberrima PE=3 SV=1;>tr|Q6ZI53|Q6ZI53_ORYSJ Elongation factor Tu OS=Oryza sativa subsp. japonica GN=OJ1126_D09.31-1 PE=2 SV=1;>tr|Q8W2C3|Q8W2C3_ORYSA Elongation factor Tu OS=Oryza sativa GN=tufA PE=3 SV=1;>tr|Q9SEF8|Q9SEF8_ORYSA Elongation factor…	9	22.7	55.507	193710	1319300	288140	495740	314530	226650	110510	121430	73120	1010800	96904	166690
>tr|B8AEX3|B8AEX3_ORYSI Putative uncharacterized protein OS=Oryza sativa subsp. indica GN=OsI_06526 PE=3 SV=1;>tr|I1NYX7|I1NYX7_ORYGL Uncharacterized protein OS=Oryza glaberrima PE=3 SV=1;>tr|Q6EUD7|Q6EUD7_ORYSJ Os02g0244700 protein OS=Oryza sativa subsp. japonica GN=OJ1134_F06.2-1 PE=2 SV=1;>tr|Q9FYX8|Q9FYX8_ORYSA Phosphoenolpyruvate carboxylase OS=Oryza sativa PE=2 SV=1;>tr|B9F4R1|B9F4R1_ORYSJ …	3	6.1	109.99	109570	625870	157380	284780	166680	120680	158780	170940	107470	1115800	120540	233640
>tr|B8AEZ5|B8AEZ5_ORYSI Putative uncharacterized protein OS=Oryza sativa subsp. indica GN=OsI_06572 PE=4 SV=1;>tr|I1NZ10|I1NZ10_ORYGL Uncharacterized protein OS=Oryza glaberrima PE=4 SV=1	1	38.8	54.062	6672100	21359000	15231000	16977000	5431300	10028000	8403400	4602900	4959700	29059000	6915300	22693000
>tr|B9F4M2|B9F4M2_ORYSJ Putative uncharacterized protein OS=Oryza sativa subsp. japonica GN=OsJ_08959 PE=3 SV=1;>tr|J3LIL8|J3LIL8_ORYBR Uncharacterized protein OS=Oryza brachyantha GN=OB02G44850 PE=3 SV=1;>tr|B8AF60|B8AF60_ORYSI Putative uncharacterized protein OS=Oryza sativa subsp. indica GN=OsI_09528 PE=3 SV=1;>tr|Q6K7R4|Q6K7R4_ORYSJ Putative ABC transporter OS=Oryza sativa subsp. japonica GN=…	2	4.3	80.498	0	0	0	0	0	0	0	0	0	0	0	0
>tr|B9F4N1|B9F4N1_ORYSJ Putative uncharacterized protein OS=Oryza sativa subsp. japonica GN=OsJ_08972 PE=4 SV=1;>tr|Q6K7P6|Q6K7P6_ORYSJ Os02g0828500 protein OS=Oryza sativa subsp. japonica GN=P0452F04.40 PE=4 SV=1;>tr|B8AF69|B8AF69_ORYSI Putative uncharacterized protein OS=Oryza sativa subsp. indica GN=OsI_09541 PE=4 SV=1;>tr|I1P5S8|I1P5S8_ORYGL Uncharacterized protein OS=Oryza glaberrima PE=4 SV…	2	3.5	74.159	24829	159240	33037	65417	38247	26961	7540.2	5783.8	3527.5	38258	3699.2	7199.1
>tr|B8AFH3|B8AFH3_ORYSI Putative uncharacterized protein OS=Oryza sativa subsp. indica GN=OsI_08011 PE=4 SV=1;>tr|I1P232|I1P232_ORYGL Uncharacterized protein OS=Oryza glaberrima PE=4 SV=1;>tr|B9F104|B9F104_ORYSJ Putative uncharacterized protein OS=Oryza sativa subsp. japonica GN=OsJ_07472 PE=4 SV=1;>tr|J3KUI3|J3KUI3_ORYBR Uncharacterized protein OS=Oryza brachyantha GN=OB0054G10070 PE=4 SV=1;>tr|…	3	7	61.075	4353.3	42070	7404	13431	7715.1	4420.8	14517	13909	9017.3	100420	9952.7	18339
>tr|B9FR03|B9FR03_ORYSJ Putative uncharacterized protein OS=Oryza sativa subsp. japonica GN=OsJ_22734 PE=4 SV=1;>tr|Q6K963|Q6K963_ORYSJ Putative callose synthase 1 catalytic subunit OS=Oryza sativa subsp. japonica GN=OJ1149_C12.24 PE=4 SV=1;>tr|Q5Z5B8|Q5Z5B8_ORYSJ Putative callose synthase 1 catalytic subunit OS=Oryza sativa subsp. japonica GN=OSJNBa0069C14.2 PE=4 SV=1;>tr|J3MHU9|J3MHU9_ORYBR Unc…	1	0.7	227.63	0	0	0	0	0	0	0	0	0	0	0	0
>tr|B8AG03|B8AG03_ORYSI Putative uncharacterized protein OS=Oryza sativa subsp. indica GN=OsI_08254 PE=4 SV=1;>tr|B9F1C2|B9F1C2_ORYSJ Putative uncharacterized protein OS=Oryza sativa subsp. japonica GN=OsJ_07704 PE=4 SV=1;>tr|I1P2K0|I1P2K0_ORYGL Uncharacterized protein OS=Oryza glaberrima PE=4 SV=1;>tr|Q6H660|Q6H660_ORYSJ Os02g0644100 protein OS=Oryza sativa subsp. japonica GN=OJ1282_H11.17 PE=4 …	3	5.7	66.863	5654	29408	8130.5	15144	10530	7331.9	101160	118550	79555	535740	78328	154190
>tr|B8AGA6|B8AGA6_ORYSI Putative uncharacterized protein OS=Oryza sativa subsp. indica GN=OsI_06963 PE=4 SV=1;>tr|B9F5B9|B9F5B9_ORYSJ Putative uncharacterized protein OS=Oryza sativa subsp. japonica GN=OsJ_06467 PE=4 SV=1;>tr|Q6EQX0|Q6EQX0_ORYSJ Putative glutathione transferase OS=Oryza sativa subsp. japonica GN=OSJNBa0086N11.18 PE=4 SV=1	1	3.8	41.07	15005	89934	23231	39909	22751	17863	0	0	0	0	0	0
>tr|J3LFK6|J3LFK6_ORYBR Uncharacterized protein OS=Oryza brachyantha GN=OB02G34230 PE=4 SV=1;>tr|B8AGD0|B8AGD0_ORYSI Putative uncharacterized protein OS=Oryza sativa subsp. indica GN=OsI_08378 PE=4 SV=1;>tr|I1P2W7|I1P2W7_ORYGL Uncharacterized protein OS=Oryza glaberrima PE=4 SV=1;>tr|Q6ESI7|Q6ESI7_ORYSJ Os02g0664300 protein OS=Oryza sativa subsp. japonica GN=P0461B08.4-1 PE=4 SV=1;>tr|B9F1I6|B9F1…	3	2.4	148.91	7311.4	47842	10211	18532	10716	7449.5	7986.9	8340.3	5382.2	58526	6969.7	10499
>tr|B8AGL8|B8AGL8_ORYSI Putative uncharacterized protein OS=Oryza sativa subsp. indica GN=OsI_06998 PE=3 SV=1;>tr|B9F5D5|B9F5D5_ORYSJ Putative uncharacterized protein OS=Oryza sativa subsp. japonica GN=OsJ_06499 PE=3 SV=1;>tr|I1NZW6|I1NZW6_ORYGL Uncharacterized protein OS=Oryza glaberrima PE=3 SV=1;>tr|J3LCC6|J3LCC6_ORYBR Uncharacterized protein OS=Oryza brachyantha GN=OB02G22930 PE=3 SV=1;>tr|Q6…	1	7	48.828	2837.5	19370	5072.7	8492.7	5075.2	4085.3	1350.9	1407.4	576.58	12699	1482.9	2583.3
>tr|J3LG11|J3LG11_ORYBR Uncharacterized protein OS=Oryza brachyantha GN=OB02G35780 PE=4 SV=1;>tr|B8AGS8|B8AGS8_ORYSI Putative uncharacterized protein OS=Oryza sativa subsp. indica GN=OsI_08537 PE=4 SV=1;>tr|Q6ZGS9|Q6ZGS9_ORYSJ Os02g0690800 protein OS=Oryza sativa subsp. japonica GN=OJ1148_D05.1 PE=2 SV=1	1	2	49.499	33213	183550	46448	83402	49658	33821	53125	60190	36998	294250	36045	74642
>tr|B8AGV6|B8AGV6_ORYSI Putative uncharacterized protein OS=Oryza sativa subsp. indica GN=OsI_05469 PE=3 SV=1;>tr|I1NWB6|I1NWB6_ORYGL Uncharacterized protein OS=Oryza glaberrima PE=3 SV=1;>tr|Q6ZFJ9|Q6ZFJ9_ORYSJ 60 kDa chaperonin beta subunit OS=Oryza sativa subsp. japonica GN=OJ1435_F07.26 PE=2 SV=1	3	21.4	63.797	15216	98576	23938	44723	33545	17357	25543	30652	16904	169320	21753	42481
>tr|B8AGY8|B8AGY8_ORYSI Putative uncharacterized protein OS=Oryza sativa subsp. indica GN=OsI_05669 PE=4 SV=1;>tr|I1NWT0|I1NWT0_ORYGL Uncharacterized protein OS=Oryza glaberrima PE=4 SV=1;>tr|Q6Z702|Q6Z702_ORYSJ Os02g0125100 protein OS=Oryza sativa subsp. japonica GN=P0575F10.36 PE=2 SV=1;>tr|J3L973|J3L973_ORYBR Uncharacterized protein OS=Oryza brachyantha GN=OB02G11900 PE=4 SV=1	2	5.8	55.54	36844	153690	57123	100450	58246	46310	14631	12398	10106	58502	11357	24675
>tr|Q0DY86|Q0DY86_ORYSJ Os02g0709200 protein OS=Oryza sativa subsp. japonica GN=Os02g0709200 PE=2 SV=1;>tr|B8AHA9|B8AHA9_ORYSI Putative uncharacterized protein OS=Oryza sativa subsp. indica GN=OsI_08645 PE=3 SV=1;>tr|Q6YV10|Q6YV10_ORYSJ Putative histidinol-phosphate transaminase OS=Oryza sativa subsp. japonica GN=OSJNBb0060O16.41 PE=3 SV=1;>tr|J3LGC5|J3LGC5_ORYBR Uncharacterized protein OS=Oryza …	2	7.1	47.058	6188.5	43733	8499.6	16327	7233.2	6597.8	9475.7	10350	6456.8	93611	8758.7	15462
>tr|I1Q214|I1Q214_ORYGL Uncharacterized protein OS=Oryza glaberrima PE=4 SV=1;>tr|B8B1A6|B8B1A6_ORYSI Putative uncharacterized protein OS=Oryza sativa subsp. indica GN=OsI_22776 PE=4 SV=1;>tr|J3MQR1|J3MQR1_ORYBR Uncharacterized protein OS=Oryza brachyantha GN=OB08G14400 PE=4 SV=1;>tr|Q0DCI1|Q0DCI1_ORYSJ Os06g0326400 protein OS=Oryza sativa subsp. japonica GN=Os06g0326400 PE=2 SV=1;>tr|B8AHL5|B8AH…	1	1.3	68.723	11407	91373	17073	31782	17334	11659	6071.9	5654.2	3339.8	45130	4622.6	7214.3
>tr|B9F2C1|B9F2C1_ORYSJ Putative uncharacterized protein OS=Oryza sativa subsp. japonica GN=OsJ_08121 PE=4 SV=1;>tr|B8AHP7|B8AHP7_ORYSI Putative uncharacterized protein OS=Oryza sativa subsp. indica GN=OsI_08665 PE=4 SV=1;>tr|I1P3I9|I1P3I9_ORYGL Uncharacterized protein OS=Oryza glaberrima PE=4 SV=1;>tr|J3LGE4|J3LGE4_ORYBR Uncharacterized protein OS=Oryza brachyantha GN=OB02G37110 PE=4 SV=1;>tr|Q6…	2	1.9	147.69	10221	60571	13259	24796	13221	10284	0	0	0	0	0	0
>tr|B8AHT7|B8AHT7_ORYSI Ribulose bisphosphate carboxylase small chain OS=Oryza sativa subsp. indica GN=OsI_05882 PE=3 SV=1;>tr|I1NXC3|I1NXC3_ORYGL Ribulose bisphosphate carboxylase small chain OS=Oryza glaberrima PE=3 SV=1;>tr|Q67IU5|Q67IU5_ORYSJ Ribulose bisphosphate carboxylase small chain OS=Oryza sativa subsp. japonica GN=P0463E12.1 PE=3 SV=1;>tr|J3L9M6|J3L9M6_ORYBR Ribulose bisphosphate carb…	3	16.4	20.594	151460	874110	223140	405460	252630	166670	14417	14060	8928.2	88243	10766	18653
>tr|J3LWU4|J3LWU4_ORYBR Uncharacterized protein OS=Oryza brachyantha GN=OB04G16190 PE=4 SV=1;>tr|B8AHZ2|B8AHZ2_ORYSI Putative uncharacterized protein OS=Oryza sativa subsp. indica GN=OsI_07188 PE=4 SV=1;>tr|B9EZZ2|B9EZZ2_ORYSJ Putative uncharacterized protein OS=Oryza sativa subsp. japonica GN=OsJ_06714 PE=4 SV=1;>tr|B9FEH2|B9FEH2_ORYSJ Putative uncharacterized protein OS=Oryza sativa subsp. japo…	1	1.2	119.6	0	0	0	0	0	0	0	0	0	0	0	0
>tr|B8AI10|B8AI10_ORYSI Putative uncharacterized protein OS=Oryza sativa subsp. indica GN=OsI_08800 PE=3 SV=1;>tr|Q9LRI6|Q9LRI6_ORYSJ Mitochondrial aldehyde dehydrogenase ALDH2a OS=Oryza sativa subsp. japonica GN=Aldh2a PE=2 SV=1;>tr|I1P3W3|I1P3W3_ORYGL Uncharacterized protein OS=Oryza glaberrima PE=3 SV=1;>tr|Q6YWQ9|Q6YWQ9_ORYSJ Putative mitochondrial aldehyde dehydrogenase ALDH2a OS=Oryza sativ…	3	9.4	58.886	38073	252300	66000	115330	59900	50512	0	0	0	0	0	0
>tr|B8AI21|B8AI21_ORYSI Putative uncharacterized protein OS=Oryza sativa subsp. indica GN=OsI_08819 PE=4 SV=1;>tr|I1P3Y3|I1P3Y3_ORYGL Uncharacterized protein OS=Oryza glaberrima PE=4 SV=1;>tr|Q6Z2K0|Q6Z2K0_ORYSJ Os02g0732500 protein OS=Oryza sativa subsp. japonica GN=P0643A10.22 PE=2 SV=1	1	7.6	20.62	2567.9	15250	3197.1	6765.9	3726.8	2382.8	0	0	0	0	0	0
>tr|J3LGV4|J3LGV4_ORYBR Uncharacterized protein OS=Oryza brachyantha GN=OB02G38710 PE=4 SV=1;>tr|B8AI32|B8AI32_ORYSI Putative uncharacterized protein OS=Oryza sativa subsp. indica GN=OsI_08851 PE=4 SV=1;>tr|I1P416|I1P416_ORYGL Uncharacterized protein OS=Oryza glaberrima PE=4 SV=1;>tr|Q6Z744|Q6Z744_ORYSJ Os02g0736400 protein OS=Oryza sativa subsp. japonica GN=P0487D09.22 PE=2 SV=1	2	5.8	45.286	4243.9	31227	5483.9	10917	5486	4403.9	0	0	0	0	0	0
>tr|B8AIH2|B8AIH2_ORYSI Putative uncharacterized protein OS=Oryza sativa subsp. indica GN=OsI_06015 PE=3 SV=1;>tr|Q6H6C7|Q6H6C7_ORYSJ Phosphoglycerate kinase OS=Oryza sativa subsp. japonica GN=P0669G09.19 PE=2 SV=1;>tr|Q09HR2|Q09HR2_ORYSI Phosphoglycerate kinase OS=Oryza sativa subsp. indica PE=2 SV=1;>tr|Q09HR1|Q09HR1_ORYSI Phosphoglycerate kinase OS=Oryza sativa subsp. indica PE=2 SV=1;>tr|A6N1…	1	50.7	42.107	1074800	6167300	1686100	3237200	1837400	1356600	988340	1093100	669390	6201000	779230	1681300
>tr|B8AIH4|B8AIH4_ORYSI Putative uncharacterized protein OS=Oryza sativa subsp. indica GN=OsI_06001 PE=4 SV=1;>tr|Q6H4V4|Q6H4V4_ORYSJ Os02g0167700 protein OS=Oryza sativa subsp. japonica GN=OSJNBa0085K21.46 PE=2 SV=1;>tr|J3L9X3|J3L9X3_ORYBR Uncharacterized protein OS=Oryza brachyantha GN=OB02G14400 PE=4 SV=1;>tr|I1NXL8|I1NXL8_ORYGL Uncharacterized protein OS=Oryza glaberrima PE=4 SV=1;>tr|B9F399|…	10	9.8	134.27	72483	469010	111360	208640	108920	87704	134550	144040	98420	924060	106750	204140
>tr|B8AII7|B8AII7_ORYSI Putative uncharacterized protein OS=Oryza sativa subsp. indica GN=OsI_06021 PE=4 SV=1;>tr|Q6H6B9|Q6H6B9_ORYSJ Os02g0169900 protein OS=Oryza sativa subsp. japonica GN=P0669G09.32 PE=2 SV=1;>tr|I1NXN7|I1NXN7_ORYGL Uncharacterized protein OS=Oryza glaberrima PE=4 SV=1	1	6.3	38.91	0	0	0	0	0	0	6663.9	2713.7	1477.5	13311	2172.9	4916.7
>tr|B8AII9|B8AII9_ORYSI Putative uncharacterized protein OS=Oryza sativa subsp. indica GN=OsI_06028 PE=3 SV=1;>tr|I1NXP6|I1NXP6_ORYGL Uncharacterized protein OS=Oryza glaberrima PE=3 SV=1;>tr|Q6H703|Q6H703_ORYSJ Os02g0171100 protein OS=Oryza sativa subsp. japonica GN=P0030G02.26 PE=2 SV=1;>tr|J3LA04|J3LA04_ORYBR Uncharacterized protein OS=Oryza brachyantha GN=OB02G14710 PE=3 SV=1	1	10.2	43.317	11420	61850	18591	28412	16910	13170	8934.9	8852.4	6445.1	42209	8233.9	12956
>tr|I1P0R9|I1P0R9_ORYGL Uncharacterized protein OS=Oryza glaberrima PE=4 SV=1;>tr|B8AIN5|B8AIN5_ORYSI Putative uncharacterized protein OS=Oryza sativa subsp. indica GN=OsI_07416 PE=4 SV=1;>tr|B9F093|B9F093_ORYSJ Putative uncharacterized protein OS=Oryza sativa subsp. japonica GN=OsJ_06915 PE=4 SV=1;>tr|C7IYS6|C7IYS6_ORYSJ Os02g0517600 protein OS=Oryza sativa subsp. japonica GN=Os02g0517600 PE=4 S…	1	1.7	65.061	593240	750340	1566400	983800	213100	995270	291320	94488	153240	364630	259710	745000
>tr|I1P4C2|I1P4C2_ORYGL Uncharacterized protein OS=Oryza glaberrima PE=4 SV=1;>tr|Q6Z8I7|Q6Z8I7_ORYSJ Os02g0752200 protein OS=Oryza sativa subsp. japonica GN=P0431B06.43 PE=4 SV=1;>tr|B8AIS2|B8AIS2_ORYSI Putative uncharacterized protein OS=Oryza sativa subsp. indica GN=OsI_08964 PE=4 SV=1;>tr|J3LH53|J3LH53_ORYBR Uncharacterized protein OS=Oryza brachyantha GN=OB02G39700 PE=4 SV=1;>tr|A2X9P0|A2X9P…	11	16.3	84.34	315290	1923500	428980	867910	499220	317400	591740	657460	417690	3229600	377490	735150
>tr|B8AJ45|B8AJ45_ORYSI Putative uncharacterized protein OS=Oryza sativa subsp. indica GN=OsI_09074 PE=3 SV=1;>tr|I1P4M2|I1P4M2_ORYGL Uncharacterized protein OS=Oryza glaberrima PE=3 SV=1;>tr|O80414|O80414_ORYSJ Mitochondrial phosphate transporter OS=Oryza sativa subsp. japonica GN=OJ1004_A11.29 PE=2 SV=1;>tr|J3L8I1|J3L8I1_ORYBR Uncharacterized protein OS=Oryza brachyantha GN=OB0216G10010 PE=3 SV…	7	21.2	38.959	231340	1440400	362410	733610	370280	282030	559420	606250	403510	2803600	395950	838090
>tr|J3LDL3|J3LDL3_ORYBR Uncharacterized protein OS=Oryza brachyantha GN=OB02G27300 PE=4 SV=1;>tr|B8AJB5|B8AJB5_ORYSI Putative uncharacterized protein OS=Oryza sativa subsp. indica GN=OsI_07566 PE=4 SV=1;>tr|I1P122|I1P122_ORYGL Uncharacterized protein OS=Oryza glaberrima PE=4 SV=1;>tr|B9F0F0|B9F0F0_ORYSJ Putative uncharacterized protein OS=Oryza sativa subsp. japonica GN=OsJ_07047 PE=4 SV=1;>tr|Q6…	1	0.8	96.493	0	0	0	0	0	0	70921	89407	55482	966070	68267	120870
>tr|Q69SU2|Q69SU2_ORYSJ Os02g0554100 protein OS=Oryza sativa subsp. japonica GN=P0470G10.15 PE=2 SV=1;>tr|B8AJF0|B8AJF0_ORYSI Putative uncharacterized protein OS=Oryza sativa subsp. indica GN=OsI_07634 PE=4 SV=1;>tr|J3LDS2|J3LDS2_ORYBR Uncharacterized protein OS=Oryza brachyantha GN=OB02G27890 PE=4 SV=1;>tr|B9F0I8|B9F0I8_ORYSJ Putative uncharacterized protein OS=Oryza sativa subsp. japonica GN=Os…	4	10.6	48.27	63458	335120	104660	177030	101460	75014	373330	437110	267130	2009500	276940	545290
>tr|I1PFI3|I1PFI3_ORYGL Uncharacterized protein OS=Oryza glaberrima PE=4 SV=1;>tr|B8AJW3|B8AJW3_ORYSI Putative uncharacterized protein OS=Oryza sativa subsp. indica GN=OsI_13516 PE=4 SV=1;>tr|Q8W2Z2|Q8W2Z2_ORYSJ Putative exohydrolase OS=Oryza sativa subsp. japonica GN=OSJNBa0069E14.8 PE=4 SV=1;>tr|Q10CU4|Q10CU4_ORYSJ Glycosyl hydrolase family 3 N terminal domain containing protein, expressed OS=O…	1	1.7	74.448	30633	126390	37368	67408	47191	27740	0	0	0	0	0	0
>tr|B9FBU2|B9FBU2_ORYSJ Putative uncharacterized protein OS=Oryza sativa subsp. japonica GN=OsJ_12581 PE=4 SV=1;>tr|I1PFI6|I1PFI6_ORYGL Uncharacterized protein OS=Oryza glaberrima PE=4 SV=1;>tr|Q75LL0|Q75LL0_ORYSJ Putative stress-related protein OS=Oryza sativa subsp. japonica GN=OSJNBa0047E24.27 PE=4 SV=1;>tr|B8AJW5|B8AJW5_ORYSI Putative uncharacterized protein OS=Oryza sativa subsp. indica GN=O…	1	4	52.965	7594.5	42989	12028	21007	9873.2	10023	0	0	0	0	0	0
>tr|B8AJZ3|B8AJZ3_ORYSI Putative uncharacterized protein OS=Oryza sativa subsp. indica GN=OsI_10695 PE=4 SV=1;>tr|B9F6P5|B9F6P5_ORYSJ Putative uncharacterized protein OS=Oryza sativa subsp. japonica GN=OsJ_10086 PE=4 SV=1;>tr|I1P9B7|I1P9B7_ORYGL Uncharacterized protein OS=Oryza glaberrima PE=4 SV=1;>tr|Q10PB3|Q10PB3_ORYSJ Os03g0240500 protein OS=Oryza sativa subsp. japonica GN=Os03g0240500 PE=2 S…	2	7.5	39.978	5789.6	29420	9073.4	15670	7864.2	7458.4	63987	62235	45758	305190	49119	88131
>tr|B8AK24|B8AK24_ORYSI Putative uncharacterized protein OS=Oryza sativa subsp. indica GN=OsI_10758 PE=3 SV=1;>tr|Q10P35|Q10P35_ORYSJ Enolase OS=Oryza sativa subsp. japonica GN=Os03g0248600 PE=2 SV=1;>tr|I1P9H2|I1P9H2_ORYGL Uncharacterized protein OS=Oryza glaberrima PE=3 SV=1	2	39.6	47.986	11979	67329	18272	31862	18732	14135	6096.3	5537.4	3713.5	28936	4310	9774.3
>tr|B8AK41|B8AK41_ORYSI Putative uncharacterized protein OS=Oryza sativa subsp. indica GN=OsI_12095 PE=4 SV=1;>tr|I1PCC7|I1PCC7_ORYGL Uncharacterized protein OS=Oryza glaberrima PE=4 SV=1;>tr|Q6ATM4|Q6ATM4_ORYSJ Putative SPFH domain / Band 7 family OS=Oryza sativa subsp. japonica GN=OSJNBb0021K20.18 PE=2 SV=1;>tr|J3LPV6|J3LPV6_ORYBR Uncharacterized protein OS=Oryza brachyantha GN=OB03G30820 PE=4 …	1	2.4	42.669	0	0	0	0	0	0	28911	30134	19437	141040	19912	39929
>tr|J3LSZ8|J3LSZ8_ORYBR UDP-glucose 6-dehydrogenase OS=Oryza brachyantha GN=OB03G41740 PE=3 SV=1;>tr|B8AK72|B8AK72_ORYSI UDP-glucose 6-dehydrogenase OS=Oryza sativa subsp. indica GN=OsI_13603 PE=3 SV=1;>tr|B8BPH4|B8BPH4_ORYSI UDP-glucose 6-dehydrogenase OS=Oryza sativa subsp. indica GN=OsI_38224 PE=3 SV=1;>tr|I1PFN6|I1PFN6_ORYGL UDP-glucose 6-dehydrogenase OS=Oryza glaberrima PE=3 SV=1;>tr|I1R8Q1…	0	16	53.005	71569	543350	105270	184420	105960	74705	40996	44947	28282	390360	31877	60063
>tr|B8AK76|B8AK76_ORYSI Putative uncharacterized protein OS=Oryza sativa subsp. indica GN=OsI_13610 PE=4 SV=1;>tr|B9F5T2|B9F5T2_ORYSJ Putative uncharacterized protein OS=Oryza sativa subsp. japonica GN=OsJ_12660 PE=4 SV=1;>tr|I1PFP6|I1PFP6_ORYGL Uncharacterized protein OS=Oryza glaberrima PE=4 SV=1;>tr|Q10CJ3|Q10CJ3_ORYSJ Eukaryotic translation initiation factor 5A-2, putative, expressed OS=Oryza…	1	5.8	56.735	295870	2479600	513180	848590	529530	403470	656980	713030	417110	5045300	568180	1188900
>tr|B8AKA0|B8AKA0_ORYSI Putative uncharacterized protein OS=Oryza sativa subsp. indica GN=OsI_10792 PE=4 SV=1;>tr|I1P9K4|I1P9K4_ORYGL Uncharacterized protein OS=Oryza glaberrima PE=4 SV=1;>tr|Q10NZ0|Q10NZ0_ORYSJ NB-ARC domain containing protein, expressed OS=Oryza sativa subsp. japonica GN=LOC_Os03g14900 PE=2 SV=1;>tr|B9F6U0|B9F6U0_ORYSJ Putative uncharacterized protein OS=Oryza sativa subsp. jap…	1	1	100.76	0	0	0	0	0	0	0	0	0	0	0	0
>tr|Q84Q78|Q84Q78_ORYSJ Enolase OS=Oryza sativa subsp. japonica GN=OJ1364E02.5 PE=3 SV=1;>tr|B8AKN2|B8AKN2_ORYSI Enolase OS=Oryza sativa subsp. indica GN=OsI_10877 PE=3 SV=1;>tr|I1P9T9|I1P9T9_ORYGL Enolase OS=Oryza glaberrima PE=3 SV=1;>tr|B9F777|B9F777_ORYSJ Enolase OS=Oryza sativa subsp. japonica GN=OsJ_10254 PE=3 SV=1	1	3.7	52.966	0	0	0	0	0	0	0	0	0	0	0	0
>tr|I1P6K8|I1P6K8_ORYGL Uncharacterized protein OS=Oryza glaberrima PE=4 SV=1;>tr|Q10T48|Q10T48_ORYSJ Oxidoreductase, zinc-binding dehydrogenase family protein, expressed OS=Oryza sativa subsp. japonica GN=LOC_Os03g01190 PE=4 SV=1;>tr|B8AL04|B8AL04_ORYSI Putative uncharacterized protein OS=Oryza sativa subsp. indica GN=OsI_09616 PE=4 SV=1;>tr|Q0DW19|Q0DW19_ORYSJ Os03g0101600 protein OS=Oryza sati…	1	5.2	40.387	3445.2	22580	4540.7	7729.7	3816.9	3356.6	0	0	0	0	0	0
>tr|B8AL25|B8AL25_ORYSI Putative uncharacterized protein OS=Oryza sativa subsp. indica GN=OsI_10996 PE=4 SV=1;>tr|J3LMI0|J3LMI0_ORYBR Uncharacterized protein OS=Oryza brachyantha GN=OB03G22560 PE=4 SV=1;>tr|I1PA13|I1PA13_ORYGL Uncharacterized protein OS=Oryza glaberrima PE=4 SV=1;>tr|Q8W3J0|Q8W3J0_ORYSJ Os03g0278000 protein OS=Oryza sativa subsp. japonica GN=UXS-3 PE=2 SV=1;>tr|Q10N94|Q10N94_ORYS…	4	10.4	46.68	44003	242020	63257	114840	72966	51390	69344	81555	45617	333170	48570	90865
>tr|B8AL50|B8AL50_ORYSI Putative uncharacterized protein OS=Oryza sativa subsp. indica GN=OsI_12343 PE=4 SV=1;>tr|I1PCY4|I1PCY4_ORYGL Uncharacterized protein OS=Oryza glaberrima PE=4 SV=1;>tr|I1PLM4|I1PLM4_ORYGL Uncharacterized protein OS=Oryza glaberrima PE=4 SV=1;>tr|J3LY84|J3LY84_ORYBR Uncharacterized protein OS=Oryza brachyantha GN=OB04G21090 PE=4 SV=1;>tr|Q7X5X9|Q7X5X9_ORYSJ OSJNBa0027P08.4 …	3	10.1	47.593	54314	289030	80232	147380	82666	64991	100140	102670	75067	471140	67825	139680
>tr|B8AL63|B8AL63_ORYSI Putative uncharacterized protein OS=Oryza sativa subsp. indica GN=OsI_12375 PE=4 SV=1;>tr|Q75ID5|Q75ID5_ORYSJ Expressed protein OS=Oryza sativa subsp. japonica GN=OJ1785_A05.8 PE=4 SV=1	1	9.9	9.6208	0	0	0	0	0	0	22280	25775	21568	220630	21053	42091
>tr|B8AL97|B8AL97_ORYSI Putative uncharacterized protein OS=Oryza sativa subsp. indica GN=OsI_13867 PE=4 SV=1;>tr|Q852L2|Q852L2_ORYSJ Cupin family protein, expressed OS=Oryza sativa subsp. japonica GN=OSJNBb0060J21.10 PE=2 SV=2;>tr|Q8L8I0|Q8L8I0_ORYSJ Globulin-like protein OS=Oryza sativa subsp. japonica PE=2 SV=2;>tr|A3ANJ6|A3ANJ6_ORYSJ Putative uncharacterized protein OS=Oryza sativa subsp. jap…	5	12.8	52.06	271110	1166300	633120	680110	256370	254170	319510	190320	214910	1183900	173620	845980
>tr|B8ALS4|B8ALS4_ORYSI Putative uncharacterized protein OS=Oryza sativa subsp. indica GN=OsI_13967 PE=3 SV=1;>tr|C6F1N7|C6F1N7_ORYSJ TCP-1/cpn60 chaperonin OS=Oryza sativa subsp. japonica PE=2 SV=1;>tr|Q75HJ3|Q75HJ3_ORYSJ Os03g0804800 protein OS=Oryza sativa subsp. japonica GN=OSJNBb0015I02.11 PE=3 SV=1;>tr|I1PGG8|I1PGG8_ORYGL Uncharacterized protein OS=Oryza glaberrima PE=3 SV=1;>tr|J3LTW2|J3LT…	8	15.8	58.783	120110	693070	174440	340940	198830	144460	251100	274580	175460	1212200	177710	353600
[truncated: 361 more rows]
