# Supplementary material for: Data in support of comparative proteomics analysis of superior and inferior spikelets in hybrid rice during grain filling and response of inferior spikelets to drought stress using isobaric tags for relative and absolute quantification
Source: Data Brief. 2014 Aug 12;1:51–5. doi: 10.1016/j.dib.2014.08.001 (PMC4459568; doi:10.1016/j.dib.2014.08.001)
Supplement: Supplementary file 2 — Supplementary data [file mmc2.xls]

## Sheet: peptides
Sequence	Length	Mass	Proteins	Charges	Score	113 1st	116 1st	117 1st	118 1st	119 1st	121 1st	113 2nd	114 2nd	115 2nd	118 2nd	119 2nd	121 2nd
AAAAAAAAAAAQPVAVEDLFTTLHR	25	2406.27	>tr|A2WXS7|A2WXS7_ORYSI Putative uncharacterized protein OS=Oryza sativa subsp. indica GN=OsI_04729 PE=4 SV=1;>tr|I1NU46|I1NU46_ORYGL Uncharacterized protein OS=Oryza glaberrima PE=4 SV=1;>tr|Q5N842|Q5N842_ORYSJ Os01g0889000 protein OS=Oryza sativa subsp. japonica GN=B1099D03.37 PE=4 SV=1	4	59.814	690.61	5890.3	2385.3	3139.8	1794.6	1594.6	0	0	0	0	0	0
AAAAAAAAAAEDER	14	1257.59	>tr|Q8LJ05|Q8LJ05_ORYSJ Os01g0698000 protein OS=Oryza sativa subsp. japonica GN=OJ1116_H09.31 PE=2 SV=1	2	57.328	0	0	0	0	0	0	0	0	0	0	0	0
AAAAAAAPAGK	11	868.477	>tr|I1NRB8|I1NRB8_ORYGL Uncharacterized protein OS=Oryza glaberrima PE=4 SV=1;>tr|Q8W0D1|Q8W0D1_ORYSJ Os01g0721900 protein OS=Oryza sativa subsp. japonica GN=P0690B02.26-1 PE=4 SV=1	2	81.338	0	0	0	0	0	0	10416	13195	9472.6	76546	10622	17473
AAAAAAASPEK	11	956.493	>tr|I1QC60|I1QC60_ORYGL Uncharacterized protein OS=Oryza glaberrima PE=4 SV=1;>tr|Q8GRH4|Q8GRH4_ORYSJ Os07g0615500 protein OS=Oryza sativa subsp. japonica GN=P0616D06.128 PE=2 SV=1;>tr|A2YNP4|A2YNP4_ORYSI Putative uncharacterized protein OS=Oryza sativa subsp. indica GN=OsI_26866 PE=4 SV=1;>tr|B9FU83|B9FU83_ORYSJ Putative uncharacterized protein OS=Oryza sativa subsp. japonica GN=OsJ_25128 PE=4 S…	2	87.184	0	0	0	0	0	0	38533	40952	32069	277660	38860	62954
AAAAVTLR	8	771.46	>tr|B8B3L8|B8B3L8_ORYSI 40S ribosomal protein S24 OS=Oryza sativa subsp. indica GN=OsI_23353 PE=3 SV=1;>tr|I1Q310|I1Q310_ORYGL 40S ribosomal protein S24 OS=Oryza glaberrima PE=3 SV=1;>tr|Q5Z9S4|Q5Z9S4_ORYSJ 40S ribosomal protein S24 OS=Oryza sativa subsp. japonica GN=P0458E11.17 PE=3 SV=1;>tr|A2WUL8|A2WUL8_ORYSI 40S ribosomal protein S24 OS=Oryza sativa subsp. indica GN=OsI_03571 PE=3 SV=1;>tr|I1…	2	104.44	237710	820520	310320	597110	386430	291140	205160	228250	147100	675760	134630	292700
AAAEFASYPGAHGDDTVR	18	1833.83	>tr|B8AWH1|B8AWH1_ORYSI Putative uncharacterized protein OS=Oryza sativa subsp. indica GN=OsI_20936 PE=4 SV=1;>tr|Q6I605|Q6I605_ORYSJ Os05g0557200 protein OS=Oryza sativa subsp. japonica GN=OJ1214_E03.14 PE=2 SV=1;>tr|I1PXU2|I1PXU2_ORYGL Uncharacterized protein OS=Oryza glaberrima PE=4 SV=1	3	47.204	0	0	0	0	0	0	69213	77595	50227	358490	52339	100240
AAAFYAGVPENVPVR	15	1559.81	>tr|A2XB19|A2XB19_ORYSI Putative uncharacterized protein OS=Oryza sativa subsp. indica GN=OsI_09452 PE=3 SV=1;>tr|I1P5K2|I1P5K2_ORYGL Uncharacterized protein OS=Oryza glaberrima PE=3 SV=1;>tr|Q84P96|Q84P96_ORYSJ 3-ketoacyl-CoA thiolase-like protein OS=Oryza sativa subsp. japonica GN=OJ1136_C12.17 PE=2 SV=1	2	67.136	0	0	0	0	0	0	21405	20945	14626	84426	15771	33190
AAAGLGAAASLLSASLYTVDGGER	24	2220.14	>tr|A2XUB9|A2XUB9_ORYSI Putative uncharacterized protein OS=Oryza sativa subsp. indica GN=OsI_16199 PE=4 SV=1;>tr|A3AUK5|A3AUK5_ORYSJ Putative uncharacterized protein OS=Oryza sativa subsp. japonica GN=OsJ_15076 PE=4 SV=1;>tr|I1PLZ1|I1PLZ1_ORYGL Uncharacterized protein OS=Oryza glaberrima PE=4 SV=1;>tr|Q25A95|Q25A95_ORYSA B0812A04.3 protein OS=Oryza sativa GN=B0812A04.3 PE=4 SV=1;>tr|Q0JCL7|Q0JCL…	3,4	207.56	3179.1	15254	4311.7	7854.1	3941.7	3426.5	7225.4	7712.1	4241.1	36885	3352.1	11009
AAAIEQAALFK	11	1131.63	>tr|A2YDZ8|A2YDZ8_ORYSI Putative uncharacterized protein OS=Oryza sativa subsp. indica GN=OsI_23340 PE=4 SV=1;>tr|Q5Z9D5|Q5Z9D5_ORYSJ Os06g0553200 protein OS=Oryza sativa subsp. japonica GN=P0427B07.25 PE=2 SV=1;>tr|A6MZZ3|A6MZZ3_ORYSI Meiosis 5 (Fragment) OS=Oryza sativa subsp. indica PE=2 SV=1	3	104.52	18984	183110	34240	55503	31264	19772	10127	9251.4	6153	76127	7835	16272
AAALNIVPTSTGAAK	15	1383.77	>tr|I1PLW8|I1PLW8_ORYGL Uncharacterized protein OS=Oryza glaberrima PE=3 SV=1;>tr|A2XU83|A2XU83_ORYSI Putative uncharacterized protein OS=Oryza sativa subsp. indica GN=OsI_16160 PE=3 SV=1;>tr|F2QA84|F2QA84_ORYRU ORW1943Ba0077G13.7 protein OS=Oryza rufipogon GN=ORW1943Ba0077G13.7 PE=3 SV=1;>tr|Q01IJ6|Q01IJ6_ORYSA H0219H12.1 protein OS=Oryza sativa GN=H0219H12.1 PE=3 SV=1;>tr|Q7X8A1|Q7X8A1_ORYSJ OS…	2,3	71.879	27479	170050	38921	70465	45396	27850	41827	29798	18883	172080	19331	39156
AAAMALAQHPVVNASCR	17	1765.87	>tr|B8BB05|B8BB05_ORYSI Putative uncharacterized protein OS=Oryza sativa subsp. indica GN=OsI_29326 PE=3 SV=1;>tr|I1QIW4|I1QIW4_ORYGL Uncharacterized protein OS=Oryza glaberrima PE=3 SV=1;>tr|Q6ZKB1|Q6ZKB1_ORYSJ Os08g0431300 protein OS=Oryza sativa subsp. japonica GN=OJ1124_B05.20 PE=3 SV=1;>tr|J3MT78|J3MT78_ORYBR Uncharacterized protein OS=Oryza brachyantha GN=OB08G23080 PE=3 SV=1;>tr|B9G116|B9G…	3	57.148	36257	145430	61020	89157	44089	50481	0	0	0	0	0	0
AAASEADEEER	11	1176.49	>tr|I1NR00|I1NR00_ORYGL Uncharacterized protein OS=Oryza glaberrima PE=4 SV=1;>tr|Q5N8I8|Q5N8I8_ORYSJ Os01g0700000 protein OS=Oryza sativa subsp. japonica GN=P0047E11.2 PE=2 SV=1;>tr|J3L384|J3L384_ORYBR Uncharacterized protein OS=Oryza brachyantha GN=OB01G36900 PE=4 SV=1;>tr|A2WU59|A2WU59_ORYSI Putative uncharacterized protein OS=Oryza sativa subsp. indica GN=OsI_03404 PE=4 SV=1	2	103.43	8062.1	35416	10096	19942	14441	9939.3	12282	12881	6881.3	44868	8548	17055
AAASLPAFCNVDIPNGVGGVCYWLPGTGY	29	3025.41	>tr|A2YJG2|A2YJG2_ORYSI Putative uncharacterized protein OS=Oryza sativa subsp. indica GN=OsI_25372 PE=4 SV=1;>tr|I1Q921|I1Q921_ORYGL Uncharacterized protein OS=Oryza glaberrima PE=4 SV=1;>tr|Q8H4L8|Q8H4L8_ORYSJ Allergen RA16 OS=Oryza sativa subsp. japonica GN=OJ1116_C08.118 PE=4 SV=1;>tr|Q40654|Q40654_ORYSJ Allergenic protein OS=Oryza sativa subsp. japonica PE=2 SV=1	3	40.104	1903	7771.8	2465.5	4487.4	2309	2355.6	0	0	0	0	0	0
AAAVIEEVEQR	11	1213.63	>sp|Q8LQ68|HXK6_ORYSJ Hexokinase-6 OS=Oryza sativa subsp. japonica GN=HXK6 PE=2 SV=1;>tr|A2WUX9|A2WUX9_ORYSI Putative uncharacterized protein OS=Oryza sativa subsp. indica GN=OsI_03691 PE=3 SV=1;>tr|I1NRJ1|I1NRJ1_ORYGL Uncharacterized protein OS=Oryza glaberrima PE=3 SV=1;>tr|Q0JJF0|Q0JJF0_ORYSJ Os01g0742500 protein OS=Oryza sativa subsp. japonica GN=Os01g0742500 PE=2 SV=1;>tr|J3L3Y3|J3L3Y3_ORYBR…	2	96.64	4358.6	19889	6155.2	11924	6016.5	4688.6	0	0	0	0	0	0
AADEAVK	7	702.355	>tr|I1PWQ2|I1PWQ2_ORYGL Uncharacterized protein OS=Oryza glaberrima PE=4 SV=1;>tr|Q5KQH5|Q5KQH5_ORYSJ 'putative 2,3-bisphosphoglycerate-independent phosphoglycerate mutase' OS=Oryza sativa subsp. japonica GN=OSJNBa0095J22.15 PE=4 SV=1;>tr|B8AZB8|B8AZB8_ORYSI Putative uncharacterized protein OS=Oryza sativa subsp. indica GN=OsI_20375 PE=4 SV=1;>tr|J3M886|J3M886_ORYBR Uncharacterized protein OS=Ory…	2	70.525	0	0	0	0	0	0	111850	141250	91092	1039900	93426	206440
AADGDIVTAIMELTN	15	1532.74	>tr|J3L7P7|J3L7P7_ORYBR Uncharacterized protein OS=Oryza brachyantha GN=OB01G52530 PE=4 SV=1;>tr|J3M6J3|J3M6J3_ORYBR Uncharacterized protein OS=Oryza brachyantha GN=OB05G22170 PE=4 SV=1;>tr|J3M6J5|J3M6J5_ORYBR Uncharacterized protein OS=Oryza brachyantha GN=OB05G22190 PE=4 SV=1	2	80.469	0	0	0	0	0	0	1989.3	2058.5	742.06	11872	1177.7	3224.8
AADILVNFFEK	11	1265.67	>sp|P30298|SUS2_ORYSJ Sucrose synthase 2 OS=Oryza sativa subsp. japonica GN=SUS2 PE=1 SV=2;>tr|I1Q096|I1Q096_ORYGL Sucrose synthase OS=Oryza glaberrima PE=3 SV=1;>tr|I3QD82|I3QD82_ORYSA Sucrose synthase OS=Oryza sativa PE=2 SV=1;>tr|A2YA91|A2YA91_ORYSI Sucrose synthase OS=Oryza sativa subsp. indica GN=OsI_22003 PE=3 SV=1	2,3	128.31	33618	368730	74800	120530	69631	46123	6644.2	7783.8	4420.7	78796	6752.2	12992
AADLQTAAPGSVDGR	15	1427.7	>tr|A2XC86|A2XC86_ORYSI Putative uncharacterized protein OS=Oryza sativa subsp. indica GN=OsI_09912 PE=4 SV=1;>tr|I1R370|I1R370_ORYGL Uncharacterized protein OS=Oryza glaberrima PE=4 SV=1;>tr|Q2R176|Q2R176_ORYSJ Os11g0615200 protein OS=Oryza sativa subsp. japonica GN=Os11g0615200 PE=2 SV=1	2	99.796	0	0	0	0	0	0	0	0	0	0	0	0
AADVGADLVGK	11	1014.53	>tr|Q75M03|Q75M03_ORYSJ Os05g0156900 protein OS=Oryza sativa subsp. japonica GN=P0676G05.9 PE=2 SV=1;>tr|B9FHF4|B9FHF4_ORYSJ Putative uncharacterized protein OS=Oryza sativa subsp. japonica GN=OsJ_17186 PE=3 SV=1;>tr|A2Y0L3|A2Y0L3_ORYSI Putative uncharacterized protein OS=Oryza sativa subsp. indica GN=OsI_18536 PE=3 SV=1;>tr|I1PSM7|I1PSM7_ORYGL Uncharacterized protein OS=Oryza glaberrima PE=3 SV=1	2,3	142.07	159620	1175500	250640	470450	246300	174480	64493	69464	40219	581170	50173	98739
AADVLAAANTAAEVALR	17	1625.87	>tr|A2Y3I6|A2Y3I6_ORYSI Putative uncharacterized protein OS=Oryza sativa subsp. indica GN=OsI_19569 PE=4 SV=1;>tr|I1PUP3|I1PUP3_ORYGL Uncharacterized protein OS=Oryza glaberrima PE=4 SV=1;>tr|Q5W6H1|Q5W6H1_ORYSJ Os05g0350500 protein OS=Oryza sativa subsp. japonica GN=OSJNBa0077J17.8 PE=2 SV=1;>tr|J3M667|J3M667_ORYBR Uncharacterized protein OS=Oryza brachyantha GN=OB05G20910 PE=4 SV=1;>tr|O22523|O…	2,3	247.38	15940	75633	22553	40604	23643	17709	10246	9940.6	6174.9	45302	6949.4	15260
AAEACEEFGGVLVTLR	16	1720.85	>tr|A2XTC1|A2XTC1_ORYSI Putative uncharacterized protein OS=Oryza sativa subsp. indica GN=OsI_15856 PE=4 SV=1;>tr|Q7X6C3|Q7X6C3_ORYSJ OSJNBa0033G16.15 protein OS=Oryza sativa subsp. japonica GN=OSJNBb0108J11.2 PE=4 SV=1;>tr|I1PL57|I1PL57_ORYGL Uncharacterized protein OS=Oryza glaberrima PE=4 SV=1;>tr|Q0JDA2|Q0JDA2_ORYSJ Os04g0418000 protein OS=Oryza sativa subsp. japonica GN=Os04g0418000 PE=2 SV=…	2,3	49.463	24480	128550	35764	61850	39640	29142	0	0	0	0	0	0
AAEAGAGK	8	673.34	>tr|A2XHV1|A2XHV1_ORYSI Putative uncharacterized protein OS=Oryza sativa subsp. indica GN=OsI_11989 PE=3 SV=1;>tr|I1PC65|I1PC65_ORYGL Uncharacterized protein OS=Oryza glaberrima PE=3 SV=1;>tr|Q84MQ4|Q84MQ4_ORYSJ 60S ribosomal protein L27a-3, putative, expressed OS=Oryza sativa subsp. japonica GN=OSJNBa0030J19.9 PE=3 SV=1;>tr|J3LPN5|J3LPN5_ORYBR Uncharacterized protein OS=Oryza brachyantha GN=OB03…	2,3	87.639	22955	203040	40757	71720	41871	34331	14059	14680	13264	263280	18939	30385
AAEALLPSLSIWPPSQR	17	1834.99	>tr|B9FY79|B9FY79_ORYSJ Putative uncharacterized protein OS=Oryza sativa subsp. japonica GN=OsJ_24968 PE=4 SV=1;>tr|B8B822|B8B822_ORYSI Putative uncharacterized protein OS=Oryza sativa subsp. indica GN=OsI_26713 PE=4 SV=1;>tr|Q7XIN7|Q7XIN7_ORYSJ Putative MFP1 attachment factor 1 OS=Oryza sativa subsp. japonica GN=OJ1710_H11.119 PE=4 SV=1;>tr|Q0D4Z3|Q0D4Z3_ORYSJ Os07g0593400 protein OS=Oryza sativ…	3	65.716	10801	67841	15225	24679	15188	11692	0	0	0	0	0	0
AAEDPEFETFYTK	13	1546.68	>tr|E9KIM8|E9KIM8_ORYSJ Photosystem II D2 protein OS=Oryza sativa subsp. japonica GN=psbD PE=3 SV=1;>tr|E9KIU6|E9KIU6_9ORYZ Photosystem II D2 protein OS=Oryza meridionalis GN=psbD PE=3 SV=1;>tr|E9KJ14|E9KJ14_9ORYZ Photosystem II D2 protein OS=Oryza australiensis GN=psbD PE=3 SV=1;>sp|P0C435|PSBD_ORYSA Photosystem II D2 protein OS=Oryza sativa GN=psbD PE=3 SV=1;>sp|P0C436|PSBD_ORYSI Photosystem II…	2,3	88.552	4460.2	47472	8539.4	15811	8679.2	5044.4	3497.5	3575.2	1924.4	32653	3221.4	6385.6
AAEGVTIIDDR	11	1158.59	>tr|B8AK88|B8AK88_ORYSI Putative uncharacterized protein OS=Oryza sativa subsp. indica GN=OsI_13624 PE=3 SV=1;>tr|I1PFQ5|I1PFQ5_ORYGL Uncharacterized protein OS=Oryza glaberrima PE=3 SV=1;>tr|Q93Y73|Q93Y73_ORYSJ Aspartate-semialdehyde dehydrogenase family protein, expressed OS=Oryza sativa subsp. japonica GN=OSJNBb0048A17.6 PE=3 SV=1;>tr|J3LT21|J3LT21_ORYBR Uncharacterized protein OS=Oryza brachy…	2	95.401	111270	532240	167310	289620	156140	136640	53375	52497	35497	258060	38741	85334
AAELFNPQLSR	11	1244.65	>tr|I1QV70|I1QV70_ORYGL Uncharacterized protein OS=Oryza glaberrima PE=4 SV=1;>tr|Q7XDM8|Q7XDM8_ORYSJ GDSL-like Lipase/Acylhydrolase family protein, expressed OS=Oryza sativa subsp. japonica GN=Os10g0463200 PE=4 SV=1;>tr|Q8H906|Q8H906_ORYSJ Putative early nodulin gene (Enod) related protein OS=Oryza sativa subsp. japonica GN=OSJNBa0071K18.9 PE=4 SV=1;>tr|A2Z887|A2Z887_ORYSI Putative uncharacteriz…	2	106.49	54214	158160	71908	154040	80144	62025	138000	150460	110130	418920	94442	186390
AAELTTLLESR	11	1202.65	>sp|P0C520|ATPAM_ORYSA ATP synthase subunit alpha, mitochondrial OS=Oryza sativa GN=ATPA PE=2 SV=1;>sp|P0C521|ATPAM_ORYSI ATP synthase subunit alpha, mitochondrial OS=Oryza sativa subsp. indica GN=ATPA PE=2 SV=1;>sp|P0C522|ATPAM_ORYSJ ATP synthase subunit alpha, mitochondrial OS=Oryza sativa subsp. japonica GN=ATPA PE=1 SV=1;>tr|D3DEZ4|D3DEZ4_ORYRU ATP synthase subunit alpha OS=Oryza rufipogon GN…	2	215.08	170890	717230	213560	427280	252670	192960	726360	757420	506240	2766000	485420	841200
AAENVYIK	8	906.481	>tr|J3N0A9|J3N0A9_ORYBR Uncharacterized protein OS=Oryza brachyantha GN=OB09G26880 PE=4 SV=1;>tr|A2Z481|A2Z481_ORYSI Putative uncharacterized protein OS=Oryza sativa subsp. indica GN=OsI_32456 PE=4 SV=1;>tr|I1QRF7|I1QRF7_ORYGL Uncharacterized protein OS=Oryza glaberrima PE=4 SV=1;>tr|Q9SXG0|Q9SXG0_ORYSJ F1F0-ATPase inhibitor protein OS=Oryza sativa subsp. japonica GN=OsIF1-2 PE=2 SV=1	2,3	65.347	0	0	0	0	0	0	47876	49763	32346	361420	33163	65884
AAESPADFTVK	11	1134.56	>tr|B8AWI7|B8AWI7_ORYSI Putative uncharacterized protein OS=Oryza sativa subsp. indica GN=OsI_18077 PE=4 SV=1;>tr|I1PRK5|I1PRK5_ORYGL Uncharacterized protein OS=Oryza glaberrima PE=4 SV=1;>tr|J3M335|J3M335_ORYBR Uncharacterized protein OS=Oryza brachyantha GN=OB05G10090 PE=4 SV=1;>tr|Q9FW37|Q9FW37_ORYSJ Os05g0100800 protein OS=Oryza sativa subsp. japonica GN=P0036D10.5 PE=2 SV=2	2	69.261	0	0	0	0	0	0	43033	47622	30030	415490	38070	75099
AAEVSEFFAGK	11	1154.56	>tr|Q6ZIV5|Q6ZIV5_ORYSJ Putative puromycin-sensitive aminopeptidase (PSA) OS=Oryza sativa subsp. japonica GN=OJ1198_B10.19 PE=4 SV=1;>tr|B8BAI7|B8BAI7_ORYSI Putative uncharacterized protein OS=Oryza sativa subsp. indica GN=OsI_29144 PE=4 SV=1;>tr|I1QIF7|I1QIF7_ORYGL Uncharacterized protein OS=Oryza glaberrima PE=4 SV=1;>tr|Q0J5V5|Q0J5V5_ORYSJ Os08g0398700 protein OS=Oryza sativa subsp. japonica G…	3	67.726	0	0	0	0	0	0	0	0	0	0	0	0
AAFDEAEK	8	879.397	>tr|B7EW55|B7EW55_ORYSJ cDNA clone:001-028-H03, full insert sequence OS=Oryza sativa subsp. japonica PE=2 SV=1;>sp|Q9SLY8|CALR_ORYSJ Calreticulin OS=Oryza sativa subsp. japonica GN=Os07g0246200 PE=1 SV=2;>tr|B8B4R4|B8B4R4_ORYSI Putative uncharacterized protein OS=Oryza sativa subsp. indica GN=OsI_25508 PE=3 SV=1;>tr|I1Q9E9|I1Q9E9_ORYGL Uncharacterized protein OS=Oryza glaberrima PE=3 SV=1;>tr|Q0D…	2,3	108.98	96209	629760	141780	251650	157860	114490	108900	129310	79417	616360	84818	157530
AAFYSDAEENPNR	13	1482.64	>tr|I1Q8D4|I1Q8D4_ORYGL Uncharacterized protein OS=Oryza glaberrima PE=3 SV=1;>tr|B8BPQ8|B8BPQ8_ORYSI Putative uncharacterized protein OS=Oryza sativa subsp. indica GN=OsI_38376 PE=3 SV=1;>tr|Q69LD9|Q69LD9_ORYSJ Os07g0169600 protein OS=Oryza sativa subsp. japonica GN=OSJNBa0050F10.18 PE=2 SV=1;>tr|B9FVQ2|B9FVQ2_ORYSJ Putative uncharacterized protein OS=Oryza sativa subsp. japonica GN=OsJ_23244 PE…	2	73.219	0	0	0	0	0	0	0	0	0	0	0	0
AAGAALTSEELMR	13	1318.66	>tr|B9F9X9|B9F9X9_ORYSJ Putative uncharacterized protein OS=Oryza sativa subsp. japonica GN=OsJ_11874 PE=3 SV=1;>tr|Q10G56|Q10G56_ORYSJ Ornithine aminotransferase, putative, expressed OS=Oryza sativa subsp. japonica GN=Os03g0643300 PE=2 SV=1;>tr|Q60DP3|Q60DP3_ORYSJ Ornithine--oxo-acid aminotransferase, putative OS=Oryza sativa subsp. japonica GN=OSJNBa0038E17.15 PE=3 SV=1;>tr|A2XK24|A2XK24_ORYSI …	2	42.941	0	0	0	0	0	0	0	0	0	0	0	0
AAGFVWLR	8	918.508	>tr|Q5Z6T5|Q5Z6T5_ORYSJ Os06g0538900 protein OS=Oryza sativa subsp. japonica GN=P0551A03.47 PE=2 SV=1;>tr|A2YDT7|A2YDT7_ORYSI Putative uncharacterized protein OS=Oryza sativa subsp. indica GN=OsI_23273 PE=4 SV=1;>tr|I1Q2V3|I1Q2V3_ORYGL Uncharacterized protein OS=Oryza glaberrima PE=4 SV=1;>tr|J3MET1|J3MET1_ORYBR Uncharacterized protein OS=Oryza brachyantha GN=OB06G25250 PE=4 SV=1;>tr|Q8SAA7|Q8SAA…	2,3	69.176	30836	192180	44397	85141	59965	32380	60548	78736	42147	364130	43751	82613
AAGLTVK	7	658.401	>tr|Q69WY2|Q69WY2_ORYSJ Putative uncharacterized protein P0417G12.14 OS=Oryza sativa subsp. japonica GN=P0417G12.14 PE=4 SV=1;>tr|I1Q3M9|I1Q3M9_ORYGL Uncharacterized protein OS=Oryza glaberrima PE=4 SV=1;>tr|A3BDJ0|A3BDJ0_ORYSJ Putative uncharacterized protein OS=Oryza sativa subsp. japonica GN=OsJ_21963 PE=4 SV=1;>tr|B8B4L2|B8B4L2_ORYSI Putative uncharacterized protein OS=Oryza sativa subsp. ind…	2,3	105.39	142800	2036100	287510	551210	272910	166350	142430	161880	102340	2497100	158260	262390
AAGVLENHEEGR	12	1280.61	>tr|A6MZE4|A6MZE4_ORYSI Senescence associated protein OS=Oryza sativa subsp. indica GN=OsI_22358 PE=4 SV=1;>tr|I1Q164|I1Q164_ORYGL Uncharacterized protein OS=Oryza glaberrima PE=4 SV=1;>tr|O22414|O22414_ORYSA HvB12D homolog OS=Oryza sativa PE=4 SV=1;>tr|Q654W0|Q654W0_ORYSJ G-box binding protein OS=Oryza sativa subsp. japonica GN=OJ1136_C11.3 PE=4 SV=1;>tr|J3MCW2|J3MCW2_ORYBR Uncharacterized prote…	3	61.423	0	0	0	0	0	0	168200	186680	114340	1035100	132000	275210
AAIDQHEGGLDAFSR	15	1585.75	>tr|B9FF16|B9FF16_ORYSJ Putative uncharacterized protein OS=Oryza sativa subsp. japonica GN=OsJ_14706 PE=4 SV=1;>tr|B8ATS0|B8ATS0_ORYSI Putative uncharacterized protein OS=Oryza sativa subsp. indica GN=OsI_15790 PE=4 SV=1;>tr|D0TZK6|D0TZK6_ORYSJ Starch branching enzyme 4 OS=Oryza sativa subsp. japonica GN=SBE4 PE=4 SV=1;>tr|D0TZL2|D0TZL2_ORYSI Starch branching enzyme 4 OS=Oryza sativa subsp. indi…	2,3	90.754	11873	57568	18153	33730	18204	15977	101790	95010	68431	294470	74911	150620
AAIKEEAEGK	10	1044.55	>tr|B8AF09|B8AF09_ORYSI Putative uncharacterized protein OS=Oryza sativa subsp. indica GN=OsI_07948 PE=3 SV=1;>sp|Q6K5G8|G3PC3_ORYSJ Glyceraldehyde-3-phosphate dehydrogenase 3, cytosolic OS=Oryza sativa subsp. japonica GN=GAPC3 PE=2 SV=1;>tr|A1YR13|A1YR13_ORYSA Glyceralde-3-phosphate dehydrogenase OS=Oryza sativa PE=2 SV=1;>tr|I1P1X6|I1P1X6_ORYGL Uncharacterized protein OS=Oryza glaberrima PE=3 S…	3,4	111.86	0	0	0	0	0	0	60254	65026	42486	714220	59657	103440
AAIKEESEGK	10	1060.54	>tr|A2XUU7|A2XUU7_ORYSI Putative uncharacterized protein OS=Oryza sativa subsp. indica GN=OsI_16384 PE=3 SV=1;>tr|A3AV14|A3AV14_ORYSJ Putative uncharacterized protein OS=Oryza sativa subsp. japonica GN=OsJ_15252 PE=3 SV=1;>sp|Q7FAH2|G3PC2_ORYSJ Glyceraldehyde-3-phosphate dehydrogenase 2, cytosolic OS=Oryza sativa subsp. japonica GN=GAPC2 PE=1 SV=1;>tr|I1PMF5|I1PMF5_ORYGL Uncharacterized protein O…	2,3	101.35	0	0	0	0	0	0	62128	73075	45089	1578300	85431	104320
AAIPTIQYLIK	11	1229.74	>tr|I1PWX1|I1PWX1_ORYGL Phosphoglycerate kinase OS=Oryza glaberrima PE=3 SV=1;>tr|A2Y650|A2Y650_ORYSI Phosphoglycerate kinase OS=Oryza sativa subsp. indica GN=OsI_20474 PE=3 SV=1;>tr|J3M8H8|J3M8H8_ORYBR Phosphoglycerate kinase OS=Oryza brachyantha GN=OB05G29020 PE=3 SV=1;>tr|Q75K90|Q75K90_ORYSJ Phosphoglycerate kinase OS=Oryza sativa subsp. japonica GN=OJ1118_C04.1 PE=3 SV=1	3	76.143	6682.7	50459	10100	17557	9170.4	6469.3	0	0	0	0	0	0
AALAPYFELTNAVR	14	1534.81	>tr|J3MZP0|J3MZP0_ORYBR Uncharacterized protein OS=Oryza brachyantha GN=OB09G24690 PE=4 SV=1;>tr|A2Z3M0|A2Z3M0_ORYSI Putative uncharacterized protein OS=Oryza sativa subsp. indica GN=OsI_32229 PE=4 SV=1;>tr|I1QQW0|I1QQW0_ORYGL Uncharacterized protein OS=Oryza glaberrima PE=4 SV=1;>tr|Q8W426|Q8W426_ORYSJ 21D7 OS=Oryza sativa subsp. japonica GN=Os21D7 PE=2 SV=1;>tr|B7ER70|B7ER70_ORYSJ cDNA clone:J0…	2	72.681	17600	86986	23932	44863	25182	18642	0	0	0	0	0	0
AALESDTK	8	833.413	>tr|B8B9S9|B8B9S9_ORYSI Putative uncharacterized protein OS=Oryza sativa subsp. indica GN=OsI_28799 PE=4 SV=1;>tr|B9G0B8|B9G0B8_ORYSJ Putative uncharacterized protein OS=Oryza sativa subsp. japonica GN=OsJ_26896 PE=4 SV=1;>tr|O24207|O24207_ORYSA Enoyl-ACP reductase OS=Oryza sativa PE=4 SV=1;>sp|Q6Z0I4|FABI1_ORYSJ Enoyl-[acyl-carrier-protein] reductase [NADH] 1, chloroplastic OS=Oryza sativa subsp…	2	65.465	0	0	0	0	0	0	65733	72482	45733	330550	42662	97737
AALQAFGVAPEQGLLLAK	18	1796.02	>tr|A2YGX0|A2YGX0_ORYSI Putative uncharacterized protein OS=Oryza sativa subsp. indica GN=OsI_24434 PE=4 SV=1;>tr|I1Q573|I1Q573_ORYGL Uncharacterized protein OS=Oryza glaberrima PE=4 SV=1;>tr|Q0D9K5|Q0D9K5_ORYSJ Os06g0711900 protein OS=Oryza sativa subsp. japonica GN=Os06g0711900 PE=2 SV=1	3	76.151	10165	104420	18158	30961	19755	12039	0	0	0	0	0	0
AALQEAYSTPILALDVLAERPPEK	24	2594.4	>tr|B8ACS3|B8ACS3_ORYSI Putative uncharacterized protein OS=Oryza sativa subsp. indica GN=OsI_00025 PE=4 SV=1;>tr|B9EYR4|B9EYR4_ORYSJ Putative uncharacterized protein OS=Oryza sativa subsp. japonica GN=OsJ_00022 PE=4 SV=1;>tr|Q0JRG3|Q0JRG3_ORYSJ Os01g0102700 protein OS=Oryza sativa subsp. japonica GN=Os01g0102700 PE=4 SV=1;>tr|B7ENG6|B7ENG6_ORYSJ cDNA clone:J023002L13, full insert sequence OS=Ory…	4	102.67	0	0	0	0	0	0	0	0	0	0	0	0
AALQNLEQFQEK	12	1417.72	>tr|Q6H547|Q6H547_ORYSJ Os02g0523500 protein OS=Oryza sativa subsp. japonica GN=OSJNBa0047A17.32 PE=4 SV=1;>tr|Q7X6J0|Q7X6J0_ORYSJ RNA binding protein Rp120 OS=Oryza sativa subsp. japonica PE=2 SV=1;>tr|A2X5H4|A2X5H4_ORYSI Putative uncharacterized protein OS=Oryza sativa subsp. indica GN=OsI_07454 PE=4 SV=1;>tr|I1P0U5|I1P0U5_ORYGL Uncharacterized protein OS=Oryza glaberrima PE=4 SV=1;>tr|A3A7H2|A…	3	106.01	1143.2	7434.3	2015.2	3564.2	1619.7	1115.7	51265	52027	33981	304750	38039	77283
AALVADEIAEQAEFFSFGTNDLTQMTFGYSR	31	3428.59	>tr|I1PVJ3|I1PVJ3_ORYGL Uncharacterized protein OS=Oryza glaberrima PE=4 SV=1;>sp|Q6AVA8|PPDK1_ORYSJ Pyruvate, phosphate dikinase 1, chloroplastic OS=Oryza sativa subsp. japonica GN=PPDK1 PE=1 SV=1;>tr|B7EEB8|B7EEB8_ORYSJ cDNA clone:J013134L02, full insert sequence OS=Oryza sativa subsp. japonica PE=2 SV=1;>tr|B8AYC1|B8AYC1_ORYSI Putative uncharacterized protein OS=Oryza sativa subsp. indica GN=O…	3	124.5	1095.8	5679.2	1836	3491.3	1876.3	1864.7	0	361.15	0	1607.2	0	360.56
AALVALAAHASDLAEAER	18	1777.93	>tr|Q7X7K8|Q7X7K8_ORYSJ NADPH--cytochrome P450 reductase OS=Oryza sativa subsp. japonica GN=OSJNBb0022F16.2 PE=3 SV=2;>tr|B9FCW2|B9FCW2_ORYSJ Putative uncharacterized protein OS=Oryza sativa subsp. japonica GN=OsJ_16444 PE=4 SV=1;>tr|I1PQD8|I1PQD8_ORYGL Uncharacterized protein (Fragment) OS=Oryza glaberrima PE=4 SV=1;>tr|J3M252|J3M252_ORYBR Uncharacterized protein OS=Oryza brachyantha GN=OB04G347…	3	88.551	0	0	0	0	0	0	20382	22287	13785	122680	15679	31108
AAMLDKPR	8	900.485	>sp|Q6YZA9|GL82_ORYSJ Germin-like protein 8-2 OS=Oryza sativa subsp. japonica GN=GER3 PE=2 SV=1;>tr|A2YRY3|A2YRY3_ORYSI Putative uncharacterized protein OS=Oryza sativa subsp. indica GN=OsI_28081 PE=4 SV=1;>tr|I1QG82|I1QG82_ORYGL Uncharacterized protein OS=Oryza glaberrima PE=4 SV=1;>tr|J3MQZ3|J3MQZ3_ORYBR Uncharacterized protein OS=Oryza brachyantha GN=OB08G15220 PE=4 SV=1;>tr|I1QG81|I1QG81_ORYG…	3	101.72	140850	809910	364230	522660	204550	178950	346620	327060	234510	2047000	268190	887340
AAMLGLVK	8	801.478	>tr|B8B3C8|B8B3C8_ORYSI Putative uncharacterized protein OS=Oryza sativa subsp. indica GN=OsI_23266 PE=3 SV=1;>tr|I1Q2U7|I1Q2U7_ORYGL Uncharacterized protein OS=Oryza glaberrima PE=3 SV=1;>tr|Q5Z6U5|Q5Z6U5_ORYSJ Os06g0538000 protein OS=Oryza sativa subsp. japonica GN=P0551A03.30 PE=2 SV=1;>tr|B9FTM3|B9FTM3_ORYSJ Putative uncharacterized protein OS=Oryza sativa subsp. japonica GN=OsJ_21589 PE=3 SV…	3	70.268	3691.2	28772	7094.4	9580.2	4980.1	3794.7	0	0	0	0	0	0
AAPAAAAHSAVTR	13	1192.63	>tr|A2XPT6|A2XPT6_ORYSI Putative uncharacterized protein OS=Oryza sativa subsp. indica GN=OsI_14647 PE=4 SV=1;>tr|Q7XTJ3|Q7XTJ3_ORYSJ OSJNBa0020P07.11 protein OS=Oryza sativa subsp. japonica GN=OSJNBa0020P07.11 PE=2 SV=2	3	100.22	35559	362130	64521	119640	66296	50245	46155	53510	42695	447830	45998	95999
AAQAASAAAK	10	858.456	>tr|I1NRB8|I1NRB8_ORYGL Uncharacterized protein OS=Oryza glaberrima PE=4 SV=1;>tr|Q8W0D1|Q8W0D1_ORYSJ Os01g0721900 protein OS=Oryza sativa subsp. japonica GN=P0690B02.26-1 PE=4 SV=1	2	96.604	0	0	0	0	0	0	38465	41625	28025	348240	32383	66058
AAQASELVSK	10	1002.53	>tr|B8AB68|B8AB68_ORYSI Putative uncharacterized protein OS=Oryza sativa subsp. indica GN=OsI_02711 PE=4 SV=1;>tr|Q0JLH6|Q0JLH6_ORYSJ Os01g0600000 protein OS=Oryza sativa subsp. japonica GN=Os01g0600000 PE=2 SV=1	3	66.056	0	0	0	0	0	0	71945	78163	50093	533340	57308	105740
AAQDALLLR	9	969.561	>sp|Q40677|ALFC_ORYSJ Fructose-bisphosphate aldolase, chloroplastic OS=Oryza sativa subsp. japonica GN=Os11g0171300 PE=1 SV=2;>tr|A2ZBX1|A2ZBX1_ORYSI Fructose-bisphosphate aldolase OS=Oryza sativa subsp. indica GN=OsI_35277 PE=3 SV=1;>tr|I1QY31|I1QY31_ORYGL Fructose-bisphosphate aldolase OS=Oryza glaberrima PE=3 SV=1;>tr|Q2RA00|Q2RA00_ORYSJ Fructose-bisphosphate aldolase OS=Oryza sativa subsp. ja…	2	90.827	0	0	0	0	0	0	199770	243650	131210	854810	130450	271310
AAQDIALADLAPTHPIR	17	1771.96	>sp|Q6ZKC0|14333_ORYSJ 14-3-3-like protein GF14-C OS=Oryza sativa subsp. japonica GN=GF14C PE=1 SV=1;>tr|A2YVG3|A2YVG3_ORYSI Putative uncharacterized protein OS=Oryza sativa subsp. indica GN=OsI_29320 PE=3 SV=1;>tr|I1QIV6|I1QIV6_ORYGL Uncharacterized protein OS=Oryza glaberrima PE=3 SV=1;>tr|Q0J5J5|Q0J5J5_ORYSJ G-box binding factor OS=Oryza sativa subsp. japonica GN=Os08g0430500 PE=2 SV=1;>tr|J3N…	2,3	195.27	51684	289800	80881	144630	82838	62849	60120	64396	42256	344850	47176	98758
AAQDIALAELPPTHPIR	17	1811.99	>sp|Q6EUP4|14335_ORYSJ 14-3-3-like protein GF14-E OS=Oryza sativa subsp. japonica GN=GF14E PE=2 SV=1;>tr|A2X6G8|A2X6G8_ORYSI Putative uncharacterized protein OS=Oryza sativa subsp. indica GN=OsI_07806 PE=3 SV=1;>tr|I1P1L7|I1P1L7_ORYGL Uncharacterized protein OS=Oryza glaberrima PE=3 SV=1;>tr|Q0E040|Q0E040_ORYSJ Os02g0580300 protein OS=Oryza sativa subsp. japonica GN=Os02g0580300 PE=2 SV=1;>tr|J3L…	3	131.45	87892	457690	131920	234470	125770	104300	183990	192520	137360	938050	141780	264500
AAQEAIVLPPWVALAIR	17	1817.06	>sp|P30298|SUS2_ORYSJ Sucrose synthase 2 OS=Oryza sativa subsp. japonica GN=SUS2 PE=1 SV=2;>tr|I1Q096|I1Q096_ORYGL Sucrose synthase OS=Oryza glaberrima PE=3 SV=1;>tr|I3QD82|I3QD82_ORYSA Sucrose synthase OS=Oryza sativa PE=2 SV=1;>tr|A2YA91|A2YA91_ORYSI Sucrose synthase OS=Oryza sativa subsp. indica GN=OsI_22003 PE=3 SV=1	2,3	137.61	17497	93855	28141	46792	30852	22652	11899	14100	8050.7	67979	10371	21063
AAQELSK	7	745.397	>sp|Q53LQ0|PDI11_ORYSJ Protein disulfide isomerase-like 1-1 OS=Oryza sativa subsp. japonica GN=PDIL1-1 PE=2 SV=1;>tr|F4MG95|F4MG95_ORYSJ Protein disulfide-isomerase, putative, expressed OS=Oryza sativa subsp. japonica GN=LOC_Os11g09280 PE=3 SV=1;>tr|A2ZCE6|A2ZCE6_ORYSI Putative uncharacterized protein OS=Oryza sativa subsp. indica GN=OsI_35452 PE=3 SV=1;>tr|J3LBN1|J3LBN1_ORYBR Uncharacterized pro…	2,3	111.17	270010	2372100	519090	995460	473950	374200	304850	349620	228850	2765400	273840	591300
AAQLDIVVTNK	11	1170.66	>tr|B8BDC7|B8BDC7_ORYSI Putative uncharacterized protein OS=Oryza sativa subsp. indica GN=OsI_31924 PE=4 SV=1;>tr|B9G4E8|B9G4E8_ORYSJ Putative uncharacterized protein OS=Oryza sativa subsp. japonica GN=OsJ_29906 PE=4 SV=1;>tr|Q0J4B8|Q0J4B8_ORYSJ Os08g0524600 protein (Fragment) OS=Oryza sativa subsp. japonica GN=Os08g0524600 PE=4 SV=1;>tr|A2Z2T1|A2Z2T1_ORYSI Putative uncharacterized protein OS=Ory…	2,3	94.551	64602	479090	93713	180040	94430	66488	91030	92058	57945	737960	65303	133650
AASDAADAEVESSR	14	1377.6	>tr|A2YN39|A2YN39_ORYSI Putative uncharacterized protein OS=Oryza sativa subsp. indica GN=OsI_26649 PE=4 SV=1;>tr|A3BLL8|A3BLL8_ORYSJ Putative uncharacterized protein OS=Oryza sativa subsp. japonica GN=OsJ_24910 PE=4 SV=1;>tr|I1QBQ7|I1QBQ7_ORYGL Uncharacterized protein OS=Oryza glaberrima PE=4 SV=1;>tr|Q8H5M0|Q8H5M0_ORYSJ Os07g0585000 protein OS=Oryza sativa subsp. japonica GN=OJ1060_D03.112 PE=2…	2	83.633	0	0	0	0	0	0	0	0	0	0	0	0
AASFNIIPSSTGAAK	15	1433.75	>tr|I1QF99|I1QF99_ORYGL Uncharacterized protein OS=Oryza glaberrima PE=3 SV=1;>sp|A2YQT7|G3PC_ORYSI Glyceraldehyde-3-phosphate dehydrogenase, cytosolic OS=Oryza sativa subsp. indica GN=GAPC PE=2 SV=1;>sp|Q0J8A4|G3PC1_ORYSJ Glyceraldehyde-3-phosphate dehydrogenase 1, cytosolic OS=Oryza sativa subsp. japonica GN=GAPC1 PE=1 SV=1;>tr|I3QD45|I3QD45_ORYSA Glyceraldehyde-3-phosphate dehydrogenase OS=Ory…	2,3,4	176.04	44140	442470	82240	158410	80347	52647	136630	141620	86212	1145800	110880	225940
AASILAGLSFTPEMQR	16	1690.87	>tr|B9F4M2|B9F4M2_ORYSJ Putative uncharacterized protein OS=Oryza sativa subsp. japonica GN=OsJ_08959 PE=3 SV=1;>tr|J3LIL8|J3LIL8_ORYBR Uncharacterized protein OS=Oryza brachyantha GN=OB02G44850 PE=3 SV=1;>tr|B8AF60|B8AF60_ORYSI Putative uncharacterized protein OS=Oryza sativa subsp. indica GN=OsI_09528 PE=3 SV=1;>tr|Q6K7R4|Q6K7R4_ORYSJ Putative ABC transporter OS=Oryza sativa subsp. japonica GN=…	3	59.513	0	0	0	0	0	0	0	0	0	0	0	0
AASSCPGANCTPR	13	1347.57	>tr|B9FDE4|B9FDE4_ORYSJ Putative uncharacterized protein OS=Oryza sativa subsp. japonica GN=OsJ_16693 PE=3 SV=1;>tr|A2XZ54|A2XZ54_ORYSI Putative uncharacterized protein OS=Oryza sativa subsp. indica GN=OsI_17992 PE=3 SV=1;>tr|I1PR38|I1PR38_ORYGL Uncharacterized protein OS=Oryza glaberrima PE=3 SV=1;>tr|Q259U6|Q259U6_ORYSA H0913C04.10 protein OS=Oryza sativa GN=H0913C04.10 PE=3 SV=1;>tr|Q7XPU2|Q7X…	2,3	89.629	6492.5	59894	11381	18960	13170	8882.1	10934	14936	10135	88475	9123.8	19976
AASYDAIK	8	837.423	>tr|I1QF99|I1QF99_ORYGL Uncharacterized protein OS=Oryza glaberrima PE=3 SV=1;>sp|A2YQT7|G3PC_ORYSI Glyceraldehyde-3-phosphate dehydrogenase, cytosolic OS=Oryza sativa subsp. indica GN=GAPC PE=2 SV=1;>sp|Q0J8A4|G3PC1_ORYSJ Glyceraldehyde-3-phosphate dehydrogenase 1, cytosolic OS=Oryza sativa subsp. japonica GN=GAPC1 PE=1 SV=1;>tr|I3QD45|I3QD45_ORYSA Glyceraldehyde-3-phosphate dehydrogenase OS=Ory…	2,3	94.85	144690	1426700	254540	492910	271520	164880	88906	110060	58828	1269100	86390	157020
AATALELLR	9	956.565	>tr|I1NMK8|I1NMK8_ORYGL Uncharacterized protein OS=Oryza glaberrima PE=4 SV=1;>tr|Q94D81|Q94D81_ORYSJ Os01g0317800 protein OS=Oryza sativa subsp. japonica GN=B1153F04.4 PE=2 SV=1;>tr|A2WP46|A2WP46_ORYSI Putative uncharacterized protein OS=Oryza sativa subsp. indica GN=OsI_01616 PE=4 SV=1	2	76.282	10375	40109	10661	21856	13859	8957	38160	44103	27282	154810	23922	45152
AATGTPLVQLLSLSDGER	18	1826.97	>sp|Q7XZF7|GYRA_ORYSJ Probable DNA gyrase subunit A, chloroplastic/mitochondrial OS=Oryza sativa subsp. japonica GN=GYRA PE=2 SV=2;>tr|I1PGN2|I1PGN2_ORYGL Uncharacterized protein OS=Oryza glaberrima PE=4 SV=1;>tr|B8AM88|B8AM88_ORYSI Putative uncharacterized protein OS=Oryza sativa subsp. indica GN=OsI_14033 PE=4 SV=1;>tr|B9F6X5|B9F6X5_ORYSJ Putative uncharacterized protein OS=Oryza sativa subsp. …	2	68.567	0	0	0	0	0	0	0	0	0	0	0	0
AAVAAMPELLR	11	1140.63	>tr|I1QEI9|I1QEI9_ORYGL Uncharacterized protein OS=Oryza glaberrima PE=4 SV=1;>tr|Q0D582|Q0D582_ORYSJ Os07g0575100 protein OS=Oryza sativa subsp. japonica GN=Os07g0575100 PE=4 SV=1;>tr|Q6ZL37|Q6ZL37_ORYSJ Putative karyopherin-beta 3 variant OS=Oryza sativa subsp. japonica GN=OJ1699_E05.43 PE=4 SV=1;>tr|J3MMB7|J3MMB7_ORYBR Uncharacterized protein OS=Oryza brachyantha GN=OB07G25490 PE=4 SV=1;>tr|A3…	2	94.616	0	0	0	0	0	0	26923	24961	17751	140020	20386	36962
AAVAQAK	7	657.381	>tr|Q8S1Y0|Q8S1Y0_ORYSJ Putative transaldolase OS=Oryza sativa subsp. japonica GN=P0482D04.14 PE=3 SV=1;>tr|B8A8H2|B8A8H2_ORYSI Putative uncharacterized protein OS=Oryza sativa subsp. indica GN=OsI_05010 PE=3 SV=1;>tr|Q5JK10|Q5JK10_ORYSJ Os01g0926300 protein OS=Oryza sativa subsp. japonica GN=OSJNBa0093F16.14 PE=2 SV=1;>tr|I1PRF1|I1PRF1_ORYGL Uncharacterized protein (Fragment) OS=Oryza glaberrima…	2	71.715	79844	535530	121840	228800	143660	100760	110000	134340	89217	587580	76235	163640
AAVAWEAAK	9	915.481	>sp|Q2R8Z5|ADH1_ORYSJ Alcohol dehydrogenase 1 OS=Oryza sativa subsp. japonica GN=ADH1 PE=2 SV=2;>sp|Q75ZX4|ADH1_ORYSI Alcohol dehydrogenase 1 OS=Oryza sativa subsp. indica GN=ADH1 PE=2 SV=1;>tr|B6F2B9|B6F2B9_ORYSI Alcohol dehydrogenase 1 OS=Oryza sativa subsp. indica GN=ADH1 PE=3 SV=1;>tr|B6F2C1|B6F2C1_ORYSJ ADH1 OS=Oryza sativa subsp. japonica GN=ADH1 PE=2 SV=1;>tr|B6F2C5|B6F2C5_ORYGL Alcohol de…	2,3	99.815	13993	109580	24831	41698	22505	18096	86855	94549	64201	834980	75751	140200
AAVEALCPGVVSCADILALAAR	22	2226.15	>tr|J3LIT3|J3LIT3_ORYBR Uncharacterized protein OS=Oryza brachyantha GN=OB02G45500 PE=3 SV=1;>tr|I1P5X4|I1P5X4_ORYGL Uncharacterized protein OS=Oryza glaberrima PE=3 SV=1;>tr|Q6EP33|Q6EP33_ORYSJ Putative peroxidase OS=Oryza sativa subsp. japonica GN=P0264G11.1-2 PE=3 SV=1;>tr|A2XBE1|A2XBE1_ORYSI Putative uncharacterized protein OS=Oryza sativa subsp. indica GN=OsI_09586 PE=3 SV=1;>tr|Q5U1R1|Q5U1R…	3	91.725	10413	66765	14816	27291	14641	12336	0	0	0	0	0	0
AAVEEGIVPGGGVALLYASK	20	1900.03	>tr|I1QV68|I1QV68_ORYGL Uncharacterized protein (Fragment) OS=Oryza glaberrima PE=3 SV=1;>tr|Q7G2N7|Q7G2N7_ORYSJ Chaperonin CPN60-1, mitochondrial, putative, expressed OS=Oryza sativa subsp. japonica GN=LOC_Os10g32550 PE=3 SV=1;>tr|B8BHB9|B8BHB9_ORYSI Putative uncharacterized protein OS=Oryza sativa subsp. indica GN=OsI_33923 PE=3 SV=1;>tr|Q8H903|Q8H903_ORYSJ 60 kDa chaperonin OS=Oryza sativa sub…	3	103.85	13109	110720	23770	39020	20736	14373	19120	22955	12063	171100	16170	30070
AAVEEGIVVGGGCTLLR	17	1699.89	>tr|B8AGV6|B8AGV6_ORYSI Putative uncharacterized protein OS=Oryza sativa subsp. indica GN=OsI_05469 PE=3 SV=1;>tr|I1NWB6|I1NWB6_ORYGL Uncharacterized protein OS=Oryza glaberrima PE=3 SV=1;>tr|Q6ZFJ9|Q6ZFJ9_ORYSJ 60 kDa chaperonin beta subunit OS=Oryza sativa subsp. japonica GN=OJ1435_F07.26 PE=2 SV=1;>tr|I1PYX1|I1PYX1_ORYGL Uncharacterized protein OS=Oryza glaberrima PE=3 SV=1;>tr|Q9LWT6|Q9LWT6_O…	2,3	141.97	124110	549050	173330	280750	188810	147520	106370	119380	69889	450950	78262	150390
AAVFLASDEAK	11	1120.58	>tr|A2YPP1|A2YPP1_ORYSI Putative uncharacterized protein OS=Oryza sativa subsp. indica GN=OsI_27241 PE=4 SV=1;>tr|Q8LIB8|Q8LIB8_ORYSJ Putative sex determination protein tasselseed 2 OS=Oryza sativa subsp. japonica GN=OJ1343_D04.130 PE=4 SV=1;>tr|Q8LIB9|Q8LIB9_ORYSJ Putative sex determination protein tasselseed 2 OS=Oryza sativa subsp. japonica GN=OJ1343_D04.129 PE=4 SV=1;>tr|B8B5M2|B8B5M2_ORYSI P…	3	83	0	0	0	0	0	0	8690.6	10401	7427.7	53251	6538.9	13151
AAVGAGEEVFGPR	13	1258.63	>tr|Q7XD45|Q7XD45_ORYSJ Chloroplast inner envelope protein, putative, expressed OS=Oryza sativa subsp. japonica GN=LOC_Os10g35010 PE=4 SV=2;>tr|Q9FWV2|Q9FWV2_ORYSJ Putative chloroplast inner envelope protein OS=Oryza sativa subsp. japonica GN=OSJNBa0051D19.7 PE=4 SV=1	2,3	90.005	55773	327220	76225	139780	76016	62057	115500	120530	96633	537370	90775	173030
AAVGHPDTLGDCPFSQR	17	1826.84	>tr|Q65XA0|Q65XA0_ORYSJ Dehydroascorbate reductase OS=Oryza sativa subsp. japonica GN=OJ1654_B10.18 PE=2 SV=1;>tr|Q84UH5|Q84UH5_ORYSA Dehydroascorbate reductase OS=Oryza sativa GN=DHAR PE=2 SV=1;>tr|Q9MB31|Q9MB31_ORYSJ GSH-dependent dehydroascorbate reductase 1 OS=Oryza sativa subsp. japonica GN=DHAR1 PE=2 SV=1;>tr|I1PRX3|I1PRX3_ORYGL Uncharacterized protein OS=Oryza glaberrima PE=4 SV=1;>tr|B8AX…	2,3,4	141.86	126630	484110	194570	319150	209020	168080	290930	317590	190120	989790	220300	453690
AAVPSGASTGVYEALELR	18	1789.92	>tr|I1QSV0|I1QSV0_ORYGL Uncharacterized protein OS=Oryza glaberrima PE=3 SV=1;>sp|Q42971|ENO_ORYSJ Enolase OS=Oryza sativa subsp. japonica GN=ENO1 PE=1 SV=2;>tr|A1YQJ3|A1YQJ3_ORYSJ Enolase OS=Oryza sativa subsp. japonica GN=eno PE=2 SV=1;>tr|B8BFV2|B8BFV2_ORYSI Putative uncharacterized protein OS=Oryza sativa subsp. indica GN=OsI_32842 PE=3 SV=1;>tr|B9G7P0|B9G7P0_ORYSJ Enolase OS=Oryza sativa sub…	2,3	191.93	120570	512330	173740	305000	182110	144220	331310	369860	234370	1292600	235370	481540
AAVTALQNQPIVNAVIDGDDIIYR	24	2568.35	>tr|J3LXC1|J3LXC1_ORYBR Uncharacterized protein OS=Oryza brachyantha GN=OB04G17960 PE=3 SV=1;>tr|I1PKR1|I1PKR1_ORYGL Uncharacterized protein OS=Oryza glaberrima PE=3 SV=1;>tr|Q01LB1|Q01LB1_ORYSA H0718E12.4 protein OS=Oryza sativa GN=H0718E12.4 PE=3 SV=1;>tr|Q7XVM2|Q7XVM2_ORYSJ OSJNBa0072K14.5 protein OS=Oryza sativa subsp. japonica GN=OSJNBa0072K14.5 PE=2 SV=1;>tr|I1P6G8|I1P6G8_ORYGL Uncharacteri…	3	52.061	1434.9	6457.6	2107	3852.8	1852.6	1481.5	0	0	0	0	0	0
AAVVLISDVFGFEAPNLR	18	1917.04	>tr|Q0DID5|Q0DID5_ORYSJ Os05g0399100 protein (Fragment) OS=Oryza sativa subsp. japonica GN=Os05g0399100 PE=4 SV=1;>tr|I1PVF3|I1PVF3_ORYGL Uncharacterized protein OS=Oryza glaberrima PE=4 SV=1;>tr|Q688M9|Q688M9_ORYSJ 'putative endo-1,3;1,4-beta-D-glucanase' OS=Oryza sativa subsp. japonica GN=P0605G01.10 PE=2 SV=1	3	50.077	0	0	0	0	0	0	0	0	0	0	0	0
AAVVPESVLK	10	1011.6	>tr|A3BQX7|A3BQX7_ORYSJ Putative uncharacterized protein OS=Oryza sativa subsp. japonica GN=OsJ_26511 PE=3 SV=1;>tr|A2YSN9|A2YSN9_ORYSI Putative uncharacterized protein OS=Oryza sativa subsp. indica GN=OsI_28337 PE=3 SV=1;>tr|I1QGQ1|I1QGQ1_ORYGL Uncharacterized protein OS=Oryza glaberrima PE=3 SV=1;>tr|Q6YYR2|Q6YYR2_ORYSJ Os08g0234000 protein OS=Oryza sativa subsp. japonica GN=B1047A05.37 PE=2 SV…	2,3	98.044	23227	174630	37413	68572	36229	25386	108610	117200	78052	909110	88173	171660
ACGAVIVNRPEELQESDVGTR	21	2299.12	>tr|B8B3C8|B8B3C8_ORYSI Putative uncharacterized protein OS=Oryza sativa subsp. indica GN=OsI_23266 PE=3 SV=1;>tr|I1Q2U7|I1Q2U7_ORYGL Uncharacterized protein OS=Oryza glaberrima PE=3 SV=1;>tr|Q5Z6U5|Q5Z6U5_ORYSJ Os06g0538000 protein OS=Oryza sativa subsp. japonica GN=P0551A03.30 PE=2 SV=1;>tr|B9FTM3|B9FTM3_ORYSJ Putative uncharacterized protein OS=Oryza sativa subsp. japonica GN=OsJ_21589 PE=3 SV…	3	77.959	12908	62779	20301	34597	22274	17380	0	0	0	0	0	0
ACSSAISSTAIDR	13	1337.62	>tr|B9G4W2|B9G4W2_ORYSJ Putative uncharacterized protein OS=Oryza sativa subsp. japonica GN=OsJ_30230 PE=4 SV=1;>tr|I1QR05|I1QR05_ORYGL Uncharacterized protein OS=Oryza glaberrima PE=4 SV=1;>tr|Q0IZU8|Q0IZU8_ORYSJ Os09g0548200 protein OS=Oryza sativa subsp. japonica GN=Os09g0548200 PE=4 SV=1;>tr|B8BE47|B8BE47_ORYSI Putative uncharacterized protein OS=Oryza sativa subsp. indica GN=OsI_32280 PE=4 S…	2	107.93	24800	162620	35950	56683	42362	30347	30089	36057	23503	156020	18844	42601
ACTAEIEK	8	920.427	>tr|I1PAE3|I1PAE3_ORYGL Uncharacterized protein OS=Oryza glaberrima PE=4 SV=1;>tr|J3LMV4|J3LMV4_ORYBR Uncharacterized protein OS=Oryza brachyantha GN=OB03G23800 PE=4 SV=1;>tr|Q10MT2|Q10MT2_ORYSJ Eukaryotic translation initiation factor 2 alpha subunit family protein, expressed OS=Oryza sativa subsp. japonica GN=Os03g0296400 PE=2 SV=1;>tr|Q2WEA7|Q2WEA7_ORYSI Eukaryotic translation initiation facto…	2	73.573	0	0	0	0	0	0	0	0	0	0	0	0
ACTVLLR	7	831.464	>tr|B8B3C8|B8B3C8_ORYSI Putative uncharacterized protein OS=Oryza sativa subsp. indica GN=OsI_23266 PE=3 SV=1;>tr|I1Q2U7|I1Q2U7_ORYGL Uncharacterized protein OS=Oryza glaberrima PE=3 SV=1;>tr|Q5Z6U5|Q5Z6U5_ORYSJ Os06g0538000 protein OS=Oryza sativa subsp. japonica GN=P0551A03.30 PE=2 SV=1;>tr|B9FTM3|B9FTM3_ORYSJ Putative uncharacterized protein OS=Oryza sativa subsp. japonica GN=OsJ_21589 PE=3 SV…	2	65.676	0	0	0	0	0	0	115580	138080	88375	585820	83427	160660
ACVFTEYWEDIGTIK	15	1830.85	>tr|B9EY77|B9EY77_ORYSJ Glucose-1-phosphate adenylyltransferase OS=Oryza sativa subsp. japonica GN=OsJ_02724 PE=3 SV=1;>tr|B8XEC3|B8XEC3_ORYSA Glucose-1-phosphate adenylyltransferase OS=Oryza sativa GN=AGPase PE=3 SV=1;>tr|B8XEC4|B8XEC4_ORYSA Glucose-1-phosphate adenylyltransferase OS=Oryza sativa GN=AGPase PE=3 SV=1;>tr|B8XEC5|B8XEC5_ORYSI Glucose-1-phosphate adenylyltransferase OS=Oryza sativa …	3	164.68	8490.2	61031	18219	32010	12214	13130	14226	11659	9103.7	99542	11623	28534
ACYECLR	7	970.4	>tr|E9KIP7|E9KIP7_ORYSJ Ribulose bisphosphate carboxylase large chain OS=Oryza sativa subsp. japonica GN=rbcL PE=3 SV=1;>tr|E9KIW5|E9KIW5_9ORYZ Ribulose bisphosphate carboxylase large chain OS=Oryza meridionalis GN=rbcL PE=3 SV=1;>tr|I1QWG3|I1QWG3_ORYGL Uncharacterized protein OS=Oryza glaberrima PE=3 SV=1;>sp|P0C510|RBL_ORYSA Ribulose bisphosphate carboxylase large chain OS=Oryza sativa GN=rbcL …	2	162.07	514900	2106400	746800	1254200	857960	505610	331260	375510	224800	1256500	200050	456890
ACYGVLR	7	837.417	>tr|A2XIT7|A2XIT7_ORYSI Putative uncharacterized protein OS=Oryza sativa subsp. indica GN=OsI_12347 PE=3 SV=1;>tr|I1PCY8|I1PCY8_ORYGL Uncharacterized protein OS=Oryza glaberrima PE=3 SV=1;>tr|Q75G91|Q75G91_ORYSJ 40S ribosomal protein S3, putative, expressed OS=Oryza sativa subsp. japonica GN=Os03g0577000 PE=2 SV=1;>tr|Q10HT1|Q10HT1_ORYSJ 40S ribosomal protein S3, putative, expressed OS=Oryza sati…	2	107.65	189790	658160	251770	547040	306520	239380	0	0	0	0	0	0
ADADAEFK	8	865.382	>tr|I1PNW7|I1PNW7_ORYGL Uncharacterized protein OS=Oryza glaberrima PE=4 SV=1;>tr|A2XWH1|A2XWH1_ORYSI Hmg1/2-like protein OS=Oryza sativa subsp. indica GN=OsI_16998 PE=2 SV=1;>tr|Q01KG8|Q01KG8_ORYSA H0409D10.9 protein OS=Oryza sativa GN=OSIGBa0158F05.2 PE=4 SV=1;>tr|Q7XQK2|Q7XQK2_ORYSJ HMG protein OS=Oryza sativa subsp. japonica GN=OSJNBa0017B10.6 PE=2 SV=2;>tr|C6F1P3|C6F1P3_ORYSJ HMG protein OS=…	2	67.563	0	0	0	0	0	0	29659	31547	21238	284580	27484	50170
ADAPDAPPK	9	880.429	>tr|Q8H3M0|Q8H3M0_ORYSJ Os08g0428800 protein OS=Oryza sativa subsp. japonica GN=P0479C08.106 PE=3 SV=1	2	85.377	0	0	0	0	0	0	34833	29133	19343	249780	21150	35936
ADDATHFLDVIR	12	1371.68	>sp|Q2QYW2|CLH2_ORYSJ Clathrin heavy chain 2 OS=Oryza sativa subsp. japonica GN=Os12g0104800 PE=3 SV=1;>sp|Q2RBN7|CLH1_ORYSJ Clathrin heavy chain 1 OS=Oryza sativa subsp. japonica GN=Os11g0104900 PE=3 SV=1;>tr|A3CE45|A3CE45_ORYSJ Putative uncharacterized protein OS=Oryza sativa subsp. japonica GN=OsJ_34910 PE=4 SV=1;>tr|A3CE52|A3CE52_ORYSJ Putative uncharacterized protein OS=Oryza sativa subsp. j…	3	134.98	32132	220090	43406	82126	46102	33070	48459	44287	27911	291740	31362	59025
ADDGENEAAVER	12	1274.54	>sp|P0C586|SSY23_ORYSI Soluble starch synthase 2-3, chloroplastic/amyloplastic OS=Oryza sativa subsp. indica GN=SSII-3 PE=1 SV=1;>tr|D0TZR2|D0TZR2_ORYSJ Soluble starch synthase II-3 OS=Oryza sativa subsp. japonica GN=SSII-3 PE=3 SV=1;>tr|D0TZR4|D0TZR4_ORYSJ Soluble starch synthase II-3 OS=Oryza sativa subsp. japonica GN=SSII-3 PE=3 SV=1;>tr|D0TZR8|D0TZR8_ORYSI Soluble starch synthase II-3 OS=Oryz…	2	105.19	15353	97639	28031	0	29352	25948	28944	41179	15895	149440	33356	66749
ADEGFSVTVR	10	1079.52	>tr|A2XG88|A2XG88_ORYSI Putative uncharacterized protein OS=Oryza sativa subsp. indica GN=OsI_11398 PE=4 SV=1;>tr|Q8H7M3|Q8H7M3_ORYSJ Putative r40c1 protein-rice OS=Oryza sativa subsp. japonica GN=OSJNBb0014I10.3 PE=4 SV=1;>tr|I1PAX9|I1PAX9_ORYGL Uncharacterized protein OS=Oryza glaberrima PE=4 SV=1;>tr|Q10M12|Q10M12_ORYSJ Expressed protein OS=Oryza sativa subsp. japonica GN=Os03g0327600 PE=2 SV=…	2	101.3	175560	1178100	282190	493940	276720	216200	108740	112910	71988	760670	90650	182350
ADEGYCVAVR	10	1138.51	>tr|A2XG88|A2XG88_ORYSI Putative uncharacterized protein OS=Oryza sativa subsp. indica GN=OsI_11398 PE=4 SV=1;>tr|Q8H7M3|Q8H7M3_ORYSJ Putative r40c1 protein-rice OS=Oryza sativa subsp. japonica GN=OSJNBb0014I10.3 PE=4 SV=1;>tr|I1PAX9|I1PAX9_ORYGL Uncharacterized protein OS=Oryza glaberrima PE=4 SV=1;>tr|Q10M12|Q10M12_ORYSJ Expressed protein OS=Oryza sativa subsp. japonica GN=Os03g0327600 PE=2 SV=…	2	136.96	123110	661110	191700	336980	187510	172270	199690	204670	145820	1057800	184570	355690
ADEHVDVTNPATQEVVSR	18	1965.94	>tr|B9FVX6|B9FVX6_ORYSJ Putative uncharacterized protein OS=Oryza sativa subsp. japonica GN=OsJ_23385 PE=3 SV=1;>tr|I1Q8N8|I1Q8N8_ORYGL Uncharacterized protein OS=Oryza glaberrima PE=3 SV=1;>tr|Q6Z4E4|Q6Z4E4_ORYSJ Methylmalonate semi-aldehyde dehydrogenase OS=Oryza sativa subsp. japonica GN=OSJNBb0084L07.21 PE=2 SV=1;>tr|B8B7Y3|B8B7Y3_ORYSI Putative uncharacterized protein OS=Oryza sativa subsp. …	3	161.99	22125	153490	37259	62306	33221	30219	8968.5	8996.4	8134.9	62525	8133.7	15524
ADEIGAFTPR	10	1075.53	>tr|A2X2Z1|A2X2Z1_ORYSI Putative uncharacterized protein OS=Oryza sativa subsp. indica GN=OsI_06564 PE=4 SV=1	2	118.28	160140	739140	326980	447810	210950	187210	208000	182370	143640	946200	144940	474200
ADEIGPFTPR	10	1101.55	>tr|Q6K508|Q6K508_ORYSJ Glutelin OS=Oryza sativa subsp. japonica GN=OSJNBa0011N12.22 PE=2 SV=1;>tr|Q6T726|Q6T726_ORYSJ Glutelin C OS=Oryza sativa subsp. japonica PE=2 SV=1	2	62.466	0	0	0	0	0	0	0	0	0	0	0	0
ADELAAK	7	716.37	>tr|B8AJV7|B8AJV7_ORYSI Putative uncharacterized protein OS=Oryza sativa subsp. indica GN=OsI_13501 PE=4 SV=1;>tr|B9FBT5|B9FBT5_ORYSJ Putative uncharacterized protein OS=Oryza sativa subsp. japonica GN=OsJ_12564 PE=4 SV=1;>tr|I1PFG7|I1PFG7_ORYGL Cysteine synthase OS=Oryza glaberrima PE=3 SV=1;>sp|Q9XEA8|CYSK2_ORYSJ Cysteine synthase OS=Oryza sativa subsp. japonica GN=RCS3 PE=2 SV=1;>tr|Q10CX6|Q10…	2	66.073	0	0	0	0	0	0	54999	65663	45260	487630	47944	91470
ADGSFAISEDTWNEPLGR	18	1963.89	>tr|A3BFF4|A3BFF4_ORYSJ Putative uncharacterized protein OS=Oryza sativa subsp. japonica GN=OsJ_22671 PE=3 SV=1;>tr|A2YH08|A2YH08_ORYSI Putative uncharacterized protein OS=Oryza sativa subsp. indica GN=OsI_24473 PE=3 SV=1;>tr|I1Q5B1|I1Q5B1_ORYGL Uncharacterized protein OS=Oryza glaberrima PE=3 SV=1;>tr|Q5Z9N8|Q5Z9N8_ORYSJ 90 kDa heat shock protein OS=Oryza sativa subsp. japonica GN=P0481E08.35 PE…	2	76.573	0	0	0	0	0	0	0	0	0	0	0	0
ADGYILEGK	9	964.487	>tr|A2XS59|A2XS59_ORYSI 40S ribosomal protein S8 OS=Oryza sativa subsp. indica GN=OsI_15456 PE=3 SV=1;>sp|P49199|RS8_ORYSJ 40S ribosomal protein S8 OS=Oryza sativa subsp. japonica GN=RPS8 PE=2 SV=2;>tr|B8AHZ6|B8AHZ6_ORYSI 40S ribosomal protein S8 OS=Oryza sativa subsp. indica GN=OsI_07259 PE=3 SV=1;>tr|I1P0I3|I1P0I3_ORYGL 40S ribosomal protein S8 OS=Oryza glaberrima PE=3 SV=1;>tr|Q0E158|Q0E158_OR…	2,3	94.692	39311	340730	61625	120360	68900	44454	211770	217400	142670	2153600	184850	361420
ADIGIAVADATDAAR	15	1428.72	>tr|B8AQ08|B8AQ08_ORYSI Putative uncharacterized protein OS=Oryza sativa subsp. indica GN=OsI_13084 PE=3 SV=1;>tr|B9FAP3|B9FAP3_ORYSJ Putative uncharacterized protein OS=Oryza sativa subsp. japonica GN=OsJ_12166 PE=3 SV=1;>tr|Q43001|Q43001_ORYSA H-ATPase OS=Oryza sativa GN=OSA1 PE=2 SV=1;>tr|Q8L6I3|Q8L6I3_ORYSJ H-ATPase OS=Oryza sativa subsp. japonica GN=a1 PE=3 SV=1;>tr|I1PER5|I1PER5_ORYGL Uncha…	2	86.497	0	0	0	0	0	0	40280	39978	26019	143430	24726	57137
ADIPTADLVEK	11	1170.61	>tr|I1R8Q3|I1R8Q3_ORYGL Uncharacterized protein OS=Oryza glaberrima PE=3 SV=1;>tr|B7SDH3|B7SDH3_ORYSJ Aminoacyl-tRNA synthase OS=Oryza sativa subsp. japonica PE=2 SV=1;>tr|B8BPH6|B8BPH6_ORYSI Putative uncharacterized protein OS=Oryza sativa subsp. indica GN=OsI_38226 PE=3 SV=1;>tr|Q2QS11|Q2QS11_ORYSJ Bifunctional aminoacyl-tRNA synthetase, putative, expressed OS=Oryza sativa subsp. japonica GN=LO…	3	48.004	20552	116490	36527	60285	30371	27218	0	0	0	0	0	0
ADLISYLK	8	921.517	>sp|A2Y4S9|CYC_ORYSI Cytochrome c OS=Oryza sativa subsp. indica GN=CC-1 PE=2 SV=1;>sp|Q0DI31|CYC_ORYSJ Cytochrome c OS=Oryza sativa subsp. japonica GN=CC-1 PE=1 SV=1;>tr|B7E4T8|B7E4T8_ORYSJ cDNA clone:001-005-D04, full insert sequence OS=Oryza sativa subsp. japonica GN=OsJ_18585 PE=3 SV=1;>tr|I1PVR3|I1PVR3_ORYGL Uncharacterized protein OS=Oryza glaberrima PE=3 SV=1;>tr|J3M7A4|J3M7A4_ORYBR Unchara…	3	100.15	3538.8	18831	3780.6	7475.8	4433.8	3119	4395.6	4876.6	2242.7	44128	3819.6	5573.1
ADLNVPLDDAQK	12	1297.65	>tr|B8AIH2|B8AIH2_ORYSI Putative uncharacterized protein OS=Oryza sativa subsp. indica GN=OsI_06015 PE=3 SV=1;>tr|Q6H6C7|Q6H6C7_ORYSJ Phosphoglycerate kinase OS=Oryza sativa subsp. japonica GN=P0669G09.19 PE=2 SV=1;>tr|Q09HR2|Q09HR2_ORYSI Phosphoglycerate kinase OS=Oryza sativa subsp. indica PE=2 SV=1;>tr|Q09HR1|Q09HR1_ORYSI Phosphoglycerate kinase OS=Oryza sativa subsp. indica PE=2 SV=1;>tr|I1NX…	2	125.53	11137	107040	20664	38607	20074	13497	0	0	0	0	0	0
ADLNVPLDDNQNITDDTR	18	2027.94	>tr|I1PWX1|I1PWX1_ORYGL Phosphoglycerate kinase OS=Oryza glaberrima PE=3 SV=1;>tr|A2Y650|A2Y650_ORYSI Phosphoglycerate kinase OS=Oryza sativa subsp. indica GN=OsI_20474 PE=3 SV=1;>tr|Q75K90|Q75K90_ORYSJ Phosphoglycerate kinase OS=Oryza sativa subsp. japonica GN=OJ1118_C04.1 PE=3 SV=1	2	139	15374	81474	21141	35171	29010	15605	0	0	0	0	0	0
ADLQEPLVRPK	11	1264.71	>tr|A2Z6Y9|A2Z6Y9_ORYSI Putative uncharacterized protein OS=Oryza sativa subsp. indica GN=OsI_33459 PE=4 SV=1;>tr|I1QU82|I1QU82_ORYGL Uncharacterized protein OS=Oryza glaberrima PE=4 SV=1;>tr|Q8RU48|Q8RU48_ORYSJ Cell elongation protein DIMINUTO, putative, expressed OS=Oryza sativa subsp. japonica GN=OSJNBb0058B20.18 PE=4 SV=1;>tr|J3N2F0|J3N2F0_ORYBR Uncharacterized protein OS=Oryza brachyantha GN…	3	72.089	0	0	0	0	0	0	100170	114160	71862	584310	65842	145030
ADLSSGLASVAAAVER	16	1515.79	>tr|Q10D12|Q10D12_ORYSJ Transferase family protein, expressed OS=Oryza sativa subsp. japonica GN=LOC_Os03g53360 PE=4 SV=1;>tr|A2XLX6|A2XLX6_ORYSI Putative uncharacterized protein OS=Oryza sativa subsp. indica GN=OsI_13481 PE=4 SV=1;>tr|Q84MN3|Q84MN3_ORYSJ Os03g0745200 protein OS=Oryza sativa subsp. japonica GN=OSJNBb0036F07.20 PE=4 SV=1	3	67.646	4333.9	36356	7029.4	12564	7604	4983.8	0	0	0	0	0	0
ADPTMAK	7	732.348	>sp|Q8L4L4|RL52_ORYSJ 60S ribosomal protein L5-2 OS=Oryza sativa subsp. japonica GN=RPL5B PE=3 SV=1;>tr|B7SDE4|B7SDE4_ORYSJ 60S ribosomal protein L5 OS=Oryza sativa subsp. japonica GN=OsJ_04400 PE=2 SV=1;>tr|B8A7P8|B8A7P8_ORYSI Putative uncharacterized protein OS=Oryza sativa subsp. indica GN=OsI_04778 PE=3 SV=1;>tr|I1NU93|I1NU93_ORYGL Uncharacterized protein OS=Oryza glaberrima PE=4 SV=1;>sp|A2W…	2	64.265	0	0	0	0	0	0	61028	76948	48550	633290	57962	121580
ADQAGTGAGAGGGAGTK	17	1345.62	>sp|A2XL05|OLEO2_ORYSI Oleosin 18 kDa OS=Oryza sativa subsp. indica GN=OLE18 PE=2 SV=1;>sp|Q10EK7|OLEO2_ORYSJ Oleosin 18 kDa OS=Oryza sativa subsp. japonica GN=OLE18 PE=2 SV=1;>tr|B7F9V8|B7F9V8_ORYSJ Oleosin OS=Oryza sativa subsp. japonica PE=2 SV=1;>tr|I1PEM1|I1PEM1_ORYGL Oleosin OS=Oryza glaberrima PE=3 SV=1	3	176.11	0	0	0	0	0	0	56660	56059	49416	519560	52363	138060
ADRDESSPYAAMLASQDVAQR	21	2280.04	>tr|B9FF36|B9FF36_ORYSJ Putative uncharacterized protein OS=Oryza sativa subsp. japonica GN=OsJ_14740 PE=3 SV=1;>tr|A2XT84|A2XT84_ORYSI Putative uncharacterized protein OS=Oryza sativa subsp. indica GN=OsI_07537 PE=3 SV=1;>tr|I1PL30|I1PL30_ORYGL Uncharacterized protein OS=Oryza glaberrima PE=3 SV=1;>tr|Q01IS6|Q01IS6_ORYSA OSIGBa0134P10.10 protein OS=Oryza sativa GN=OSIGBa0134P10.10 PE=3 SV=1;>tr|…	3	124.76	10633	52148	16233	29901	17315	12700	0	0	0	0	0	0
ADSQVFLFANSK	12	1325.66	>tr|B8ABA2|B8ABA2_ORYSI Putative uncharacterized protein OS=Oryza sativa subsp. indica GN=OsI_04199 PE=4 SV=1;>tr|I1NSP1|I1NSP1_ORYGL Uncharacterized protein OS=Oryza glaberrima PE=4 SV=1;>tr|J3L575|J3L575_ORYBR Uncharacterized protein OS=Oryza brachyantha GN=OB01G43810 PE=4 SV=1;>tr|Q5N754|Q5N754_ORYSJ Os01g0815800 protein OS=Oryza sativa subsp. japonica GN=OSJNBa0085D07.41 PE=1 SV=1;>tr|J3M8A5|…	2,3	59.185	14214	97791	22928	38835	20280	19615	10071	9967.9	7651.2	62406	9276.1	21954
ADTYNPR	7	835.382	>sp|P07728|GLUA1_ORYSJ Glutelin type-A 1 OS=Oryza sativa subsp. japonica GN=GLUA1 PE=1 SV=2;>tr|Q0JJ36|Q0JJ36_ORYSJ Glutelin OS=Oryza sativa subsp. japonica GN=Os01g0762500 PE=2 SV=1;>tr|A1YQG5|A1YQG5_ORYSJ Glutelin OS=Oryza sativa subsp. japonica PE=2 SV=1;>tr|A2WVB9|A2WVB9_ORYSI Putative uncharacterized protein OS=Oryza sativa subsp. indica GN=OsI_03835 PE=4 SV=1;>tr|I1NRU9|I1NRU9_ORYGL Unchara…	2	77.923	44405	240430	116880	104940	30297	60180	0	0	0	0	0	0
ADVGPAATLLIGSAAGAIASTATFPLEVAR	30	2810.52	>tr|I1NYC8|I1NYC8_ORYGL Uncharacterized protein OS=Oryza glaberrima PE=3 SV=1;>tr|Q6Z782|Q6Z782_ORYSJ Os02g0202400 protein OS=Oryza sativa subsp. japonica GN=P0419A09.38 PE=3 SV=1;>tr|A2X256|A2X256_ORYSI Putative uncharacterized protein OS=Oryza sativa subsp. indica GN=OsI_06284 PE=3 SV=1	2,3,4	286.44	20618	81326	36365	62219	22301	31931	9803.7	6912.3	5843.1	36785	8610	23186
ADVGPETGVLIMGAGPIGLVTLLAAR	26	2490.39	>tr|Q6ZBH2|Q6ZBH2_ORYSJ Os08g0545200 protein OS=Oryza sativa subsp. japonica GN=P0623F08.37 PE=2 SV=1;>tr|B8B9C4|B8B9C4_ORYSI Putative uncharacterized protein OS=Oryza sativa subsp. indica GN=OsI_30128 PE=3 SV=1;>tr|B8B9C5|B8B9C5_ORYSI Putative uncharacterized protein OS=Oryza sativa subsp. indica GN=OsI_30129 PE=3 SV=1;>tr|I1QLA2|I1QLA2_ORYGL Uncharacterized protein OS=Oryza glaberrima PE=3 SV=1	3	102.07	7932.2	43977	11684	19146	10554	9144.2	371.52	1226.2	250.45	3472.7	282.06	733.95
ADYAVEVGR	9	978.477	>sp|A6N0M9|NDK1_ORYSI Nucleoside diphosphate kinase 1 OS=Oryza sativa subsp. indica GN=NDKR PE=1 SV=1;>sp|Q07661|NDK1_ORYSJ Nucleoside diphosphate kinase 1 OS=Oryza sativa subsp. japonica GN=NDKR PE=1 SV=1;>tr|I1QAS5|I1QAS5_ORYGL Nucleoside diphosphate kinase OS=Oryza glaberrima PE=3 SV=1;>tr|J3ML05|J3ML05_ORYBR Nucleoside diphosphate kinase OS=Oryza brachyantha GN=OB07G20870 PE=3 SV=1;>tr|B7F7R5…	2	83.862	195700	680270	399090	495110	261350	306610	211990	227980	148360	1075400	176770	372910
ADYFLVGK	8	911.475	>tr|B3IYE3|B3IYE3_ORYSJ Phosphorylase OS=Oryza sativa subsp. japonica GN=pho1 PE=3 SV=1;>tr|Q9ATK9|Q9ATK9_ORYSA Phosphorylase (Fragment) OS=Oryza sativa PE=2 SV=1;>tr|Q9AUV8|Q9AUV8_ORYSJ Phosphorylase OS=Oryza sativa subsp. japonica GN=OSJNBa0040E01.3 PE=3 SV=1;>tr|B8AK73|B8AK73_ORYSI Phosphorylase OS=Oryza sativa subsp. indica GN=OsI_13605 PE=3 SV=1;>tr|B9F5S9|B9F5S9_ORYSJ Phosphorylase OS=Oryza…	2,3	93.551	60437	416510	106550	198340	84880	83801	96217	91001	61318	622710	76849	180380
AEAAIAIGFDDFIADALR	18	1877.95	>tr|I1Q9E7|I1Q9E7_ORYGL Uncharacterized protein OS=Oryza glaberrima PE=4 SV=1;>tr|B8AMS3|B8AMS3_ORYSI Putative uncharacterized protein OS=Oryza sativa subsp. indica GN=OsI_14201 PE=4 SV=1;>tr|B8B4R0|B8B4R0_ORYSI Putative uncharacterized protein OS=Oryza sativa subsp. indica GN=OsI_25504 PE=4 SV=1;>tr|B9FWD9|B9FWD9_ORYSJ Putative uncharacterized protein OS=Oryza sativa subsp. japonica GN=OsJ_23692…	2,3	119.4	489.44	5088.6	2403.4	2077.7	978.79	1335.4	450.79	0	0	1511.3	0	395.93
AEASSEEAK	9	920.409	>tr|I1NTU9|I1NTU9_ORYGL Uncharacterized protein OS=Oryza glaberrima PE=4 SV=1;>tr|Q8RYZ1|Q8RYZ1_ORYSJ Cytosolic factor-like protein OS=Oryza sativa subsp. japonica GN=P0648C09.9 PE=2 SV=1;>tr|A2WXH7|A2WXH7_ORYSI Putative uncharacterized protein OS=Oryza sativa subsp. indica GN=OsI_04628 PE=4 SV=1;>tr|A3A041|A3A041_ORYSJ Putative uncharacterized protein OS=Oryza sativa subsp. japonica GN=OsJ_04261…	3	67.414	0	0	0	0	0	0	21466	26541	19521	552780	30935	55544
AEATDVANAVLDGSDAILLGAETLR	25	2484.27	>tr|J3N605|J3N605_ORYBR Pyruvate kinase OS=Oryza brachyantha GN=OB11G12410 PE=3 SV=1;>tr|G2XLI5|G2XLI5_ORYGL Pyruvate kinase OS=Oryza glaberrima GN=Ogl12g0021P10_8 PE=3 SV=1;>tr|B8BJ39|B8BJ39_ORYSI Pyruvate kinase OS=Oryza sativa subsp. indica GN=OsI_35105 PE=3 SV=1;>tr|B8BM17|B8BM17_ORYSI Pyruvate kinase OS=Oryza sativa subsp. indica GN=OsI_37456 PE=3 SV=1;>tr|G2XMU2|G2XMU2_ORYGL Pyruvate kinase…	2,3,4	219.88	8613.3	39780	10098	19279	9755.3	9930.3	7050.7	7902.3	5358.6	40605	3819.7	10077
AEDVGEEVER	10	1131.5	>tr|Q6ZBH2|Q6ZBH2_ORYSJ Os08g0545200 protein OS=Oryza sativa subsp. japonica GN=P0623F08.37 PE=2 SV=1;>tr|B8B9C4|B8B9C4_ORYSI Putative uncharacterized protein OS=Oryza sativa subsp. indica GN=OsI_30128 PE=3 SV=1;>tr|B8B9C5|B8B9C5_ORYSI Putative uncharacterized protein OS=Oryza sativa subsp. indica GN=OsI_30129 PE=3 SV=1;>tr|I1QLA2|I1QLA2_ORYGL Uncharacterized protein OS=Oryza glaberrima PE=3 SV=1	2	155.53	106960	393290	190910	298370	146190	161790	357040	320910	262270	936680	318620	714420
AEDVQGK	7	745.361	>tr|B8BP92|B8BP92_ORYSI Putative uncharacterized protein OS=Oryza sativa subsp. indica GN=OsI_38068 PE=3 SV=1;>tr|B9GCT2|B9GCT2_ORYSJ Putative uncharacterized protein OS=Oryza sativa subsp. japonica GN=OsJ_35850 PE=3 SV=1;>tr|I1R5T8|I1R5T8_ORYGL Uncharacterized protein OS=Oryza glaberrima PE=3 SV=1;>tr|Q0INR5|Q0INR5_ORYSJ 40S ribosomal protein S3a, putative, expressed OS=Oryza sativa subsp. japon…	2	71.501	27154	281290	51025	96354	49474	40427	28446	35139	24544	282770	26711	53984
AEEEFEK	7	880.381	>tr|Q0ISV7|Q0ISV7_ORYSJ Adenosylhomocysteinase (Fragment) OS=Oryza sativa subsp. japonica GN=Os11g0455500 PE=3 SV=2;>tr|A2ZDY4|A2ZDY4_ORYSI Adenosylhomocysteinase OS=Oryza sativa subsp. indica GN=OsI_35998 PE=3 SV=1;>tr|I1QZZ3|I1QZZ3_ORYGL Adenosylhomocysteinase OS=Oryza glaberrima PE=3 SV=1;>tr|Q84VE1|Q84VE1_ORYSJ Adenosylhomocysteinase OS=Oryza sativa subsp. japonica GN=OsJ_33804 PE=2 SV=1;>tr|…	2	122.74	0	0	0	0	0	0	55652	71725	39855	996070	54469	106090
AEEFAFR	7	868.408	>sp|Q2QYW2|CLH2_ORYSJ Clathrin heavy chain 2 OS=Oryza sativa subsp. japonica GN=Os12g0104800 PE=3 SV=1;>sp|Q2RBN7|CLH1_ORYSJ Clathrin heavy chain 1 OS=Oryza sativa subsp. japonica GN=Os11g0104900 PE=3 SV=1;>tr|A3CE45|A3CE45_ORYSJ Putative uncharacterized protein OS=Oryza sativa subsp. japonica GN=OsJ_34910 PE=4 SV=1;>tr|A3CE52|A3CE52_ORYSJ Putative uncharacterized protein OS=Oryza sativa subsp. j…	2	75.243	0	0	0	0	0	0	177850	203500	136010	585240	124260	243310
AEFGPSQPFK	10	1106.54	>tr|Q0ISV7|Q0ISV7_ORYSJ Adenosylhomocysteinase (Fragment) OS=Oryza sativa subsp. japonica GN=Os11g0455500 PE=3 SV=2;>tr|A2ZDY4|A2ZDY4_ORYSI Adenosylhomocysteinase OS=Oryza sativa subsp. indica GN=OsI_35998 PE=3 SV=1;>tr|I1QZZ3|I1QZZ3_ORYGL Adenosylhomocysteinase OS=Oryza glaberrima PE=3 SV=1;>tr|Q84VE1|Q84VE1_ORYSJ Adenosylhomocysteinase OS=Oryza sativa subsp. japonica GN=OsJ_33804 PE=2 SV=1;>tr|…	2	138.25	13031	113440	20581	42458	22825	15186	37706	43617	28825	278180	28472	55413
AEFIDLAR	8	933.492	>tr|Q8H7L2|Q8H7L2_ORYSJ 3-ketoacyl-CoA synthase OS=Oryza sativa subsp. japonica GN=OSJNBb0076N15.12 PE=3 SV=1;>tr|B9F5I5|B9F5I5_ORYSJ 3-ketoacyl-CoA synthase OS=Oryza sativa subsp. japonica GN=OsJ_09660 PE=3 SV=1;>tr|I1P880|I1P880_ORYGL 3-ketoacyl-CoA synthase OS=Oryza glaberrima PE=3 SV=1;>tr|A2XD82|A2XD82_ORYSI 3-ketoacyl-CoA synthase OS=Oryza sativa subsp. indica GN=OsI_10265 PE=3 SV=1;>tr|Q10…	2	55.567	0	0	0	0	0	0	0	0	0	0	0	0
AEGDDADAAAAR	12	1131.48	>tr|B8AU72|B8AU72_ORYSI Putative uncharacterized protein OS=Oryza sativa subsp. indica GN=OsI_17350 PE=4 SV=1;>tr|Q01JS3|Q01JS3_ORYSA OSIGBa0152L12.11 protein OS=Oryza sativa GN=OSIGBa0152L12.11 PE=4 SV=1;>tr|Q7XPL0|Q7XPL0_ORYSJ OSJNBa0085I10.16 protein OS=Oryza sativa subsp. japonica GN=OSJNBa0085I10.16 PE=4 SV=2;>tr|Q7F9B9|Q7F9B9_ORYSJ OSJNBa0070C17.1 protein OS=Oryza sativa subsp. japonica GN=…	2	54.023	0	0	0	0	0	0	2112.2	2742	1835.6	13117	1880.8	3481.5
AEIGLWFEPR	10	1216.62	>tr|B9FLX9|B9FLX9_ORYSJ Putative uncharacterized protein OS=Oryza sativa subsp. japonica GN=OsJ_19780 PE=3 SV=1;>tr|I1PYK3|I1PYK3_ORYGL Nucleoside diphosphate kinase OS=Oryza glaberrima PE=3 SV=1;>tr|Q5TKF4|Q5TKF4_ORYSJ Nucleoside diphosphate kinase OS=Oryza sativa subsp. japonica GN=OSJNBa0030I14.12 PE=2 SV=1;>tr|B8AXH7|B8AXH7_ORYSI Nucleoside diphosphate kinase OS=Oryza sativa subsp. indica GN=…	3	64.82	2203.1	8663.8	3225.1	4666.7	2707.8	1663	0	0	0	0	0	0
AELCDLYAR	9	1109.52	>tr|Q7XD45|Q7XD45_ORYSJ Chloroplast inner envelope protein, putative, expressed OS=Oryza sativa subsp. japonica GN=LOC_Os10g35010 PE=4 SV=2;>tr|Q9FWV2|Q9FWV2_ORYSJ Putative chloroplast inner envelope protein OS=Oryza sativa subsp. japonica GN=OSJNBa0051D19.7 PE=4 SV=1;>tr|A2Z8U8|A2Z8U8_ORYSI Putative uncharacterized protein OS=Oryza sativa subsp. indica GN=OsI_34142 PE=4 SV=1;>tr|B9G6E3|B9G6E3_OR…	2	56.404	0	0	0	0	0	0	0	0	0	0	0	0
AELSLLR	7	800.476	>tr|J3LX35|J3LX35_ORYBR Uncharacterized protein OS=Oryza brachyantha GN=OB04G17100 PE=3 SV=1;>tr|B8AT01|B8AT01_ORYSI Putative uncharacterized protein OS=Oryza sativa subsp. indica GN=OsI_15569 PE=3 SV=1;>tr|A3AT03|A3AT03_ORYSJ Putative uncharacterized protein OS=Oryza sativa subsp. japonica GN=OsJ_14490 PE=3 SV=1;>tr|B8AIB7|B8AIB7_ORYSI Putative uncharacterized protein OS=Oryza sativa subsp. indi…	2,3	150.17	111890	484270	160280	324530	187160	144550	158310	180590	110550	647120	116560	229610
AEMVILEAAR	10	1101.59	>sp|Q6Z382|COPG2_ORYSJ Coatomer subunit gamma-2 OS=Oryza sativa subsp. japonica GN=Os07g0201100 PE=2 SV=1;>tr|B8B874|B8B874_ORYSI Coatomer subunit gamma OS=Oryza sativa subsp. indica GN=OsI_25286 PE=3 SV=1;>tr|B9FW22|B9FW22_ORYSJ Coatomer subunit gamma OS=Oryza sativa subsp. japonica GN=OsJ_23473 PE=3 SV=1;>tr|I1Q8V8|I1Q8V8_ORYGL Coatomer subunit gamma OS=Oryza glaberrima PE=3 SV=1;>tr|J3MJA4|J3M…	2	71.555	0	0	0	0	0	0	34926	38331	25515	187780	25865	49187
AEQLINEVLAEADAASSGNLSSR	23	2344.15	>tr|B9F4C9|B9F4C9_ORYSJ Putative uncharacterized protein OS=Oryza sativa subsp. japonica GN=OsJ_05944 PE=4 SV=1;>tr|B8AEL6|B8AEL6_ORYSI Putative uncharacterized protein OS=Oryza sativa subsp. indica GN=OsI_06421 PE=4 SV=1	3	102.16	0	0	0	0	0	0	1987.6	2363	1412.2	11562	1866.6	4197.8
AEQMLINNPSR	11	1271.63	>tr|I1NRT6|I1NRT6_ORYGL Aspartate aminotransferase (Fragment) OS=Oryza glaberrima PE=3 SV=1;>tr|Q0JJ47|Q0JJ47_ORYSJ Aspartate aminotransferase OS=Oryza sativa subsp. japonica GN=Os01g0760600 PE=2 SV=1;>sp|P37833|AATC_ORYSJ Aspartate aminotransferase, cytoplasmic OS=Oryza sativa subsp. japonica GN=Os01g0760600 PE=2 SV=1;>tr|A1YQJ2|A1YQJ2_ORYSJ Aspartate aminotransferase OS=Oryza sativa subsp. japo…	2	57.792	0	0	0	0	0	0	0	0	0	0	0	0
AESAPAEPLKDEL	13	1368.68	>sp|Q53LQ0|PDI11_ORYSJ Protein disulfide isomerase-like 1-1 OS=Oryza sativa subsp. japonica GN=PDIL1-1 PE=2 SV=1;>tr|F4MG95|F4MG95_ORYSJ Protein disulfide-isomerase, putative, expressed OS=Oryza sativa subsp. japonica GN=LOC_Os11g09280 PE=3 SV=1;>tr|A2ZCE6|A2ZCE6_ORYSI Putative uncharacterized protein OS=Oryza sativa subsp. indica GN=OsI_35452 PE=3 SV=1;>tr|K4FHN8|K4FHN8_ORYSJ Disulfide isomerase…	2	141.32	5347.7	52514	11061	18955	9846.5	7959.5	12404	13500	9447.4	149480	13800	32161
AESLDDAIQIVNR	13	1442.74	>tr|B9FVX6|B9FVX6_ORYSJ Putative uncharacterized protein OS=Oryza sativa subsp. japonica GN=OsJ_23385 PE=3 SV=1;>tr|I1Q8N8|I1Q8N8_ORYGL Uncharacterized protein OS=Oryza glaberrima PE=3 SV=1;>tr|Q6Z4E4|Q6Z4E4_ORYSJ Methylmalonate semi-aldehyde dehydrogenase OS=Oryza sativa subsp. japonica GN=OSJNBb0084L07.21 PE=2 SV=1;>tr|B8B7Y3|B8B7Y3_ORYSI Putative uncharacterized protein OS=Oryza sativa subsp. …	2,3	168.02	74396	406990	121920	219070	100380	89992	34497	30857	23062	226470	25157	49793
AEVADVSEAVR	11	1144.57	>tr|B8B7Z2|B8B7Z2_ORYSI Pyruvate kinase OS=Oryza sativa subsp. indica GN=OsI_25125 PE=3 SV=1;>tr|A3BH68|A3BH68_ORYSJ Pyruvate kinase OS=Oryza sativa subsp. japonica GN=OsJ_23327 PE=3 SV=1;>tr|I1Q8J6|I1Q8J6_ORYGL Pyruvate kinase (Fragment) OS=Oryza glaberrima PE=3 SV=1;>tr|Q0D867|Q0D867_ORYSJ Pyruvate kinase (Fragment) OS=Oryza sativa subsp. japonica GN=Os07g0181000 PE=3 SV=1;>tr|Q6ZLB7|Q6ZLB7_ORY…	2	115.33	111550	527520	160770	299940	171090	129630	82996	89240	55704	351150	57226	132740
AEYDESGPSIVHR	13	1458.67	>sp|A2XLF2|ACT1_ORYSI Actin-1 OS=Oryza sativa subsp. indica GN=ACT1 PE=2 SV=1;>sp|Q10DV7|ACT1_ORYSJ Actin-1 OS=Oryza sativa subsp. japonica GN=ACT1 PE=2 SV=1;>tr|I1PIB6|I1PIB6_ORYGL Uncharacterized protein OS=Oryza glaberrima PE=3 SV=1;>tr|J3LS83|J3LS83_ORYBR Uncharacterized protein OS=Oryza brachyantha GN=OB03G39090 PE=3 SV=1;>tr|J3NFE8|J3NFE8_ORYBR Uncharacterized protein OS=Oryza brachyantha G…	3	77.527	18737	124120	27909	52565	29322	22915	135190	148540	107710	988010	123270	234800
AEYPIFDK	8	981.481	>tr|A2X822|A2X822_ORYSI Glutathione peroxidase OS=Oryza sativa subsp. indica GN=OsI_08376 PE=3 SV=1;>tr|I1P2W5|I1P2W5_ORYGL Glutathione peroxidase OS=Oryza glaberrima PE=3 SV=1;>tr|Q6ESJ0|Q6ESJ0_ORYSJ Glutathione peroxidase OS=Oryza sativa subsp. japonica GN=P0461B08.1 PE=2 SV=1;>tr|J3LFK4|J3LFK4_ORYBR Glutathione peroxidase OS=Oryza brachyantha GN=OB02G34210 PE=3 SV=1;>tr|I1PNR1|I1PNR1_ORYGL Glu…	2	61.161	0	0	0	0	0	0	50965	53947	36603	315130	40210	84531
AFADAGADVLFIDALASR	18	1821.93	>tr|Q7X8I9|Q7X8I9_ORYSJ OSJNBa0014K14.17 protein OS=Oryza sativa subsp. japonica PE=4 SV=3;>tr|I1PMT6|I1PMT6_ORYGL Uncharacterized protein OS=Oryza glaberrima PE=4 SV=1;>tr|Q7F8Y3|Q7F8Y3_ORYSJ OSJNBb0116K07.9 protein OS=Oryza sativa subsp. japonica GN=OSJNBb0116K07.9 PE=4 SV=1;>tr|J3LZD2|J3LZD2_ORYBR Uncharacterized protein OS=Oryza brachyantha GN=OB04G25070 PE=4 SV=1;>tr|B8ARC8|B8ARC8_ORYSI Puta…	3	72.819	2196.8	19289	3624.3	6111.6	3662.4	2424	0	0	0	0	0	0
AFATYVQAK	9	997.523	>tr|B3IYE3|B3IYE3_ORYSJ Phosphorylase OS=Oryza sativa subsp. japonica GN=pho1 PE=3 SV=1;>tr|Q9ATK9|Q9ATK9_ORYSA Phosphorylase (Fragment) OS=Oryza sativa PE=2 SV=1;>tr|Q9AUV8|Q9AUV8_ORYSJ Phosphorylase OS=Oryza sativa subsp. japonica GN=OSJNBa0040E01.3 PE=3 SV=1;>tr|I1PFN8|I1PFN8_ORYGL Phosphorylase (Fragment) OS=Oryza glaberrima PE=3 SV=1;>tr|Q0DNE4|Q0DNE4_ORYSJ Phosphorylase OS=Oryza sativa subs…	3	84.476	16287	105860	32280	54619	26300	23388	22215	22141	13326	119940	18235	35214
AFDEGWGGVIAK	12	1248.61	>tr|J3LGV4|J3LGV4_ORYBR Uncharacterized protein OS=Oryza brachyantha GN=OB02G38710 PE=4 SV=1;>tr|B8AI32|B8AI32_ORYSI Putative uncharacterized protein OS=Oryza sativa subsp. indica GN=OsI_08851 PE=4 SV=1;>tr|I1P416|I1P416_ORYGL Uncharacterized protein OS=Oryza glaberrima PE=4 SV=1;>tr|Q6Z744|Q6Z744_ORYSJ Os02g0736400 protein OS=Oryza sativa subsp. japonica GN=P0487D09.22 PE=2 SV=1	3	51.841	0	0	0	0	0	0	0	0	0	0	0	0
AFDGVPPPYDR	11	1232.58	>tr|A2YHF9|A2YHF9_ORYSI Putative uncharacterized protein OS=Oryza sativa subsp. indica GN=OsI_24624 PE=3 SV=1;>tr|I1Q7G4|I1Q7G4_ORYGL Uncharacterized protein OS=Oryza glaberrima PE=3 SV=1;>tr|Q7F225|Q7F225_ORYSJ Os07g0109500 protein OS=Oryza sativa subsp. japonica GN=OJ1567_G09.119 PE=2 SV=1	2	64.64	0	0	0	0	0	0	143030	157270	108910	634130	102150	196760
AFDLGGHQIAR	11	1183.61	>tr|A2WPH1|A2WPH1_ORYSI Putative uncharacterized protein OS=Oryza sativa subsp. indica GN=OsI_01745 PE=3 SV=1;>tr|A2ZLM3|A2ZLM3_ORYSI Putative uncharacterized protein OS=Oryza sativa subsp. indica GN=OsI_38721 PE=3 SV=1;>tr|B8ABU1|B8ABU1_ORYSI Putative uncharacterized protein OS=Oryza sativa subsp. indica GN=OsI_01215 PE=3 SV=1;>tr|I1NLZ0|I1NLZ0_ORYGL Uncharacterized protein OS=Oryza glaberrima P…	3	67.385	0	0	0	0	0	0	112330	126390	72672	674790	78394	148690
AFDLLHEGGCLR	12	1386.67	>sp|A2XAZ3|ADHX_ORYSI Alcohol dehydrogenase class-3 OS=Oryza sativa subsp. indica GN=ADHIII PE=3 SV=1;>sp|Q0DWH1|ADHX_ORYSJ Alcohol dehydrogenase class-3 OS=Oryza sativa subsp. japonica GN=Os02g0815500 PE=2 SV=1;>tr|J3LIB5|J3LIB5_ORYBR Uncharacterized protein OS=Oryza brachyantha GN=OB02G43820 PE=3 SV=1	3	127.37	21862	123480	28452	55304	30890	25012	40119	43429	27869	237300	27810	58681
AFDSLLGSLEEK	12	1307.66	>tr|Q8S1Y0|Q8S1Y0_ORYSJ Putative transaldolase OS=Oryza sativa subsp. japonica GN=P0482D04.14 PE=3 SV=1;>tr|B8A8H2|B8A8H2_ORYSI Putative uncharacterized protein OS=Oryza sativa subsp. indica GN=OsI_05010 PE=3 SV=1;>tr|Q5JK10|Q5JK10_ORYSJ Os01g0926300 protein OS=Oryza sativa subsp. japonica GN=OSJNBa0093F16.14 PE=2 SV=1	3	103.44	5259.3	43056	9703.1	17587	7582.6	6609.2	9495.3	9152.1	5636.2	94248	7996.8	15620
AFDSLLVSLEEK	12	1349.71	>tr|I1PRF1|I1PRF1_ORYGL Uncharacterized protein (Fragment) OS=Oryza glaberrima PE=3 SV=1;>tr|A6MZF0|A6MZF0_ORYSI Transaldolase 2 (Fragment) OS=Oryza sativa subsp. indica PE=2 SV=1	3	77.597	4516.3	34912	6830.1	12783	6523.1	5623.5	0	0	0	0	0	0
AFDSPEGEK	9	978.429	>tr|I1R7Y8|I1R7Y8_ORYGL Uncharacterized protein OS=Oryza glaberrima PE=4 SV=1;>tr|B8BN22|B8BN22_ORYSI Putative uncharacterized protein OS=Oryza sativa subsp. indica GN=OsI_39154 PE=4 SV=1;>tr|Q2QM23|Q2QM23_ORYSJ Methyl-CpG binding domain containing protein, expressed OS=Oryza sativa subsp. japonica GN=LOC_Os12g42550 PE=2 SV=1;>tr|H2KX66|H2KX66_ORYSJ Methyl-CpG binding domain containing protein, e…	2	72.643	0	0	0	0	0	0	0	0	0	0	0	0
AFDVINSLEIWK	12	1433.76	>tr|B9F272|B9F272_ORYSJ Putative uncharacterized protein OS=Oryza sativa subsp. japonica GN=OsJ_05186 PE=4 SV=1;>tr|I1NWR3|I1NWR3_ORYGL Uncharacterized protein OS=Oryza glaberrima PE=4 SV=1;>tr|Q6Z720|Q6Z720_ORYSJ Putative Eukaryotic translation initiation factor 3 subunit 8 OS=Oryza sativa subsp. japonica GN=P0575F10.12 PE=4 SV=1;>tr|J3L955|J3L955_ORYBR Uncharacterized protein OS=Oryza brachyant…	3	48.004	0	0	0	0	0	0	0	0	0	0	0	0
AFEEAEK	7	822.376	>tr|A2XCL6|A2XCL6_ORYSI Putative uncharacterized protein OS=Oryza sativa subsp. indica GN=OsI_10049 PE=3 SV=1;>tr|Q10RP0|Q10RP0_ORYSJ Cell division cycle protein 48, putative, expressed OS=Oryza sativa subsp. japonica GN=Os03g0151800 PE=2 SV=1;>tr|I1P7N1|I1P7N1_ORYGL Uncharacterized protein OS=Oryza glaberrima PE=3 SV=1;>tr|J3LK32|J3LK32_ORYBR Uncharacterized protein OS=Oryza brachyantha GN=OB03G…	2	71.379	0	0	0	0	0	0	14187	15739	11756	136400	14779	26207
AFEPILLAGR	10	1085.62	>sp|A2ZB00|RS16_ORYSI 40S ribosomal protein S16 OS=Oryza sativa subsp. indica GN=RPS16A PE=2 SV=1;>sp|Q0IQF7|RS16_ORYSJ 40S ribosomal protein S16 OS=Oryza sativa subsp. japonica GN=RPS16A PE=2 SV=1;>tr|B7E333|B7E333_ORYSJ cDNA clone:001-019-B10, full insert sequence OS=Oryza sativa subsp. japonica PE=2 SV=1;>tr|I1R3L2|I1R3L2_ORYGL Uncharacterized protein OS=Oryza glaberrima PE=3 SV=1	2,3	147.75	530520	2041400	676850	1188800	774330	585010	163300	182780	111960	623120	114870	188820
AFFEDYK	7	918.412	>sp|Q10N21|APX1_ORYSJ L-ascorbate peroxidase 1, cytosolic OS=Oryza sativa subsp. japonica GN=APX1 PE=1 SV=1;>tr|B7E6Z4|B7E6Z4_ORYSJ L-ascorbate peroxodase 1 OS=Oryza sativa subsp. japonica PE=2 SV=1;>sp|A2XFC7|APX1_ORYSI L-ascorbate peroxidase 1, cytosolic OS=Oryza sativa subsp. indica GN=APX1 PE=2 SV=1;>tr|I1PA73|I1PA73_ORYGL Uncharacterized protein OS=Oryza glaberrima PE=3 SV=1;>tr|J3LMP1|J3LMP…	2	77.923	33894	323650	58468	94031	68275	39094	72712	68682	55934	884900	101390	113240
AFGDEEK	7	794.345	>tr|I1NTU9|I1NTU9_ORYGL Uncharacterized protein OS=Oryza glaberrima PE=4 SV=1;>tr|Q8RYZ1|Q8RYZ1_ORYSJ Cytosolic factor-like protein OS=Oryza sativa subsp. japonica GN=P0648C09.9 PE=2 SV=1;>tr|A2WXH7|A2WXH7_ORYSI Putative uncharacterized protein OS=Oryza sativa subsp. indica GN=OsI_04628 PE=4 SV=1;>tr|A3A041|A3A041_ORYSJ Putative uncharacterized protein OS=Oryza sativa subsp. japonica GN=OsJ_04261…	2	59.8	0	0	0	0	0	0	0	0	0	0	0	0
AFIGLTAGAIGACVGSPADLALIR	24	2313.25	>tr|B9FN21|B9FN21_ORYSJ Putative uncharacterized protein OS=Oryza sativa subsp. japonica GN=OsJ_17511 PE=3 SV=1;>tr|A2Y1H8|A2Y1H8_ORYSI Putative uncharacterized protein OS=Oryza sativa subsp. indica GN=OsI_18855 PE=3 SV=1;>tr|I1PT96|I1PT96_ORYGL Uncharacterized protein OS=Oryza glaberrima PE=3 SV=1;>tr|Q60EY9|Q60EY9_ORYSJ Os05g0208000 protein OS=Oryza sativa subsp. japonica GN=OJ1430_B02.7 PE=2 S…	3	45.784	0	0	0	0	0	0	3859.8	4727.7	2318.8	19421	2767.4	6207.4
AFLCDGYLVEQVGR	14	1625.79	>tr|A2XF04|A2XF04_ORYSI Putative uncharacterized protein OS=Oryza sativa subsp. indica GN=OsI_10920 PE=4 SV=1;>tr|I1R4U6|I1R4U6_ORYGL Uncharacterized protein OS=Oryza glaberrima PE=4 SV=1;>tr|Q2QW75|Q2QW75_ORYSJ Os12g0204500 protein OS=Oryza sativa subsp. japonica GN=LOC_Os12g10320 PE=2 SV=1;>tr|A3AI97|A3AI97_ORYSJ Putative uncharacterized protein OS=Oryza sativa subsp. japonica GN=OsJ_10966 PE=4…	2	75.764	0	0	0	0	0	0	15343	21112	12456	111110	13375	24651
AFLVEEQK	8	962.507	>tr|A2Z177|A2Z177_ORYSI Putative uncharacterized protein OS=Oryza sativa subsp. indica GN=OsI_31355 PE=4 SV=1;>tr|A3BYS9|A3BYS9_ORYSJ Putative uncharacterized protein OS=Oryza sativa subsp. japonica GN=OsJ_29349 PE=4 SV=1;>tr|J3MXE6|J3MXE6_ORYBR Uncharacterized protein OS=Oryza brachyantha GN=OB09G16750 PE=4 SV=1;>tr|A2YVK0|A2YVK0_ORYSI Putative uncharacterized protein OS=Oryza sativa subsp. indi…	2,3	130.27	212460	1799800	347740	681120	372350	250540	244580	273770	171030	2148700	211820	370250
AFMDASTLPK	10	1079.53	>tr|Q2QNS7|Q2QNS7_ORYSJ Os12g0555500 protein OS=Oryza sativa subsp. japonica GN=LOC_Os12g36880 PE=2 SV=1;>tr|Q40707|Q40707_ORYSA PBZ1 OS=Oryza sativa PE=2 SV=1	2	96.342	0	0	0	0	0	0	15309	14867	11527	133140	11503	21981
AFNPTQAEETYSMVTANR	18	2028.92	>tr|E9KIM8|E9KIM8_ORYSJ Photosystem II D2 protein OS=Oryza sativa subsp. japonica GN=psbD PE=3 SV=1;>tr|E9KIU6|E9KIU6_9ORYZ Photosystem II D2 protein OS=Oryza meridionalis GN=psbD PE=3 SV=1;>tr|E9KJ14|E9KJ14_9ORYZ Photosystem II D2 protein OS=Oryza australiensis GN=psbD PE=3 SV=1;>sp|P0C435|PSBD_ORYSA Photosystem II D2 protein OS=Oryza sativa GN=psbD PE=3 SV=1;>sp|P0C436|PSBD_ORYSI Photosystem II…	3	60.938	0	0	0	0	0	0	0	0	0	0	0	0
AFQSAYFNR	9	1102.52	>sp|Q8H5N9|PIP21_ORYSJ Probable aquaporin PIP2-1 OS=Oryza sativa subsp. japonica GN=PIP2-1 PE=2 SV=1;>tr|A2YKV4|A2YKV4_ORYSI Putative uncharacterized protein OS=Oryza sativa subsp. indica GN=OsI_25848 PE=3 SV=1;>tr|B7EKW3|B7EKW3_ORYSJ cDNA clone:001-016-B05, full insert sequence OS=Oryza sativa subsp. japonica PE=2 SV=1;>tr|I1QAG2|I1QAG2_ORYGL Uncharacterized protein OS=Oryza glaberrima PE=3 SV=1…	2	123.6	97324	535070	153080	256010	134600	110990	102140	108040	70358	523330	71967	170040
AFSGSGAALDIVVSSVR	17	1634.86	>tr|B8BLZ1|B8BLZ1_ORYSI Putative uncharacterized protein OS=Oryza sativa subsp. indica GN=OsI_37410 PE=3 SV=1;>tr|Q2QXY9|Q2QXY9_ORYSJ 2-isopropylmalate synthase B, putative, expressed OS=Oryza sativa subsp. japonica GN=LOC_Os12g04440 PE=3 SV=2;>tr|Q2RAP8|Q2RAP8_ORYSJ 2-isopropylmalate synthase B, putative, expressed OS=Oryza sativa subsp. japonica GN=LOC_Os11g04670 PE=3 SV=1;>tr|B8BJ19|B8BJ19_ORY…	2,3	143.14	31520	152650	47632	76517	40583	41356	35763	33848	25171	189930	29962	50153
AFSGSPIVGEIR	12	1231.66	>tr|J3MR75|J3MR75_ORYBR Uncharacterized protein OS=Oryza brachyantha GN=OB08G16040 PE=3 SV=1;>sp|B8BBZ7|GATP3_ORYSI Probable gamma-aminobutyrate transaminase 3, mitochondrial OS=Oryza sativa subsp. indica GN=OsI_28220 PE=3 SV=1;>sp|Q6ZCF0|GATP3_ORYSJ Probable gamma-aminobutyrate transaminase 3, mitochondrial OS=Oryza sativa subsp. japonica GN=Os08g0205900 PE=3 SV=1;>tr|I1QGI5|I1QGI5_ORYGL Unchara…	2,3	49.448	0	0	0	0	0	0	0	0	0	0	0	0
AFTFQDSAGIR	11	1211.59	>tr|B9FDM0|B9FDM0_ORYSJ Putative uncharacterized protein OS=Oryza sativa subsp. japonica GN=OsJ_13773 PE=4 SV=1;>tr|D0TZG4|D0TZG4_ORYSJ Pullulanase OS=Oryza sativa subsp. japonica GN=PUL PE=4 SV=1;>tr|D0TZH1|D0TZH1_ORYSI Pullulanase OS=Oryza sativa subsp. indica GN=PUL PE=4 SV=1;>tr|Q7X834|Q7X834_ORYSJ OSJNBa0019G23.2 protein OS=Oryza sativa subsp. japonica GN=OSJNBa0019G23.2 PE=4 SV=2;>tr|I1Q5M1…	2	127.78	56761	211500	116530	147110	46267	92714	0	0	0	0	0	0
AFVEHYYR	8	1083.51	>tr|J3MUQ6|J3MUQ6_ORYBR Uncharacterized protein OS=Oryza brachyantha GN=OB08G28370 PE=4 SV=1;>sp|Q9XJ54|NTF2_ORYSJ Nuclear transport factor 2 OS=Oryza sativa subsp. japonica GN=NTF2 PE=2 SV=1;>tr|A2YXF8|A2YXF8_ORYSI Putative uncharacterized protein OS=Oryza sativa subsp. indica GN=OsI_30022 PE=4 SV=1;>tr|I1QLJ5|I1QLJ5_ORYGL Uncharacterized protein OS=Oryza glaberrima PE=4 SV=1;>tr|Q0J463|Q0J463_O…	3	157.58	127850	473480	189150	343910	176330	173100	84785	86363	60424	292680	69605	138370
AFVHWYVGEGMEEGEFSEAR	20	2329.01	>sp|Q53M52|TBA2_ORYSJ Tubulin alpha-2 chain OS=Oryza sativa subsp. japonica GN=TUBA PE=2 SV=1;>tr|A2ZD27|A2ZD27_ORYSI Putative uncharacterized protein OS=Oryza sativa subsp. indica GN=OsI_35689 PE=3 SV=1;>tr|I1QYZ0|I1QYZ0_ORYGL Uncharacterized protein OS=Oryza glaberrima PE=3 SV=1;>tr|Q0ITK1|Q0ITK1_ORYSJ Alpha-tubulin OS=Oryza sativa subsp. japonica GN=Os11g0247300 PE=2 SV=1;>tr|Q0PVB1|Q0PVB1_ORY…	3	58.49	21548	104410	30588	58273	34471	24885	26931	28008	16607	115930	19459	34044
AFVVHELEDDLGK	13	1470.74	>sp|P93407|SODCP_ORYSJ Superoxide dismutase [Cu-Zn], chloroplastic OS=Oryza sativa subsp. japonica GN=SODCP PE=1 SV=1;>tr|I1QKG1|I1QKG1_ORYGL Superoxide dismutase [Cu-Zn] OS=Oryza glaberrima PE=3 SV=1;>tr|Q0J3N7|Q0J3N7_ORYSJ Superoxide dismutase [Cu-Zn] OS=Oryza sativa subsp. japonica GN=Os08g0561700 PE=2 SV=1;>tr|A2YY59|A2YY59_ORYSI Superoxide dismutase [Cu-Zn] OS=Oryza sativa subsp. indica GN=O…	3	69.03	12942	88320	20156	33720	18349	14837	0	0	0	0	0	0
AGAALVLLSATAQAVAATAAR	21	1896.08	>tr|B9FR67|B9FR67_ORYSJ Putative uncharacterized protein OS=Oryza sativa subsp. japonica GN=OsJ_19892 PE=4 SV=1;>tr|I1PYY0|I1PYY0_ORYGL Uncharacterized protein OS=Oryza glaberrima PE=4 SV=1;>tr|Q0DF51|Q0DF51_ORYSJ Os06g0115000 protein OS=Oryza sativa subsp. japonica GN=Os06g0115000 PE=2 SV=1;>tr|A2Y8J6|A2Y8J6_ORYSI Putative uncharacterized protein OS=Oryza sativa subsp. indica GN=OsI_21377 PE=4 S…	3	95.094	369.57	1208.7	1859.4	190.46	0	0	0	0	0	357.76	0	0
AGACSTCAGK	10	981.401	>tr|J3LUJ5|J3LUJ5_ORYBR Uncharacterized protein OS=Oryza brachyantha GN=OB03G47210 PE=4 SV=1;>tr|J3LXM1|J3LXM1_ORYBR Uncharacterized protein OS=Oryza brachyantha GN=OB04G18960 PE=4 SV=1;>tr|A2XNS0|A2XNS0_ORYSI Putative uncharacterized protein OS=Oryza sativa subsp. indica GN=OsI_14217 PE=4 SV=1;>tr|I1PH46|I1PH46_ORYGL Uncharacterized protein OS=Oryza glaberrima PE=4 SV=1;>tr|Q75LK5|Q75LK5_ORYSJ F…	3	89.047	14001	194960	24606	41171	24831	17307	10448	13781	8487	168930	12412	20781
AGADVVSPSDMMDGR	15	1506.64	>sp|Q5Z8V9|HEM2_ORYSJ Delta-aminolevulinic acid dehydratase, chloroplastic OS=Oryza sativa subsp. japonica GN=HEMB PE=2 SV=1;>tr|A2YGS3|A2YGS3_ORYSI Delta-aminolevulinic acid dehydratase OS=Oryza sativa subsp. indica GN=OsI_24384 PE=3 SV=1;>tr|I1Q520|I1Q520_ORYGL Delta-aminolevulinic acid dehydratase OS=Oryza glaberrima PE=3 SV=1;>tr|J3MHE9|J3MHE9_ORYBR Delta-aminolevulinic acid dehydratase OS=Or…	2	63.29	21849	130710	34386	61033	36723	26600	13218	12697	7949.6	67525	8978.2	19487
AGCAAVLLSNR	11	1130.59	>tr|Q8H7L2|Q8H7L2_ORYSJ 3-ketoacyl-CoA synthase OS=Oryza sativa subsp. japonica GN=OSJNBb0076N15.12 PE=3 SV=1;>tr|B9F5I5|B9F5I5_ORYSJ 3-ketoacyl-CoA synthase OS=Oryza sativa subsp. japonica GN=OsJ_09660 PE=3 SV=1;>tr|I1P880|I1P880_ORYGL 3-ketoacyl-CoA synthase OS=Oryza glaberrima PE=3 SV=1;>tr|A2XD82|A2XD82_ORYSI 3-ketoacyl-CoA synthase OS=Oryza sativa subsp. indica GN=OsI_10265 PE=3 SV=1;>tr|Q10…	2	53.211	0	0	0	0	0	0	118900	136230	86653	495630	74283	148070
AGCYAANVIIQR	12	1334.68	>tr|Q0DZE5|Q0DZE5_ORYSJ Os02g0625500 protein (Fragment) OS=Oryza sativa subsp. japonica GN=Os02g0625500 PE=4 SV=1;>tr|Q84P58|Q84P58_ORYSJ Adenosine kinase-like protein (Fragment) OS=Oryza sativa subsp. japonica PE=2 SV=1;>tr|I1P2D3|I1P2D3_ORYGL Uncharacterized protein OS=Oryza glaberrima PE=4 SV=1;>tr|Q6K1R5|Q6K1R5_ORYSJ Putative adenosine kinase OS=Oryza sativa subsp. japonica GN=B1215B07.34 PE=…	2	107.06	52250	263000	80361	134110	83293	63660	0	0	0	0	0	0
AGDASYASYK	10	1031.46	>tr|Q94HC5|Q94HC5_ORYSJ Putative alanine aminotransferase OS=Oryza sativa subsp. japonica GN=OSJNBb0061I18.10 PE=4 SV=1;>tr|B8BGM4|B8BGM4_ORYSI Putative uncharacterized protein OS=Oryza sativa subsp. indica GN=OsI_33417 PE=4 SV=1;>tr|I1QU38|I1QU38_ORYGL Uncharacterized protein OS=Oryza glaberrima PE=4 SV=1;>tr|Q338N8|Q338N8_ORYSJ Alanine aminotransferase OS=Oryza sativa subsp. japonica GN=Os10g03…	2,3	138.76	9390.5	63175	17886	31452	14370	11281	69600	70512	50401	490790	59851	135560
AGDSLSWEDFPSK	13	1437.64	>tr|B3IYE3|B3IYE3_ORYSJ Phosphorylase OS=Oryza sativa subsp. japonica GN=pho1 PE=3 SV=1;>tr|Q9ATK9|Q9ATK9_ORYSA Phosphorylase (Fragment) OS=Oryza sativa PE=2 SV=1;>tr|Q9AUV8|Q9AUV8_ORYSJ Phosphorylase OS=Oryza sativa subsp. japonica GN=OSJNBa0040E01.3 PE=3 SV=1;>tr|B8AK73|B8AK73_ORYSI Phosphorylase OS=Oryza sativa subsp. indica GN=OsI_13605 PE=3 SV=1;>tr|B9F5S9|B9F5S9_ORYSJ Phosphorylase OS=Oryza…	2,3	83.087	8383.7	69318	16223	25672	13303	13254	27097	33067	19449	193110	21350	46525
AGDSTAEELATATQVQGDYMPIAR	24	2494.16	>tr|A2XIT5|A2XIT5_ORYSI 60S ribosomal protein L13 OS=Oryza sativa subsp. indica GN=OsI_12345 PE=3 SV=1;>tr|I1PCY6|I1PCY6_ORYGL 60S ribosomal protein L13 OS=Oryza glaberrima PE=3 SV=1;>tr|Q7XJB4|Q7XJB4_ORYSJ 60S ribosomal protein L13 OS=Oryza sativa subsp. japonica GN=Os03g0576700 PE=2 SV=1;>tr|Q8S9G2|Q8S9G2_ORYSA 60S ribosomal protein L13 OS=Oryza sativa GN=cip1 PE=2 SV=1;>tr|Q10HT7|Q10HT7_ORYSJ …	3	106.42	8878	46355	12593	21433	13754	10352	9503.2	10399	6970.6	33289	7174.1	16678
AGDSTPEELATATQVQGDYMPITR	24	2550.19	>tr|A2Y8K1|A2Y8K1_ORYSI 60S ribosomal protein L13 OS=Oryza sativa subsp. indica GN=OsI_21382 PE=2 SV=1;>tr|I1PYY5|I1PYY5_ORYGL 60S ribosomal protein L13 OS=Oryza glaberrima PE=3 SV=1;>tr|Q9LWS2|Q9LWS2_ORYSJ 60S ribosomal protein L13 OS=Oryza sativa subsp. japonica GN=P0541H01.38 PE=2 SV=1;>tr|J3MAS1|J3MAS1_ORYBR 60S ribosomal protein L13 OS=Oryza brachyantha GN=OB06G11150 PE=3 SV=1	3	107.21	0	0	0	0	0	0	0	0	0	0	0	0
AGDVFYIPR	9	1036.53	>tr|A2XGF3|A2XGF3_ORYSI Putative uncharacterized protein OS=Oryza sativa subsp. indica GN=OsI_11462 PE=4 SV=1;>tr|Q10LT1|Q10LT1_ORYSJ Cupin family protein, expressed OS=Oryza sativa subsp. japonica GN=LOC_Os03g21790 PE=4 SV=1;>tr|I1PB32|I1PB32_ORYGL Uncharacterized protein OS=Oryza glaberrima PE=4 SV=1;>tr|Q0DS36|Q0DS36_ORYSJ Os03g0336100 protein OS=Oryza sativa subsp. japonica GN=Os03g0336100 PE…	2	72.928	0	0	0	0	0	0	118430	104160	86721	471540	88215	219550
AGELTPEELER	11	1242.61	>tr|A2XMV2|A2XMV2_ORYSI Putative uncharacterized protein OS=Oryza sativa subsp. indica GN=OsI_13875 PE=3 SV=1;>tr|A3ANK5|A3ANK5_ORYSJ Putative uncharacterized protein OS=Oryza sativa subsp. japonica GN=OsJ_12934 PE=3 SV=1;>tr|A2YIM5|A2YIM5_ORYSI Putative uncharacterized protein OS=Oryza sativa subsp. indica GN=OsI_25076 PE=3 SV=1;>tr|Q8H590|Q8H590_ORYSJ 40S ribosomal protein S18, putative, expres…	2,3	181.4	143180	903450	221680	384750	226910	173570	337090	409610	257260	2201600	272970	476620
AGEQDPALLPVFEASLFPVLQR	22	2396.27	>tr|B9EUK1|B9EUK1_ORYSJ Putative uncharacterized protein OS=Oryza sativa subsp. japonica GN=OsJ_01025 PE=4 SV=1;>tr|B8AB31|B8AB31_ORYSI Putative uncharacterized protein OS=Oryza sativa subsp. indica GN=OsI_01059 PE=4 SV=1;>tr|Q9LI34|Q9LI34_ORYSJ Putative importin-alpha re-exporter OS=Oryza sativa subsp. japonica GN=P0708G02.9 PE=4 SV=1;>tr|I1NLM9|I1NLM9_ORYGL Uncharacterized protein OS=Oryza glab…	3	84.762	0	0	0	0	0	0	2011.2	1372.9	898.42	13426	1525.4	2782.9
AGESPAAALR	10	941.493	>tr|A2XSR2|A2XSR2_ORYSI Putative uncharacterized protein OS=Oryza sativa subsp. indica GN=OsI_15649 PE=4 SV=1;>tr|Q7XLP7|Q7XLP7_ORYSJ OSJNBa0044M19.9 protein OS=Oryza sativa subsp. japonica GN=OSJNBa0044M19.9 PE=2 SV=2;>tr|I1PKM4|I1PKM4_ORYGL Uncharacterized protein OS=Oryza glaberrima PE=4 SV=1;>tr|Q01L00|Q01L00_ORYSA OSIGBa0148P16.5 protein OS=Oryza sativa GN=OSIGBa0148P16.5 PE=4 SV=1;>tr|I1P62…	2	58.592	0	0	0	0	0	0	125310	136600	96767	753400	289650	188820
AGFAGDDAPR	10	975.441	>tr|B9FK20|B9FK20_ORYSJ Putative uncharacterized protein OS=Oryza sativa subsp. japonica GN=OsJ_16821 PE=3 SV=1;>tr|I1PRQ3|I1PRQ3_ORYGL Uncharacterized protein OS=Oryza glaberrima PE=3 SV=1;>tr|Q65XH8|Q65XH8_ORYSJ Os05g0106600 protein OS=Oryza sativa subsp. japonica GN=OSJNBb0035J08.15 PE=2 SV=1;>sp|A3C6D7|ACT2_ORYSJ Actin-2 OS=Oryza sativa subsp. japonica GN=ACT2 PE=2 SV=1;>sp|P0C539|ACT2_ORYSI …	2	170.99	195060	994630	276100	358510	305950	224740	283050	340960	151820	1352400	207560	368470
AGGAYTMNTASAVTVR	16	1568.76	>tr|A2ZWJ4|A2ZWJ4_ORYSJ Putative uncharacterized protein OS=Oryza sativa subsp. japonica GN=OsJ_03011 PE=4 SV=1;>sp|Q5QM99|RL37A_ORYSJ 60S ribosomal protein L37a OS=Oryza sativa subsp. japonica GN=Os01g0679700 PE=1 SV=1;>tr|A2Y7B6|A2Y7B6_ORYSI Putative uncharacterized protein OS=Oryza sativa subsp. indica GN=OsI_03269 PE=4 SV=1;>tr|B7E3N1|B7E3N1_ORYSJ cDNA clone:001-027-A05, full insert sequence …	2	64.52	14074	91510	23222	41403	23455	16132	22040	24974	16672	121220	16340	35898
AGHQTSAESWGTGR	14	1443.65	>tr|Q0D868|Q0D868_ORYSJ Os07g0180900 protein (Fragment) OS=Oryza sativa subsp. japonica GN=Os07g0180900 PE=4 SV=1;>tr|I1Q8J5|I1Q8J5_ORYGL Uncharacterized protein OS=Oryza glaberrima PE=4 SV=1;>tr|Q6ZLB8|Q6ZLB8_ORYSJ Putative 60S ribosomal protein L4/L1 OS=Oryza sativa subsp. japonica GN=OJ1014_E09.28 PE=1 SV=1;>tr|A2YIS2|A2YIS2_ORYSI Putative uncharacterized protein OS=Oryza sativa subsp. indica …	2,3	112.96	46893	395750	76334	122300	82394	63591	92131	104310	67401	33491	76320	150750
AGIALNDNFVK	11	1160.62	>tr|I1QF99|I1QF99_ORYGL Uncharacterized protein OS=Oryza glaberrima PE=3 SV=1;>sp|A2YQT7|G3PC_ORYSI Glyceraldehyde-3-phosphate dehydrogenase, cytosolic OS=Oryza sativa subsp. indica GN=GAPC PE=2 SV=1;>sp|Q0J8A4|G3PC1_ORYSJ Glyceraldehyde-3-phosphate dehydrogenase 1, cytosolic OS=Oryza sativa subsp. japonica GN=GAPC1 PE=1 SV=1;>tr|I3QD45|I3QD45_ORYSA Glyceraldehyde-3-phosphate dehydrogenase OS=Ory…	2,3	201.6	128670	1386300	227850	427240	236520	134110	167160	198960	104500	2037500	147420	258030
AGIALSDTFVK	11	1120.61	>tr|B8AF09|B8AF09_ORYSI Putative uncharacterized protein OS=Oryza sativa subsp. indica GN=OsI_07948 PE=3 SV=1;>sp|Q6K5G8|G3PC3_ORYSJ Glyceraldehyde-3-phosphate dehydrogenase 3, cytosolic OS=Oryza sativa subsp. japonica GN=GAPC3 PE=2 SV=1;>tr|A1YR13|A1YR13_ORYSA Glyceralde-3-phosphate dehydrogenase OS=Oryza sativa PE=2 SV=1;>tr|I1P1X6|I1P1X6_ORYGL Uncharacterized protein OS=Oryza glaberrima PE=3 S…	2,3	167.6	170430	1001000	298110	544720	265520	224170	192310	200720	120340	1240100	162790	336320
AGIIDPLK	8	825.496	>tr|I1QV68|I1QV68_ORYGL Uncharacterized protein (Fragment) OS=Oryza glaberrima PE=3 SV=1;>tr|Q7G2N7|Q7G2N7_ORYSJ Chaperonin CPN60-1, mitochondrial, putative, expressed OS=Oryza sativa subsp. japonica GN=LOC_Os10g32550 PE=3 SV=1;>tr|B8BHB9|B8BHB9_ORYSI Putative uncharacterized protein OS=Oryza sativa subsp. indica GN=OsI_33923 PE=3 SV=1;>tr|Q8H903|Q8H903_ORYSJ 60 kDa chaperonin OS=Oryza sativa sub…	2,3	56.011	50439	401350	78411	129160	78315	49550	17457	17604	10849	142570	12227	23571
AGILEADR	8	843.445	>sp|A2Y8X2|SSG1_ORYSI Granule-bound starch synthase 1, chloroplastic/amyloplastic OS=Oryza sativa subsp. indica GN=WAXY PE=3 SV=2;>sp|Q0DEV5|SSG1_ORYSJ Granule-bound starch synthase 1, chloroplastic/amyloplastic OS=Oryza sativa subsp. japonica GN=WAXY PE=1 SV=1;>sp|Q42968|SSG1_ORYGL Granule-bound starch synthase 1, chloroplastic/amyloplastic OS=Oryza glaberrima GN=WAXY PE=1 SV=1;>tr|B1B5Z0|B1B5Z0…	2	113.26	457710	1370200	740790	1314900	406020	827310	707100	464500	681500	1674500	735670	1116100
AGILSIWK	8	886.528	>sp|A2YQL4|SCRK2_ORYSI Fructokinase-2 OS=Oryza sativa subsp. indica GN=FRK2 PE=1 SV=2;>sp|Q0J8G4|SCRK2_ORYSJ Fructokinase-2 OS=Oryza sativa subsp. japonica GN=FRK2 PE=1 SV=1;>tr|B7EHD2|B7EHD2_ORYSJ cDNA clone:J023041C07, full insert sequence OS=Oryza sativa subsp. japonica PE=2 SV=1;>tr|I1QF35|I1QF35_ORYGL Uncharacterized protein OS=Oryza glaberrima PE=4 SV=1	3	117.17	38505	111260	23274	39984	22410	14042	7285.7	6221	2956.7	54482	4273.8	8953.3
AGILYDAIDASGGYYICPVEK	21	2274.09	>tr|Q8LMR0|Q8LMR0_ORYSJ Phosphoserine aminotransferase OS=Oryza sativa subsp. japonica GN=OSJNBa0011L14.1 PE=2 SV=1;>tr|A2XCQ4|A2XCQ4_ORYSI Phosphoserine aminotransferase OS=Oryza sativa subsp. indica GN=OsI_10089 PE=3 SV=1;>tr|I1P7R6|I1P7R6_ORYGL Phosphoserine aminotransferase OS=Oryza glaberrima PE=3 SV=1	3	103.1	0	0	0	0	0	0	0	0	0	0	0	0
AGLDYVSCSPFR	12	1370.63	>tr|I1PVJ3|I1PVJ3_ORYGL Uncharacterized protein OS=Oryza glaberrima PE=4 SV=1;>sp|Q6AVA8|PPDK1_ORYSJ Pyruvate, phosphate dikinase 1, chloroplastic OS=Oryza sativa subsp. japonica GN=PPDK1 PE=1 SV=1;>tr|B7EEB8|B7EEB8_ORYSJ cDNA clone:J013134L02, full insert sequence OS=Oryza sativa subsp. japonica PE=2 SV=1;>tr|B8AYC1|B8AYC1_ORYSI Putative uncharacterized protein OS=Oryza sativa subsp. indica GN=O…	2,3	199.43	200220	506910	296430	401300	227820	316690	825380	671560	467010	1738600	790280	1268200
AGLQFPVGR	9	943.524	>sp|A2YMC6|H2A2_ORYSI Probable histone H2A.2 OS=Oryza sativa subsp. indica GN=OsI_025469 PE=3 SV=1;>sp|Q6ZL42|H2A2_ORYSJ Probable histone H2A.2 OS=Oryza sativa subsp. japonica GN=Os07g0545400 PE=2 SV=1;>tr|B7E3H8|B7E3H8_ORYSJ Histone H2A OS=Oryza sativa subsp. japonica PE=2 SV=1;>tr|I1QBD2|I1QBD2_ORYGL Histone H2A OS=Oryza glaberrima PE=3 SV=1;>tr|J3MLS9|J3MLS9_ORYBR Histone H2A OS=Oryza brachyan…	2,3	137.84	361280	2200500	433750	908710	576290	322370	595310	650800	383390	3726400	386950	631040
AGLTEELLQEQIEQR	15	1755.9	>tr|B8AMW5|B8AMW5_ORYSI Putative uncharacterized protein OS=Oryza sativa subsp. indica GN=OsI_09969 PE=3 SV=1;>tr|I1P7G8|I1P7G8_ORYGL Uncharacterized protein OS=Oryza glaberrima PE=3 SV=1;>tr|J3LJW4|J3LJW4_ORYBR Uncharacterized protein OS=Oryza brachyantha GN=OB03G13400 PE=3 SV=1;>tr|Q10RX2|Q10RX2_ORYSJ Cysteinyl-tRNA synthetase, putative, expressed OS=Oryza sativa subsp. japonica GN=LOC_Os03g049…	3	48.131	0	0	0	0	0	0	9476.6	10664	6776.4	65717	7166.7	13207
AGMTHIVR	8	883.47	>tr|A2ZBV5|A2ZBV5_ORYSI Putative uncharacterized protein OS=Oryza sativa subsp. indica GN=OsI_35258 PE=3 SV=1;>tr|A5D934|A5D934_ORYSA Ribosomal protein L3B OS=Oryza sativa GN=RPL3B PE=2 SV=1;>tr|I1QY10|I1QY10_ORYGL Uncharacterized protein OS=Oryza glaberrima PE=3 SV=1;>tr|Q53JG0|Q53JG0_ORYSJ 60S ribosomal protein L3, putative, expressed OS=Oryza sativa subsp. japonica GN=Os11g0168200 PE=2 SV=1;>t…	3	68.383	37733	305100	61723	115120	62860	48188	38163	37979	27453	336140	33685	60907
AGNASLEEVVMAIK	14	1430.74	>tr|B8BLZ1|B8BLZ1_ORYSI Putative uncharacterized protein OS=Oryza sativa subsp. indica GN=OsI_37410 PE=3 SV=1;>tr|Q2QXY9|Q2QXY9_ORYSJ 2-isopropylmalate synthase B, putative, expressed OS=Oryza sativa subsp. japonica GN=LOC_Os12g04440 PE=3 SV=2;>tr|Q2RAP8|Q2RAP8_ORYSJ 2-isopropylmalate synthase B, putative, expressed OS=Oryza sativa subsp. japonica GN=LOC_Os11g04670 PE=3 SV=1;>tr|B8BJ19|B8BJ19_ORY…	3	107.14	6663.4	64922	11439	22291	10807	8828.8	4646.2	5608.4	2783.9	35722	3226.2	7511.7
AGNEQFVTETSK	12	1309.62	>tr|B9FW46|B9FW46_ORYSJ Putative uncharacterized protein OS=Oryza sativa subsp. japonica GN=OsJ_23522 PE=4 SV=1;>sp|Q6ZLK0|OST48_ORYSJ Dolichyl-diphosphooligosaccharide--protein glycosyltransferase 48 kDa subunit OS=Oryza sativa subsp. japonica GN=OST48 PE=2 SV=1;>tr|B8B8E2|B8B8E2_ORYSI Putative uncharacterized protein OS=Oryza sativa subsp. indica GN=OsI_25342 PE=4 SV=1;>tr|I1Q905|I1Q905_ORYGL U…	2	82.908	0	0	0	0	0	0	0	0	0	0	0	0
AGNLGDSVTVTR	12	1188.61	>tr|A2YPV2|A2YPV2_ORYSI Putative uncharacterized protein OS=Oryza sativa subsp. indica GN=OsI_27305 PE=4 SV=1;>tr|I1QD52|I1QD52_ORYGL Uncharacterized protein OS=Oryza glaberrima PE=4 SV=1;>tr|Q6YSX0|Q6YSX0_ORYSJ Os07g0674200 protein OS=Oryza sativa subsp. japonica GN=P0037D09.3 PE=1 SV=1;>tr|A6N0Q9|A6N0Q9_ORYSI 60S ribosomal protein l22-2 (Fragment) OS=Oryza sativa subsp. indica PE=2 SV=1	2	169.6	46439	225760	61934	118490	67609	49580	153600	171340	107980	674820	109850	188340
AGNLGESVTVSR	12	1188.61	>tr|A2XGK2|A2XGK2_ORYSI Putative uncharacterized protein OS=Oryza sativa subsp. indica GN=OsI_11522 PE=4 SV=1;>tr|I1PB77|I1PB77_ORYGL Uncharacterized protein OS=Oryza glaberrima PE=4 SV=1;>tr|Q762A6|Q762A6_ORYSJ 60S ribosomal protein L22-2, putative, expressed OS=Oryza sativa subsp. japonica GN=bip108 PE=2 SV=1;>tr|J3LNN1|J3LNN1_ORYBR Uncharacterized protein OS=Oryza brachyantha GN=OB03G26570 PE=…	2	117.63	7606.8	46622	14114	24405	12461	9719.4	117060	103980	81647	481650	80723	190690
AGQGAFGNMCR	11	1167.49	>tr|Q0D868|Q0D868_ORYSJ Os07g0180900 protein (Fragment) OS=Oryza sativa subsp. japonica GN=Os07g0180900 PE=4 SV=1;>tr|I1Q8J5|I1Q8J5_ORYGL Uncharacterized protein OS=Oryza glaberrima PE=4 SV=1;>tr|Q6ZLB8|Q6ZLB8_ORYSJ Putative 60S ribosomal protein L4/L1 OS=Oryza sativa subsp. japonica GN=OJ1014_E09.28 PE=1 SV=1;>tr|A2YIS2|A2YIS2_ORYSI Putative uncharacterized protein OS=Oryza sativa subsp. indica …	2	111.27	0	0	0	0	0	0	25701	26572	19084	180950	21644	37966
AGQSVVLR	8	828.482	>sp|Q6K669|AMPL2_ORYSJ Leucine aminopeptidase 2, chloroplastic OS=Oryza sativa subsp. japonica GN=Os02g0794700 PE=2 SV=1;>tr|A2XAI5|A2XAI5_ORYSI Putative uncharacterized protein OS=Oryza sativa subsp. indica GN=OsI_09267 PE=3 SV=1;>tr|A3AC84|A3AC84_ORYSJ Putative uncharacterized protein OS=Oryza sativa subsp. japonica GN=OsJ_08704 PE=3 SV=1;>tr|I1P543|I1P543_ORYGL Uncharacterized protein OS=Oryza…	2	62.558	98712	538110	148170	285130	177870	135330	157370	183360	132770	764710	118740	249780
AGQYYQQQR	9	1140.53	>sp|A2XL05|OLEO2_ORYSI Oleosin 18 kDa OS=Oryza sativa subsp. indica GN=OLE18 PE=2 SV=1;>sp|Q10EK7|OLEO2_ORYSJ Oleosin 18 kDa OS=Oryza sativa subsp. japonica GN=OLE18 PE=2 SV=1;>tr|B7F9V8|B7F9V8_ORYSJ Oleosin OS=Oryza sativa subsp. japonica PE=2 SV=1;>tr|I1PEM1|I1PEM1_ORYGL Oleosin OS=Oryza glaberrima PE=3 SV=1;>tr|J3LRV2|J3LRV2_ORYBR Oleosin OS=Oryza brachyantha GN=OB03G37780 PE=3 SV=1	2	161.02	42018	172480	95774	123290	34534	55230	45683	33306	36133	239700	35584	111500
AGSCSSCAGK	10	983.38	>tr|J3MPL2|J3MPL2_ORYBR Uncharacterized protein OS=Oryza brachyantha GN=OB08G10410 PE=4 SV=1;>sp|A2YQD9|FER1_ORYSI Ferredoxin-1, chloroplastic OS=Oryza sativa subsp. indica GN=ADI1 PE=1 SV=1;>sp|Q0J8M2|FER1_ORYSJ Ferredoxin-1, chloroplastic OS=Oryza sativa subsp. japonica GN=ADI1 PE=1 SV=1;>tr|B7F4N2|B7F4N2_ORYSJ cDNA clone:001-041-D12, full insert sequence OS=Oryza sativa subsp. japonica PE=2 SV…	3	87.149	1510.3	15142	2800.2	3998.7	3421.7	2378.7	0	0	0	0	0	0
AGTFTEVYWNDAR	13	1528.69	>tr|B8BIC4|B8BIC4_ORYSI Eukaryotic translation initiation factor 3 subunit B OS=Oryza sativa subsp. indica GN=OsI_34716 PE=3 SV=1;>tr|I1QW46|I1QW46_ORYGL Eukaryotic translation initiation factor 3 subunit B OS=Oryza glaberrima PE=3 SV=1;>tr|Q8S7Q0|Q8S7Q0_ORYSJ Eukaryotic translation initiation factor 3 subunit B OS=Oryza sativa subsp. japonica GN=OSJNBa0095C07.3 PE=2 SV=1;>tr|B9G744|B9G744_ORYSJ …	2	82.925	37154	175030	46232	87625	52964	37912	0	0	0	0	0	0
AGTYDEK	7	782.345	>tr|J3M9Z5|J3M9Z5_ORYBR Malate dehydrogenase OS=Oryza brachyantha GN=OB05G34190 PE=3 SV=1;>tr|A2Y7R4|A2Y7R4_ORYSI Malate dehydrogenase OS=Oryza sativa subsp. indica GN=OsI_21084 PE=3 SV=1;>tr|I1PY62|I1PY62_ORYGL Malate dehydrogenase OS=Oryza glaberrima PE=3 SV=1;>tr|Q6F361|Q6F361_ORYSJ Malate dehydrogenase OS=Oryza sativa subsp. japonica GN=OJ1268_B08.7 PE=3 SV=1;>tr|A2WT84|A2WT84_ORYSI Malate de…	2,3	66.258	0	0	0	0	0	0	108440	121270	82451	1232000	112560	217610
AGVQFFTQIK	10	1137.62	>tr|B9FVX6|B9FVX6_ORYSJ Putative uncharacterized protein OS=Oryza sativa subsp. japonica GN=OsJ_23385 PE=3 SV=1;>tr|I1Q8N8|I1Q8N8_ORYGL Uncharacterized protein OS=Oryza glaberrima PE=3 SV=1;>tr|Q6Z4E4|Q6Z4E4_ORYSJ Methylmalonate semi-aldehyde dehydrogenase OS=Oryza sativa subsp. japonica GN=OSJNBb0084L07.21 PE=2 SV=1;>tr|B8B7Y3|B8B7Y3_ORYSI Putative uncharacterized protein OS=Oryza sativa subsp. …	3	115.78	17200	126270	24919	46461	21124	15599	21058	17952	14082	166380	15836	35316
AHASTEGVTK	10	999.499	>tr|A2YG06|A2YG06_ORYSI Putative uncharacterized protein OS=Oryza sativa subsp. indica GN=OsI_24050 PE=3 SV=1;>tr|Q655T1|Q655T1_ORYSJ Phosphoglycerate kinase OS=Oryza sativa subsp. japonica GN=P0686E06.13 PE=2 SV=1;>tr|I1Q4G7|I1Q4G7_ORYGL Phosphoglycerate kinase OS=Oryza glaberrima PE=3 SV=1;>tr|B8AIH2|B8AIH2_ORYSI Putative uncharacterized protein OS=Oryza sativa subsp. indica GN=OsI_06015 PE=3 S…	4	76.827	11424	212920	26124	46153	25556	18793	0	0	0	0	0	0
AHFTAPSSVR	10	1071.55	>tr|A2ZBI3|A2ZBI3_ORYSI Putative uncharacterized protein OS=Oryza sativa subsp. indica GN=OsI_35131 PE=3 SV=1;>tr|G2XMV6|G2XMV6_ORYGL Hypothetical_protein OS=Oryza glaberrima GN=Ogl11g0082B12_4 PE=3 SV=1;>tr|J3N626|J3N626_ORYBR Uncharacterized protein OS=Oryza brachyantha GN=OB12G0021I15_15 PE=3 SV=1;>tr|Q53Q51|Q53Q51_ORYSJ Ribosomal protein L24, putative OS=Oryza sativa subsp. japonica GN=LOC_Os…	2,3	106.2	61455	559990	115980	223100	108280	80422	143110	156800	109910	1220900	139660	269660
AHGLAPEIPEDLYFLIK	17	1925.03	>sp|Q69UI1|RS132_ORYSJ 40S ribosomal protein S13-2 OS=Oryza sativa subsp. japonica GN=Os08g0117300 PE=1 SV=1;>tr|B7E360|B7E360_ORYSJ cDNA clone:001-003-G11, full insert sequence OS=Oryza sativa subsp. japonica GN=OsJ_25831 PE=2 SV=1;>tr|B8BAC6|B8BAC6_ORYSI Putative uncharacterized protein OS=Oryza sativa subsp. indica GN=OsI_27610 PE=3 SV=1;>tr|J3LCE3|J3LCE3_ORYBR Uncharacterized protein OS=Oryza…	3,4	73.91	14736	74314	20205	33318	17742	14294	0	0	0	0	0	0
AHVEPDQIVSWLK	13	1520.8	>sp|Q53LQ0|PDI11_ORYSJ Protein disulfide isomerase-like 1-1 OS=Oryza sativa subsp. japonica GN=PDIL1-1 PE=2 SV=1;>tr|F4MG95|F4MG95_ORYSJ Protein disulfide-isomerase, putative, expressed OS=Oryza sativa subsp. japonica GN=LOC_Os11g09280 PE=3 SV=1;>tr|A2ZCE6|A2ZCE6_ORYSI Putative uncharacterized protein OS=Oryza sativa subsp. indica GN=OsI_35452 PE=3 SV=1;>tr|K4FHN8|K4FHN8_ORYSJ Disulfide isomerase…	3,4	101.6	48780	299210	84409	145990	72306	60471	38839	42280	27150	257310	32116	63756
AIAGLFGK	8	775.459	>tr|Q8H3R5|Q8H3R5_ORYSJ Putative indole-3-glycerol phosphate synthase OS=Oryza sativa subsp. japonica GN=P0005C02.101 PE=3 SV=2;>tr|B9G099|B9G099_ORYSJ Putative uncharacterized protein OS=Oryza sativa subsp. japonica GN=OsJ_26862 PE=3 SV=1;>tr|C8TFG9|C8TFG9_ORYSI Indole-3-glycerol phosphate synthase-like OS=Oryza sativa subsp. indica GN=K0155C03.28 PE=3 SV=1;>tr|I1QHM8|I1QHM8_ORYGL Uncharacterize…	3	57.559	0	0	0	0	0	0	0	0	0	0	0	0
AIAQSAAAVSSAAR	14	1272.68	>tr|B8B239|B8B239_ORYSI Putative uncharacterized protein OS=Oryza sativa subsp. indica GN=OsI_24336 PE=4 SV=1;>tr|C7J424|C7J424_ORYSJ Os06g0698785 protein OS=Oryza sativa subsp. japonica GN=Os06g0698785 PE=4 SV=1;>tr|I1Q4X5|I1Q4X5_ORYGL Uncharacterized protein OS=Oryza glaberrima PE=4 SV=1;>tr|Q7XB43|Q7XB43_ORYSJ Choline monooxygenase OS=Oryza sativa subsp. japonica GN=cmo1 PE=2 SV=1	2	66.498	0	1202.1	1060.6	155.15	201.62	0	0	0	0	0	0	0
AIASNIDANFLK	12	1275.68	>tr|J3LAM7|J3LAM7_ORYBR Uncharacterized protein OS=Oryza brachyantha GN=OB02G16940 PE=3 SV=1;>tr|B8B4N6|B8B4N6_ORYSI Putative uncharacterized protein OS=Oryza sativa subsp. indica GN=OsI_23654 PE=3 SV=1;>tr|C0J9X5|C0J9X5_ORYNI 26S protease regulatory subunit S10B OS=Oryza nivara PE=3 SV=1;>tr|I1Q3I7|I1Q3I7_ORYGL Uncharacterized protein OS=Oryza glaberrima PE=3 SV=1;>tr|B8ADT3|B8ADT3_ORYSI Putativ…	3	56.951	0	0	0	0	0	0	13103	12839	8432.5	88586	9911.3	18199
AICTEAGLLALR	12	1286.7	>tr|B8AM18|B8AM18_ORYSI Putative uncharacterized protein OS=Oryza sativa subsp. indica GN=OsI_11173 PE=3 SV=1;>tr|B9F7V2|B9F7V2_ORYSJ Putative uncharacterized protein OS=Oryza sativa subsp. japonica GN=OsJ_10505 PE=3 SV=1;>tr|I1PAF8|I1PAF8_ORYGL Uncharacterized protein OS=Oryza glaberrima PE=3 SV=1;>tr|J3LMX2|J3LMX2_ORYBR Uncharacterized protein OS=Oryza brachyantha GN=OB03G23980 PE=3 SV=1;>tr|Q8…	2	110.31	40181	151190	50595	91363	61273	43965	33649	37143	21807	128380	21670	44072
AIDDHDAAAITR	12	1267.62	>tr|A2YY66|A2YY66_ORYSI Putative uncharacterized protein OS=Oryza sativa subsp. indica GN=OsI_30292 PE=4 SV=1;>tr|I1QKG7|I1QKG7_ORYGL Uncharacterized protein OS=Oryza glaberrima PE=4 SV=1;>tr|Q6YYV8|Q6YYV8_ORYSJ Os08g0562500 protein OS=Oryza sativa subsp. japonica GN=P0604E01.52 PE=2 SV=1	2,3	102.73	0	0	0	0	0	0	112720	129070	92615	511020	79635	157530
AIDLIDEAGSR	11	1158.59	>tr|A3ATE4|A3ATE4_ORYSJ Putative uncharacterized protein OS=Oryza sativa subsp. japonica GN=OsJ_14634 PE=3 SV=1;>sp|Q7F9I1|CLPC1_ORYSJ Chaperone protein ClpC1, chloroplastic OS=Oryza sativa subsp. japonica GN=CLPC1 PE=2 SV=2;>tr|I1PKS9|I1PKS9_ORYGL Uncharacterized protein OS=Oryza glaberrima PE=3 SV=1;>tr|J3LXD9|J3LXD9_ORYBR Uncharacterized protein OS=Oryza brachyantha GN=OB04G18140 PE=3 SV=1;>tr…	2	60.628	0	0	0	0	0	0	189590	231760	111430	612740	128330	242970
AIDLQSPISSLIGR	14	1468.82	>tr|J3NDP7|J3NDP7_ORYBR Uncharacterized protein OS=Oryza brachyantha GN=OB12G21050 PE=4 SV=1;>tr|A2YV45|A2YV45_ORYSI Putative uncharacterized protein OS=Oryza sativa subsp. indica GN=OsI_29197 PE=4 SV=1;>tr|I1QIJ7|I1QIJ7_ORYGL Uncharacterized protein OS=Oryza glaberrima PE=4 SV=1;>tr|Q6Z9X3|Q6Z9X3_ORYSJ Os08g0407200 protein OS=Oryza sativa subsp. japonica GN=P0453D01.16-1 PE=2 SV=1;>tr|B7EDS4|B7E…	2	57.288	0	0	0	0	0	0	14673	17864	11294	73141	11699	24306
AIDYLYSGIPENVEPPQPVAR	21	2327.18	>tr|A2YBG8|A2YBG8_ORYSI Putative uncharacterized protein OS=Oryza sativa subsp. indica GN=OsI_22453 PE=4 SV=1;>tr|Q5Z6P9|Q5Z6P9_ORYSJ Os06g0264300 protein OS=Oryza sativa subsp. japonica GN=OJ1001_B06.1 PE=2 SV=1;>tr|I1Q1D7|I1Q1D7_ORYGL Uncharacterized protein OS=Oryza glaberrima PE=4 SV=1	2,3	112.56	21351	71232	27811	47818	31038	25576	0	0	0	0	0	0
AIEEGDFVDAVDCLSR	16	1794.81	>tr|B9FVA3|B9FVA3_ORYSJ Putative uncharacterized protein OS=Oryza sativa subsp. japonica GN=OsJ_22930 PE=4 SV=1;>tr|I1Q7Q4|I1Q7Q4_ORYGL Uncharacterized protein (Fragment) OS=Oryza glaberrima PE=4 SV=1;>tr|B8B6U6|B8B6U6_ORYSI Putative uncharacterized protein OS=Oryza sativa subsp. indica GN=OsI_24724 PE=4 SV=1;>tr|Q6Z4S6|Q6Z4S6_ORYSJ Os07g0122400 protein OS=Oryza sativa subsp. japonica GN=OSJNBa00…	2	98.507	8646.8	46370	12866	21984	13182	10068	0	0	0	0	0	0
AIEHFTYDTAK	11	1294.62	>tr|I1NYC8|I1NYC8_ORYGL Uncharacterized protein OS=Oryza glaberrima PE=3 SV=1;>tr|Q6Z782|Q6Z782_ORYSJ Os02g0202400 protein OS=Oryza sativa subsp. japonica GN=P0419A09.38 PE=3 SV=1;>tr|J3LAP3|J3LAP3_ORYBR Uncharacterized protein OS=Oryza brachyantha GN=OB02G17100 PE=3 SV=1	2,3,4	145.91	105330	714330	180530	316160	161850	130750	156060	148830	111740	959680	130510	320750
AIELADPMENAGAALIR	17	1753.9	>tr|A2XPB4|A2XPB4_ORYSI Putative uncharacterized protein OS=Oryza sativa subsp. indica GN=OsI_14427 PE=3 SV=1;>tr|Q7X9A7|Q7X9A7_ORYSJ 60 kDa chaperonin alpha subunit OS=Oryza sativa subsp. japonica GN=OSJNBa0033P04.2 PE=2 SV=1;>tr|I1PHM3|I1PHM3_ORYGL Uncharacterized protein OS=Oryza glaberrima PE=3 SV=1;>tr|Q84P86|Q84P86_ORYSJ Putative chaperonin 60 alpha subunit (Fragment) OS=Oryza sativa subsp.…	2,3	154.82	24997	135570	40933	60844	38782	36531	40698	37561	23379	202080	33515	60322
AIELDGESDGSELQSALAEWTGQR	24	2561.19	>sp|P55142|GRXC6_ORYSJ Glutaredoxin-C6 OS=Oryza sativa subsp. japonica GN=GRXC6 PE=1 SV=2;>tr|A2XVD7|A2XVD7_ORYSI Putative uncharacterized protein OS=Oryza sativa subsp. indica GN=OsI_16580 PE=4 SV=1;>tr|A3AVF9|A3AVF9_ORYSJ Putative uncharacterized protein OS=Oryza sativa subsp. japonica GN=OsJ_15409 PE=4 SV=1;>tr|I1PMW4|I1PMW4_ORYGL Uncharacterized protein OS=Oryza glaberrima PE=4 SV=1;>tr|Q01I7…	2,3	188.32	0	0	0	0	0	0	4096.6	4041.9	2547.6	16810	3280.1	6309.4
AIELYDPMENAGAALIR	17	1845.93	>tr|A2ZJH7|A2ZJH7_ORYSI Putative uncharacterized protein OS=Oryza sativa subsp. indica GN=OsI_37967 PE=3 SV=1;>tr|I1R5I7|I1R5I7_ORYGL Uncharacterized protein OS=Oryza glaberrima PE=3 SV=1;>tr|Q2QU06|Q2QU06_ORYSJ 60 kDa chaperonin alpha subunit OS=Oryza sativa subsp. japonica GN=LOC_Os12g17910 PE=2 SV=1;>tr|J3LVX3|J3LVX3_ORYBR Uncharacterized protein OS=Oryza brachyantha GN=OB04G12980 PE=3 SV=1	2,3	123.03	28330	131240	36020	59220	47464	33786	22442	28388	11934	85857	16159	28487
AIEVVPDLK	9	982.57	>tr|A2X6N1|A2X6N1_ORYSI 60S ribosomal protein L6 OS=Oryza sativa subsp. indica GN=OsI_07870 PE=3 SV=1;>tr|Q6YY64|Q6YY64_ORYSJ 60S ribosomal protein L6 OS=Oryza sativa subsp. japonica GN=OSJNBa0006O15.44 PE=2 SV=1;>tr|I1P1Q8|I1P1Q8_ORYGL 60S ribosomal protein L6 OS=Oryza glaberrima PE=3 SV=1;>tr|A6MZG4|A6MZG4_ORYSI 60S ribosomal protein l6 (Fragment) OS=Oryza sativa subsp. indica PE=2 SV=1	2,3	69.275	48331	283100	88432	132150	67676	61432	1855.3	2159.6	1116.7	12840	1396.5	3783.8
AIFEAAITMTNQGIQVFPEIMVPLVGTPQELGHQVDVIR	39	4261.23	>tr|I1PVJ3|I1PVJ3_ORYGL Uncharacterized protein OS=Oryza glaberrima PE=4 SV=1;>sp|Q6AVA8|PPDK1_ORYSJ Pyruvate, phosphate dikinase 1, chloroplastic OS=Oryza sativa subsp. japonica GN=PPDK1 PE=1 SV=1;>tr|B7EEB8|B7EEB8_ORYSJ cDNA clone:J013134L02, full insert sequence OS=Oryza sativa subsp. japonica PE=2 SV=1;>tr|B8AYC1|B8AYC1_ORYSI Putative uncharacterized protein OS=Oryza sativa subsp. indica GN=O…	4	116.94	0	0	0	0	0	0	724.37	932.93	961.7	3493.4	1011.7	2244.7
AIFVDLEPTVIDEVR	15	1714.91	>sp|P28752|TBA1_ORYSJ Tubulin alpha-1 chain OS=Oryza sativa subsp. japonica GN=TUBA1 PE=1 SV=1;>tr|A2YMX5|A2YMX5_ORYSI Putative uncharacterized protein OS=Oryza sativa subsp. indica GN=OsI_26583 PE=3 SV=1;>tr|I1QEI6|I1QEI6_ORYGL Uncharacterized protein OS=Oryza glaberrima PE=3 SV=1;>tr|J3MMB5|J3MMB5_ORYBR Uncharacterized protein OS=Oryza brachyantha GN=OB07G25470 PE=3 SV=1;>tr|Q0PVB0|Q0PVB0_ORYSJ…	2,3	241.41	97592	364410	116820	202370	150690	102110	18340	19572	10554	78471	12213	23621
AIGFIEK	7	776.443	>tr|B8B9S9|B8B9S9_ORYSI Putative uncharacterized protein OS=Oryza sativa subsp. indica GN=OsI_28799 PE=4 SV=1;>tr|B9G0B8|B9G0B8_ORYSJ Putative uncharacterized protein OS=Oryza sativa subsp. japonica GN=OsJ_26896 PE=4 SV=1;>tr|O24207|O24207_ORYSA Enoyl-ACP reductase OS=Oryza sativa PE=4 SV=1;>sp|Q6Z0I4|FABI1_ORYSJ Enoyl-[acyl-carrier-protein] reductase [NADH] 1, chloroplastic OS=Oryza sativa subsp…	2,3	78.496	21304	166060	34342	62785	32228	22336	63630	62499	38855	480650	48550	85362
AIGINVPR	8	838.502	>tr|A3QQQ3|A3QQQ3_ORYSI UDP-glucose pyrophosphorylase OS=Oryza sativa subsp. indica GN=UGP PE=2 SV=1;>tr|A4KC21|A4KC21_ORYSI UDP-glucose pyrophosphorylase OS=Oryza sativa subsp. indica PE=2 SV=1;>tr|I1QR41|I1QR41_ORYGL Uncharacterized protein OS=Oryza glaberrima PE=4 SV=1;>tr|Q93X08|Q93X08_ORYSJ Os09g0553200 protein OS=Oryza sativa subsp. japonica GN=UGP PE=2 SV=1;>tr|J3MZY2|J3MZY2_ORYBR Uncharac…	2,3	125.25	130950	454490	174610	321970	193330	155810	528480	544050	350110	1791700	378300	702070
AIGSGAAK	8	673.376	>sp|A2YMC6|H2A2_ORYSI Probable histone H2A.2 OS=Oryza sativa subsp. indica GN=OsI_025469 PE=3 SV=1;>sp|Q6ZL42|H2A2_ORYSJ Probable histone H2A.2 OS=Oryza sativa subsp. japonica GN=Os07g0545400 PE=2 SV=1;>tr|B7E3H8|B7E3H8_ORYSJ Histone H2A OS=Oryza sativa subsp. japonica PE=2 SV=1;>tr|I1QBD2|I1QBD2_ORYGL Histone H2A OS=Oryza glaberrima PE=3 SV=1;>tr|J3MLS9|J3MLS9_ORYBR Histone H2A OS=Oryza brachyan…	2,3	75.213	88777	817900	156460	259450	155460	125300	102280	118550	86938	969600	96572	188390
AIGTEIEWFPGK	12	1346.69	>tr|B8AW64|B8AW64_ORYSI Putative uncharacterized protein OS=Oryza sativa subsp. indica GN=OsI_20803 PE=3 SV=1;>tr|I1PXG9|I1PXG9_ORYGL Uncharacterized protein OS=Oryza glaberrima PE=3 SV=1;>tr|Q53WK4|Q53WK4_ORYSJ Os05g0539700 protein OS=Oryza sativa subsp. japonica GN=OSJNBa0052K01.18 PE=2 SV=1;>tr|Q70Z20|Q70Z20_ORYSA Nucleosome assembly protein 1-like protein 2 OS=Oryza sativa GN=nap1_L2 PE=2 SV=1	3	47.288	0	0	0	0	0	0	0	0	0	0	0	0
AIGVEINK	8	842.486	>tr|A2XCC4|A2XCC4_ORYSI Putative uncharacterized protein OS=Oryza sativa subsp. indica GN=OsI_09955 PE=4 SV=1;>tr|I1P7F4|I1P7F4_ORYGL Uncharacterized protein OS=Oryza glaberrima PE=4 SV=1;>tr|J3LJV3|J3LJV3_ORYBR Uncharacterized protein OS=Oryza brachyantha GN=OB03G13290 PE=4 SV=1;>tr|Q10RZ3|Q10RZ3_ORYSJ 60S ribosomal protein L21, putative, expressed OS=Oryza sativa subsp. japonica GN=Os03g0141000…	2,3	101.64	45720	363690	75292	143890	78865	50485	76163	143360	61312	546160	62206	108900
AIIVQPER	8	924.539	>sp|A2XFI3|PDC2_ORYSI Pyruvate decarboxylase isozyme 2 OS=Oryza sativa subsp. indica GN=PDC2 PE=2 SV=2;>tr|B8AM29|B8AM29_ORYSI Putative uncharacterized protein OS=Oryza sativa subsp. indica GN=OsI_11123 PE=3 SV=1;>sp|Q10MW3|PDC2_ORYSJ Pyruvate decarboxylase isozyme 2 OS=Oryza sativa subsp. japonica GN=PDC2 PE=2 SV=1;>tr|B7ERZ5|B7ERZ5_ORYSJ Pyruvate decarboxylase isozyme 2 OS=Oryza sativa subsp. j…	2	119.27	268160	1250700	397620	688990	391270	307990	199530	199360	139250	895370	147680	287620
AILAVLDSLSGAHSDEIAAASR	22	2166.13	>sp|Q67IX6|PDI14_ORYSJ Protein disulfide isomerase-like 1-4 OS=Oryza sativa subsp. japonica GN=PDIL1-4 PE=2 SV=1;>tr|B8AGU2|B8AGU2_ORYSI Putative uncharacterized protein OS=Oryza sativa subsp. indica GN=OsI_05445 PE=3 SV=1	3	235.21	28416	106700	50275	77368	39607	44147	12789	11103	8204.2	49416	8947.7	20602
AILDIADIFR	10	1145.64	>tr|J3N7A4|J3N7A4_ORYBR Uncharacterized protein OS=Oryza brachyantha GN=OB11G16900 PE=4 SV=1;>tr|B8BJX9|B8BJX9_ORYSI Putative uncharacterized protein OS=Oryza sativa subsp. indica GN=OsI_35716 PE=4 SV=1;>tr|I1QZ22|I1QZ22_ORYGL Uncharacterized protein OS=Oryza glaberrima PE=4 SV=1;>tr|Q53L28|Q53L28_ORYSJ Acetolactate synthase small subunit, putative, expressed OS=Oryza sativa subsp. japonica GN=LO…	2	84.17	0	0	0	0	0	0	0	0	0	0	0	0
AILFVPK	7	786.5	>sp|Q07078|HSP83_ORYSJ Heat shock protein 81-3 OS=Oryza sativa subsp. japonica GN=HSP81-3 PE=2 SV=2;>tr|Q0J0U8|Q0J0U8_ORYSJ Heat shock protein OS=Oryza sativa subsp. japonica GN=Os09g0482400 PE=2 SV=1;>sp|Q69QQ6|HSP82_ORYSJ Heat shock protein 81-2 OS=Oryza sativa subsp. japonica GN=HSP81-2 PE=2 SV=1;>tr|A2Z2G1|A2Z2G1_ORYSI Putative uncharacterized protein OS=Oryza sativa subsp. indica GN=OsI_3179…	2,3	91.26	23134	159900	32299	60249	37297	20268	22836	25561	11269	223240	15256	24903
AILSEFTEIPVENR	14	1616.84	>sp|Q655S1|FTSH2_ORYSJ ATP-dependent zinc metalloprotease FTSH 2, chloroplastic OS=Oryza sativa subsp. japonica GN=FTSH2 PE=3 SV=1;>tr|A2YG12|A2YG12_ORYSI Putative uncharacterized protein OS=Oryza sativa subsp. indica GN=OsI_24055 PE=3 SV=1;>tr|I1Q4H5|I1Q4H5_ORYGL Uncharacterized protein OS=Oryza glaberrima PE=3 SV=1;>tr|Q0DA88|Q0DA88_ORYSJ Os06g0669400 protein (Fragment) OS=Oryza sativa subsp. j…	2,3	94.023	24300	126330	30088	54643	33707	22378	32545	30761	20657	148260	19842	41905
AILSTINPELLK	12	1310.78	>sp|P0C520|ATPAM_ORYSA ATP synthase subunit alpha, mitochondrial OS=Oryza sativa GN=ATPA PE=2 SV=1;>sp|P0C521|ATPAM_ORYSI ATP synthase subunit alpha, mitochondrial OS=Oryza sativa subsp. indica GN=ATPA PE=2 SV=1;>sp|P0C522|ATPAM_ORYSJ ATP synthase subunit alpha, mitochondrial OS=Oryza sativa subsp. japonica GN=ATPA PE=1 SV=1;>tr|D3DEZ4|D3DEZ4_ORYRU ATP synthase subunit alpha OS=Oryza rufipogon GN…	3,4	117.98	21987	212550	49008	73088	29331	25804	20465	15511	13472	184490	18999	40125
AINDLMTR	8	932.475	>tr|B9FYJ7|B9FYJ7_ORYSJ Putative uncharacterized protein OS=Oryza sativa subsp. japonica GN=OsJ_28274 PE=4 SV=1;>tr|I1QKE4|I1QKE4_ORYGL Uncharacterized protein OS=Oryza glaberrima PE=4 SV=1;>tr|Q6YZI2|Q6YZI2_ORYSJ Os08g0559200 protein OS=Oryza sativa subsp. japonica GN=P0562A06.14 PE=4 SV=1	2	78.098	392060	1433300	514960	889410	525280	453400	0	0	0	0	0	0
AIPGLAGVNLTEILQGADQSQK	22	2222.19	>tr|A2XSR2|A2XSR2_ORYSI Putative uncharacterized protein OS=Oryza sativa subsp. indica GN=OsI_15649 PE=4 SV=1;>tr|Q7XLP7|Q7XLP7_ORYSJ OSJNBa0044M19.9 protein OS=Oryza sativa subsp. japonica GN=OSJNBa0044M19.9 PE=2 SV=2	3	49.528	8382.1	63970	15967	26333	11537	10058	0	0	0	0	0	0
AIPTLPINLEDASR	14	1508.82	>tr|Q6ZHC3|Q6ZHC3_ORYSJ Os02g0686400 protein OS=Oryza sativa subsp. japonica GN=OJ1717_A09.34 PE=2 SV=1;>tr|B8AGR5|B8AGR5_ORYSI Putative uncharacterized protein OS=Oryza sativa subsp. indica GN=OsI_08509 PE=3 SV=1;>tr|I1P375|I1P375_ORYGL Uncharacterized protein OS=Oryza glaberrima PE=3 SV=1	2,3	113.72	30422	139720	47675	74643	44888	40219	62638	57861	38516	203430	40584	81977
AIQLIAMATPEDLR	14	1540.83	>tr|I1PU52|I1PU52_ORYGL Uncharacterized protein OS=Oryza glaberrima PE=4 SV=1;>sp|B9FK36|ACC2_ORYSJ Acetyl-CoA carboxylase 2 OS=Oryza sativa subsp. japonica GN=ACC2 PE=3 SV=2;>tr|A2Y2U1|A2Y2U1_ORYSI Putative uncharacterized protein OS=Oryza sativa subsp. indica GN=OsI_19330 PE=4 SV=1;>tr|J3M5P3|J3M5P3_ORYBR Uncharacterized protein OS=Oryza brachyantha GN=OB05G19170 PE=4 SV=1	3	75.462	0	0	0	0	0	0	0	0	0	0	0	0
AISPEVLEASFNATPEMEK	19	2061.99	>tr|A2XZQ4|A2XZQ4_ORYSI Putative uncharacterized protein OS=Oryza sativa subsp. indica GN=OsI_18214 PE=4 SV=1;>tr|A2XZP5|A2XZP5_ORYSI Putative uncharacterized protein OS=Oryza sativa subsp. indica GN=OsI_18204 PE=4 SV=1;>tr|B9FM56|B9FM56_ORYSJ Putative uncharacterized protein OS=Oryza sativa subsp. japonica GN=OsJ_16892 PE=4 SV=1;>tr|I1PRX2|I1PRX2_ORYGL Uncharacterized protein OS=Oryza glaberrima…	3	104.61	11857	59048	20545	30574	17884	12938	0	0	0	0	0	0
AISTSNAYDDQFK	13	1458.66	>tr|Q8S1Y0|Q8S1Y0_ORYSJ Putative transaldolase OS=Oryza sativa subsp. japonica GN=P0482D04.14 PE=3 SV=1;>tr|B8A8H2|B8A8H2_ORYSI Putative uncharacterized protein OS=Oryza sativa subsp. indica GN=OsI_05010 PE=3 SV=1;>tr|Q5JK10|Q5JK10_ORYSJ Os01g0926300 protein OS=Oryza sativa subsp. japonica GN=OSJNBa0093F16.14 PE=2 SV=1;>tr|B8A8G9|B8A8G9_ORYSI Putative uncharacterized protein OS=Oryza sativa subsp…	3	60.345	0	0	0	0	0	0	75384	73995	61084	361840	58709	132610
AITEAELNYPSLVVK	15	1645.89	>tr|Q8H047|Q8H047_ORYSJ Os03g0119300 protein OS=Oryza sativa subsp. japonica GN=OJ1263H11.8 PE=4 SV=1;>tr|I1P6Y3|I1P6Y3_ORYGL Uncharacterized protein OS=Oryza glaberrima PE=4 SV=1;>tr|A2XBU1|A2XBU1_ORYSI Putative uncharacterized protein OS=Oryza sativa subsp. indica GN=OsI_09758 PE=4 SV=1;>tr|B9FAH5|B9FAH5_ORYSJ Putative uncharacterized protein OS=Oryza sativa subsp. japonica GN=OsJ_09195 PE=4 SV…	3	74.678	0	0	0	0	0	0	10162	10692	6798.5	51821	8293	13633
AITEIFAEAGFSDVTK	16	1697.85	>tr|Q0DAL0|Q0DAL0_ORYSJ Os06g0646500 protein (Fragment) OS=Oryza sativa subsp. japonica GN=Os06g0646500 PE=3 SV=1;>tr|A2YFL3|A2YFL3_ORYSI Putative uncharacterized protein OS=Oryza sativa subsp. indica GN=OsI_23896 PE=3 SV=1;>tr|I1Q435|I1Q435_ORYGL Uncharacterized protein OS=Oryza glaberrima PE=3 SV=1;>tr|Q67W57|Q67W57_ORYSJ Putative ATP synthase delta chain OS=Oryza sativa subsp. japonica GN=OJ12…	3	121.79	5030	51598	8964.9	14955	8423.2	5537.7	10367	10265	6574.3	93182	8097.9	12128
AITSAYYR	8	943.476	>tr|A2Y6J2|A2Y6J2_ORYSI Putative uncharacterized protein OS=Oryza sativa subsp. indica GN=OsI_20633 PE=3 SV=1;>tr|I1PXA2|I1PXA2_ORYGL Uncharacterized protein OS=Oryza glaberrima PE=3 SV=1;>tr|J3M8W4|J3M8W4_ORYBR Uncharacterized protein OS=Oryza brachyantha GN=OB05G30380 PE=3 SV=1;>tr|Q75II9|Q75II9_ORYSJ Os05g0516800 protein OS=Oryza sativa subsp. japonica GN=B1130G10.13 PE=2 SV=1;>sp|P40393|RIC2_…	2	99.139	187290	1010200	278180	508920	305160	221900	381250	444930	274630	1757500	268980	493080
AIVDSIVTLISEIPDAK	17	1783	>tr|B8AJK8|B8AJK8_ORYSI Coatomer subunit gamma OS=Oryza sativa subsp. indica GN=OsI_10600 PE=3 SV=1;>tr|B7EEW9|B7EEW9_ORYSJ Coatomer subunit gamma OS=Oryza sativa subsp. japonica PE=2 SV=1;>tr|I1P942|I1P942_ORYGL Coatomer subunit gamma OS=Oryza glaberrima PE=3 SV=1;>sp|Q8H852|COPG1_ORYSJ Coatomer subunit gamma-1 OS=Oryza sativa subsp. japonica GN=Os03g0227000 PE=2 SV=2;>tr|B9F6L0|B9F6L0_ORYSJ Coa…	3,4	139.58	249.7	8878.5	2181.4	1425.4	704.65	0	0	0	0	3420.1	152.27	0
AIYLILSK	8	919.574	>tr|I1P5N7|I1P5N7_ORYGL Uncharacterized protein (Fragment) OS=Oryza glaberrima PE=4 SV=1;>tr|Q6K6Z4|Q6K6Z4_ORYSJ KH domain-containing protein NOVA-like OS=Oryza sativa subsp. japonica GN=P0474F11.35 PE=4 SV=1;>tr|B9F4J8|B9F4J8_ORYSJ Putative uncharacterized protein OS=Oryza sativa subsp. japonica GN=OsJ_08922 PE=4 SV=1;>tr|B8AF48|B8AF48_ORYSI Putative uncharacterized protein OS=Oryza sativa subsp…	3	57.281	0	0	0	0	0	0	0	0	0	0	0	0
AIYQATFR	8	968.508	>tr|B8B2Z5|B8B2Z5_ORYSI Proteasome subunit beta type OS=Oryza sativa subsp. indica GN=OsI_21721 PE=3 SV=1;>tr|B9FRJ7|B9FRJ7_ORYSJ Proteasome subunit beta type OS=Oryza sativa subsp. japonica GN=OsJ_20167 PE=3 SV=1;>tr|Q5VMN4|Q5VMN4_ORYSJ Proteasome subunit beta type OS=Oryza sativa subsp. japonica GN=OSJNBa0085L11.4 PE=2 SV=1;>tr|Q9LST5|Q9LST5_ORYSJ Proteasome subunit beta type OS=Oryza sativa su…	2	84.743	162600	936290	228330	458180	265390	184420	71164	79128	52648	318610	47786	91607
AIYYIATDSLQSAK	14	1542.79	>tr|B9G449|B9G449_ORYSJ Putative uncharacterized protein OS=Oryza sativa subsp. japonica GN=OsJ_29732 PE=3 SV=1;>tr|B8BCQ3|B8BCQ3_ORYSI Putative uncharacterized protein OS=Oryza sativa subsp. indica GN=OsI_31743 PE=3 SV=1;>tr|I1QPS3|I1QPS3_ORYGL Uncharacterized protein OS=Oryza glaberrima PE=3 SV=1;>tr|B9G1I1|B9G1I1_ORYSJ Putative uncharacterized protein OS=Oryza sativa subsp. japonica GN=OsJ_277…	3	76.522	19995	143010	41868	59031	33512	23251	42978	45777	28253	314360	33582	65620
AKPAVPLGANYR	12	1255.7	>tr|B7EVB8|B7EVB8_ORYSJ Glucose-1-phosphate adenylyltransferase OS=Oryza sativa subsp. japonica PE=2 SV=1;>tr|D4AIA3|D4AIA3_ORYSI Glucose-1-phosphate adenylyltransferase OS=Oryza sativa subsp. indica GN=OsAGPS2 PE=3 SV=1;>tr|B8XEF0|B8XEF0_ORYSI Glucose-1-phosphate adenylyltransferase (Fragment) OS=Oryza sativa subsp. indica GN=AGPase PE=3 SV=1;>tr|A7IZE5|A7IZE5_ORYSI Glucose-1-phosphate adenylylt…	3	91.313	119030	690190	224970	399590	180550	158010	112330	120340	70879	748180	98684	223960
ALAADDLTAAATAAHDFLAIDAR	23	2283.15	>tr|A3A6I1|A3A6I1_ORYSJ Putative uncharacterized protein OS=Oryza sativa subsp. japonica GN=OsJ_06610 PE=4 SV=1;>tr|I1P045|I1P045_ORYGL Uncharacterized protein OS=Oryza glaberrima PE=4 SV=1;>tr|Q6K3A8|Q6K3A8_ORYSJ Os02g0456000 protein OS=Oryza sativa subsp. japonica GN=OSJNBa0063K04.15 PE=4 SV=1	3	108.4	5323.7	26273	6490.6	13720	8643.1	5293.7	0	0	0	0	0	0
ALAASSLPDDAEVR	14	1413.71	>tr|A2WSL7|A2WSL7_ORYSI Putative uncharacterized protein OS=Oryza sativa subsp. indica GN=OsI_02860 PE=4 SV=1;>tr|Q9FTH0|Q9FTH0_ORYSJ 10-deacetylbaccatin III-10-O-acetyl transferase-like OS=Oryza sativa subsp. japonica GN=P0410E01.46 PE=4 SV=1;>tr|A2ZVE1|A2ZVE1_ORYSJ Putative uncharacterized protein OS=Oryza sativa subsp. japonica GN=OsJ_02605 PE=4 SV=1	2	84.173	8540.3	52386	13709	22838	14040	8422.9	0	0	0	0	0	0
ALADEIGIPFLETSAK	16	1673.89	>sp|P40392|RIC1_ORYSJ Ras-related protein RIC1 OS=Oryza sativa subsp. japonica GN=RIC1 PE=2 SV=2;>tr|A2WRD4|A2WRD4_ORYSI Putative uncharacterized protein OS=Oryza sativa subsp. indica GN=OsI_02420 PE=3 SV=1;>tr|I1NP13|I1NP13_ORYGL Uncharacterized protein OS=Oryza glaberrima PE=3 SV=1;>tr|J3L114|J3L114_ORYBR Uncharacterized protein OS=Oryza brachyantha GN=OB01G29200 PE=3 SV=1;>tr|Q0JLX8|Q0JLX8_ORY…	3	78.69	15131	192540	32864	48482	23873	18937	0	0	0	0	0	0
ALALVVPSVVVLR	13	1334.87	>tr|B9F2C1|B9F2C1_ORYSJ Putative uncharacterized protein OS=Oryza sativa subsp. japonica GN=OsJ_08121 PE=4 SV=1;>tr|B8AHP7|B8AHP7_ORYSI Putative uncharacterized protein OS=Oryza sativa subsp. indica GN=OsI_08665 PE=4 SV=1;>tr|I1P3I9|I1P3I9_ORYGL Uncharacterized protein OS=Oryza glaberrima PE=4 SV=1	3	71.176	4532.5	16461	3912.6	7926.8	3770.1	3540.6	0	0	0	0	0	0
ALANAGLESSR	11	1087.56	>tr|Q0J366|Q0J366_ORYSJ Os09g0252100 protein (Fragment) OS=Oryza sativa subsp. japonica GN=Os09g0252100 PE=3 SV=1;>tr|A2YYZ3|A2YYZ3_ORYSI Putative uncharacterized protein OS=Oryza sativa subsp. indica GN=OsI_30555 PE=3 SV=1;>tr|Q6K3Z3|Q6K3Z3_ORYSJ Putative acetyl-CoA C-acyltransferase OS=Oryza sativa subsp. japonica GN=P0574F11.13 PE=2 SV=1	2	50.149	58496	281260	77891	152590	92078	69293	0	0	0	0	0	0
ALANVGAEMAHLVPGR	16	1604.85	>tr|A2YRB6|A2YRB6_ORYSI Putative uncharacterized protein OS=Oryza sativa subsp. indica GN=OsI_27846 PE=3 SV=1;>tr|I1QFR3|I1QFR3_ORYGL Uncharacterized protein OS=Oryza glaberrima PE=3 SV=1;>tr|Q84ZL6|Q84ZL6_ORYSJ Os08g0154300 protein OS=Oryza sativa subsp. japonica GN=OJ1066_B03.121-1 PE=3 SV=1;>tr|B7ERR5|B7ERR5_ORYSJ cDNA clone:J033038K01, full insert sequence OS=Oryza sativa subsp. japonica PE=2…	3	115.8	0	0	0	0	0	0	22188	15896	10322	88822	10844	21621
ALASEQDASAR	11	1117.54	>sp|Q0JNK5|COPB2_ORYSJ Coatomer subunit beta-2 OS=Oryza sativa subsp. japonica GN=Os01g0281400 PE=3 SV=1;>tr|A2WNI6|A2WNI6_ORYSI Coatomer subunit beta OS=Oryza sativa subsp. indica GN=OsI_01415 PE=3 SV=1	2	91.245	32447	144960	45088	77777	52949	39968	47896	57335	43303	206920	33736	65125
ALAVLGLAASQSAAALR	17	1581.92	>tr|I1PHI5|I1PHI5_ORYGL Uncharacterized protein OS=Oryza glaberrima PE=4 SV=1;>tr|Q84T63|Q84T63_ORYSJ Expressed protein OS=Oryza sativa subsp. japonica GN=LOC_Os03g63740 PE=4 SV=1;>tr|B8ANR1|B8ANR1_ORYSI Putative uncharacterized protein OS=Oryza sativa subsp. indica GN=OsI_14382 PE=4 SV=1;>tr|C7IZL4|C7IZL4_ORYSJ Os03g0854400 protein OS=Oryza sativa subsp. japonica GN=Os03g0854400 PE=4 SV=1	3	154.13	4500	17661	7391.7	11028	6233.5	6113.1	4784.3	5572.4	2798.8	23097	3395.5	7616.9
ALCAEHNVHLVTVPSAK	17	1844.96	>tr|Q0D8L0|Q0D8L0_ORYSJ 40S ribosomal protein S12 (Fragment) OS=Oryza sativa subsp. japonica GN=Os07g0150200 PE=3 SV=1;>tr|J3MIL2|J3MIL2_ORYBR 40S ribosomal protein S12 OS=Oryza brachyantha GN=OB07G12440 PE=3 SV=1;>tr|B8B7B6|B8B7B6_ORYSI 40S ribosomal protein S12 OS=Oryza sativa subsp. indica GN=OsI_24909 PE=3 SV=1;>tr|I1Q834|I1Q834_ORYGL 40S ribosomal protein S12 OS=Oryza glaberrima PE=3 SV=1;>t…	4	75.463	0	0	0	0	0	0	38628	45555	26074	401440	30591	64783
ALCEAVLDSIIGEHGVSPAAK	21	2136.09	>sp|A2XNF0|CFI_ORYSI Chalcone--flavonone isomerase OS=Oryza sativa subsp. indica GN=CHI PE=2 SV=1;>sp|Q84T92|CFI_ORYSJ Chalcone--flavonone isomerase OS=Oryza sativa subsp. japonica GN=CHI PE=2 SV=1;>tr|B7E6A0|B7E6A0_ORYSJ cDNA clone:001-039-F07, full insert sequence OS=Oryza sativa subsp. japonica PE=2 SV=1;>tr|B9F6Z9|B9F6Z9_ORYSJ Putative uncharacterized protein OS=Oryza sativa subsp. japonica G…	4	94.45	0	0	0	0	0	0	11724	13392	7981.6	96284	9185.3	18516
ALCTGEK	7	777.369	>tr|A2XZE6|A2XZE6_ORYSI Peptidyl-prolyl cis-trans isomerase OS=Oryza sativa subsp. indica GN=OsI_18093 PE=3 SV=1;>tr|I1PRM2|I1PRM2_ORYGL Peptidyl-prolyl cis-trans isomerase OS=Oryza glaberrima PE=3 SV=1;>tr|Q75M32|Q75M32_ORYSJ Peptidyl-prolyl cis-trans isomerase OS=Oryza sativa subsp. japonica GN=P0668H12.6 PE=2 SV=1;>tr|J3M352|J3M352_ORYBR Peptidyl-prolyl cis-trans isomerase OS=Oryza brachyantha…	2,3	143.11	117330	1502700	250360	480500	233060	140960	201820	249710	140340	2744400	208530	382220
ALDDSGYSK	9	954.429	>tr|Q6YY47|Q6YY47_ORYSJ Os02g0588500 protein OS=Oryza sativa subsp. japonica GN=OSJNBb0046O12.21 PE=4 SV=1;>tr|A2X6L9|A2X6L9_ORYSI Putative uncharacterized protein OS=Oryza sativa subsp. indica GN=OsI_07859 PE=4 SV=1;>tr|I1P1P6|I1P1P6_ORYGL Uncharacterized protein OS=Oryza glaberrima PE=4 SV=1;>tr|J3LEB4|J3LEB4_ORYBR Uncharacterized protein OS=Oryza brachyantha GN=OB02G29810 PE=4 SV=1	2	76.228	0	0	0	0	0	0	22680	24024	14599	140600	17394	31813
ALDLVEFTGTVTQAIPGPR	19	1984.06	>tr|B8ASC1|B8ASC1_ORYSI Putative uncharacterized protein OS=Oryza sativa subsp. indica GN=OsI_16722 PE=4 SV=1;>tr|B9FG92|B9FG92_ORYSJ Putative uncharacterized protein OS=Oryza sativa subsp. japonica GN=OsJ_15539 PE=4 SV=1;>tr|I1PN78|I1PN78_ORYGL Uncharacterized protein OS=Oryza glaberrima PE=4 SV=1;>tr|Q01HN9|Q01HN9_ORYSA OSIGBa0115K01-H0319F09.13 protein OS=Oryza sativa GN=OSIGBa0115K01-H0319F09…	3	187.78	5806.5	47813	10448	17656	9575.5	7509.3	0	0	0	0	0	0
ALDLYDEFR	9	1140.55	>tr|I1QCE8|I1QCE8_ORYGL Uncharacterized protein OS=Oryza glaberrima PE=4 SV=1;>sp|Q8LI30|DPE1_ORYSJ 4-alpha-glucanotransferase DPE1, chloroplastic/amyloplastic OS=Oryza sativa subsp. japonica GN=DPE1 PE=2 SV=2;>tr|F2ZBU6|F2ZBU6_ORYSJ Disproportionating enzyme 1 OS=Oryza sativa subsp. japonica GN=OsDPE1 PE=2 SV=1;>tr|B8B4V9|B8B4V9_ORYSI Putative uncharacterized protein OS=Oryza sativa subsp. indic…	2	82.261	39349	156770	44399	87314	47346	35396	119740	117260	78356	475870	81119	141810
ALDPGLVYDAGAR	13	1316.67	>tr|I1P7S2|I1P7S2_ORYGL Uncharacterized protein OS=Oryza glaberrima PE=4 SV=1;>tr|B8ANU8|B8ANU8_ORYSI Putative uncharacterized protein OS=Oryza sativa subsp. indica GN=OsI_10097 PE=4 SV=1	2	68.44	142320	308290	298890	206540	53994	142570	282070	114930	153780	709300	185360	663250
ALDSGIVAQAALDVFTK	17	1717.93	>tr|I1PQC4|I1PQC4_ORYGL Uncharacterized protein OS=Oryza glaberrima PE=3 SV=1;>tr|Q25AL6|Q25AL6_ORYSA H0212B02.14 protein OS=Oryza sativa GN=H0212B02.14 PE=3 SV=1;>tr|A2XYC2|A2XYC2_ORYSI Putative uncharacterized protein OS=Oryza sativa subsp. indica GN=OsI_17701 PE=3 SV=1;>tr|Q7XMP6|Q7XMP6_ORYSJ OSJNBb0059K02.15 protein OS=Oryza sativa subsp. japonica GN=OSJNBb0059K02.15 PE=2 SV=1;>tr|B9FCV6|B9FC…	3	103.61	0	0	0	0	0	0	8058.9	7943.5	5287.3	47168	5546.1	12371
ALDTESVDSVK	11	1162.57	>tr|A3BFF4|A3BFF4_ORYSJ Putative uncharacterized protein OS=Oryza sativa subsp. japonica GN=OsJ_22671 PE=3 SV=1;>tr|A2YH08|A2YH08_ORYSI Putative uncharacterized protein OS=Oryza sativa subsp. indica GN=OsI_24473 PE=3 SV=1;>tr|I1Q5B1|I1Q5B1_ORYGL Uncharacterized protein OS=Oryza glaberrima PE=3 SV=1;>tr|Q5Z9N8|Q5Z9N8_ORYSJ 90 kDa heat shock protein OS=Oryza sativa subsp. japonica GN=P0481E08.35 PE…	2	164.04	8249.3	80648	13003	22155	13763	9727.5	0	0	0	0	0	0
ALDVIPLLTPEVVDK	15	1620.93	>sp|Q40648|KCAB_ORYSJ Probable voltage-gated potassium channel subunit beta OS=Oryza sativa subsp. japonica GN=KOB1 PE=1 SV=2;>tr|B8AEU9|B8AEU9_ORYSI Putative uncharacterized protein OS=Oryza sativa subsp. indica GN=OsI_09450 PE=4 SV=1;>tr|I1P5K0|I1P5K0_ORYGL Uncharacterized protein OS=Oryza glaberrima PE=4 SV=1	3	116.96	5195.1	54347	8761.3	15856	9520.3	5091.2	0	0	0	0	0	0
ALEDALAVLDK	11	1156.63	>tr|B8B3C8|B8B3C8_ORYSI Putative uncharacterized protein OS=Oryza sativa subsp. indica GN=OsI_23266 PE=3 SV=1;>tr|I1Q2U7|I1Q2U7_ORYGL Uncharacterized protein OS=Oryza glaberrima PE=3 SV=1;>tr|Q5Z6U5|Q5Z6U5_ORYSJ Os06g0538000 protein OS=Oryza sativa subsp. japonica GN=P0551A03.30 PE=2 SV=1;>tr|B9FTM3|B9FTM3_ORYSJ Putative uncharacterized protein OS=Oryza sativa subsp. japonica GN=OsJ_21589 PE=3 SV…	3	82.171	0	0	0	0	0	0	0	0	0	0	0	0
ALEGDMATDNSSSLALAEVFR	21	2196.04	>tr|Q0D868|Q0D868_ORYSJ Os07g0180900 protein (Fragment) OS=Oryza sativa subsp. japonica GN=Os07g0180900 PE=4 SV=1;>tr|I1Q8J5|I1Q8J5_ORYGL Uncharacterized protein OS=Oryza glaberrima PE=4 SV=1;>tr|Q6ZLB8|Q6ZLB8_ORYSJ Putative 60S ribosomal protein L4/L1 OS=Oryza sativa subsp. japonica GN=OJ1014_E09.28 PE=1 SV=1;>tr|A2YIS2|A2YIS2_ORYSI Putative uncharacterized protein OS=Oryza sativa subsp. indica …	2,3	155.93	6607.6	40798	10847	16585	8756.2	7216.9	5089.8	6041.4	3773.9	28395	3520.2	7491
ALEIAEK	7	772.433	>tr|I1PWQ2|I1PWQ2_ORYGL Uncharacterized protein OS=Oryza glaberrima PE=4 SV=1;>tr|Q5KQH5|Q5KQH5_ORYSJ 'putative 2,3-bisphosphoglycerate-independent phosphoglycerate mutase' OS=Oryza sativa subsp. japonica GN=OSJNBa0095J22.15 PE=4 SV=1;>tr|B8AZB8|B8AZB8_ORYSI Putative uncharacterized protein OS=Oryza sativa subsp. indica GN=OsI_20375 PE=4 SV=1;>tr|J3M886|J3M886_ORYBR Uncharacterized protein OS=Ory…	2,3	83.265	34708	357050	59475	116540	66814	41674	174780	185880	128860	943880	124360	242130
ALEIDPDNR	9	1041.51	>tr|I1QLP7|I1QLP7_ORYGL Uncharacterized protein OS=Oryza glaberrima PE=4 SV=1;>tr|B8B8V4|B8B8V4_ORYSI Putative uncharacterized protein OS=Oryza sativa subsp. indica GN=OsI_29964 PE=4 SV=1;>tr|B9G1W2|B9G1W2_ORYSJ Putative uncharacterized protein OS=Oryza sativa subsp. japonica GN=OsJ_28006 PE=4 SV=1;>tr|Q7F1F2|Q7F1F2_ORYSJ Os08g0525600 protein OS=Oryza sativa subsp. japonica GN=OJ1191_A10.119 PE=2…	2	73.985	0	0	0	0	0	0	257200	284410	187390	806320	168550	355240
ALENAFNSLEGITCNK	16	1779.85	>tr|Q94HC5|Q94HC5_ORYSJ Putative alanine aminotransferase OS=Oryza sativa subsp. japonica GN=OSJNBb0061I18.10 PE=4 SV=1;>tr|B8BGM4|B8BGM4_ORYSI Putative uncharacterized protein OS=Oryza sativa subsp. indica GN=OsI_33417 PE=4 SV=1;>tr|I1QU38|I1QU38_ORYGL Uncharacterized protein OS=Oryza glaberrima PE=4 SV=1;>tr|Q338N8|Q338N8_ORYSJ Alanine aminotransferase OS=Oryza sativa subsp. japonica GN=Os10g03…	3	106.36	0	0	0	0	0	0	10530	9190.2	5405	49453	7025.5	15824
ALENEMLLR	9	1087.57	>sp|P30298|SUS2_ORYSJ Sucrose synthase 2 OS=Oryza sativa subsp. japonica GN=SUS2 PE=1 SV=2;>tr|I1Q096|I1Q096_ORYGL Sucrose synthase OS=Oryza glaberrima PE=3 SV=1;>tr|I3QD82|I3QD82_ORYSA Sucrose synthase OS=Oryza sativa PE=2 SV=1;>tr|A2YA91|A2YA91_ORYSI Sucrose synthase OS=Oryza sativa subsp. indica GN=OsI_22003 PE=3 SV=1	2	63.624	0	0	0	0	0	0	127960	96250	72483	298690	71864	222760
ALEQLDAAVAK	11	1127.62	>sp|Q43008|SODM_ORYSJ Superoxide dismutase [Mn], mitochondrial OS=Oryza sativa subsp. japonica GN=SODA PE=2 SV=2;>tr|B8AWM4|B8AWM4_ORYSI Superoxide dismutase OS=Oryza sativa subsp. indica GN=OsI_19472 PE=3 SV=1;>tr|Q0DJ64|Q0DJ64_ORYSJ Superoxide dismutase OS=Oryza sativa subsp. japonica GN=Os05g0323900 PE=2 SV=1;>tr|Q43803|Q43803_ORYSA Superoxide dismutase OS=Oryza sativa GN=rmsod2 PE=2 SV=1;>tr|…	2,3	96.103	13980	174900	27327	46460	26713	16590	59566	64802	41565	559060	50286	110410
ALESAGLALGSK	12	1115.62	>tr|I1Q0A5|I1Q0A5_ORYGL 3-oxoacyl-[acyl-carrier-protein] synthase OS=Oryza glaberrima PE=3 SV=1;>tr|Q69YA2|Q69YA2_ORYSJ 3-oxoacyl-[acyl-carrier-protein] synthase OS=Oryza sativa subsp. japonica GN=P0528E04.26 PE=2 SV=1;>tr|A3B999|A3B999_ORYSJ 3-oxoacyl-[acyl-carrier-protein] synthase OS=Oryza sativa subsp. japonica GN=OsJ_20447 PE=3 SV=1	3	48.822	25921	89621	18505	35042	17426	15899	0	0	0	0	0	0
ALESPLSPIVILATNR	16	1692.98	>tr|Q6ZLD7|Q6ZLD7_ORYSJ Putative RuvB-like protein 1,49-kDa TATA box-binding protein-interacting protein OS=Oryza sativa subsp. japonica GN=OJ1014_E09.2 PE=4 SV=1;>tr|I1Q8I5|I1Q8I5_ORYGL Uncharacterized protein OS=Oryza glaberrima PE=4 SV=1;>tr|A2WWS5|A2WWS5_ORYSI Putative uncharacterized protein OS=Oryza sativa subsp. indica GN=OsI_04353 PE=4 SV=1;>tr|B7FAF4|B7FAF4_ORYSJ cDNA, clone: J100068H15,…	2,3	85.619	0	0	0	0	0	0	0	0	0	0	0	0
ALEVIHGR	8	893.508	>tr|O22542|O22542_ORYSA Chlorophyll a-b binding protein OS=Oryza sativa PE=2 SV=1;>tr|J3MM13|J3MM13_ORYBR Uncharacterized protein OS=Oryza brachyantha GN=OB07G24450 PE=4 SV=1;>tr|I1QBM2|I1QBM2_ORYGL Uncharacterized protein OS=Oryza glaberrima PE=4 SV=1;>tr|A2YMN1|A2YMN1_ORYSI Putative uncharacterized protein OS=Oryza sativa subsp. indica GN=OsI_26482 PE=4 SV=1;>tr|Q6ZF30|Q6ZF30_ORYSJ Os07g0562700…	3	103.74	50560	319230	78922	133590	79164	69603	55516	71259	45536	244750	35917	72975
ALGDYLGVK	9	934.512	>sp|P35683|IF4A1_ORYSJ Eukaryotic initiation factor 4A-1 OS=Oryza sativa subsp. japonica GN=Os06g0701100 PE=2 SV=2;>tr|B7EPR0|B7EPR0_ORYSJ cDNA clone:001-114-H08, full insert sequence OS=Oryza sativa subsp. japonica PE=2 SV=1;>tr|I1Q4Z1|I1Q4Z1_ORYGL Uncharacterized protein OS=Oryza glaberrima PE=3 SV=1;>tr|J3MHA8|J3MHA8_ORYBR Uncharacterized protein OS=Oryza brachyantha GN=OB06G34020 PE=3 SV=1;>t…	2,3	133.57	93144	503770	111790	194330	101900	79267	83384	89262	55373	688110	68729	128140
ALGIPYR	7	788.454	>tr|I1NMR3|I1NMR3_ORYGL Dihydrolipoyl dehydrogenase OS=Oryza glaberrima PE=3 SV=1;>tr|Q9ASP4|Q9ASP4_ORYSJ Dihydrolipoyl dehydrogenase OS=Oryza sativa subsp. japonica GN=P0554D10.2 PE=3 SV=1;>tr|A2WPC2|A2WPC2_ORYSI Putative uncharacterized protein OS=Oryza sativa subsp. indica GN=OsI_01694 PE=4 SV=1;>tr|J3KZE2|J3KZE2_ORYBR Uncharacterized protein OS=Oryza brachyantha GN=OB01G23480 PE=4 SV=1;>tr|J3…	2	66.994	0	0	0	0	0	0	60884	68059	46787	266360	44579	82743
ALGLELDLSEK	11	1186.64	>sp|Q9FR35|PRX2C_ORYSJ Peroxiredoxin-2C OS=Oryza sativa subsp. japonica GN=PRXIIC PE=1 SV=1;>tr|A2WTQ2|A2WTQ2_ORYSI Putative uncharacterized protein OS=Oryza sativa subsp. indica GN=OsI_03241 PE=4 SV=1;>tr|B7E2W9|B7E2W9_ORYSJ cDNA clone:001-016-G06, full insert sequence OS=Oryza sativa subsp. japonica PE=2 SV=1;>tr|I1NQL2|I1NQL2_ORYGL Uncharacterized protein OS=Oryza glaberrima PE=4 SV=1;>tr|J3L2…	2,3	56.951	0	0	0	0	0	0	17520	20298	11962	173400	16566	28099
ALGQISEK	8	844.465	>sp|Q7XDC8|MDHC_ORYSJ Malate dehydrogenase, cytoplasmic OS=Oryza sativa subsp. japonica GN=Os10g0478200 PE=1 SV=3;>tr|A1YQK1|A1YQK1_ORYSJ Malate dehydrogenase OS=Oryza sativa subsp. japonica GN=OsJ_31897 PE=2 SV=1;>tr|B8BHG9|B8BHG9_ORYSI Malate dehydrogenase OS=Oryza sativa subsp. indica GN=OsI_34036 PE=3 SV=1	2	118.18	195600	1849200	342610	686470	338410	238470	99263	107450	68139	991540	89222	160960
ALGVDILSGFGAIVGK	16	1515.87	>tr|B9FMK1|B9FMK1_ORYSJ Tubulin gamma chain OS=Oryza sativa subsp. japonica GN=OsJ_17184 PE=3 SV=1;>tr|Q75M05|Q75M05_ORYSJ Dihydrolipoyl dehydrogenase OS=Oryza sativa subsp. japonica GN=P0676G05.7 PE=3 SV=1;>tr|B8AYG2|B8AYG2_ORYSI Dihydrolipoyl dehydrogenase OS=Oryza sativa subsp. indica GN=OsI_18533 PE=3 SV=1;>tr|I1PSM4|I1PSM4_ORYGL Dihydrolipoyl dehydrogenase OS=Oryza glaberrima PE=3 SV=1	3	58.831	0	0	0	0	0	0	0	0	0	0	0	0
ALGVDTVPVLVGPVSYLLLSK	21	2139.26	>tr|A2ZMX3|A2ZMX3_ORYSI Putative uncharacterized protein OS=Oryza sativa subsp. indica GN=OsI_39179 PE=3 SV=1;>tr|Q2QLY5|Q2QLY5_ORYSJ 5-methyltetrahydropteroyltriglutamate-homocysteine methyltransferase OS=Oryza sativa subsp. japonica GN=LOC_Os12g42884 PE=2 SV=1;>tr|H2KWV0|H2KWV0_ORYSJ 5-methyltetrahydropteroyltriglutamate-homocysteine methyltransferase, putative, expressed OS=Oryza sativa subsp.…	3	130.85	3015.2	17074	3677.7	7148.7	3384.9	3108.8	4142.2	5103.1	3300.7	39444	3830.3	6941.3
ALHNLFAVR	9	1039.59	>tr|I1P4C2|I1P4C2_ORYGL Uncharacterized protein OS=Oryza glaberrima PE=4 SV=1;>tr|Q6Z8I7|Q6Z8I7_ORYSJ Os02g0752200 protein OS=Oryza sativa subsp. japonica GN=P0431B06.43 PE=4 SV=1;>tr|B8AIS2|B8AIS2_ORYSI Putative uncharacterized protein OS=Oryza sativa subsp. indica GN=OsI_08964 PE=4 SV=1;>tr|J3LH53|J3LH53_ORYBR Uncharacterized protein OS=Oryza brachyantha GN=OB02G39700 PE=4 SV=1	3	73.665	4805.8	34705	6807.2	13028	7276.6	4546.2	7820.5	9327.4	5168.2	66184	6174.7	9918.5
ALIAAEYSGVK	11	1120.61	>sp|Q6YW46|EF1G2_ORYSJ Elongation factor 1-gamma 2 OS=Oryza sativa subsp. japonica GN=Os02g0220500 PE=2 SV=2;>tr|B8AE83|B8AE83_ORYSI Putative uncharacterized protein OS=Oryza sativa subsp. indica GN=OsI_06401 PE=4 SV=1;>tr|Q0E2Q7|Q0E2Q7_ORYSJ Os02g0220500 protein OS=Oryza sativa subsp. japonica GN=Os02g0220500 PE=4 SV=1;>tr|B7SDI2|B7SDI2_ORYSJ Elongation factor 1-gamma OS=Oryza sativa subsp. japo…	3	106.62	4637.9	27434	6667.8	11951	6128.3	5217.5	91852	91954	54746	656960	65112	128830
ALIAAEYTGVK	11	1134.63	>tr|B8B3U4|B8B3U4_ORYSI Putative uncharacterized protein OS=Oryza sativa subsp. indica GN=OsI_23436 PE=4 SV=1;>tr|A3BCY2|A3BCY2_ORYSJ Putative uncharacterized protein OS=Oryza sativa subsp. japonica GN=OsJ_21756 PE=4 SV=1;>sp|Q5Z627|EF1G3_ORYSJ Elongation factor 1-gamma 3 OS=Oryza sativa subsp. japonica GN=Os06g0571400 PE=2 SV=1;>tr|I1Q368|I1Q368_ORYGL Uncharacterized protein OS=Oryza glaberrima …	2,3	91.313	64262	446120	101980	192300	105150	81583	70532	78806	52949	403190	57183	108600
ALIPDLYR	8	959.544	>tr|A2WQY7|A2WQY7_ORYSI Putative uncharacterized protein OS=Oryza sativa subsp. indica GN=OsI_02273 PE=4 SV=1;>tr|I1NNR6|I1NNR6_ORYGL Uncharacterized protein OS=Oryza glaberrima PE=4 SV=1;>tr|Q8LQS5|Q8LQS5_ORYSJ Carboxymethylenebutenolidase-like protein OS=Oryza sativa subsp. japonica GN=P0702H08.32 PE=2 SV=1;>tr|A2ZTZ7|A2ZTZ7_ORYSJ Putative uncharacterized protein OS=Oryza sativa subsp. japonica…	2	84.368	49790	204890	75587	107780	60986	51775	133660	136650	91705	552290	95192	174580
ALISEIR	7	800.476	>tr|A2X1I4|A2X1I4_ORYSI Putative uncharacterized protein OS=Oryza sativa subsp. indica GN=OsI_06064 PE=4 SV=1;>tr|I1NXS0|I1NXS0_ORYGL Uncharacterized protein OS=Oryza glaberrima PE=4 SV=1;>tr|Q6EUQ5|Q6EUQ5_ORYSJ Putative fiber protein Fb15 OS=Oryza sativa subsp. japonica GN=OJ1077_E05.15-1 PE=4 SV=1	2	97.602	143220	618390	193310	377520	213070	177080	36747	37588	26572	156480	28117	46474
ALLDSAPASPGLLAR	15	1450.81	>tr|Q0IWV9|Q0IWV9_ORYSJ Os10g0484900 protein OS=Oryza sativa subsp. japonica GN=Os10g0484900 PE=4 SV=1;>tr|Q8W361|Q8W361_ORYSJ Expressed protein OS=Oryza sativa subsp. japonica GN=OSJNBa0029C15.26 PE=4 SV=1;>tr|I1QDK2|I1QDK2_ORYGL Uncharacterized protein (Fragment) OS=Oryza glaberrima PE=4 SV=1	2	72.898	0	0	0	0	0	0	19378	23060	12830	99591	14475	27778
ALLDVGLIR	9	968.602	>sp|Q8L4L4|RL52_ORYSJ 60S ribosomal protein L5-2 OS=Oryza sativa subsp. japonica GN=RPL5B PE=3 SV=1;>tr|B7SDE4|B7SDE4_ORYSJ 60S ribosomal protein L5 OS=Oryza sativa subsp. japonica GN=OsJ_04400 PE=2 SV=1;>tr|B8A7P8|B8A7P8_ORYSI Putative uncharacterized protein OS=Oryza sativa subsp. indica GN=OsI_04778 PE=3 SV=1;>tr|I1NU93|I1NU93_ORYGL Uncharacterized protein OS=Oryza glaberrima PE=4 SV=1;>sp|A2W…	2,3	164.57	378110	1514400	479580	885270	594420	426880	410270	471180	277300	1616200	302110	483570
ALLEDPSFR	9	1046.54	>sp|Q6ZJJ1|APX4_ORYSJ Probable L-ascorbate peroxidase 4 OS=Oryza sativa subsp. japonica GN=APX4 PE=2 SV=1;>tr|A2YXU4|A2YXU4_ORYSI Putative uncharacterized protein OS=Oryza sativa subsp. indica GN=OsI_30161 PE=3 SV=1;>tr|I1QL67|I1QL67_ORYGL Uncharacterized protein OS=Oryza glaberrima PE=3 SV=1;>tr|Q0J3W2|Q0J3W2_ORYSJ L-ascorbate peroxidase OS=Oryza sativa subsp. japonica GN=Os08g0549100 PE=2 SV=1;…	2	51.528	86676	379880	102100	197480	111940	86979	0	0	0	0	0	0
ALLEVVESGGK	11	1100.61	>tr|J3MV23|J3MV23_ORYBR Proteasome subunit alpha type OS=Oryza brachyantha GN=OB08G29540 PE=3 SV=1;>sp|A2YXU2|PSA7A_ORYSI Proteasome subunit alpha type-7-A OS=Oryza sativa subsp. indica GN=OsI_029135 PE=2 SV=2;>sp|Q6YT00|PSA7A_ORYSJ Proteasome subunit alpha type-7-A OS=Oryza sativa subsp. japonica GN=Os08g0548900 PE=2 SV=1;>tr|B8B9D7|B8B9D7_ORYSI Proteasome subunit alpha type OS=Oryza sativa subs…	3	57.019	0	0	0	0	0	0	27918	28777	17646	122230	19130	34576
ALLFVPPK	8	883.553	>tr|A3BFF4|A3BFF4_ORYSJ Putative uncharacterized protein OS=Oryza sativa subsp. japonica GN=OsJ_22671 PE=3 SV=1;>tr|A2YH08|A2YH08_ORYSI Putative uncharacterized protein OS=Oryza sativa subsp. indica GN=OsI_24473 PE=3 SV=1;>tr|I1Q5B1|I1Q5B1_ORYGL Uncharacterized protein OS=Oryza glaberrima PE=3 SV=1;>tr|Q5Z9N8|Q5Z9N8_ORYSJ 90 kDa heat shock protein OS=Oryza sativa subsp. japonica GN=P0481E08.35 PE…	2,3	69.344	34553	230780	50771	99958	54640	38137	60743	63724	36932	372680	43913	80227
ALLGTELAAAFGVPEK	16	1585.87	>tr|A2XGF3|A2XGF3_ORYSI Putative uncharacterized protein OS=Oryza sativa subsp. indica GN=OsI_11462 PE=4 SV=1;>tr|Q10LT1|Q10LT1_ORYSJ Cupin family protein, expressed OS=Oryza sativa subsp. japonica GN=LOC_Os03g21790 PE=4 SV=1;>tr|Q0DS36|Q0DS36_ORYSJ Os03g0336100 protein OS=Oryza sativa subsp. japonica GN=Os03g0336100 PE=4 SV=1	3	61.097	0	0	0	0	0	0	0	0	0	0	0	0
ALLPFFDSAYQGFASGSLDQDAQSVR	26	2789.33	>tr|I1NRT6|I1NRT6_ORYGL Aspartate aminotransferase (Fragment) OS=Oryza glaberrima PE=3 SV=1;>tr|Q0JJ47|Q0JJ47_ORYSJ Aspartate aminotransferase OS=Oryza sativa subsp. japonica GN=Os01g0760600 PE=2 SV=1;>sp|P37833|AATC_ORYSJ Aspartate aminotransferase, cytoplasmic OS=Oryza sativa subsp. japonica GN=Os01g0760600 PE=2 SV=1;>tr|A1YQJ2|A1YQJ2_ORYSJ Aspartate aminotransferase OS=Oryza sativa subsp. japo…	3	255.2	17175	46863	27307	43255	21807	25274	22845	22639	15191	65194	18379	37412
ALLQDIAIVTGAEFQAK	17	1786.98	>tr|A2XPB4|A2XPB4_ORYSI Putative uncharacterized protein OS=Oryza sativa subsp. indica GN=OsI_14427 PE=3 SV=1;>tr|Q7X9A7|Q7X9A7_ORYSJ 60 kDa chaperonin alpha subunit OS=Oryza sativa subsp. japonica GN=OSJNBa0033P04.2 PE=2 SV=1;>tr|I1PHM3|I1PHM3_ORYGL Uncharacterized protein OS=Oryza glaberrima PE=3 SV=1;>tr|Q10AA5|Q10AA5_ORYSJ RuBisCO subunit binding-protein alpha subunit, chloroplast, putative, …	3	117.4	3203.2	31334	5984.4	10564	4773.7	3706.6	2564.9	2032.7	1070.3	12588	1155.7	2484.4
ALLSDPAFRPLVEK	14	1554.88	>sp|Q10N21|APX1_ORYSJ L-ascorbate peroxidase 1, cytosolic OS=Oryza sativa subsp. japonica GN=APX1 PE=1 SV=1;>tr|B7E6Z4|B7E6Z4_ORYSJ L-ascorbate peroxodase 1 OS=Oryza sativa subsp. japonica PE=2 SV=1;>tr|I1PA73|I1PA73_ORYGL Uncharacterized protein OS=Oryza glaberrima PE=3 SV=1;>tr|J3LMP1|J3LMP1_ORYBR Uncharacterized protein OS=Oryza brachyantha GN=OB03G23170 PE=3 SV=1;>tr|A2XFD1|A2XFD1_ORYSI Putat…	3,4	87.447	83305	868070	134950	236460	132230	94061	77939	88307	50023	1099900	73854	115360
ALLTELQALEEHLK	14	1606.89	>tr|Q65XA0|Q65XA0_ORYSJ Dehydroascorbate reductase OS=Oryza sativa subsp. japonica GN=OJ1654_B10.18 PE=2 SV=1;>tr|Q84UH5|Q84UH5_ORYSA Dehydroascorbate reductase OS=Oryza sativa GN=DHAR PE=2 SV=1;>tr|Q9MB31|Q9MB31_ORYSJ GSH-dependent dehydroascorbate reductase 1 OS=Oryza sativa subsp. japonica GN=DHAR1 PE=2 SV=1;>tr|I1PRX3|I1PRX3_ORYGL Uncharacterized protein OS=Oryza glaberrima PE=4 SV=1;>tr|B8AX…	3	71.241	189.35	5612.4	822.17	2174.7	1053.5	874.98	1066.6	1075.1	667.71	8559.7	875.2	1885.5
ALMADPAFRPLVEK	14	1556.84	>sp|Q9FE01|APX2_ORYSJ L-ascorbate peroxidase 2, cytosolic OS=Oryza sativa subsp. japonica GN=APX2 PE=1 SV=1;>tr|B8B6B6|B8B6B6_ORYSI Putative uncharacterized protein OS=Oryza sativa subsp. indica GN=OsI_27453 PE=3 SV=1;>tr|I1QDJ4|I1QDJ4_ORYGL Uncharacterized protein OS=Oryza glaberrima PE=3 SV=1;>tr|Q0D3B8|Q0D3B8_ORYSJ Ascorbate peroxidase OS=Oryza sativa subsp. japonica GN=Os07g0694700 PE=2 SV=1;…	4	67.234	0	0	0	0	0	0	0	0	0	0	0	0
ALNILADILQR	11	1238.73	>tr|A2XDW2|A2XDW2_ORYSI Putative uncharacterized protein OS=Oryza sativa subsp. indica GN=OsI_10505 PE=3 SV=1;>tr|I1P8U5|I1P8U5_ORYGL Uncharacterized protein OS=Oryza glaberrima PE=3 SV=1	2	52.693	0	0	0	0	0	0	2035.5	1822.6	1217.1	8186.6	1449.2	2854.4
ALPDDVVANAYR	12	1302.66	>tr|B9F952|B9F952_ORYSJ Putative uncharacterized protein OS=Oryza sativa subsp. japonica GN=OsJ_11349 PE=4 SV=1;>sp|Q09151|GLUA3_ORYSJ Glutelin type-A 3 OS=Oryza sativa subsp. japonica GN=GLUA3 PE=2 SV=2;>tr|Q10JA8|Q10JA8_ORYSJ Glutelin OS=Oryza sativa subsp. japonica GN=Os03g0427300 PE=2 SV=1	2,3	231.7	290600	579750	561940	488530	187050	428810	518850	300790	299100	1154800	476810	956490
ALPNDVLANAYR	12	1315.69	>sp|P07728|GLUA1_ORYSJ Glutelin type-A 1 OS=Oryza sativa subsp. japonica GN=GLUA1 PE=1 SV=2;>tr|Q0JJ36|Q0JJ36_ORYSJ Glutelin OS=Oryza sativa subsp. japonica GN=Os01g0762500 PE=2 SV=1;>tr|A1YQG5|A1YQG5_ORYSJ Glutelin OS=Oryza sativa subsp. japonica PE=2 SV=1;>tr|A2WVB9|A2WVB9_ORYSI Putative uncharacterized protein OS=Oryza sativa subsp. indica GN=OsI_03835 PE=4 SV=1;>tr|I1NRU9|I1NRU9_ORYGL Unchara…	2,3	215.53	326280	701910	725380	540120	179940	374770	796750	289150	410960	1462100	556040	1773100
ALPTDVLANAYR	12	1302.69	>sp|P07730|GLUA2_ORYSJ Glutelin type-A 2 OS=Oryza sativa subsp. japonica GN=GLUA2 PE=1 SV=1;>tr|A1YQG3|A1YQG3_ORYSJ Glutelin OS=Oryza sativa subsp. japonica GN=OsJ_31438 PE=2 SV=1;>tr|A2Z708|A2Z708_ORYSI Putative uncharacterized protein OS=Oryza sativa subsp. indica GN=OsI_33479 PE=4 SV=1;>tr|I1QU95|I1QU95_ORYGL Uncharacterized protein OS=Oryza glaberrima PE=4 SV=1	2,3	229	241370	620800	551990	427300	128120	297370	1516700	507870	825290	2681200	1185200	3526200
ALPVDVIANAYR	12	1300.71	>tr|Q6K508|Q6K508_ORYSJ Glutelin OS=Oryza sativa subsp. japonica GN=OSJNBa0011N12.22 PE=2 SV=1;>tr|Q6T726|Q6T726_ORYSJ Glutelin C OS=Oryza sativa subsp. japonica PE=2 SV=1;>tr|A2X2Z1|A2X2Z1_ORYSI Putative uncharacterized protein OS=Oryza sativa subsp. indica GN=OsI_06564 PE=4 SV=1	2,3	184.58	200620	471940	391470	398410	168520	242250	225210	142020	139370	511190	169540	436410
ALPVDVVANAYR	12	1286.7	>sp|P14323|GLUB1_ORYSJ Glutelin type-B 1 OS=Oryza sativa subsp. japonica GN=GluB1-A PE=2 SV=3;>tr|Q0E2D2|Q0E2D2_ORYSJ Glutelin OS=Oryza sativa subsp. japonica GN=Os02g0249800 PE=2 SV=1;>tr|B9F4T3|B9F4T3_ORYSJ Putative uncharacterized protein OS=Oryza sativa subsp. japonica GN=OsJ_06085 PE=4 SV=1;>tr|B9F4T2|B9F4T2_ORYSJ Putative uncharacterized protein OS=Oryza sativa subsp. japonica GN=OsJ_06084 …	2,3	210.35	1181200	1822300	2274400	2148900	844890	1739200	823320	430590	442460	1118100	695610	1589000
ALPVDVVANSYR	12	1302.69	>tr|J3LCI5|J3LCI5_ORYBR Uncharacterized protein OS=Oryza brachyantha GN=OB02G23520 PE=4 SV=1	2	86.288	0	0	0	0	0	0	14211	8711.3	9667.9	25239	12972	26619
ALQAIPTIIADNAGLDSAELISQLR	25	2592.41	>tr|I1PDI7|I1PDI7_ORYGL Uncharacterized protein OS=Oryza glaberrima PE=3 SV=1;>tr|J3LQV2|J3LQV2_ORYBR Uncharacterized protein OS=Oryza brachyantha GN=OB03G34280 PE=3 SV=1;>tr|Q6AV23|Q6AV23_ORYSJ Putative TCP-1/cpn60 chaperonin family protein OS=Oryza sativa subsp. japonica GN=OSJNBa0063J18.19 PE=2 SV=1;>tr|A2XJL6|A2XJL6_ORYSI Putative uncharacterized protein OS=Oryza sativa subsp. indica GN=OsI_1…	3	86.856	0	0	0	0	0	0	193	0	0	2048.5	264.16	505.46
ALQESLASELAAR	13	1357.72	>tr|A2YLT1|A2YLT1_ORYSI Putative uncharacterized protein OS=Oryza sativa subsp. indica GN=OsI_26177 PE=3 SV=1;>tr|I1QB20|I1QB20_ORYGL ATP synthase gamma chain OS=Oryza glaberrima PE=3 SV=1;>tr|Q84NW1|Q84NW1_ORYSJ ATP synthase gamma chain OS=Oryza sativa subsp. japonica GN=OSJNBb0041J06.115 PE=2 SV=1;>tr|B9FXH0|B9FXH0_ORYSJ Putative uncharacterized protein OS=Oryza sativa subsp. japonica GN=OsJ_24…	2	62.042	39926	195930	60466	101350	57945	43616	33738	42740	29314	178270	25468	51101
ALQNTCLK	8	946.491	>sp|Q40677|ALFC_ORYSJ Fructose-bisphosphate aldolase, chloroplastic OS=Oryza sativa subsp. japonica GN=Os11g0171300 PE=1 SV=2;>tr|A2ZBX1|A2ZBX1_ORYSI Fructose-bisphosphate aldolase OS=Oryza sativa subsp. indica GN=OsI_35277 PE=3 SV=1;>tr|I1QY31|I1QY31_ORYGL Fructose-bisphosphate aldolase OS=Oryza glaberrima PE=3 SV=1;>tr|Q2RA00|Q2RA00_ORYSJ Fructose-bisphosphate aldolase OS=Oryza sativa subsp. ja…	2	93.098	23224	176440	36308	74153	41369	26530	0	0	0	0	0	0
ALQQSTLK	8	887.508	>tr|I1NUF4|I1NUF4_ORYGL Fructose-bisphosphate aldolase OS=Oryza glaberrima PE=3 SV=1;>tr|Q42476|Q42476_ORYSA Fructose-bisphosphate aldolase OS=Oryza sativa PE=2 SV=1;>tr|Q5N725|Q5N725_ORYSJ Fructose-bisphosphate aldolase OS=Oryza sativa subsp. japonica GN=B1417F08.1-1 PE=2 SV=1;>tr|A2YQR2|A2YQR2_ORYSI Fructose-bisphosphate aldolase OS=Oryza sativa subsp. indica GN=OsI_27635 PE=3 SV=1;>tr|I1QF81|I…	2,3	186.25	258370	2431100	472990	920250	497730	297610	373090	440600	251800	4063900	317300	642600
ALSEVAGAQLPYDSLSGVR	19	1932	>tr|Q8W317|Q8W317_ORYSJ NADH-ubiquinone oxidoreductase 75 kDa subunit, mitochondrial, putative, expressed OS=Oryza sativa subsp. japonica GN=OSJNBa0014G15.3 PE=2 SV=1;>tr|B8AQR2|B8AQR2_ORYSI Putative uncharacterized protein OS=Oryza sativa subsp. indica GN=OsI_13269 PE=4 SV=1;>tr|J3LS62|J3LS62_ORYBR Uncharacterized protein OS=Oryza brachyantha GN=OB03G38880 PE=4 SV=1	2,3	78.794	19667	98539	29874	52764	36672	23975	4810.3	4757.3	3099.4	17365	3617.1	6718.1
ALTADVEDFFR	11	1282.62	>tr|Q94LL0|Q94LL0_ORYSA Putative nucleic acid binding protein OS=Oryza sativa GN=OSJNBb0024A20.20 PE=4 SV=1;>tr|I1QC29|I1QC29_ORYGL Uncharacterized protein OS=Oryza glaberrima PE=4 SV=1;>sp|Q6YTY3|ALFL9_ORYSJ PHD finger protein ALFIN-LIKE 9 OS=Oryza sativa subsp. japonica GN=Os07g0608400 PE=2 SV=1;>sp|B8B8C5|ALFL9_ORYSI PHD finger protein ALFIN-LIKE 9 OS=Oryza sativa subsp. indica GN=OsI_26819 PE…	2	67.456	17100	85215	18797	34677	24005	14625	0	0	0	0	0	0
ALTDCLNSGQEASAQEALELLVELAGAEPR	30	3154.55	>tr|I1QEI9|I1QEI9_ORYGL Uncharacterized protein OS=Oryza glaberrima PE=4 SV=1;>tr|Q0D582|Q0D582_ORYSJ Os07g0575100 protein OS=Oryza sativa subsp. japonica GN=Os07g0575100 PE=4 SV=1;>tr|Q6ZL37|Q6ZL37_ORYSJ Putative karyopherin-beta 3 variant OS=Oryza sativa subsp. japonica GN=OJ1699_E05.43 PE=4 SV=1;>tr|J3MMB7|J3MMB7_ORYBR Uncharacterized protein OS=Oryza brachyantha GN=OB07G25490 PE=4 SV=1;>tr|A3…	4	41.432	305.28	2869.7	754.36	796.33	854.89	346.26	0	0	0	0	0	0
ALTGEQDASAR	11	1117.54	>sp|Q53PC7|COPB1_ORYSJ Coatomer subunit beta-1 OS=Oryza sativa subsp. japonica GN=Os11g0174000 PE=2 SV=1;>tr|I1QY51|I1QY51_ORYGL Coatomer subunit beta OS=Oryza glaberrima PE=3 SV=1;>tr|B8BJD1|B8BJD1_ORYSI Coatomer subunit beta OS=Oryza sativa subsp. indica GN=OsI_35302 PE=3 SV=1;>tr|Q53PC6|Q53PC6_ORYSJ Coatomer subunit beta OS=Oryza sativa subsp. japonica GN=LOC_Os11g07280 PE=3 SV=1	2	128.97	0	0	0	0	0	0	46933	58133	38342	184190	35533	66263
ALTLFAPNDDAFQAK	15	1620.81	>tr|A2XWM8|A2XWM8_ORYSI Putative uncharacterized protein OS=Oryza sativa subsp. indica GN=OsI_17056 PE=4 SV=1;>tr|I1PP22|I1PP22_ORYGL Uncharacterized protein OS=Oryza glaberrima PE=4 SV=1;>tr|Q7XTY1|Q7XTY1_ORYSJ OSJNBa0019K04.16 protein OS=Oryza sativa subsp. japonica GN=OSJNBa0019K04.16 PE=4 SV=1	2,3	119.87	8329	71800	15281	25471	12557	11689	27161	30545	20117	222000	23303	46996
ALTNAVGNLELTGQYAEALQQLGHSLEDVATQEPDAALGNGGLGR	45	4561.27	>tr|B3IYE3|B3IYE3_ORYSJ Phosphorylase OS=Oryza sativa subsp. japonica GN=pho1 PE=3 SV=1;>tr|Q9ATK9|Q9ATK9_ORYSA Phosphorylase (Fragment) OS=Oryza sativa PE=2 SV=1;>tr|Q9AUV8|Q9AUV8_ORYSJ Phosphorylase OS=Oryza sativa subsp. japonica GN=OSJNBa0040E01.3 PE=3 SV=1;>tr|B8AK73|B8AK73_ORYSI Phosphorylase OS=Oryza sativa subsp. indica GN=OsI_13605 PE=3 SV=1;>tr|B9F5S9|B9F5S9_ORYSJ Phosphorylase OS=Oryza…	4	27.704	0	0	0	0	0	0	190.98	180.43	0	440.99	286.71	359.14
ALTTAGISHIIDTTAISIGR	20	2010.11	>tr|A2YXJ3|A2YXJ3_ORYSI Putative uncharacterized protein OS=Oryza sativa subsp. indica GN=OsI_30061 PE=4 SV=1;>tr|Q6ZD35|Q6ZD35_ORYSJ Os08g0538000 protein OS=Oryza sativa subsp. japonica GN=P0665C04.32 PE=4 SV=1;>tr|I1QLF6|I1QLF6_ORYGL Uncharacterized protein OS=Oryza glaberrima PE=4 SV=1	3	82.609	6763.4	34317	8194.5	15029	9221	6937.9	0	0	0	0	0	0
ALTTEEIDQHLTAISERD	18	2041	>tr|Q10QW8|Q10QW8_ORYSJ Proteasome subunit alpha type OS=Oryza sativa subsp. japonica GN=LOC_Os03g08280 PE=3 SV=1;>sp|Q9LSU3|PSA6_ORYSJ Proteasome subunit alpha type-6 OS=Oryza sativa subsp. japonica GN=PAA1 PE=2 SV=1;>tr|A2XD75|A2XD75_ORYSI Proteasome subunit alpha type OS=Oryza sativa subsp. indica GN=OsI_10259 PE=3 SV=1;>tr|I1P873|I1P873_ORYGL Proteasome subunit alpha type OS=Oryza glaberrima …	3	92.307	23876	119980	31799	58603	32317	25573	11410	12603	7902.4	55740	8518.5	15615
ALTVPELTQQMWDAK	15	1729.87	>tr|J3LTD7|J3LTD7_ORYBR Uncharacterized protein OS=Oryza brachyantha GN=OB03G43130 PE=3 SV=1;>tr|I1PG26|I1PG26_ORYGL Uncharacterized protein OS=Oryza glaberrima PE=3 SV=1;>sp|P37832|TBB7_ORYSJ Tubulin beta-7 chain OS=Oryza sativa subsp. japonica GN=TUBB7 PE=2 SV=2;>tr|A2XMI9|A2XMI9_ORYSI Putative uncharacterized protein OS=Oryza sativa subsp. indica GN=OsI_13743 PE=3 SV=1;>tr|A3ANA0|A3ANA0_ORYSJ …	2,3,4	180.97	59641	537470	100680	169620	98461	68166	72501	81045	46440	732680	67091	123450
ALVAYYQK	8	954.517	>sp|A2ZB00|RS16_ORYSI 40S ribosomal protein S16 OS=Oryza sativa subsp. indica GN=RPS16A PE=2 SV=1;>sp|Q0IQF7|RS16_ORYSJ 40S ribosomal protein S16 OS=Oryza sativa subsp. japonica GN=RPS16A PE=2 SV=1;>tr|B7E333|B7E333_ORYSJ cDNA clone:001-019-B10, full insert sequence OS=Oryza sativa subsp. japonica PE=2 SV=1;>tr|I1R3L2|I1R3L2_ORYGL Uncharacterized protein OS=Oryza glaberrima PE=3 SV=1	2,3	85.359	17423	100680	26825	45393	26438	18038	44511	43380	22177	280130	26631	49262
ALVDAPDMVR	10	1085.55	>tr|A2X7C9|A2X7C9_ORYSI Putative uncharacterized protein OS=Oryza sativa subsp. indica GN=OsI_08121 PE=4 SV=1;>tr|B8AS12|B8AS12_ORYSI Putative uncharacterized protein OS=Oryza sativa subsp. indica GN=OsI_16636 PE=4 SV=1;>tr|I1P2C0|I1P2C0_ORYGL Uncharacterized protein OS=Oryza glaberrima PE=4 SV=1;>tr|I1PN10|I1PN10_ORYGL Uncharacterized protein OS=Oryza glaberrima PE=4 SV=1;>tr|Q01I11|Q01I11_ORYSA…	2,3	185.61	245330	1135100	322730	622200	380750	268010	702630	786860	512850	2568400	502820	879180
ALVEELK	7	800.464	>tr|I1PYX1|I1PYX1_ORYGL Uncharacterized protein OS=Oryza glaberrima PE=3 SV=1;>tr|Q9LWT6|Q9LWT6_ORYSJ Os06g0114000 protein OS=Oryza sativa subsp. japonica GN=P0541H01.20 PE=2 SV=1;>tr|B9FR63|B9FR63_ORYSJ Putative uncharacterized protein OS=Oryza sativa subsp. japonica GN=OsJ_19883 PE=3 SV=1	3	86.866	20325	160460	31713	57715	33062	22186	15783	18121	9695.5	178820	13715	26960
ALVEGPFLDVLR	12	1327.75	>tr|J3LNM1|J3LNM1_ORYBR Sucrose synthase OS=Oryza brachyantha GN=OB03G26470 PE=3 SV=1;>sp|Q10LP5|SUS4_ORYSJ Sucrose synthase 4 OS=Oryza sativa subsp. japonica GN=SUS4 PE=2 SV=1;>tr|B8APD5|B8APD5_ORYSI Sucrose synthase OS=Oryza sativa subsp. indica GN=OsI_11498 PE=3 SV=1;>tr|K4FDV3|K4FDV3_ORYSJ Sucrose synthase 2 OS=Oryza sativa subsp. japonica PE=2 SV=1;>tr|Q10LP3|Q10LP3_ORYSJ Sucrose synthase OS…	2,3	96.103	29166	111200	44099	69837	35497	34988	29589	25306	20808	101500	22265	43254
ALVEIACTR	9	1031.54	>tr|A2X9Q4|A2X9Q4_ORYSI Annexin OS=Oryza sativa subsp. indica GN=Ann2 PE=2 SV=1;>tr|I1P4D4|I1P4D4_ORYGL Annexin OS=Oryza glaberrima PE=3 SV=1;>tr|Q6Z6A7|Q6Z6A7_ORYSJ Annexin OS=Oryza sativa subsp. japonica GN=P0627E03.4 PE=3 SV=1;>tr|C5IDU2|C5IDU2_ORYSI Annexin p35 (Fragment) OS=Oryza sativa subsp. indica PE=4 SV=1	2	52.725	53316	264890	76092	138740	89381	61136	0	0	0	0	0	0
ALVSELQK	8	886.512	>tr|B8AGV6|B8AGV6_ORYSI Putative uncharacterized protein OS=Oryza sativa subsp. indica GN=OsI_05469 PE=3 SV=1;>tr|I1NWB6|I1NWB6_ORYGL Uncharacterized protein OS=Oryza glaberrima PE=3 SV=1;>tr|Q6ZFJ9|Q6ZFJ9_ORYSJ 60 kDa chaperonin beta subunit OS=Oryza sativa subsp. japonica GN=OJ1435_F07.26 PE=2 SV=1	3	58.917	0	0	0	0	0	0	17955	19917	11243	113640	15451	28732
ALVVINPGNPTGQVLAEENQR	21	2218.17	>tr|Q94HC5|Q94HC5_ORYSJ Putative alanine aminotransferase OS=Oryza sativa subsp. japonica GN=OSJNBb0061I18.10 PE=4 SV=1;>tr|B8BGM4|B8BGM4_ORYSI Putative uncharacterized protein OS=Oryza sativa subsp. indica GN=OsI_33417 PE=4 SV=1;>tr|I1QU38|I1QU38_ORYGL Uncharacterized protein OS=Oryza glaberrima PE=4 SV=1;>tr|Q338N8|Q338N8_ORYSJ Alanine aminotransferase OS=Oryza sativa subsp. japonica GN=Os10g03…	2,3	247.91	35321	107980	50663	81008	41110	44203	73192	67057	54156	207690	59830	107600
AMDDAGLEK	9	948.422	>tr|A2X036|A2X036_ORYSI Putative uncharacterized protein OS=Oryza sativa subsp. indica GN=OsI_05577 PE=3 SV=1;>tr|I1NWK0|I1NWK0_ORYGL Uncharacterized protein OS=Oryza glaberrima PE=3 SV=1;>tr|Q6Z7B0|Q6Z7B0_ORYSJ Dnak-type molecular chaperone Bip OS=Oryza sativa subsp. japonica GN=P0036E06.29 PE=2 SV=1;>tr|O24182|O24182_ORYSA Endosperm lumenal binding protein OS=Oryza sativa GN=BiP PE=2 SV=1	2	102.52	41728	377100	79906	142630	69987	55328	59036	63190	41855	661330	52688	115670
AMDGLPVTIR	10	1071.57	>tr|I1PVJ3|I1PVJ3_ORYGL Uncharacterized protein OS=Oryza glaberrima PE=4 SV=1;>sp|Q6AVA8|PPDK1_ORYSJ Pyruvate, phosphate dikinase 1, chloroplastic OS=Oryza sativa subsp. japonica GN=PPDK1 PE=1 SV=1;>tr|B7EEB8|B7EEB8_ORYSJ cDNA clone:J013134L02, full insert sequence OS=Oryza sativa subsp. japonica PE=2 SV=1;>tr|B8AYC1|B8AYC1_ORYSI Putative uncharacterized protein OS=Oryza sativa subsp. indica GN=O…	2,3	184.71	818680	2087500	1233400	1916000	966070	1336400	1151000	999960	747060	3040300	1071000	1822600
AMEEADVK	8	891.401	>tr|A2X7C9|A2X7C9_ORYSI Putative uncharacterized protein OS=Oryza sativa subsp. indica GN=OsI_08121 PE=4 SV=1;>tr|B8AS12|B8AS12_ORYSI Putative uncharacterized protein OS=Oryza sativa subsp. indica GN=OsI_16636 PE=4 SV=1;>tr|I1P2C0|I1P2C0_ORYGL Uncharacterized protein OS=Oryza glaberrima PE=4 SV=1;>tr|I1PN10|I1PN10_ORYGL Uncharacterized protein OS=Oryza glaberrima PE=4 SV=1;>tr|Q01I11|Q01I11_ORYSA…	2	74.92	12880	243080	27973	47618	24257	17353	0	0	0	0	0	0
AMELDDEDISYLTNR	15	1783.79	>tr|B8AG03|B8AG03_ORYSI Putative uncharacterized protein OS=Oryza sativa subsp. indica GN=OsI_08254 PE=4 SV=1;>tr|B9F1C2|B9F1C2_ORYSJ Putative uncharacterized protein OS=Oryza sativa subsp. japonica GN=OsJ_07704 PE=4 SV=1;>tr|I1P2K0|I1P2K0_ORYGL Uncharacterized protein OS=Oryza glaberrima PE=4 SV=1;>tr|Q6H660|Q6H660_ORYSJ Os02g0644100 protein OS=Oryza sativa subsp. japonica GN=OJ1282_H11.17 PE=4 …	2	77.324	5654	29408	8130.5	15144	10530	7331.9	23264	25249	16070	82438	17498	32675
AMENEMLLR	9	1105.53	>sp|Q43009|SUS3_ORYSJ Sucrose synthase 3 OS=Oryza sativa subsp. japonica GN=SUS3 PE=1 SV=2;>tr|A2YNQ2|A2YNQ2_ORYSI Sucrose synthase OS=Oryza sativa subsp. indica GN=OsI_26874 PE=3 SV=1;>tr|I1QC69|I1QC69_ORYGL Sucrose synthase OS=Oryza glaberrima PE=3 SV=1;>tr|J3MMZ8|J3MMZ8_ORYBR Sucrose synthase OS=Oryza brachyantha GN=OB07G27800 PE=3 SV=1;>sp|P31924|SUS1_ORYSJ Sucrose synthase 1 OS=Oryza sativa …	2	148.56	145400	418180	208870	338760	188720	224450	546060	571240	389680	1686700	459320	770610
AMGTTDIR	8	863.417	>tr|Q6ZGV5|Q6ZGV5_ORYSJ Putative 60S ribosomal protein L31 OS=Oryza sativa subsp. japonica GN=OJ2056_H01.22-1 PE=1 SV=1;>tr|Q0DY39|Q0DY39_ORYSJ Os02g0717800 protein (Fragment) OS=Oryza sativa subsp. japonica GN=Os02g0717800 PE=4 SV=1	2	74.255	0	0	0	0	0	0	72189	76132	54022	404410	63693	104710
AMHAVIDR	8	911.465	>tr|E9KIP7|E9KIP7_ORYSJ Ribulose bisphosphate carboxylase large chain OS=Oryza sativa subsp. japonica GN=rbcL PE=3 SV=1;>tr|E9KIW5|E9KIW5_9ORYZ Ribulose bisphosphate carboxylase large chain OS=Oryza meridionalis GN=rbcL PE=3 SV=1;>tr|I1QWG3|I1QWG3_ORYGL Uncharacterized protein OS=Oryza glaberrima PE=3 SV=1;>sp|P0C510|RBL_ORYSA Ribulose bisphosphate carboxylase large chain OS=Oryza sativa GN=rbcL …	2,3	127.56	162420	920030	265060	439260	272600	187080	188920	226770	158350	1035100	154490	297290
AMIGQVAGGGR	11	1015.52	>tr|A2ZLS7|A2ZLS7_ORYSI Putative uncharacterized protein OS=Oryza sativa subsp. indica GN=OsI_38771 PE=3 SV=1;>tr|I1R953|I1R953_ORYGL Uncharacterized protein OS=Oryza glaberrima PE=3 SV=1;>tr|Q2QNF3|Q2QNF3_ORYSJ 60S ribosomal protein L2, putative, expressed OS=Oryza sativa subsp. japonica GN=LOC_Os12g38000 PE=1 SV=1;>tr|J3M446|J3M446_ORYBR Uncharacterized protein OS=Oryza brachyantha GN=OB05G1370…	2	136.84	453340	1774400	603350	1222200	731110	551030	266450	318690	218270	1176300	173560	355840
AMMVDTTILGLDDVR	15	1648.82	>tr|B7EVB8|B7EVB8_ORYSJ Glucose-1-phosphate adenylyltransferase OS=Oryza sativa subsp. japonica PE=2 SV=1;>tr|D4AIA3|D4AIA3_ORYSI Glucose-1-phosphate adenylyltransferase OS=Oryza sativa subsp. indica GN=OsAGPS2 PE=3 SV=1;>tr|B8XEF0|B8XEF0_ORYSI Glucose-1-phosphate adenylyltransferase (Fragment) OS=Oryza sativa subsp. indica GN=AGPase PE=3 SV=1;>sp|P15280|GLGS_ORYSJ Glucose-1-phosphate adenylyltra…	2,3	211.75	163110	665170	273680	418780	216770	245340	94402	95161	60511	624940	86174	167650
AMPSGGLSMDGPPTTLSGTGIDR	23	2217.04	>sp|Q84Q83|TOC75_ORYSJ Protein TOC75, chloroplastic OS=Oryza sativa subsp. japonica GN=TOC75 PE=2 SV=2;>tr|B8AKQ1|B8AKQ1_ORYSI Putative uncharacterized protein OS=Oryza sativa subsp. indica GN=OsI_10925 PE=4 SV=1;>tr|I1P9X3|I1P9X3_ORYGL Uncharacterized protein OS=Oryza glaberrima PE=4 SV=1;>tr|Q10NF2|Q10NF2_ORYSJ Chloroplastic outer envelope membrane protein, putative, expressed OS=Oryza sativa s…	3	73.546	15337	81160	28873	42154	21942	20315	11717	11076	8167	61791	8436.6	17515
AMPVDVIANAYR	12	1318.67	>tr|I1NZ94|I1NZ94_ORYGL Uncharacterized protein OS=Oryza glaberrima PE=4 SV=1;>tr|D6BV14|D6BV14_ORYSJ Glutelin OS=Oryza sativa subsp. japonica PE=2 SV=1;>tr|A3A5D6|A3A5D6_ORYSJ Putative uncharacterized protein OS=Oryza sativa subsp. japonica GN=OsJ_06190 PE=4 SV=1;>tr|I1NYW8|I1NYW8_ORYGL Uncharacterized protein OS=Oryza glaberrima PE=4 SV=1;>tr|A2X2V1|A2X2V1_ORYSI Putative uncharacterized protein…	2,3	173.72	546190	965110	1105800	933380	314640	819930	323210	203300	187550	836450	250940	611550
AMQLLESGLK	10	1088.59	>sp|A2YDY2|RL11_ORYSI 60S ribosomal protein L11 OS=Oryza sativa subsp. indica GN=RPL11 PE=2 SV=2;>sp|Q0DK10|RL11_ORYSJ 60S ribosomal protein L11 OS=Oryza sativa subsp. japonica GN=RPL11 PE=2 SV=1;>tr|A2WLV8|A2WLV8_ORYSI Putative uncharacterized protein OS=Oryza sativa subsp. indica GN=OsI_00826 PE=3 SV=1;>tr|B7EI57|B7EI57_ORYSJ Os06g0550000 protein OS=Oryza sativa subsp. japonica GN=Os06g0550000 …	3	143.96	46795	426520	78420	147590	78253	54417	34298	39592	20266	415970	33437	58119
AMQSLEEK	8	934.443	>tr|B3VDJ4|B3VDJ4_ORYSJ Starch branching enzyme OS=Oryza sativa subsp. japonica GN=RBE3 PE=2 SV=1;>tr|D0TZK1|D0TZK1_ORYSI Starch branching enzyme 3 OS=Oryza sativa subsp. indica GN=SBE3 PE=4 SV=1;>tr|I6VRB8|I6VRB8_ORYSJ Starch branching enzyme 3 OS=Oryza sativa subsp. japonica GN=SBE3 PE=4 SV=1;>tr|Q40663|Q40663_ORYSA Branching enzyme-3 OS=Oryza sativa PE=2 SV=1;>tr|Q6H6P8|Q6H6P8_ORYSJ Branching …	2	75.652	0	0	0	0	0	0	0	0	0	0	0	0
AMSIMNSFINDIFEK	15	1758.83	>tr|I1NKA5|I1NKA5_ORYGL Histone H2B OS=Oryza glaberrima PE=3 SV=1;>sp|A2WKP3|H2B3_ORYSI Histone H2B.3 OS=Oryza sativa subsp. indica GN=H2B.3 PE=3 SV=1;>sp|A2WKP5|H2B4_ORYSI Histone H2B.4 OS=Oryza sativa subsp. indica GN=H2B.4 PE=3 SV=1;>sp|A2WKS3|H2B10_ORYSI Histone H2B.10 OS=Oryza sativa subsp. indica GN=H2B.10 PE=3 SV=1;>sp|A2WKS8|H2B7_ORYSI Histone H2B.7 OS=Oryza sativa subsp. indica GN=H2B.7 …	2,3	138.19	49961	541120	84189	153740	79480	46252	62508	66330	39379	691580	48907	88167
AMSLVTGVLDYER	13	1452.73	>tr|B8A7J7|B8A7J7_ORYSI Putative uncharacterized protein OS=Oryza sativa subsp. indica GN=OsI_01815 PE=3 SV=1;>tr|I1NMW5|I1NMW5_ORYGL Uncharacterized protein OS=Oryza glaberrima PE=3 SV=1;>tr|Q94CN1|Q94CN1_ORYSJ Os01g0348600 protein OS=Oryza sativa subsp. japonica GN=P0440D10.31 PE=2 SV=1	2	63.754	11579	45579	15867	29002	17662	14308	0	0	0	0	0	0
AMSNIESSPEGFNMLR	16	1781.81	>tr|B9G6U0|B9G6U0_ORYSJ Putative uncharacterized protein OS=Oryza sativa subsp. japonica GN=OsJ_32327 PE=4 SV=1;>tr|I1QVK1|I1QVK1_ORYGL Uncharacterized protein OS=Oryza glaberrima PE=4 SV=1;>tr|A2Z9V2|A2Z9V2_ORYSI Putative uncharacterized protein OS=Oryza sativa subsp. indica GN=OsI_34513 PE=4 SV=1;>tr|Q7XCL2|Q7XCL2_ORYSJ Os10g0542200 protein OS=Oryza sativa subsp. japonica GN=OSJNBb0015I11.23 PE…	2	84.14	0	0	0	0	0	0	0	0	0	0	0	0
AMVELDGAPFK	11	1176.58	>tr|A2YB91|A2YB91_ORYSI Putative uncharacterized protein OS=Oryza sativa subsp. indica GN=OsI_22368 PE=4 SV=1;>tr|I1Q169|I1Q169_ORYGL Uncharacterized protein OS=Oryza glaberrima PE=4 SV=1;>tr|Q654U8|Q654U8_ORYSJ Os06g0247500 protein OS=Oryza sativa subsp. japonica GN=OJ1136_C11.21 PE=4 SV=1;>tr|J3MCW6|J3MCW6_ORYBR Uncharacterized protein OS=Oryza brachyantha GN=OB06G18600 PE=4 SV=1	3	69.979	10689	73179	18353	31765	17396	13094	0	0	0	0	0	0
ANASQYGLAAGVFTNNLNTANTLTR	25	2581.29	>tr|A2YBK1|A2YBK1_ORYSI Putative uncharacterized protein OS=Oryza sativa subsp. indica GN=OsI_22484 PE=3 SV=1;>tr|Q9FRX7|Q9FRX7_ORYSJ Aldehyde dehydrogenase ALDH2b OS=Oryza sativa subsp. japonica GN=Aldh2b PE=2 SV=1;>tr|Q9LLR2|Q9LLR2_ORYSA Aldehyde dehydrogenase OS=Oryza sativa GN=Aldh PE=2 SV=1	3	151.47	4115.5	28828	7508.7	13402	6882.9	5791.7	0	0	0	0	0	0
ANCASVCNTEGFPDGYCHGVR	21	2369.96	>tr|B8AMD8|B8AMD8_ORYSI Putative uncharacterized protein OS=Oryza sativa subsp. indica GN=OsI_09847 PE=4 SV=1;>tr|I1P772|I1P772_ORYGL Uncharacterized protein OS=Oryza glaberrima PE=4 SV=1;>tr|O24225|O24225_ORYSA Proteinase inhibitor OS=Oryza sativa GN=RPI PE=4 SV=1;>tr|Q7F8K7|Q7F8K7_ORYSJ ESTs AU069800(E3445) OS=Oryza sativa subsp. japonica GN=Os03g0130300 PE=4 SV=1	3	154.34	6243.3	32045	9836.4	16409	7440.1	9161.8	18231	18349	13923	69981	13415	31857
ANEAGETVTSLSSR	14	1420.68	>tr|B8AMW5|B8AMW5_ORYSI Putative uncharacterized protein OS=Oryza sativa subsp. indica GN=OsI_09969 PE=3 SV=1;>tr|I1P7G8|I1P7G8_ORYGL Uncharacterized protein OS=Oryza glaberrima PE=3 SV=1;>tr|J3LJW4|J3LJW4_ORYBR Uncharacterized protein OS=Oryza brachyantha GN=OB03G13400 PE=3 SV=1;>tr|Q10RX2|Q10RX2_ORYSJ Cysteinyl-tRNA synthetase, putative, expressed OS=Oryza sativa subsp. japonica GN=LOC_Os03g049…	2	92.575	21088	107350	30944	55713	29197	27920	20572	21515	15417	103140	16234	36625
ANEIFEAIAR	10	1132.59	>tr|I1QH78|I1QH78_ORYGL Uncharacterized protein OS=Oryza glaberrima PE=4 SV=1;>tr|Q6YS11|Q6YS11_ORYSJ Os08g0282400 protein OS=Oryza sativa subsp. japonica GN=B1446H11.22 PE=2 SV=1	2	49.025	13000	82148	23077	36815	22324	17231	0	0	0	0	0	0
ANENYCLTVR	10	1238.57	>tr|A3BNI4|A3BNI4_ORYSJ Putative uncharacterized protein OS=Oryza sativa subsp. japonica GN=OsJ_25616 PE=4 SV=1;>tr|Q6Z4N6|Q6Z4N6_ORYSJ Os07g0683900 protein OS=Oryza sativa subsp. japonica GN=OSJNBa0060O17.13-1 PE=2 SV=1;>tr|A2YQ14|A2YQ14_ORYSI Putative uncharacterized protein OS=Oryza sativa subsp. indica GN=OsI_27370 PE=4 SV=1;>tr|I1QDA7|I1QDA7_ORYGL Uncharacterized protein OS=Oryza glaberrima …	2	166.29	241900	964860	370190	617000	329780	354770	142300	143930	101910	569890	119820	221890
ANFDNEVNYLR	11	1353.63	>sp|Q0D519|FH13_ORYSJ Formin-like protein 13 OS=Oryza sativa subsp. japonica GN=FH13 PE=2 SV=1;>tr|B8B804|B8B804_ORYSI Putative uncharacterized protein OS=Oryza sativa subsp. indica GN=OsI_26679 PE=4 SV=1;>tr|B9FY64|B9FY64_ORYSJ Putative uncharacterized protein OS=Oryza sativa subsp. japonica GN=OsJ_24935 PE=4 SV=1	3	53.013	0	0	0	0	0	0	167060	144590	124670	389450	132500	231240
ANFLSADDFEPSLIPSK	17	1849.91	>tr|A3ATH4|A3ATH4_ORYSJ Putative uncharacterized protein OS=Oryza sativa subsp. japonica GN=OsJ_14665 PE=3 SV=1;>tr|C5ML26|C5ML26_ORYSI Calnexin OS=Oryza sativa subsp. indica GN=CNX PE=2 SV=1;>tr|Q7XV86|Q7XV86_ORYSJ OSJNBb0012E08.10 protein OS=Oryza sativa subsp. japonica GN=OSJNBb0012E08.10 PE=2 SV=1;>tr|A2XT12|A2XT12_ORYSI Putative uncharacterized protein OS=Oryza sativa subsp. indica GN=OsI_15…	2,3	131.51	36042	172220	53433	97920	53682	44206	128030	125080	91217	390650	93843	188780
ANFNDKFDEVR	11	1353.63	>tr|J3MS59|J3MS59_ORYBR Uncharacterized protein OS=Oryza brachyantha GN=OB08G19380 PE=4 SV=1;>sp|P35685|RL7A_ORYSJ 60S ribosomal protein L7a OS=Oryza sativa subsp. japonica GN=RPL7A PE=2 SV=1;>tr|A2Z2X9|A2Z2X9_ORYSI Putative uncharacterized protein OS=Oryza sativa subsp. indica GN=OsI_28791 PE=4 SV=1;>tr|J3MZ09|J3MZ09_ORYBR Uncharacterized protein OS=Oryza brachyantha GN=OB09G22380 PE=4 SV=1;>tr|…	2	76.073	0	0	0	0	0	0	0	0	0	0	0	0
ANILEELFLK	10	1188.68	>tr|B8ABW1|B8ABW1_ORYSI Putative uncharacterized protein OS=Oryza sativa subsp. indica GN=OsI_02873 PE=4 SV=1;>tr|B9EY28|B9EY28_ORYSJ Putative uncharacterized protein OS=Oryza sativa subsp. japonica GN=OsJ_02617 PE=4 SV=1;>tr|Q5ZDJ3|Q5ZDJ3_ORYSJ Acetyltransferase 1-like OS=Oryza sativa subsp. japonica GN=P0686E09.27-1 PE=4 SV=1;>tr|J3L1X5|J3L1X5_ORYBR Uncharacterized protein OS=Oryza brachyantha …	3	79.693	1821.7	20282	3269.2	6386.4	3329.3	2027.9	0	0	0	0	0	0
ANIPCLCAGVTK	12	1302.64	>tr|A2XH60|A2XH60_ORYSI Putative uncharacterized protein OS=Oryza sativa subsp. indica GN=OsI_11735 PE=4 SV=1;>tr|Q10KV4|Q10KV4_ORYSJ Expressed protein OS=Oryza sativa subsp. japonica GN=Os03g0369100 PE=4 SV=1;>tr|I1PBL9|I1PBL9_ORYGL Uncharacterized protein OS=Oryza glaberrima PE=4 SV=1	3	97.86	41691	295310	71121	164190	73975	56020	19401	18848	13147	113220	14409	27378
ANLPGAENLVVQR	13	1379.75	>sp|Q2QYW2|CLH2_ORYSJ Clathrin heavy chain 2 OS=Oryza sativa subsp. japonica GN=Os12g0104800 PE=3 SV=1;>sp|Q2RBN7|CLH1_ORYSJ Clathrin heavy chain 1 OS=Oryza sativa subsp. japonica GN=Os11g0104900 PE=3 SV=1;>tr|A3CE45|A3CE45_ORYSJ Putative uncharacterized protein OS=Oryza sativa subsp. japonica GN=OsJ_34910 PE=4 SV=1;>tr|A3CE52|A3CE52_ORYSJ Putative uncharacterized protein OS=Oryza sativa subsp. j…	2,3	109.83	101200	509120	146750	252400	157890	115030	115890	124410	82758	527660	86659	185050
ANNMVFVSGVLGLNPETGK	19	1945.99	>tr|B8B6M5|B8B6M5_ORYSI Putative uncharacterized protein OS=Oryza sativa subsp. indica GN=OsI_26193 PE=4 SV=1;>tr|Q8H4B9|Q8H4B9_ORYSJ Os07g0516200 protein OS=Oryza sativa subsp. japonica GN=P0048D08.132 PE=2 SV=1;>tr|I1QB41|I1QB41_ORYGL Uncharacterized protein OS=Oryza glaberrima PE=4 SV=1;>tr|J3MLB7|J3MLB7_ORYBR Uncharacterized protein OS=Oryza brachyantha GN=OB07G21990 PE=4 SV=1	3	92.993	8401.9	62290	16150	25746	11775	12301	13138	13442	8900.9	88336	10212	22783
ANPAAADMVDR	11	1129.52	>tr|B8BAW2|B8BAW2_ORYSI Putative uncharacterized protein OS=Oryza sativa subsp. indica GN=OsI_27876 PE=4 SV=1;>sp|Q6ZD89|OMT1_ORYSJ Flavone 3'-O-methyltransferase 1 OS=Oryza sativa subsp. japonica GN=ROMT-9 PE=1 SV=1;>tr|I1QFT4|I1QFT4_ORYGL Uncharacterized protein OS=Oryza glaberrima PE=4 SV=1;>tr|A2YRE2|A2YRE2_ORYSI Putative uncharacterized protein OS=Oryza sativa subsp. indica GN=OsI_27880 PE=4…	2	51.612	0	0	0	0	0	0	34591	40819	25994	167220	24093	53785
ANSDSNVVTTVTVDELTPGLK	21	2159.1	>sp|Q6K548|VDAC1_ORYSJ Mitochondrial outer membrane protein porin 1 OS=Oryza sativa subsp. japonica GN=VDAC1 PE=1 SV=3;>tr|A2Z0D1|A2Z0D1_ORYSI Putative uncharacterized protein OS=Oryza sativa subsp. indica GN=OsI_31052 PE=4 SV=1;>tr|A3BY14|A3BY14_ORYSJ Putative uncharacterized protein OS=Oryza sativa subsp. japonica GN=OsJ_29066 PE=4 SV=1;>tr|J3MWU8|J3MWU8_ORYBR Uncharacterized protein OS=Oryza b…	3	52.061	21530	142930	37742	65606	35413	26092	0	0	0	0	0	0
ANSEATLGTYK	11	1153.56	>sp|P17784|ALF_ORYSJ Fructose-bisphosphate aldolase cytoplasmic isozyme OS=Oryza sativa subsp. japonica GN=FBA PE=1 SV=2;>tr|B7SDE6|B7SDE6_ORYSJ Fructose-bisphosphate aldolase OS=Oryza sativa subsp. japonica PE=2 SV=1;>tr|I1PVH5|I1PVH5_ORYGL Fructose-bisphosphate aldolase OS=Oryza glaberrima PE=3 SV=1;>tr|J3M702|J3M702_ORYBR Fructose-bisphosphate aldolase OS=Oryza brachyantha GN=OB05G23760 PE=3 S…	2,3	194.7	109460	515980	144440	274800	162850	118100	195610	216960	141040	1112600	142260	273170
ANSLAQLGR	9	928.509	>tr|B9EZ83|B9EZ83_ORYSJ Fructose-bisphosphate aldolase OS=Oryza sativa subsp. japonica GN=OsJ_00159 PE=3 SV=1;>tr|B8ACY2|B8ACY2_ORYSI Putative uncharacterized protein OS=Oryza sativa subsp. indica GN=OsI_00149 PE=4 SV=1;>tr|I1NJR7|I1NJR7_ORYGL Fructose-bisphosphate aldolase OS=Oryza glaberrima PE=3 SV=1;>tr|Q94JJ0|Q94JJ0_ORYSJ Fructose-bisphosphate aldolase OS=Oryza sativa subsp. japonica GN=P049…	2	71.524	129540	850080	185990	384980	229280	144050	0	0	0	0	0	0
ANSQNFPILNIIQMSATR	18	2017.04	>tr|Q6K7K6|Q6K7K6_ORYSJ Glutelin OS=Oryza sativa subsp. japonica GN=P0533E11.34-1 PE=2 SV=1;>tr|Q9ZWJ8|Q9ZWJ8_ORYSA Glutelin OS=Oryza sativa PE=2 SV=1;>tr|B9EZT3|B9EZT3_ORYSJ Putative uncharacterized protein OS=Oryza sativa subsp. japonica GN=OsJ_06602 PE=4 SV=1;>tr|I1P037|I1P037_ORYGL Uncharacterized protein OS=Oryza glaberrima PE=4 SV=1;>tr|B8AH66|B8AH66_ORYSI Putative uncharacterized protein O…	3	100.41	19194	98313	29593	48018	23711	22682	3059	3385.7	1952	14962	2236.9	6049.2
ANVDPALVQEVFFGNVLSANLGQAPAR	27	2796.46	>tr|Q0J366|Q0J366_ORYSJ Os09g0252100 protein (Fragment) OS=Oryza sativa subsp. japonica GN=Os09g0252100 PE=3 SV=1;>tr|A2YYZ3|A2YYZ3_ORYSI Putative uncharacterized protein OS=Oryza sativa subsp. indica GN=OsI_30555 PE=3 SV=1;>tr|Q6K3Z3|Q6K3Z3_ORYSJ Putative acetyl-CoA C-acyltransferase OS=Oryza sativa subsp. japonica GN=P0574F11.13 PE=2 SV=1;>tr|J3MVV8|J3MVV8_ORYBR Uncharacterized protein OS=Oryza…	3	71.052	0	0	0	0	0	0	311.32	323.32	327.13	2055	0	673.64
ANVDYEK	7	837.387	>sp|A2Y053|METK1_ORYSI S-adenosylmethionine synthase 1 OS=Oryza sativa subsp. indica GN=SAM1 PE=2 SV=2;>sp|Q0DKY4|METK1_ORYSJ S-adenosylmethionine synthase 1 OS=Oryza sativa subsp. japonica GN=SAM1 PE=2 SV=1;>tr|B7EKA4|B7EKA4_ORYSJ S-adenosylmethionine synthase OS=Oryza sativa subsp. japonica GN=OsJ_17029 PE=2 SV=1;>tr|Q1H960|Q1H960_ORYRU S-adenosylmethionine synthase (Fragment) OS=Oryza rufipogo…	2	97.431	40496	339320	60440	104850	66145	41244	35391	36927	23392	321770	28967	56414
ANVPCLCSK	9	1047.48	>tr|A2WW14|A2WW14_ORYSI Putative uncharacterized protein OS=Oryza sativa subsp. indica GN=OsI_04093 PE=4 SV=1;>tr|I1NSF9|I1NSF9_ORYGL Uncharacterized protein OS=Oryza glaberrima PE=4 SV=1;>tr|Q5VQK2|Q5VQK2_ORYSJ Endosperm transfer cell specific PR60 OS=Oryza sativa subsp. japonica GN=P0691E06.42 PE=4 SV=1	2	54.784	0	0	0	0	0	0	0	0	0	0	0	0
ANVVVASLEETLEIVASR	18	1899.03	>tr|B9FTL1|B9FTL1_ORYSJ Putative uncharacterized protein OS=Oryza sativa subsp. japonica GN=OsJ_21561 PE=4 SV=1;>tr|B8B3B1|B8B3B1_ORYSI Putative uncharacterized protein OS=Oryza sativa subsp. indica GN=OsI_23231 PE=4 SV=1;>tr|I1Q2R6|I1Q2R6_ORYGL Uncharacterized protein OS=Oryza glaberrima PE=4 SV=1;>tr|Q5Z790|Q5Z790_ORYSJ Os06g0531200 protein OS=Oryza sativa subsp. japonica GN=P0410C01.31 PE=4 SV…	2,3	213.99	1682.5	8562.2	3971.6	5781.2	2465.7	1086	997.94	955.56	736.83	4750	372.91	1506.8
APAALGPYSQAIK	13	1285.7	>tr|B8B6M5|B8B6M5_ORYSI Putative uncharacterized protein OS=Oryza sativa subsp. indica GN=OsI_26193 PE=4 SV=1;>tr|Q8H4B9|Q8H4B9_ORYSJ Os07g0516200 protein OS=Oryza sativa subsp. japonica GN=P0048D08.132 PE=2 SV=1;>tr|I1QB41|I1QB41_ORYGL Uncharacterized protein OS=Oryza glaberrima PE=4 SV=1;>tr|J3MLB7|J3MLB7_ORYBR Uncharacterized protein OS=Oryza brachyantha GN=OB07G21990 PE=4 SV=1	2,3	57.802	0	0	0	0	0	0	0	0	0	0	0	0
APACVSDEHAVAVSAER	17	1767.82	>tr|Q2QNS7|Q2QNS7_ORYSJ Os12g0555500 protein OS=Oryza sativa subsp. japonica GN=LOC_Os12g36880 PE=2 SV=1;>tr|Q40707|Q40707_ORYSA PBZ1 OS=Oryza sativa PE=2 SV=1;>tr|I1R744|I1R744_ORYGL Uncharacterized protein OS=Oryza glaberrima PE=3 SV=1;>tr|B8BMG2|B8BMG2_ORYSI Putative uncharacterized protein OS=Oryza sativa subsp. indica GN=OsI_38689 PE=4 SV=1;>tr|A2ZLJ4|A2ZLJ4_ORYSI Putative uncharacterized pr…	2,3	128.69	42721	237020	67356	103270	61984	58643	126280	129050	82779	652640	103850	195870
APDAFYALR	9	1022.52	>tr|Q94HC5|Q94HC5_ORYSJ Putative alanine aminotransferase OS=Oryza sativa subsp. japonica GN=OSJNBb0061I18.10 PE=4 SV=1;>tr|B8BGM4|B8BGM4_ORYSI Putative uncharacterized protein OS=Oryza sativa subsp. indica GN=OsI_33417 PE=4 SV=1;>tr|I1QU38|I1QU38_ORYGL Uncharacterized protein OS=Oryza glaberrima PE=4 SV=1;>tr|Q338N8|Q338N8_ORYSJ Alanine aminotransferase OS=Oryza sativa subsp. japonica GN=Os10g03…	2,3	135.71	287210	770700	410290	601260	293620	415230	498910	383050	317650	1184700	432370	748960
APDFDAEAVFDQEFINVK	18	2053.96	>tr|B8AJ36|B8AJ36_ORYSI Putative uncharacterized protein OS=Oryza sativa subsp. indica GN=OsI_07554 PE=4 SV=1;>tr|I1P111|I1P111_ORYGL Uncharacterized protein OS=Oryza glaberrima PE=4 SV=1;>sp|Q6ER94|BAS1_ORYSJ 2-Cys peroxiredoxin BAS1, chloroplastic OS=Oryza sativa subsp. japonica GN=BAS1 PE=1 SV=1;>tr|B7EFL3|B7EFL3_ORYSJ cDNA clone:001-037-D02, full insert sequence OS=Oryza sativa subsp. japonic…	3	105.31	3367.1	22090	5523.6	10119	5249.7	4645	0	0	0	0	0	0
APDQTLELTGQAIDFLR	17	1886.97	>tr|A2XN85|A2XN85_ORYSI Mitochondrial Rho GTPase OS=Oryza sativa subsp. indica GN=OsI_14016 PE=3 SV=1;>tr|I1PGL7|I1PGL7_ORYGL Mitochondrial Rho GTPase OS=Oryza glaberrima PE=3 SV=1;>tr|Q6ATR5|Q6ATR5_ORYSJ Mitochondrial Rho GTPase OS=Oryza sativa subsp. japonica GN=OSJNBa0028F23.7 PE=2 SV=1;>tr|A3ANX5|A3ANX5_ORYSJ Mitochondrial Rho GTPase OS=Oryza sativa subsp. japonica GN=OsJ_13062 PE=3 SV=1	3	69.737	0	0	0	0	0	0	8542.4	9124.1	6040.3	37946	6128.4	11165
APEIDEDLHSR	11	1280.6	>tr|B9GBE8|B9GBE8_ORYSJ Putative uncharacterized protein OS=Oryza sativa subsp. japonica GN=OsJ_34931 PE=3 SV=1;>tr|B8BNT8|B8BNT8_ORYSI Putative uncharacterized protein OS=Oryza sativa subsp. indica GN=OsI_37167 PE=3 SV=1;>tr|Q2RBM4|Q2RBM4_ORYSJ Os11g0106400 protein OS=Oryza sativa subsp. japonica GN=Os11g0106400 PE=3 SV=1;>tr|Q2QYU8|Q2QYU8_ORYSJ Ubiquitin-activating enzyme E1 2, putative, expres…	3	54.199	171370	479480	226790	406210	273600	230290	0	0	0	0	0	0
APEPYNLYEQGTGFR	15	1740.81	>tr|A2XGF3|A2XGF3_ORYSI Putative uncharacterized protein OS=Oryza sativa subsp. indica GN=OsI_11462 PE=4 SV=1;>tr|Q10LT1|Q10LT1_ORYSJ Cupin family protein, expressed OS=Oryza sativa subsp. japonica GN=LOC_Os03g21790 PE=4 SV=1;>tr|Q0DS36|Q0DS36_ORYSJ Os03g0336100 protein OS=Oryza sativa subsp. japonica GN=Os03g0336100 PE=4 SV=1	2	110.97	9933.9	34592	19782	23641	9021.4	12815	18273	9504.6	13441	48281	16009	42130
APFDLFDTR	9	1080.52	>sp|A2YWQ1|HSP81_ORYSI Heat shock protein 81-1 OS=Oryza sativa subsp. indica GN=HSP81-1 PE=2 SV=1;>sp|Q0J4P2|HSP81_ORYSJ Heat shock protein 81-1 OS=Oryza sativa subsp. japonica GN=HSP81-1 PE=2 SV=2;>tr|E0X6U7|E0X6U7_ORYSJ 82kDa heat shock protein OS=Oryza sativa subsp. japonica PE=2 SV=1;>tr|I1QJW3|I1QJW3_ORYGL Uncharacterized protein OS=Oryza glaberrima PE=3 SV=1;>tr|Q5QLP0|Q5QLP0_ORYSJ Putative…	2	57.532	121690	344240	131250	223980	177300	113160	149720	172170	87763	376540	90914	147110
APGFGER	7	732.355	>tr|B8AGV6|B8AGV6_ORYSI Putative uncharacterized protein OS=Oryza sativa subsp. indica GN=OsI_05469 PE=3 SV=1;>tr|I1NWB6|I1NWB6_ORYGL Uncharacterized protein OS=Oryza glaberrima PE=3 SV=1;>tr|Q6ZFJ9|Q6ZFJ9_ORYSJ 60 kDa chaperonin beta subunit OS=Oryza sativa subsp. japonica GN=OJ1435_F07.26 PE=2 SV=1;>tr|A2XPB4|A2XPB4_ORYSI Putative uncharacterized protein OS=Oryza sativa subsp. indica GN=OsI_144…	2	70.67	36581	223600	51645	85679	61539	45541	106180	119060	68373	545000	78516	131790
APGVQTPVIVR	11	1135.67	>sp|A2YH64|CATA2_ORYSI Catalase isozyme B OS=Oryza sativa subsp. indica GN=CATB PE=2 SV=2;>sp|Q0D9C4|CATA2_ORYSJ Catalase isozyme B OS=Oryza sativa subsp. japonica GN=CATB PE=2 SV=1;>tr|B7EGE0|B7EGE0_ORYSJ Catalase OS=Oryza sativa subsp. japonica PE=2 SV=1;>tr|B8B2L5|B8B2L5_ORYSI Catalase OS=Oryza sativa subsp. indica GN=OsI_24526 PE=3 SV=1;>tr|I1Q5G3|I1Q5G3_ORYGL Catalase OS=Oryza glaberrima PE=…	2	42.976	0	0	0	0	0	0	0	0	0	0	0	0
APIGEEVEGGR	11	1112.55	>tr|Q5VR12|Q5VR12_ORYSJ Os01g0174300 protein OS=Oryza sativa subsp. japonica GN=OSJNBa0089K24.21 PE=4 SV=1	2	60.08	0	0	0	0	0	0	54408	66401	44694	241120	37249	67797
APLAAALAEELSSR	14	1397.75	>tr|B8AQ04|B8AQ04_ORYSI Putative uncharacterized protein OS=Oryza sativa subsp. indica GN=OsI_13079 PE=4 SV=1;>tr|A3ALJ8|A3ALJ8_ORYSJ Putative uncharacterized protein OS=Oryza sativa subsp. japonica GN=OsJ_12160 PE=4 SV=1;>tr|Q6AVI7|Q6AVI7_ORYSJ Expressed protein OS=Oryza sativa subsp. japonica GN=OSJNBa0022C08.20 PE=4 SV=1;>tr|I1PER1|I1PER1_ORYGL Uncharacterized protein (Fragment) OS=Oryza glabe…	3	126.1	10903	47756	13868	25861	15288	11067	8298.1	8496.2	5008.5	37467	6360.5	10457
APLGENTVLLR	11	1181.68	>tr|A2Y0K0|A2Y0K0_ORYSI 60S ribosomal protein L18 OS=Oryza sativa subsp. indica GN=OsI_18515 PE=2 SV=1;>tr|I1PSL1|I1PSL1_ORYGL 60S ribosomal protein L18 OS=Oryza glaberrima PE=3 SV=1;>tr|Q5WMY3|Q5WMY3_ORYSJ 60S ribosomal protein L18 OS=Oryza sativa subsp. japonica GN=P0431G05.5 PE=2 SV=1;>tr|J3M436|J3M436_ORYBR 60S ribosomal protein L18 OS=Oryza brachyantha GN=OB05G13600 PE=3 SV=1	2,3	132.56	252180	1065700	329860	601600	368000	277590	361400	394380	247870	1365000	258610	454070
APLGGLK	7	654.406	>tr|A3BQX7|A3BQX7_ORYSJ Putative uncharacterized protein OS=Oryza sativa subsp. japonica GN=OsJ_26511 PE=3 SV=1;>tr|A2YSN9|A2YSN9_ORYSI Putative uncharacterized protein OS=Oryza sativa subsp. indica GN=OsI_28337 PE=3 SV=1;>tr|I1QGQ1|I1QGQ1_ORYGL Uncharacterized protein OS=Oryza glaberrima PE=3 SV=1;>tr|Q6YYR2|Q6YYR2_ORYSJ Os08g0234000 protein OS=Oryza sativa subsp. japonica GN=B1047A05.37 PE=2 SV…	3	69.432	0	0	0	0	0	0	29172	33976	18354	250060	25774	50445
APLGQNTVLLR	11	1180.69	>tr|B8APD9|B8APD9_ORYSI 60S ribosomal protein L18 OS=Oryza sativa subsp. indica GN=OsI_11506 PE=3 SV=1;>tr|Q10LN7|Q10LN7_ORYSJ 60S ribosomal protein L18 OS=Oryza sativa subsp. japonica GN=Os03g0341100 PE=3 SV=1;>tr|I1QD57|I1QD57_ORYGL 60S ribosomal protein L18 OS=Oryza glaberrima PE=3 SV=1;>tr|A2YPV7|A2YPV7_ORYSI 60S ribosomal protein L18 OS=Oryza sativa subsp. indica GN=OsI_27311 PE=3 SV=1;>tr|Q…	2	68.548	0	0	0	0	0	0	88308	98745	65121	304910	54924	103650
APLLDVTQFGYFK	13	1497.79	>tr|A2YNM6|A2YNM6_ORYSI Putative uncharacterized protein OS=Oryza sativa subsp. indica GN=OsI_26845 PE=3 SV=1;>tr|A3BM51|A3BM51_ORYSJ Putative uncharacterized protein OS=Oryza sativa subsp. japonica GN=OsJ_25107 PE=3 SV=1;>tr|I1QC47|I1QC47_ORYGL Uncharacterized protein OS=Oryza glaberrima PE=3 SV=1;>tr|Q8GSE9|Q8GSE9_ORYSJ Os07g0613200 protein OS=Oryza sativa subsp. japonica GN=P0616D06.101 PE=3 S…	3	76.522	8034.2	59715	13156	23772	12274	8445	0	0	0	0	0	0
APLRPDVVR	9	1021.6	>tr|Q0D868|Q0D868_ORYSJ Os07g0180900 protein (Fragment) OS=Oryza sativa subsp. japonica GN=Os07g0180900 PE=4 SV=1;>tr|I1Q8J5|I1Q8J5_ORYGL Uncharacterized protein OS=Oryza glaberrima PE=4 SV=1;>tr|Q6ZLB8|Q6ZLB8_ORYSJ Putative 60S ribosomal protein L4/L1 OS=Oryza sativa subsp. japonica GN=OJ1014_E09.28 PE=1 SV=1;>tr|A2YIS2|A2YIS2_ORYSI Putative uncharacterized protein OS=Oryza sativa subsp. indica …	3	87.149	230440	819320	316100	592180	380760	303300	64154	76644	46218	218460	48569	78876
APMIDNPDFKDDPYIYAFDSLK	22	2574.2	>tr|B7EW55|B7EW55_ORYSJ cDNA clone:001-028-H03, full insert sequence OS=Oryza sativa subsp. japonica PE=2 SV=1;>sp|Q9SLY8|CALR_ORYSJ Calreticulin OS=Oryza sativa subsp. japonica GN=Os07g0246200 PE=1 SV=2;>tr|B8B4R4|B8B4R4_ORYSI Putative uncharacterized protein OS=Oryza sativa subsp. indica GN=OsI_25508 PE=3 SV=1;>tr|I1Q9E9|I1Q9E9_ORYGL Uncharacterized protein OS=Oryza glaberrima PE=3 SV=1;>tr|Q0D…	4	108.17	8790.1	150180	15999	24791	13803	9825.8	0	0	0	0	0	0
APPPSSK	7	682.365	>tr|B9FYJ7|B9FYJ7_ORYSJ Putative uncharacterized protein OS=Oryza sativa subsp. japonica GN=OsJ_28274 PE=4 SV=1;>tr|I1QKE4|I1QKE4_ORYGL Uncharacterized protein OS=Oryza glaberrima PE=4 SV=1;>tr|Q6YZI2|Q6YZI2_ORYSJ Os08g0559200 protein OS=Oryza sativa subsp. japonica GN=P0562A06.14 PE=4 SV=1;>tr|I1QRF6|I1QRF6_ORYGL Uncharacterized protein OS=Oryza glaberrima PE=4 SV=1;>tr|A2Z480|A2Z480_ORYSI Putat…	3	91.065	12165	180470	21821	43186	22672	14883	13133	15940	11970	285770	20183	29541
APSVFNVR	8	888.482	>tr|B8BP92|B8BP92_ORYSI Putative uncharacterized protein OS=Oryza sativa subsp. indica GN=OsI_38068 PE=3 SV=1;>tr|B9GCT2|B9GCT2_ORYSJ Putative uncharacterized protein OS=Oryza sativa subsp. japonica GN=OsJ_35850 PE=3 SV=1;>tr|I1R5T8|I1R5T8_ORYGL Uncharacterized protein OS=Oryza glaberrima PE=3 SV=1;>tr|Q0INR5|Q0INR5_ORYSJ 40S ribosomal protein S3a, putative, expressed OS=Oryza sativa subsp. japon…	3	81.191	0	0	0	0	0	0	28760	30074	17927	120830	18751	32929
APTAVGFSSR	10	991.509	>tr|A2YMZ7|A2YMZ7_ORYSI Putative uncharacterized protein OS=Oryza sativa subsp. indica GN=OsI_26606 PE=4 SV=1;>tr|I1QEL1|I1QEL1_ORYGL Uncharacterized protein OS=Oryza glaberrima PE=4 SV=1;>tr|Q6ZL89|Q6ZL89_ORYSJ Os07g0578300 protein OS=Oryza sativa subsp. japonica GN=OJ1065_B06.27 PE=3 SV=1;>tr|J3MMD1|J3MMD1_ORYBR Uncharacterized protein OS=Oryza brachyantha GN=OB07G25630 PE=4 SV=1;>tr|J3MMD2|J3M…	2	110.54	155710	939710	152630	308430	255190	113780	0	0	0	0	0	0
APVAEPAEGTLTV	13	1253.65	>tr|A2ZJH7|A2ZJH7_ORYSI Putative uncharacterized protein OS=Oryza sativa subsp. indica GN=OsI_37967 PE=3 SV=1;>tr|I1R5I7|I1R5I7_ORYGL Uncharacterized protein OS=Oryza glaberrima PE=3 SV=1;>tr|Q2QU06|Q2QU06_ORYSJ 60 kDa chaperonin alpha subunit OS=Oryza sativa subsp. japonica GN=LOC_Os12g17910 PE=2 SV=1;>tr|J3LVX3|J3LVX3_ORYBR Uncharacterized protein OS=Oryza brachyantha GN=OB04G12980 PE=3 SV=1;>t…	2	74.76	42413	174030	52503	91055	72887	61469	63716	73835	41504	235790	43024	87685
APVIDVTQFGYTK	13	1437.75	>tr|A2XHV1|A2XHV1_ORYSI Putative uncharacterized protein OS=Oryza sativa subsp. indica GN=OsI_11989 PE=3 SV=1;>tr|I1PC65|I1PC65_ORYGL Uncharacterized protein OS=Oryza glaberrima PE=3 SV=1;>tr|Q84MQ4|Q84MQ4_ORYSJ 60S ribosomal protein L27a-3, putative, expressed OS=Oryza sativa subsp. japonica GN=OSJNBa0030J19.9 PE=3 SV=1;>tr|A2X1H8|A2X1H8_ORYSI Putative uncharacterized protein OS=Oryza sativa sub…	2,3	120.53	51848	401470	82690	150910	86941	57698	105360	125120	65122	829830	86866	172750
APVSQSQPATPVASVAR	17	1664.88	>tr|A2YBG8|A2YBG8_ORYSI Putative uncharacterized protein OS=Oryza sativa subsp. indica GN=OsI_22453 PE=4 SV=1;>tr|Q5Z6P9|Q5Z6P9_ORYSJ Os06g0264300 protein OS=Oryza sativa subsp. japonica GN=OJ1001_B06.1 PE=2 SV=1;>tr|I1Q1D7|I1Q1D7_ORYGL Uncharacterized protein OS=Oryza glaberrima PE=4 SV=1	2	95.554	0	0	0	0	0	0	15772	17319	8884.7	44599	14326	27679
APWLEPLR	8	980.544	>sp|P0C365|PSBC_ORYSA Photosystem II CP43 chlorophyll apoprotein OS=Oryza sativa GN=psbC PE=3 SV=1;>sp|P0C366|PSBC_ORYSI Photosystem II CP43 chlorophyll apoprotein OS=Oryza sativa subsp. indica GN=psbC PE=3 SV=1;>sp|P0C367|PSBC_ORYSJ Photosystem II CP43 chlorophyll apoprotein OS=Oryza sativa subsp. japonica GN=psbC PE=3 SV=1;>sp|Q6ENJ0|PSBC_ORYNI Photosystem II CP43 chlorophyll apoprotein OS=Oryz…	2	66.351	0	0	0	0	0	0	189720	244620	133260	505090	118100	232670
AQAEAEGK	8	802.382	>tr|J3MS59|J3MS59_ORYBR Uncharacterized protein OS=Oryza brachyantha GN=OB08G19380 PE=4 SV=1;>sp|P35685|RL7A_ORYSJ 60S ribosomal protein L7a OS=Oryza sativa subsp. japonica GN=RPL7A PE=2 SV=1;>tr|A2Z2X9|A2Z2X9_ORYSI Putative uncharacterized protein OS=Oryza sativa subsp. indica GN=OsI_28791 PE=4 SV=1;>tr|J3MZ09|J3MZ09_ORYBR Uncharacterized protein OS=Oryza brachyantha GN=OB09G22380 PE=4 SV=1;>tr|…	2,3	95.573	33309	424720	78437	135510	63355	42260	58852	77235	43615	1390000	77974	146420
AQCPLVER	8	971.486	>tr|A2WJL4|A2WJL4_ORYSI Putative uncharacterized protein OS=Oryza sativa subsp. indica GN=OsI_00008 PE=3 SV=1;>tr|Q93VC6|Q93VC6_ORYSJ Os01g0100700 protein OS=Oryza sativa subsp. japonica GN=P0672D08.6 PE=1 SV=1	2	96.331	87842	316920	144640	248970	122110	125610	183150	183600	135330	991960	157290	322790
AQDLAQPLVAAQIPFK	16	1708.95	>tr|A2Y689|A2Y689_ORYSI Putative uncharacterized protein OS=Oryza sativa subsp. indica GN=OsI_20515 PE=4 SV=1;>tr|I1PX11|I1PX11_ORYGL Uncharacterized protein OS=Oryza glaberrima PE=4 SV=1;>tr|Q60EJ0|Q60EJ0_ORYSJ Os05g0501700 protein OS=Oryza sativa subsp. japonica GN=OSJNBa0017K09.8 PE=2 SV=1;>tr|B9FKZ8|B9FKZ8_ORYSJ Putative uncharacterized protein OS=Oryza sativa subsp. japonica GN=OsJ_19101 PE=…	3	51.888	0	0	0	0	0	0	6280.2	6075.9	3810.6	40543	4691.7	8468.6
AQDYLCTLAAR	11	1280.62	>tr|I1NUQ8|I1NUQ8_ORYGL Uncharacterized protein OS=Oryza glaberrima PE=4 SV=1;>sp|A2WYF4|STAD2_ORYSI Acyl-[acyl-carrier-protein] desaturase 2, chloroplastic OS=Oryza sativa subsp. indica GN=SSI2 PE=3 SV=1;>sp|Q8S059|STAD2_ORYSJ Acyl-[acyl-carrier-protein] desaturase 2, chloroplastic OS=Oryza sativa subsp. japonica GN=SSI2 PE=2 SV=1;>tr|J3L773|J3L773_ORYBR Uncharacterized protein OS=Oryza brachyan…	2	74.987	41506	140280	56905	108330	59029	54810	0	0	0	0	0	0
AQGDADSALDR	11	1117.5	>tr|B8AP26|B8AP26_ORYSI Putative uncharacterized protein OS=Oryza sativa subsp. indica GN=OsI_12928 PE=4 SV=1;>tr|B9FA68|B9FA68_ORYSJ Putative uncharacterized protein OS=Oryza sativa subsp. japonica GN=OsJ_12022 PE=4 SV=1;>tr|B8APE8|B8APE8_ORYSI Putative uncharacterized protein OS=Oryza sativa subsp. indica GN=OsI_11539 PE=4 SV=1;>tr|B9F8E9|B9F8E9_ORYSJ Putative uncharacterized protein OS=Oryza s…	2	162.93	177480	715350	231700	429980	265090	214760	93915	112830	68461	419120	64417	126550
AQGDTAYGANLEAR	14	1435.67	>tr|B9FHE3|B9FHE3_ORYSJ Putative uncharacterized protein OS=Oryza sativa subsp. japonica GN=OsJ_17149 PE=4 SV=1;>tr|B8AY53|B8AY53_ORYSI Putative uncharacterized protein OS=Oryza sativa subsp. indica GN=OsI_18487 PE=4 SV=1;>tr|I1PSI6|I1PSI6_ORYGL Uncharacterized protein OS=Oryza glaberrima PE=4 SV=1;>tr|Q0DKN6|Q0DKN6_ORYSJ Os05g0151400 protein OS=Oryza sativa subsp. japonica GN=Os05g0151400 PE=4 S…	2	77.324	14969	88041	22169	39007	19658	18197	0	0	0	0	0	0
AQGSYTLACLR	11	1238.61	>tr|Q8LH34|Q8LH34_ORYSJ Disease resistance response protein-like protein OS=Oryza sativa subsp. japonica GN=P0617C02.132 PE=2 SV=1	2	150.09	42933	199320	67724	134380	58446	60184	68784	61426	57241	282690	50773	112940
AQGYAVGK	8	792.413	>tr|A2YG06|A2YG06_ORYSI Putative uncharacterized protein OS=Oryza sativa subsp. indica GN=OsI_24050 PE=3 SV=1;>tr|Q655T1|Q655T1_ORYSJ Phosphoglycerate kinase OS=Oryza sativa subsp. japonica GN=P0686E06.13 PE=2 SV=1;>tr|I1Q4G7|I1Q4G7_ORYGL Phosphoglycerate kinase OS=Oryza glaberrima PE=3 SV=1;>tr|B8AIH2|B8AIH2_ORYSI Putative uncharacterized protein OS=Oryza sativa subsp. indica GN=OsI_06015 PE=3 S…	2	103.56	37051	308580	66289	273590	68634	52710	0	0	0	0	0	0
AQIWDTAGQER	11	1273.61	>tr|A2Y6J2|A2Y6J2_ORYSI Putative uncharacterized protein OS=Oryza sativa subsp. indica GN=OsI_20633 PE=3 SV=1;>tr|I1PXA2|I1PXA2_ORYGL Uncharacterized protein OS=Oryza glaberrima PE=3 SV=1;>tr|J3M8W4|J3M8W4_ORYBR Uncharacterized protein OS=Oryza brachyantha GN=OB05G30380 PE=3 SV=1;>tr|Q75II9|Q75II9_ORYSJ Os05g0516800 protein OS=Oryza sativa subsp. japonica GN=B1130G10.13 PE=2 SV=1;>sp|P40393|RIC2_…	2	130.36	79054	317700	108650	205260	126430	97224	76191	82752	54418	284600	52250	105770
AQLAQAYAQEFLETVGNK	18	1980	>tr|B8ATB0|B8ATB0_ORYSI Putative uncharacterized protein OS=Oryza sativa subsp. indica GN=OsI_17100 PE=4 SV=1;>tr|J3M0P7|J3M0P7_ORYBR Uncharacterized protein OS=Oryza brachyantha GN=OB04G29720 PE=4 SV=1;>tr|Q01HK2|Q01HK2_ORYSA H0303A11-B0406H05.4 protein OS=Oryza sativa GN=H0303A11-B0406H05.4 PE=4 SV=1;>tr|Q7XUM9|Q7XUM9_ORYSJ OSJNBa0064M23.16 protein OS=Oryza sativa subsp. japonica GN=OSJNBa0064M…	3	84.14	0	0	0	0	0	0	0	0	0	0	0	0
AQLFDYLR	8	1024.53	>tr|B8APG2|B8APG2_ORYSI Putative uncharacterized protein OS=Oryza sativa subsp. indica GN=OsI_11566 PE=4 SV=1;>tr|I1PBA8|I1PBA8_ORYGL Uncharacterized protein OS=Oryza glaberrima PE=4 SV=1;>tr|A2XGN8|A2XGN8_ORYSI Putative uncharacterized protein OS=Oryza sativa subsp. indica GN=OsI_11565 PE=4 SV=1;>tr|Q10LH4|Q10LH4_ORYSJ Nucleolar protein NOP5, putative, expressed OS=Oryza sativa subsp. japonica G…	2	83.783	0	0	0	0	0	0	51327	52495	34717	188780	30494	58634
AQLGVEAFADALLVIPK	17	1754	>tr|B8AXY6|B8AXY6_ORYSI Putative uncharacterized protein OS=Oryza sativa subsp. indica GN=OsI_18449 PE=3 SV=1;>tr|I1PSF4|I1PSF4_ORYGL Uncharacterized protein OS=Oryza glaberrima PE=3 SV=1;>tr|Q6ASR1|Q6ASR1_ORYSJ Chaperonin protein OS=Oryza sativa subsp. japonica GN=OSJNBa0077J22.11 PE=2 SV=1	3	115.5	1269.5	15198	2859.3	4396.7	2911.6	1022.3	3581.5	2785.1	1680.9	31607	2158	4668.7
AQLIEDVR	8	942.513	>tr|I1PYW0|I1PYW0_ORYGL 6-phosphogluconate dehydrogenase, decarboxylating OS=Oryza glaberrima PE=3 SV=1;>tr|Q7FRX8|Q7FRX8_ORYSA 6-phosphogluconate dehydrogenase, decarboxylating OS=Oryza sativa PE=2 SV=1;>tr|Q9LI00|Q9LI00_ORYSJ 6-phosphogluconate dehydrogenase, decarboxylating OS=Oryza sativa subsp. japonica GN=P0029D06.14-1 PE=2 SV=1;>tr|J3MAP6|J3MAP6_ORYBR 6-phosphogluconate dehydrogenase, deca…	2	60.717	95847	383760	111740	216910	131140	92993	73175	76852	48939	290400	45541	86667
AQLVEEIR	8	956.529	>tr|I1PU52|I1PU52_ORYGL Uncharacterized protein OS=Oryza glaberrima PE=4 SV=1;>sp|B9FK36|ACC2_ORYSJ Acetyl-CoA carboxylase 2 OS=Oryza sativa subsp. japonica GN=ACC2 PE=3 SV=2;>tr|A2Y2U1|A2Y2U1_ORYSI Putative uncharacterized protein OS=Oryza sativa subsp. indica GN=OsI_19330 PE=4 SV=1	2	56.916	0	0	0	0	0	0	63599	67773	38454	323510	43249	82928
AQMEAEFQR	9	1108.5	>tr|A2XX62|A2XX62_ORYSI Putative uncharacterized protein OS=Oryza sativa subsp. indica GN=OsI_17264 PE=4 SV=1;>tr|I1PPE9|I1PPE9_ORYGL Uncharacterized protein OS=Oryza glaberrima PE=4 SV=1;>tr|J3M131|J3M131_ORYBR Uncharacterized protein OS=Oryza brachyantha GN=OB04G31060 PE=4 SV=1;>tr|Q01HT5|Q01HT5_ORYSA B0403H10-OSIGBa0105A11.13 protein OS=Oryza sativa GN=B0403H10-OSIGBa0105A11.13 PE=4 SV=1;>tr|Q…	2	72.2	0	0	0	0	0	0	92416	108150	71179	679750	66670	129110
AQQVMMK	7	834.409	>tr|J3NC32|J3NC32_ORYBR Uncharacterized protein OS=Oryza brachyantha GN=OB12G15400 PE=4 SV=1;>tr|J3LFX9|J3LFX9_ORYBR Uncharacterized protein OS=Oryza brachyantha GN=OB02G35460 PE=4 SV=1;>tr|J3L1P4|J3L1P4_ORYBR Uncharacterized protein OS=Oryza brachyantha GN=OB01G31500 PE=4 SV=1	2	65.672	29689	73366	43842	64409	24881	41220	65632	36056	43231	121340	47697	96899
AQTLGDTSSLEFMR	14	1554.73	>tr|B9G449|B9G449_ORYSJ Putative uncharacterized protein OS=Oryza sativa subsp. japonica GN=OsJ_29732 PE=3 SV=1;>tr|B8BCQ3|B8BCQ3_ORYSI Putative uncharacterized protein OS=Oryza sativa subsp. indica GN=OsI_31743 PE=3 SV=1;>tr|I1QPS3|I1QPS3_ORYGL Uncharacterized protein OS=Oryza glaberrima PE=3 SV=1;>tr|B9G1I1|B9G1I1_ORYSJ Putative uncharacterized protein OS=Oryza sativa subsp. japonica GN=OsJ_277…	2	109.1	0	0	0	0	0	0	41768	48507	22660	129620	32469	64457
ARPNLVESTSGSR	13	1372.71	>tr|A2YK26|A2YK26_ORYSI Putative uncharacterized protein OS=Oryza sativa subsp. indica GN=OsI_25575 PE=4 SV=1;>tr|G8JB90|G8JB90_9ORYZ Mitochondrial+prohibitin+complex+protein+2 OS=Oryza australiensis GN=15 PE=4 SV=1;>tr|G8JBC6|G8JBC6_ORYGL Mitochondrial+prohibitin+complex+protein+2 OS=Oryza glaberrima GN=15 PE=4 SV=1;>tr|G8JBE5|G8JBE5_9ORYZ Mitochondrial+prohibitin+complex+protein+2 OS=Oryza glum…	2	109.47	9829.1	57214	17123	32586	16327	13773	17829	17707	14690	92512	13539	31833
ASAAAADAPEGAAADAVR	18	1583.75	>tr|Q84Q78|Q84Q78_ORYSJ Enolase OS=Oryza sativa subsp. japonica GN=OJ1364E02.5 PE=3 SV=1;>tr|B8AKN2|B8AKN2_ORYSI Enolase OS=Oryza sativa subsp. indica GN=OsI_10877 PE=3 SV=1;>tr|I1P9T9|I1P9T9_ORYGL Enolase OS=Oryza glaberrima PE=3 SV=1;>tr|B9F777|B9F777_ORYSJ Enolase OS=Oryza sativa subsp. japonica GN=OsJ_10254 PE=3 SV=1	2	112.16	0	0	0	0	0	0	0	0	0	0	0	0
ASADEALVLLQGTLIGGQNVR	21	2124.15	>tr|I1QG94|I1QG94_ORYGL Uncharacterized protein OS=Oryza glaberrima PE=4 SV=1;>tr|Q6YZ94|Q6YZ94_ORYSJ Putative RNA Binding Protein 45 OS=Oryza sativa subsp. japonica GN=B1099H05.42 PE=4 SV=1;>tr|B9FZF5|B9FZF5_ORYSJ Putative uncharacterized protein OS=Oryza sativa subsp. japonica GN=OsJ_26296 PE=4 SV=1;>tr|Q0J7I6|Q0J7I6_ORYSJ Os08g0190200 protein (Fragment) OS=Oryza sativa subsp. japonica GN=Os08g…	3	102.59	4958.8	29949	9601.1	14930	7821.1	6699.4	0	0	0	0	0	0
ASAIADFVSANK	12	1192.61	>sp|Q67IX6|PDI14_ORYSJ Protein disulfide isomerase-like 1-4 OS=Oryza sativa subsp. japonica GN=PDIL1-4 PE=2 SV=1;>tr|B8AGU2|B8AGU2_ORYSI Putative uncharacterized protein OS=Oryza sativa subsp. indica GN=OsI_05445 PE=3 SV=1;>tr|J3L8N6|J3L8N6_ORYBR Uncharacterized protein OS=Oryza brachyantha GN=OB02G10030 PE=4 SV=1	3	111.52	22164	179840	41211	69899	35470	26705	26068	26601	17421	220040	21923	45622
ASALLVEFFEK	11	1252.67	>sp|Q43009|SUS3_ORYSJ Sucrose synthase 3 OS=Oryza sativa subsp. japonica GN=SUS3 PE=1 SV=2;>tr|A2YNQ2|A2YNQ2_ORYSI Sucrose synthase OS=Oryza sativa subsp. indica GN=OsI_26874 PE=3 SV=1;>tr|I1QC69|I1QC69_ORYGL Sucrose synthase OS=Oryza glaberrima PE=3 SV=1;>tr|J3MMZ8|J3MMZ8_ORYBR Sucrose synthase OS=Oryza brachyantha GN=OB07G27800 PE=3 SV=1;>sp|P31924|SUS1_ORYSJ Sucrose synthase 1 OS=Oryza sativa …	2,3	166.69	23690	203260	45468	98143	47823	28936	51049	66964	32354	596080	49258	105460
ASAYEALNEIVR	12	1334.68	>tr|Q9ZWR5|Q9ZWR5_ORYSJ Importin beta 1 OS=Oryza sativa subsp. japonica GN=OJ1320_D10.8 PE=2 SV=1;>tr|A2Y3K8|A2Y3K8_ORYSI Putative uncharacterized protein OS=Oryza sativa subsp. indica GN=OsI_19590 PE=4 SV=1;>tr|I1R8R4|I1R8R4_ORYGL Uncharacterized protein OS=Oryza glaberrima PE=4 SV=1;>tr|Q8GTC5|Q8GTC5_ORYSA Importin beta-like protein (Fragment) OS=Oryza sativa GN=Impb2 PE=2 SV=1;>tr|J3M654|J3M65…	2,3	109.6	23162	115010	32934	60066	33316	27395	45783	45845	32427	247040	31780	68140
ASCISFK	7	811.39	>sp|Q8H8T0|RGP1_ORYSJ UDP-arabinopyranose mutase 1 OS=Oryza sativa subsp. japonica GN=UAM1 PE=1 SV=1;>tr|Q9ZR35|Q9ZR35_ORYSA Reversibly glycosylated polypeptide OS=Oryza sativa GN=rgp PE=2 SV=1;>tr|B8AM48|B8AM48_ORYSI Putative uncharacterized protein OS=Oryza sativa subsp. indica GN=OsI_12519 PE=4 SV=1;>tr|J3LQM6|J3LQM6_ORYBR Uncharacterized protein OS=Oryza brachyantha GN=OB03G33520 PE=4 SV=1;>t…	2	93.374	88197	758040	147000	292470	159840	93813	104910	123300	72963	894470	84124	152220
ASDQYLPPFVIVDESGK	17	1863.93	>tr|B8ABA7|B8ABA7_ORYSI Putative uncharacterized protein OS=Oryza sativa subsp. indica GN=OsI_04213 PE=4 SV=1;>tr|Q5QMK7|Q5QMK7_ORYSJ Os01g0817700 protein OS=Oryza sativa subsp. japonica GN=P0454H12.17 PE=2 SV=1;>tr|I1NSQ7|I1NSQ7_ORYGL Uncharacterized protein OS=Oryza glaberrima PE=4 SV=1;>tr|A2ZZ01|A2ZZ01_ORYSJ Putative uncharacterized protein OS=Oryza sativa subsp. japonica GN=OsJ_03874 PE=4 SV…	3	116.82	7889.5	80125	14897	27753	15456	9626.2	18595	23243	12420	200640	16927	31173
ASDYGLVK	8	851.439	>tr|B9EY77|B9EY77_ORYSJ Glucose-1-phosphate adenylyltransferase OS=Oryza sativa subsp. japonica GN=OsJ_02724 PE=3 SV=1;>tr|B8XEC3|B8XEC3_ORYSA Glucose-1-phosphate adenylyltransferase OS=Oryza sativa GN=AGPase PE=3 SV=1;>tr|B8XEC4|B8XEC4_ORYSA Glucose-1-phosphate adenylyltransferase OS=Oryza sativa GN=AGPase PE=3 SV=1;>tr|B8XEC5|B8XEC5_ORYSI Glucose-1-phosphate adenylyltransferase OS=Oryza sativa …	2	85.666	0	0	0	0	0	0	0	0	0	0	0	0
ASEEVPDPDVIK	12	1297.64	>tr|Q7XUY5|Q7XUY5_ORYSJ OSJNBb0048E02.12 protein OS=Oryza sativa subsp. japonica GN=OSJNBb0048E02.12 PE=2 SV=1;>tr|A2XUF3|A2XUF3_ORYSI Putative uncharacterized protein OS=Oryza sativa subsp. indica GN=OsI_16233 PE=4 SV=1	2,3	162.93	37465	414190	75345	141820	63024	46907	132720	138400	96210	1923800	135880	271590
ASELVSR	7	760.408	>tr|G2XLI0|G2XLI0_ORYGL Hypothetical_protein OS=Oryza glaberrima GN=Ogl12g0021P10_3 PE=4 SV=1;>tr|A2ZI12|A2ZI12_ORYSI Putative uncharacterized protein OS=Oryza sativa subsp. indica GN=OsI_37451 PE=4 SV=1;>tr|G2XMJ0|G2XMJ0_ORYBR Hypothetical_protein OS=Oryza brachyantha GN=Ob12g039I04_2 PE=4 SV=1;>tr|I1R404|I1R404_ORYGL Uncharacterized protein OS=Oryza glaberrima PE=4 SV=1;>tr|Q2QXS4|Q2QXS4_ORYSJ …	2	62.88	142970	584010	217480	375270	213110	185160	0	0	0	0	0	0
ASFFAPSPETYAR	13	1442.68	>tr|Q7XQF8|Q7XQF8_ORYSJ OSJNBa0081L15.5 protein OS=Oryza sativa subsp. japonica GN=OSJNBa0081L15.5 PE=2 SV=2;>tr|J3LZ03|J3LZ03_ORYBR Uncharacterized protein OS=Oryza brachyantha GN=OB04G23780 PE=3 SV=1;>tr|Q01IG3|Q01IG3_ORYSA H0805A05.3 protein OS=Oryza sativa GN=H0805A05.3 PE=3 SV=1	2	66.285	0	0	0	0	0	0	39498	46514	24884	175780	26516	49730
ASGASQLVVK	10	958.545	>tr|A2ZJA1|A2ZJA1_ORYSI Putative uncharacterized protein OS=Oryza sativa subsp. indica GN=OsI_37900 PE=3 SV=1;>tr|I1R538|I1R538_ORYGL Uncharacterized protein OS=Oryza glaberrima PE=3 SV=1;>tr|Q2QVC1|Q2QVC1_ORYSJ Argininosuccinate synthase, chloroplast, putative, expressed OS=Oryza sativa subsp. japonica GN=LOC_Os12g13320 PE=3 SV=1;>tr|J3NCC7|J3NCC7_ORYBR Uncharacterized protein OS=Oryza brachyant…	2	66.663	0	0	0	0	0	0	38309	37880	31650	236110	31397	66188
ASGASYSSVVK	11	1054.53	>tr|B8B6M5|B8B6M5_ORYSI Putative uncharacterized protein OS=Oryza sativa subsp. indica GN=OsI_26193 PE=4 SV=1;>tr|Q8H4B9|Q8H4B9_ORYSJ Os07g0516200 protein OS=Oryza sativa subsp. japonica GN=P0048D08.132 PE=2 SV=1;>tr|I1QB41|I1QB41_ORYGL Uncharacterized protein OS=Oryza glaberrima PE=4 SV=1;>tr|J3MLB7|J3MLB7_ORYBR Uncharacterized protein OS=Oryza brachyantha GN=OB07G21990 PE=4 SV=1	2	97.163	0	0	0	0	0	0	0	0	0	0	0	0
ASGGGGDGEEEDEE	14	1336.45	>tr|A2ZFU3|A2ZFU3_ORYSI 40S ribosomal protein S9 OS=Oryza sativa subsp. indica GN=OsI_36650 PE=2 SV=1;>tr|I1P7P8|I1P7P8_ORYGL Uncharacterized protein OS=Oryza glaberrima PE=3 SV=1;>tr|Q2R1J8|Q2R1J8_ORYSJ 40S ribosomal protein S9, putative, expressed OS=Oryza sativa subsp. japonica GN=Os03g0154700 PE=1 SV=1;>tr|Q2R1J7|Q2R1J7_ORYSJ 40S ribosomal protein S9, putative, expressed OS=Oryza sativa subsp…	2	170.04	2328.2	11505	3451.7	6945.7	3838	2491	2157	2991.9	2148.1	13174	2121.3	4159.4
ASILLLQDAAAYLR	14	1516.86	>tr|B8BD58|B8BD58_ORYSI Putative uncharacterized protein OS=Oryza sativa subsp. indica GN=OsI_30467 PE=4 SV=1;>tr|I1QM54|I1QM54_ORYGL Uncharacterized protein OS=Oryza glaberrima PE=4 SV=1;>tr|Q6K447|Q6K447_ORYSJ Os09g0133200 protein OS=Oryza sativa subsp. japonica GN=P0406E03.18 PE=2 SV=1	3	57.804	1275.8	7287.2	2156.6	3163.1	2359.7	1116.4	0	0	0	0	0	0
ASIYNAMPLAGVEK	14	1462.75	>tr|Q8LMR0|Q8LMR0_ORYSJ Phosphoserine aminotransferase OS=Oryza sativa subsp. japonica GN=OSJNBa0011L14.1 PE=2 SV=1;>tr|A2XCQ4|A2XCQ4_ORYSI Phosphoserine aminotransferase OS=Oryza sativa subsp. indica GN=OsI_10089 PE=3 SV=1;>tr|I1P7R6|I1P7R6_ORYGL Phosphoserine aminotransferase OS=Oryza glaberrima PE=3 SV=1;>tr|J3LK67|J3LK67_ORYBR Uncharacterized protein OS=Oryza brachyantha GN=OB03G14430 PE=4 SV…	3	45.614	22448	120710	34606	56089	37113	26218	0	0	0	0	0	0
ASLFSELAAK	10	1035.56	>tr|I1NJT6|I1NJT6_ORYGL Uncharacterized protein OS=Oryza glaberrima PE=4 SV=1;>tr|B8ACZ5|B8ACZ5_ORYSI Putative uncharacterized protein OS=Oryza sativa subsp. indica GN=OsI_00169 PE=4 SV=1;>tr|Q5ZEN1|Q5ZEN1_ORYSJ Os01g0120800 protein OS=Oryza sativa subsp. japonica GN=P0684C01.5-1 PE=4 SV=1;>tr|Q70Z43|Q70Z43_ORYSA Translation initiation factor 3 OS=Oryza sativa GN=eIF3a PE=2 SV=1	3	80.755	12204	123510	22442	40670	22072	12052	7517.2	9301.2	4702.5	77259	6431.7	12847
ASLNDFDR	8	936.43	>tr|A2X7C9|A2X7C9_ORYSI Putative uncharacterized protein OS=Oryza sativa subsp. indica GN=OsI_08121 PE=4 SV=1;>tr|B8AS12|B8AS12_ORYSI Putative uncharacterized protein OS=Oryza sativa subsp. indica GN=OsI_16636 PE=4 SV=1;>tr|I1P2C0|I1P2C0_ORYGL Uncharacterized protein OS=Oryza glaberrima PE=4 SV=1;>tr|I1PN10|I1PN10_ORYGL Uncharacterized protein OS=Oryza glaberrima PE=4 SV=1;>tr|Q01I11|Q01I11_ORYSA…	2	51.436	0	0	0	0	0	0	0	0	0	0	0	0
ASLQAAEETGR	11	1131.55	>sp|A2X0Q3|ANM5_ORYSI Protein arginine N-methyltransferase 5 OS=Oryza sativa subsp. indica GN=PRMT5 PE=2 SV=2;>sp|Q6YXZ7|ANM5_ORYSJ Protein arginine N-methyltransferase 5 OS=Oryza sativa subsp. japonica GN=PRMT5 PE=2 SV=1;>tr|B7EM48|B7EM48_ORYSJ cDNA clone:J033039N19, full insert sequence OS=Oryza sativa subsp. japonica PE=2 SV=1;>tr|I1NX48|I1NX48_ORYGL Uncharacterized protein OS=Oryza glaberrima…	2	62.732	61516	279530	88586	166130	93533	75773	60710	70683	52734	274320	45800	92203
ASNPFVNLK	9	988.534	>sp|Q8H8T0|RGP1_ORYSJ UDP-arabinopyranose mutase 1 OS=Oryza sativa subsp. japonica GN=UAM1 PE=1 SV=1;>tr|Q9ZR35|Q9ZR35_ORYSA Reversibly glycosylated polypeptide OS=Oryza sativa GN=rgp PE=2 SV=1;>tr|B8AM48|B8AM48_ORYSI Putative uncharacterized protein OS=Oryza sativa subsp. indica GN=OsI_12519 PE=4 SV=1;>tr|J3LQM6|J3LQM6_ORYBR Uncharacterized protein OS=Oryza brachyantha GN=OB03G33520 PE=4 SV=1;>t…	2,3	88.392	33366	183840	53380	99265	50337	44051	121600	123030	77230	882480	99250	355670
ASNTLSIIDSGIGMTK	16	1606.82	>sp|A2YWQ1|HSP81_ORYSI Heat shock protein 81-1 OS=Oryza sativa subsp. indica GN=HSP81-1 PE=2 SV=1;>sp|Q0J4P2|HSP81_ORYSJ Heat shock protein 81-1 OS=Oryza sativa subsp. japonica GN=HSP81-1 PE=2 SV=2;>tr|E0X6U7|E0X6U7_ORYSJ 82kDa heat shock protein OS=Oryza sativa subsp. japonica PE=2 SV=1;>tr|I1QJW3|I1QJW3_ORYGL Uncharacterized protein OS=Oryza glaberrima PE=3 SV=1;>tr|J3MUG3|J3MUG3_ORYBR Uncharac…	3	142.39	21311	149510	31128	53911	32315	20970	72010	73717	52779	420010	52067	101290
ASNTLSIIDSGVGMTK	16	1592.81	>sp|Q07078|HSP83_ORYSJ Heat shock protein 81-3 OS=Oryza sativa subsp. japonica GN=HSP81-3 PE=2 SV=2;>tr|Q0J0U8|Q0J0U8_ORYSJ Heat shock protein OS=Oryza sativa subsp. japonica GN=Os09g0482400 PE=2 SV=1;>sp|Q69QQ6|HSP82_ORYSJ Heat shock protein 81-2 OS=Oryza sativa subsp. japonica GN=HSP81-2 PE=2 SV=1;>tr|A2Z2G1|A2Z2G1_ORYSI Putative uncharacterized protein OS=Oryza sativa subsp. indica GN=OsI_3179…	2,3	144.97	0	0	0	0	0	0	86756	90536	49141	610320	60824	120760
ASPSDDANDSTAVR	14	1404.61	>tr|I1QR06|I1QR06_ORYGL Uncharacterized protein OS=Oryza glaberrima PE=4 SV=1;>tr|B8BE48|B8BE48_ORYSI Putative uncharacterized protein OS=Oryza sativa subsp. indica GN=OsI_32281 PE=4 SV=1;>tr|Q651P2|Q651P2_ORYSJ Putative uncharacterized protein OSJNBa0038K02.39 OS=Oryza sativa subsp. japonica GN=OSJNBa0038K02.39 PE=4 SV=1	2	96.247	6215.7	26679	10745	16753	9172.5	9255.1	10497	9280	7759.4	38262	8828.3	17019
ASSFLLDDFYR	11	1332.63	>tr|J3MSD8|J3MSD8_ORYBR Uncharacterized protein OS=Oryza brachyantha GN=OB08G20170 PE=4 SV=1;>tr|B8B9Z2|B8B9Z2_ORYSI Putative uncharacterized protein OS=Oryza sativa subsp. indica GN=OsI_28900 PE=4 SV=1;>tr|I1QHZ1|I1QHZ1_ORYGL Uncharacterized protein OS=Oryza glaberrima PE=4 SV=1;>tr|Q84QT9|Q84QT9_ORYSJ Os08g0345700 protein OS=Oryza sativa subsp. japonica GN=P0410E11.122 PE=2 SV=1;>tr|J3MW99|J3MW…	2	134.75	52664	257740	78144	128980	88977	63129	0	0	0	0	0	0
ASSGDLDNTNIISQILK	17	1787.93	>tr|B9F4N9|B9F4N9_ORYSJ Putative uncharacterized protein OS=Oryza sativa subsp. japonica GN=OsJ_08986 PE=3 SV=1;>tr|Q6K9T1|Q6K9T1_ORYSJ Oligopeptidase A-like OS=Oryza sativa subsp. japonica GN=OJ1124_D06.18 PE=2 SV=1;>tr|J3LIP8|J3LIP8_ORYBR Uncharacterized protein OS=Oryza brachyantha GN=OB02G45150 PE=3 SV=1;>tr|B8AF81|B8AF81_ORYSI Putative uncharacterized protein OS=Oryza sativa subsp. indica GN…	3	109.35	0	0	0	0	0	0	26315	24350	19147	146580	19734	40156
ASTVEQIR	8	902.482	>tr|Q8HCR5|Q8HCR5_ORYSJ Putative uncharacterized protein orf25 OS=Oryza sativa subsp. japonica GN=orf25 PE=4 SV=2;>tr|D3DEY3|D3DEY3_ORYRU Possible ATP synthase F0 subunit b OS=Oryza rufipogon GN=orf25 PE=4 SV=1;>tr|Q2F937|Q2F937_ORYSJ Putative uncharacterized protein orf25 OS=Oryza sativa subsp. japonica GN=orf25 PE=4 SV=1;>tr|Q2F9A1|Q2F9A1_ORYSI ATPase subunit 4 OS=Oryza sativa subsp. indica GN=…	2	83.998	145100	685520	189110	372470	226370	154480	0	0	0	0	0	0
ASVPTVK	7	700.412	>tr|B8AIH2|B8AIH2_ORYSI Putative uncharacterized protein OS=Oryza sativa subsp. indica GN=OsI_06015 PE=3 SV=1;>tr|Q6H6C7|Q6H6C7_ORYSJ Phosphoglycerate kinase OS=Oryza sativa subsp. japonica GN=P0669G09.19 PE=2 SV=1;>tr|Q09HR2|Q09HR2_ORYSI Phosphoglycerate kinase OS=Oryza sativa subsp. indica PE=2 SV=1;>tr|Q09HR1|Q09HR1_ORYSI Phosphoglycerate kinase OS=Oryza sativa subsp. indica PE=2 SV=1;>tr|I1NX…	2,3	72.789	0	0	0	0	0	0	232100	258090	186110	1675500	185930	454890
ATAGDTHLGGEDFDNR	16	1674.72	>tr|I1R2A1|I1R2A1_ORYGL Uncharacterized protein OS=Oryza glaberrima PE=3 SV=1;>tr|Q53NM9|Q53NM9_ORYSJ DnaK-type molecular chaperone hsp70-rice OS=Oryza sativa subsp. japonica GN=Os11g0703900 PE=3 SV=1;>tr|Q40693|Q40693_ORYSA Heat shock protein 70 OS=Oryza sativa GN=hsp70 PE=3 SV=2;>tr|A3CDZ7|A3CDZ7_ORYSJ Putative uncharacterized protein OS=Oryza sativa subsp. japonica GN=OsJ_34853 PE=3 SV=1;>tr|Q…	2,3	232.74	139850	583960	196360	355280	222830	171110	208860	243560	157290	810330	158880	282440
ATALALLPSVIR	12	1223.76	>tr|B9EUK1|B9EUK1_ORYSJ Putative uncharacterized protein OS=Oryza sativa subsp. japonica GN=OsJ_01025 PE=4 SV=1;>tr|B8AB31|B8AB31_ORYSI Putative uncharacterized protein OS=Oryza sativa subsp. indica GN=OsI_01059 PE=4 SV=1;>tr|Q9LI34|Q9LI34_ORYSJ Putative importin-alpha re-exporter OS=Oryza sativa subsp. japonica GN=P0708G02.9 PE=4 SV=1;>tr|Q0JP92|Q0JP92_ORYSJ Os01g0235400 protein (Fragment) OS=Or…	2,3	87.216	9104.5	47147	12566	25849	14354	10693	42482	42378	30110	174100	30746	60174
ATAMGSPEK	9	890.417	>tr|A2ZGP0|A2ZGP0_ORYSI Putative uncharacterized protein OS=Oryza sativa subsp. indica GN=OsI_36948 PE=4 SV=1;>tr|Q2QZH3|Q2QZH3_ORYSJ Os11g0687100 protein OS=Oryza sativa subsp. japonica GN=Os11g0687100 PE=4 SV=1;>tr|B9G8S7|B9G8S7_ORYSJ Putative uncharacterized protein OS=Oryza sativa subsp. japonica GN=OsJ_34771 PE=4 SV=1;>tr|I1R8S4|I1R8S4_ORYGL Uncharacterized protein OS=Oryza glaberrima PE=4 S…	2,3	94.297	10615	158930	21543	35179	21417	18339	21816	28176	17712	215680	18638	42549
ATATVDPEDIPLEK	14	1497.76	>tr|Q0JQX6|Q0JQX6_ORYSJ Os01g0133400 protein (Fragment) OS=Oryza sativa subsp. japonica GN=Os01g0133400 PE=3 SV=1;>tr|Q5ZCN2|Q5ZCN2_ORYSJ Putative hexose transporter OS=Oryza sativa subsp. japonica GN=OSJNBa0083M16.20 PE=3 SV=1;>tr|B8AD38|B8AD38_ORYSI Putative uncharacterized protein OS=Oryza sativa subsp. indica GN=OsI_00269 PE=3 SV=1;>tr|B9EZD0|B9EZD0_ORYSJ Putative uncharacterized protein OS=O…	3	59.294	0	0	0	0	0	0	26034	27428	18080	131280	21576	40039
ATDGIVEEATEEELMNAMSLADR	23	2494.12	>tr|Q6L4H5|Q6L4H5_ORYSJ Os05g0549700 protein OS=Oryza sativa subsp. japonica GN=P0560C03.1 PE=4 SV=1;>tr|I1PXN7|I1PXN7_ORYGL Uncharacterized protein OS=Oryza glaberrima PE=4 SV=1;>tr|J3M9F0|J3M9F0_ORYBR Uncharacterized protein OS=Oryza brachyantha GN=OB05G32240 PE=4 SV=1;>tr|B8AWH3|B8AWH3_ORYSI Putative uncharacterized protein OS=Oryza sativa subsp. indica GN=OsI_20875 PE=4 SV=1	3	83.064	0	0	0	0	0	0	0	0	0	0	0	0
ATDVMIAGK	9	904.469	>tr|Q0ISV7|Q0ISV7_ORYSJ Adenosylhomocysteinase (Fragment) OS=Oryza sativa subsp. japonica GN=Os11g0455500 PE=3 SV=2;>tr|A2ZDY4|A2ZDY4_ORYSI Adenosylhomocysteinase OS=Oryza sativa subsp. indica GN=OsI_35998 PE=3 SV=1;>tr|I1QZZ3|I1QZZ3_ORYGL Adenosylhomocysteinase OS=Oryza glaberrima PE=3 SV=1;>tr|Q84VE1|Q84VE1_ORYSJ Adenosylhomocysteinase OS=Oryza sativa subsp. japonica GN=OsJ_33804 PE=2 SV=1;>tr|…	2,3	88.495	119530	911530	185310	353170	195900	125170	71164	73536	42986	493770	52817	98534
ATEDASGSSSSK	12	1125.48	>tr|A3AX85|A3AX85_ORYSJ Putative uncharacterized protein OS=Oryza sativa subsp. japonica GN=OsJ_16095 PE=4 SV=1;>tr|I1PPJ8|I1PPJ8_ORYGL Uncharacterized protein OS=Oryza glaberrima PE=4 SV=1;>tr|A2XXB6|A2XXB6_ORYSI Putative uncharacterized protein OS=Oryza sativa subsp. indica GN=OsI_17319 PE=4 SV=1;>tr|Q01JD9|Q01JD9_ORYSA B0402A04.3 protein OS=Oryza sativa GN=B0402A04.3 PE=4 SV=1;>tr|Q7XPE9|Q7XPE…	3	84.718	960.08	9431.4	1560.6	2251.5	2179.4	1384.3	0	0	0	0	0	0
ATELGFFGF	9	987.47	>tr|B8BEQ0|B8BEQ0_ORYSI Putative uncharacterized protein OS=Oryza sativa subsp. indica GN=OsI_30997 PE=3 SV=1;>tr|J3LLC8|J3LLC8_ORYBR Uncharacterized protein OS=Oryza brachyantha GN=OB03G18540 PE=3 SV=1;>tr|J3MWQ6|J3MWQ6_ORYBR Uncharacterized protein OS=Oryza brachyantha GN=OB09G14350 PE=3 SV=1;>tr|Q6ES11|Q6ES11_ORYSJ Os09g0347700 protein OS=Oryza sativa subsp. japonica GN=P0698G06.1 PE=2 SV=1;>t…	2	151.27	11186	51020	13015	22024	13289	11052	18289	18863	11818	65959	14851	27252
ATFDCLMK	8	984.441	>tr|I1Q8Z3|I1Q8Z3_ORYGL Uncharacterized protein OS=Oryza glaberrima PE=3 SV=1;>tr|Q6ZIW7|Q6ZIW7_ORYSJ Putative 40S ribosomal protein S2 OS=Oryza sativa subsp. japonica GN=OJ1119_B04.29 PE=3 SV=1;>tr|Q0D7V1|Q0D7V1_ORYSJ Os07g0207400 protein (Fragment) OS=Oryza sativa subsp. japonica GN=Os07g0207400 PE=3 SV=1;>tr|J3KUH4|J3KUH4_ORYBR Uncharacterized protein OS=Oryza brachyantha GN=OB0053G10070 PE=3 …	3	94.302	15120	113550	27773	41367	23448	24987	0	0	0	0	0	0
ATFEVVQLLK	10	1146.66	>tr|B8AIH4|B8AIH4_ORYSI Putative uncharacterized protein OS=Oryza sativa subsp. indica GN=OsI_06001 PE=4 SV=1;>tr|Q6H4V4|Q6H4V4_ORYSJ Os02g0167700 protein OS=Oryza sativa subsp. japonica GN=OSJNBa0085K21.46 PE=2 SV=1;>tr|I1NXL8|I1NXL8_ORYGL Uncharacterized protein OS=Oryza glaberrima PE=4 SV=1;>tr|B9F399|B9F399_ORYSJ Putative uncharacterized protein OS=Oryza sativa subsp. japonica GN=OsJ_05548 PE…	3	100.48	5069.5	45529	8973	16143	8386.1	5542.6	10347	9177.9	5694	66178	6921.6	12879
ATGAYSHSQGIK	12	1218.6	>tr|Q94HC5|Q94HC5_ORYSJ Putative alanine aminotransferase OS=Oryza sativa subsp. japonica GN=OSJNBb0061I18.10 PE=4 SV=1;>tr|B8BGM4|B8BGM4_ORYSI Putative uncharacterized protein OS=Oryza sativa subsp. indica GN=OsI_33417 PE=4 SV=1;>tr|I1QU38|I1QU38_ORYGL Uncharacterized protein OS=Oryza glaberrima PE=4 SV=1;>tr|Q338N8|Q338N8_ORYSJ Alanine aminotransferase OS=Oryza sativa subsp. japonica GN=Os10g03…	2,3	53.869	6198.7	35266	11684	21190	9188.1	10078	0	0	0	0	0	0
ATGLAIK	7	672.417	>tr|A2XG88|A2XG88_ORYSI Putative uncharacterized protein OS=Oryza sativa subsp. indica GN=OsI_11398 PE=4 SV=1;>tr|Q8H7M3|Q8H7M3_ORYSJ Putative r40c1 protein-rice OS=Oryza sativa subsp. japonica GN=OSJNBb0014I10.3 PE=4 SV=1;>tr|I1PAX9|I1PAX9_ORYGL Uncharacterized protein OS=Oryza glaberrima PE=4 SV=1;>tr|Q10M12|Q10M12_ORYSJ Expressed protein OS=Oryza sativa subsp. japonica GN=Os03g0327600 PE=2 SV=…	3	63.148	29964	285650	54534	93847	48848	35777	0	0	0	0	0	0
ATGLAVK	7	658.401	>tr|A3BNI4|A3BNI4_ORYSJ Putative uncharacterized protein OS=Oryza sativa subsp. japonica GN=OsJ_25616 PE=4 SV=1;>tr|Q6Z4N6|Q6Z4N6_ORYSJ Os07g0683900 protein OS=Oryza sativa subsp. japonica GN=OSJNBa0060O17.13-1 PE=2 SV=1;>tr|A2YQ14|A2YQ14_ORYSI Putative uncharacterized protein OS=Oryza sativa subsp. indica GN=OsI_27370 PE=4 SV=1;>tr|I1QDA7|I1QDA7_ORYGL Uncharacterized protein OS=Oryza glaberrima …	2,3	77.058	94243	636410	178490	295380	147090	126200	55692	63490	40776	494480	48663	107790
ATIDDAK	7	732.365	>tr|B7EVB8|B7EVB8_ORYSJ Glucose-1-phosphate adenylyltransferase OS=Oryza sativa subsp. japonica PE=2 SV=1;>tr|D4AIA3|D4AIA3_ORYSI Glucose-1-phosphate adenylyltransferase OS=Oryza sativa subsp. indica GN=OsAGPS2 PE=3 SV=1;>tr|A7IZE5|A7IZE5_ORYSI Glucose-1-phosphate adenylyltransferase (Fragment) OS=Oryza sativa subsp. indica PE=2 SV=1;>tr|B8B9Z3|B8B9Z3_ORYSI Putative uncharacterized protein OS=Ory…	3	79.469	0	0	0	0	0	0	83142	96759	67009	701280	78732	175350
ATIFPHNVGLGATR	14	1452.78	>tr|J3LSU6|J3LSU6_ORYBR Uncharacterized protein OS=Oryza brachyantha GN=OB03G41220 PE=4 SV=1;>tr|A2XM08|A2XM08_ORYSI Putative uncharacterized protein OS=Oryza sativa subsp. indica GN=OsI_13515 PE=4 SV=1;>tr|I1PFI2|I1PFI2_ORYGL Uncharacterized protein OS=Oryza glaberrima PE=4 SV=1;>tr|Q10CU9|Q10CU9_ORYSJ Glycosyl hydrolase family 3 N terminal domain containing protein, expressed OS=Oryza sativa su…	3	58.32	26736	146890	34499	63004	36590	26831	76141	71439	49105	362240	49168	95724
ATIGADFLTK	10	1035.56	>tr|B8AZZ6|B8AZZ6_ORYSI Putative uncharacterized protein OS=Oryza sativa subsp. indica GN=OsI_20631 PE=3 SV=1;>tr|I1PXA0|I1PXA0_ORYGL Uncharacterized protein OS=Oryza glaberrima PE=3 SV=1;>tr|J3M8W3|J3M8W3_ORYBR Uncharacterized protein OS=Oryza brachyantha GN=OB05G30370 PE=3 SV=1;>tr|Q75IJ1|Q75IJ1_ORYSJ Os05g0516600 protein OS=Oryza sativa subsp. japonica GN=B1130G10.11 PE=2 SV=1;>tr|Q84V98|Q84V9…	3	47.559	13832	88369	23250	37941	22140	16567	0	0	0	0	0	0
ATINMLR	7	817.448	>tr|A3BQX7|A3BQX7_ORYSJ Putative uncharacterized protein OS=Oryza sativa subsp. japonica GN=OsJ_26511 PE=3 SV=1;>tr|A2YSN9|A2YSN9_ORYSI Putative uncharacterized protein OS=Oryza sativa subsp. indica GN=OsI_28337 PE=3 SV=1;>tr|I1QGQ1|I1QGQ1_ORYGL Uncharacterized protein OS=Oryza glaberrima PE=3 SV=1;>tr|Q6YYR2|Q6YYR2_ORYSJ Os08g0234000 protein OS=Oryza sativa subsp. japonica GN=B1047A05.37 PE=2 SV…	2	112.37	156560	669790	234100	439790	230410	225900	0	0	0	0	0	0
ATLSIGNVLPIR	12	1252.75	>tr|A2ZLS7|A2ZLS7_ORYSI Putative uncharacterized protein OS=Oryza sativa subsp. indica GN=OsI_38771 PE=3 SV=1;>tr|I1R953|I1R953_ORYGL Uncharacterized protein OS=Oryza glaberrima PE=3 SV=1;>tr|Q2QNF3|Q2QNF3_ORYSJ 60S ribosomal protein L2, putative, expressed OS=Oryza sativa subsp. japonica GN=LOC_Os12g38000 PE=1 SV=1;>tr|J3M446|J3M446_ORYBR Uncharacterized protein OS=Oryza brachyantha GN=OB05G1370…	2,3	177.57	174100	676160	213870	430070	253900	192210	234100	242820	149040	869530	157460	285790
ATPAVPVGGCYR	12	1246.61	>tr|B9EY77|B9EY77_ORYSJ Glucose-1-phosphate adenylyltransferase OS=Oryza sativa subsp. japonica GN=OsJ_02724 PE=3 SV=1;>tr|B8XEC3|B8XEC3_ORYSA Glucose-1-phosphate adenylyltransferase OS=Oryza sativa GN=AGPase PE=3 SV=1;>tr|B8XEC4|B8XEC4_ORYSA Glucose-1-phosphate adenylyltransferase OS=Oryza sativa GN=AGPase PE=3 SV=1;>tr|B8XEC5|B8XEC5_ORYSI Glucose-1-phosphate adenylyltransferase OS=Oryza sativa …	2,3	145.91	297280	694300	445410	731320	293800	473880	339380	250310	224980	766340	296260	557030
ATPEAIAK	8	799.444	>tr|B9EZ83|B9EZ83_ORYSJ Fructose-bisphosphate aldolase OS=Oryza sativa subsp. japonica GN=OsJ_00159 PE=3 SV=1;>tr|B8ACY2|B8ACY2_ORYSI Putative uncharacterized protein OS=Oryza sativa subsp. indica GN=OsI_00149 PE=4 SV=1;>tr|I1NJR7|I1NJR7_ORYGL Fructose-bisphosphate aldolase OS=Oryza glaberrima PE=3 SV=1;>tr|Q94JJ0|Q94JJ0_ORYSJ Fructose-bisphosphate aldolase OS=Oryza sativa subsp. japonica GN=P049…	2	62.546	0	0	0	0	0	0	0	0	0	0	0	0
ATPEQVSDYTLK	12	1350.67	>sp|Q40677|ALFC_ORYSJ Fructose-bisphosphate aldolase, chloroplastic OS=Oryza sativa subsp. japonica GN=Os11g0171300 PE=1 SV=2;>tr|A2ZBX1|A2ZBX1_ORYSI Fructose-bisphosphate aldolase OS=Oryza sativa subsp. indica GN=OsI_35277 PE=3 SV=1;>tr|I1QY31|I1QY31_ORYGL Fructose-bisphosphate aldolase OS=Oryza glaberrima PE=3 SV=1;>tr|Q2RA00|Q2RA00_ORYSJ Fructose-bisphosphate aldolase OS=Oryza sativa subsp. ja…	2	116.19	0	0	0	0	0	0	8848.1	10248	5504.6	95257	8100.9	17552
ATPPSTPPPVR	11	1118.61	>tr|A2Y689|A2Y689_ORYSI Putative uncharacterized protein OS=Oryza sativa subsp. indica GN=OsI_20515 PE=4 SV=1;>tr|I1PX11|I1PX11_ORYGL Uncharacterized protein OS=Oryza glaberrima PE=4 SV=1;>tr|Q60EJ0|Q60EJ0_ORYSJ Os05g0501700 protein OS=Oryza sativa subsp. japonica GN=OSJNBa0017K09.8 PE=2 SV=1;>tr|B9FKZ8|B9FKZ8_ORYSJ Putative uncharacterized protein OS=Oryza sativa subsp. japonica GN=OsJ_19101 PE=…	2	69.01	0	0	0	0	0	0	53286	62631	30258	295540	41675	79507
ATSDLLLVQSDLYTLVDGFVIR	22	2437.31	>tr|A3QQQ3|A3QQQ3_ORYSI UDP-glucose pyrophosphorylase OS=Oryza sativa subsp. indica GN=UGP PE=2 SV=1;>tr|A4KC21|A4KC21_ORYSI UDP-glucose pyrophosphorylase OS=Oryza sativa subsp. indica PE=2 SV=1;>tr|I1QR41|I1QR41_ORYGL Uncharacterized protein OS=Oryza glaberrima PE=4 SV=1;>tr|Q93X08|Q93X08_ORYSJ Os09g0553200 protein OS=Oryza sativa subsp. japonica GN=UGP PE=2 SV=1;>tr|J3MZY2|J3MZY2_ORYBR Uncharac…	3	97.488	461.43	3138.6	2602.9	892.45	412.56	654.21	0	225.54	0	303.92	0	0
ATSDPEIYK	9	1022.49	>tr|A2XPT6|A2XPT6_ORYSI Putative uncharacterized protein OS=Oryza sativa subsp. indica GN=OsI_14647 PE=4 SV=1;>tr|Q7XTJ3|Q7XTJ3_ORYSJ OSJNBa0020P07.11 protein OS=Oryza sativa subsp. japonica GN=OSJNBa0020P07.11 PE=2 SV=2;>tr|J3LVA4|J3LVA4_ORYBR Uncharacterized protein OS=Oryza brachyantha GN=OB04G10790 PE=4 SV=1;>tr|Q01MR6|Q01MR6_ORYSA H0716A07.7 protein OS=Oryza sativa GN=H0716A07.7 PE=4 SV=1;>t…	2	64.841	0	0	0	0	0	0	23309	26562	17305	189070	19838	37654
ATSLSSASVDDAAVIEELIAK	21	2089.08	>tr|B9GBE8|B9GBE8_ORYSJ Putative uncharacterized protein OS=Oryza sativa subsp. japonica GN=OsJ_34931 PE=3 SV=1;>tr|B8BNT8|B8BNT8_ORYSI Putative uncharacterized protein OS=Oryza sativa subsp. indica GN=OsI_37167 PE=3 SV=1;>tr|Q2RBM4|Q2RBM4_ORYSJ Os11g0106400 protein OS=Oryza sativa subsp. japonica GN=Os11g0106400 PE=3 SV=1;>tr|Q2QYU8|Q2QYU8_ORYSJ Ubiquitin-activating enzyme E1 2, putative, expres…	3	136.66	9145.2	68520	15691	31290	13550	13398	3202	3514.1	1777.8	14697	2732.7	6377.9
ATSSIFPLQNVFVR	14	1577.86	>tr|B8BP92|B8BP92_ORYSI Putative uncharacterized protein OS=Oryza sativa subsp. indica GN=OsI_38068 PE=3 SV=1;>tr|B9GCT2|B9GCT2_ORYSJ Putative uncharacterized protein OS=Oryza sativa subsp. japonica GN=OsJ_35850 PE=3 SV=1;>tr|I1R5T8|I1R5T8_ORYGL Uncharacterized protein OS=Oryza glaberrima PE=3 SV=1;>tr|Q0INR5|Q0INR5_ORYSJ 40S ribosomal protein S3a, putative, expressed OS=Oryza sativa subsp. japon…	2,3	169.04	28673	154490	39331	74839	44904	33531	0	0	0	0	0	0
ATSVGEK	7	690.355	>tr|I1R2A1|I1R2A1_ORYGL Uncharacterized protein OS=Oryza glaberrima PE=3 SV=1;>tr|Q53NM9|Q53NM9_ORYSJ DnaK-type molecular chaperone hsp70-rice OS=Oryza sativa subsp. japonica GN=Os11g0703900 PE=3 SV=1;>tr|Q40693|Q40693_ORYSA Heat shock protein 70 OS=Oryza sativa GN=hsp70 PE=3 SV=2;>tr|A3CDZ7|A3CDZ7_ORYSJ Putative uncharacterized protein OS=Oryza sativa subsp. japonica GN=OsJ_34853 PE=3 SV=1;>tr|Q…	2,3	119.27	72139	804290	128220	271420	150690	85054	62670	72218	51011	1306200	86096	145750
ATTILASIPGR	11	1098.64	>tr|Q94HC5|Q94HC5_ORYSJ Putative alanine aminotransferase OS=Oryza sativa subsp. japonica GN=OSJNBb0061I18.10 PE=4 SV=1;>tr|B8BGM4|B8BGM4_ORYSI Putative uncharacterized protein OS=Oryza sativa subsp. indica GN=OsI_33417 PE=4 SV=1;>tr|I1QU38|I1QU38_ORYGL Uncharacterized protein OS=Oryza glaberrima PE=4 SV=1;>tr|Q338N8|Q338N8_ORYSJ Alanine aminotransferase OS=Oryza sativa subsp. japonica GN=Os10g03…	2,3	165.66	597880	952560	596920	953510	451800	610710	480490	356030	281290	982770	390640	788270
ATTQQVEIQVR	11	1271.68	>tr|Q6ZHC3|Q6ZHC3_ORYSJ Os02g0686400 protein OS=Oryza sativa subsp. japonica GN=OJ1717_A09.34 PE=2 SV=1;>tr|B8AGR5|B8AGR5_ORYSI Putative uncharacterized protein OS=Oryza sativa subsp. indica GN=OsI_08509 PE=3 SV=1;>tr|I1P375|I1P375_ORYGL Uncharacterized protein OS=Oryza glaberrima PE=3 SV=1;>tr|J3MVJ8|J3MVJ8_ORYBR Uncharacterized protein OS=Oryza brachyantha GN=OB09G10260 PE=4 SV=1;>tr|J3MK70|J3M…	2	68.171	0	0	0	0	0	0	0	0	0	0	0	0
ATTVHQLAGIAVDIAAATVK	20	1949.09	>tr|C7J683|C7J683_ORYSJ Os08g0541700 protein OS=Oryza sativa subsp. japonica GN=Os08g0541700 PE=4 SV=1;>tr|A2YXM6|A2YXM6_ORYSI Putative uncharacterized protein OS=Oryza sativa subsp. indica GN=OsI_30095 PE=4 SV=1;>tr|I1QLC8|I1QLC8_ORYGL Uncharacterized protein OS=Oryza glaberrima PE=4 SV=1;>tr|Q6ZIT5|Q6ZIT5_ORYSJ Putative uncharacterized protein OJ1211_G06.26 OS=Oryza sativa subsp. japonica GN=OJ…	4	118.52	9066.9	80702	18121	34065	11627	11718	200.08	0	0	2670.6	0	378.54
ATVFATDAILAALMCTPR	18	1920.98	>tr|B9G0C7|B9G0C7_ORYSJ Putative uncharacterized protein OS=Oryza sativa subsp. japonica GN=OsJ_26917 PE=4 SV=1;>tr|A2Y7J4|A2Y7J4_ORYSI Putative uncharacterized protein OS=Oryza sativa subsp. indica GN=OsI_21011 PE=4 SV=1;>tr|I1PY03|I1PY03_ORYGL Uncharacterized protein OS=Oryza glaberrima PE=4 SV=1;>tr|Q688X1|Q688X1_ORYSJ Os05g0566500 protein OS=Oryza sativa subsp. japonica GN=OJ1781_H11.6 PE=2 S…	3	84.653	0	0	0	0	0	0	5674.5	6380.7	3517	42774	4727.6	9503
ATVSHNSQLFR	11	1258.64	>tr|Q5VR12|Q5VR12_ORYSJ Os01g0174300 protein OS=Oryza sativa subsp. japonica GN=OSJNBa0089K24.21 PE=4 SV=1;>tr|A2WL86|A2WL86_ORYSI Putative uncharacterized protein OS=Oryza sativa subsp. indica GN=OsI_00597 PE=4 SV=1;>tr|B8ADI1|B8ADI1_ORYSI Putative uncharacterized protein OS=Oryza sativa subsp. indica GN=OsI_00602 PE=4 SV=1;>tr|I1NKQ1|I1NKQ1_ORYGL Uncharacterized protein OS=Oryza glaberrima PE=4…	3	134.3	69773	474820	111410	201210	118700	89281	67780	76563	59276	395010	57775	106640
AVAGAGVLAGYDK	13	1190.63	>tr|A2Y2Y3|A2Y2Y3_ORYSI Putative uncharacterized protein OS=Oryza sativa subsp. indica GN=OsI_19373 PE=3 SV=1;>tr|I1PU82|I1PU82_ORYGL Uncharacterized protein OS=Oryza glaberrima PE=3 SV=1;>tr|Q0DJC0|Q0DJC0_ORYSJ Os05g0302700 protein OS=Oryza sativa subsp. japonica GN=Os05g0302700 PE=2 SV=1	2	141.38	0	0	0	0	0	0	20815	23439	16411	176460	17533	30934
AVAGDTSGDYER	12	1239.54	>tr|A2YAT3|A2YAT3_ORYSI Annexin OS=Oryza sativa subsp. indica GN=OsI_22198 PE=3 SV=1;>tr|C7EN89|C7EN89_ORYSI Annexin OS=Oryza sativa subsp. indica PE=2 SV=1;>tr|I1Q0R9|I1Q0R9_ORYGL Annexin OS=Oryza glaberrima PE=3 SV=1;>tr|Q67VZ1|Q67VZ1_ORYSJ Annexin OS=Oryza sativa subsp. japonica GN=P0516A04.15 PE=2 SV=1;>tr|J3MCJ1|J3MCJ1_ORYBR Annexin OS=Oryza brachyantha GN=OB06G17350 PE=3 SV=1;>tr|B9FS90|B9F…	2	100.31	12846	72996	19993	35371	20560	15866	90404	100840	68998	486770	68169	127730
AVALVLPNLK	10	1036.66	>tr|I1PLW8|I1PLW8_ORYGL Uncharacterized protein OS=Oryza glaberrima PE=3 SV=1;>tr|A2XU83|A2XU83_ORYSI Putative uncharacterized protein OS=Oryza sativa subsp. indica GN=OsI_16160 PE=3 SV=1;>tr|F2QA84|F2QA84_ORYRU ORW1943Ba0077G13.7 protein OS=Oryza rufipogon GN=ORW1943Ba0077G13.7 PE=3 SV=1;>tr|Q01IJ6|Q01IJ6_ORYSA H0219H12.1 protein OS=Oryza sativa GN=H0219H12.1 PE=3 SV=1;>tr|Q7X8A1|Q7X8A1_ORYSJ OS…	3	81.594	11998	115530	20515	36789	22636	12260	20970	24937	11991	232520	17129	33664
AVALVLPQLK	10	1050.68	>tr|A2XC18|A2XC18_ORYSI Putative uncharacterized protein OS=Oryza sativa subsp. indica GN=OsI_09835 PE=3 SV=1;>tr|Q9SNK3|Q9SNK3_ORYSJ EST C74302(E30840) corresponds to a region of the predicted gene OS=Oryza sativa subsp. japonica GN=Os03g0129300 PE=3 SV=1;>tr|I1P765|I1P765_ORYGL Uncharacterized protein OS=Oryza glaberrima PE=3 SV=1;>tr|J3LJK2|J3LJK2_ORYBR Uncharacterized protein OS=Oryza brachya…	3	81.594	11037	82931	17511	29993	17042	12167	23164	24713	17721	181060	19168	20843
AVAMFQSLAAK	11	1135.61	>tr|A2Z2Q9|A2Z2Q9_ORYSI Putative uncharacterized protein OS=Oryza sativa subsp. indica GN=OsI_31904 PE=4 SV=1;>tr|I1QQ49|I1QQ49_ORYGL Uncharacterized protein OS=Oryza glaberrima PE=4 SV=1;>tr|A3C0A7|A3C0A7_ORYSJ Putative uncharacterized protein OS=Oryza sativa subsp. japonica GN=OsJ_29889 PE=4 SV=1;>tr|Q0IMT5|Q0IMT5_ORYSJ Os12g0543600 protein OS=Oryza sativa subsp. japonica GN=Os12g0543600 PE=4 S…	3	75.509	3074.4	16292	4173.7	6509.9	3902	2403.1	0	0	0	0	0	0
AVAMSATDGLMR	12	1221.58	>sp|P0C2Z7|ATPB_ORYSA ATP synthase subunit beta, chloroplastic OS=Oryza sativa GN=atpB PE=3 SV=1;>sp|P0C2Z8|ATPB_ORYSI ATP synthase subunit beta, chloroplastic OS=Oryza sativa subsp. indica GN=atpB PE=3 SV=1;>sp|P12085|ATPB_ORYSJ ATP synthase subunit beta, chloroplastic OS=Oryza sativa subsp. japonica GN=atpB PE=1 SV=2;>sp|Q6ENG7|ATPB_ORYNI ATP synthase subunit beta, chloroplastic OS=Oryza nivara…	2	47.991	51643	274420	75153	133010	81850	59646	0	0	0	0	0	0
AVANQPVSVAIEAGGR	16	1537.82	>tr|B9FCV2|B9FCV2_ORYSJ Putative uncharacterized protein OS=Oryza sativa subsp. japonica GN=OsJ_16426 PE=3 SV=1;>sp|P25776|ORYA_ORYSJ Oryzain alpha chain OS=Oryza sativa subsp. japonica GN=Os04g0650000 PE=1 SV=2;>tr|B8AVK3|B8AVK3_ORYSI Putative uncharacterized protein OS=Oryza sativa subsp. indica GN=OsI_17694 PE=3 SV=1;>tr|I1PQB7|I1PQB7_ORYGL Uncharacterized protein OS=Oryza glaberrima PE=3 SV=1…	2	123.02	30011	149600	45321	82956	49184	35924	0	0	0	0	0	0
AVANSTSATFLR	12	1236.65	>tr|B8AM18|B8AM18_ORYSI Putative uncharacterized protein OS=Oryza sativa subsp. indica GN=OsI_11173 PE=3 SV=1;>tr|B9F7V2|B9F7V2_ORYSJ Putative uncharacterized protein OS=Oryza sativa subsp. japonica GN=OsJ_10505 PE=3 SV=1;>tr|I1PAF8|I1PAF8_ORYGL Uncharacterized protein OS=Oryza glaberrima PE=3 SV=1;>tr|J3LMX2|J3LMX2_ORYBR Uncharacterized protein OS=Oryza brachyantha GN=OB03G23980 PE=3 SV=1;>tr|Q8…	2	73.891	0	0	0	0	0	0	0	0	0	0	0	0
AVASISAGNDELIGSMIADAIDK	23	2260.13	>tr|A2ZJH7|A2ZJH7_ORYSI Putative uncharacterized protein OS=Oryza sativa subsp. indica GN=OsI_37967 PE=3 SV=1;>tr|I1R5I7|I1R5I7_ORYGL Uncharacterized protein OS=Oryza glaberrima PE=3 SV=1;>tr|Q2QU06|Q2QU06_ORYSJ 60 kDa chaperonin alpha subunit OS=Oryza sativa subsp. japonica GN=LOC_Os12g17910 PE=2 SV=1;>tr|J3LVX3|J3LVX3_ORYBR Uncharacterized protein OS=Oryza brachyantha GN=OB04G12980 PE=3 SV=1	3	111.66	6426	39388	10647	15787	9864.9	7271.8	3282.1	2729.4	1805.7	23578	3291.8	5308.2
AVCMISNSTSVVEVFSR	17	1884.91	>sp|Q53M52|TBA2_ORYSJ Tubulin alpha-2 chain OS=Oryza sativa subsp. japonica GN=TUBA PE=2 SV=1;>tr|A2ZD27|A2ZD27_ORYSI Putative uncharacterized protein OS=Oryza sativa subsp. indica GN=OsI_35689 PE=3 SV=1;>tr|I1QYZ0|I1QYZ0_ORYGL Uncharacterized protein OS=Oryza glaberrima PE=3 SV=1;>tr|Q0ITK1|Q0ITK1_ORYSJ Alpha-tubulin OS=Oryza sativa subsp. japonica GN=Os11g0247300 PE=2 SV=1;>tr|Q0PVB1|Q0PVB1_ORY…	2	91.657	10525	53651	14191	25996	15241	12747	8483.7	8347.5	5514.1	37409	5201.5	11946
AVCVEAGMLALR	12	1288.66	>sp|P46465|PRS6A_ORYSJ 26S protease regulatory subunit 6A homolog OS=Oryza sativa subsp. japonica GN=TBP1 PE=2 SV=2;>tr|I1P5A0|I1P5A0_ORYGL Uncharacterized protein OS=Oryza glaberrima PE=3 SV=1;>tr|I1PZY0|I1PZY0_ORYGL Uncharacterized protein OS=Oryza glaberrima PE=3 SV=1;>tr|J3MBQ3|J3MBQ3_ORYBR Uncharacterized protein OS=Oryza brachyantha GN=OB06G14470 PE=3 SV=1;>tr|Q0DWP6|Q0DWP6_ORYSJ Os02g08037…	2,3	64.918	0	0	0	0	0	0	36403	40877	23560	165430	27930	49425
AVDAELIK	8	857.486	>tr|A2X6N1|A2X6N1_ORYSI 60S ribosomal protein L6 OS=Oryza sativa subsp. indica GN=OsI_07870 PE=3 SV=1;>tr|Q6YY64|Q6YY64_ORYSJ 60S ribosomal protein L6 OS=Oryza sativa subsp. japonica GN=OSJNBa0006O15.44 PE=2 SV=1	2,3	101.64	116750	934180	211520	357590	186590	145780	104610	85057	64111	660380	82568	217340
AVDAFCNEIR	10	1193.55	>tr|B9GBB4|B9GBB4_ORYSJ Putative uncharacterized protein OS=Oryza sativa subsp. japonica GN=OsJ_34339 PE=3 SV=1	2	79.148	381250	555650	615080	655330	357420	719240	317710	215620	176210	370410	329970	516460
AVDDGVNTYK	10	1080.51	>tr|B8ALS4|B8ALS4_ORYSI Putative uncharacterized protein OS=Oryza sativa subsp. indica GN=OsI_13967 PE=3 SV=1;>tr|C6F1N7|C6F1N7_ORYSJ TCP-1/cpn60 chaperonin OS=Oryza sativa subsp. japonica PE=2 SV=1;>tr|Q75HJ3|Q75HJ3_ORYSJ Os03g0804800 protein OS=Oryza sativa subsp. japonica GN=OSJNBb0015I02.11 PE=3 SV=1;>tr|I1PGG8|I1PGG8_ORYGL Uncharacterized protein OS=Oryza glaberrima PE=3 SV=1;>tr|J3LTW2|J3LT…	2	105.46	0	0	0	0	0	0	16241	20786	14558	143700	14702	27714
AVDDIIQIPTVLR	13	1451.83	>tr|B8BLZ1|B8BLZ1_ORYSI Putative uncharacterized protein OS=Oryza sativa subsp. indica GN=OsI_37410 PE=3 SV=1;>tr|Q2QXY9|Q2QXY9_ORYSJ 2-isopropylmalate synthase B, putative, expressed OS=Oryza sativa subsp. japonica GN=LOC_Os12g04440 PE=3 SV=2;>tr|Q2RAP8|Q2RAP8_ORYSJ 2-isopropylmalate synthase B, putative, expressed OS=Oryza sativa subsp. japonica GN=LOC_Os11g04670 PE=3 SV=1;>tr|B8BJ19|B8BJ19_ORY…	2,3	124.3	33506	113260	52900	84350	43517	51070	17940	17666	12001	60619	13522	22815
AVDGIFHVLR	10	1125.63	>tr|B8BBN7|B8BBN7_ORYSI Putative uncharacterized protein OS=Oryza sativa subsp. indica GN=OsI_28170 PE=4 SV=1;>tr|I1QGF2|I1QGF2_ORYGL Uncharacterized protein OS=Oryza glaberrima PE=4 SV=1;>tr|Q6Z1J6|Q6Z1J6_ORYSJ Os08g0199300 protein OS=Oryza sativa subsp. japonica GN=OSJNBb0094P23.28 PE=2 SV=1;>tr|J3MR41|J3MR41_ORYBR Uncharacterized protein OS=Oryza brachyantha GN=OB08G15700 PE=4 SV=1	3	123.75	15745	56766	29787	37215	21440	21469	7040.7	6097.6	4140.2	23435	4251.7	8316
AVDNVNSVIAPALIGK	16	1579.89	>tr|I1QSV0|I1QSV0_ORYGL Uncharacterized protein OS=Oryza glaberrima PE=3 SV=1;>sp|Q42971|ENO_ORYSJ Enolase OS=Oryza sativa subsp. japonica GN=ENO1 PE=1 SV=2;>tr|A1YQJ3|A1YQJ3_ORYSJ Enolase OS=Oryza sativa subsp. japonica GN=eno PE=2 SV=1;>tr|B8BFV2|B8BFV2_ORYSI Putative uncharacterized protein OS=Oryza sativa subsp. indica GN=OsI_32842 PE=3 SV=1;>tr|B9G7P0|B9G7P0_ORYSJ Enolase OS=Oryza sativa sub…	2,3,4	168.32	28541	220640	45245	83947	45136	31896	69801	77130	39968	577460	55215	104600
AVDSLVPIGR	10	1025.59	>sp|P0C520|ATPAM_ORYSA ATP synthase subunit alpha, mitochondrial OS=Oryza sativa GN=ATPA PE=2 SV=1;>sp|P0C521|ATPAM_ORYSI ATP synthase subunit alpha, mitochondrial OS=Oryza sativa subsp. indica GN=ATPA PE=2 SV=1;>sp|P0C522|ATPAM_ORYSJ ATP synthase subunit alpha, mitochondrial OS=Oryza sativa subsp. japonica GN=ATPA PE=1 SV=1;>tr|D3DEZ4|D3DEZ4_ORYRU ATP synthase subunit alpha OS=Oryza rufipogon GN…	2,3	166.19	167130	682270	218560	433820	253250	193490	287600	308540	209730	996350	210480	348640
AVDVEPANDLYR	12	1360.66	>sp|Q5JJI4|TOM20_ORYSJ Probable mitochondrial import receptor subunit TOM20 OS=Oryza sativa subsp. japonica GN=TOM20 PE=2 SV=1;>tr|B9EVX6|B9EVX6_ORYSJ Putative uncharacterized protein OS=Oryza sativa subsp. japonica GN=OsJ_04580 PE=4 SV=1;>tr|I1NUS2|I1NUS2_ORYGL Uncharacterized protein OS=Oryza glaberrima PE=4 SV=1;>sp|A2WYG9|TOM20_ORYSI Probable mitochondrial import receptor subunit TOM20 OS=Ory…	2	123.26	27034	118720	38234	70074	45805	36059	53685	57327	31685	189800	33822	75145
AVDVTAPGGGALSGGSR	17	1470.74	>tr|A2YQW2|A2YQW2_ORYSI Putative uncharacterized protein OS=Oryza sativa subsp. indica GN=OsI_27689 PE=4 SV=1	2,3	207.92	214610	1112200	294560	457220	326930	234750	177800	178360	107590	1110800	132890	230850
AVDVTGPDGSFVK	13	1290.65	>tr|Q6YUR8|Q6YUR8_ORYSJ Cold shock domain protein 1 OS=Oryza sativa subsp. japonica GN=OSJNBb0088N06.21 PE=2 SV=1;>tr|I1NWP1|I1NWP1_ORYGL Uncharacterized protein OS=Oryza glaberrima PE=4 SV=1;>tr|B8AGK8|B8AGK8_ORYSI Putative uncharacterized protein OS=Oryza sativa subsp. indica GN=OsI_05633 PE=4 SV=1	2,3	180.54	53934	388860	76431	127590	79342	55582	99334	105220	65708	769130	74474	142270
AVEDTYFR	8	999.466	>tr|B9FFX9|B9FFX9_ORYSJ Putative uncharacterized protein OS=Oryza sativa subsp. japonica GN=OsJ_15338 PE=4 SV=1;>sp|Q84PB3|IF4G1_ORYSJ Eukaryotic translation initiation factor isoform 4G-1 OS=Oryza sativa subsp. japonica GN=Os04g0499300 PE=2 SV=2;>tr|Q1MSJ0|Q1MSJ0_ORYGL Putative eukaryotic translation initiation factor 4 gamma OS=Oryza glaberrima GN=eif(iso)4g PE=2 SV=1;>tr|Q1MSJ1|Q1MSJ1_ORYGL Pu…	2	64.485	89075	480560	110540	206910	125510	82831	148960	155870	100580	949370	104910	188340
AVENSPFLEK	10	1132.58	>sp|A2YWQ1|HSP81_ORYSI Heat shock protein 81-1 OS=Oryza sativa subsp. indica GN=HSP81-1 PE=2 SV=1;>sp|Q0J4P2|HSP81_ORYSJ Heat shock protein 81-1 OS=Oryza sativa subsp. japonica GN=HSP81-1 PE=2 SV=2;>tr|E0X6U7|E0X6U7_ORYSJ 82kDa heat shock protein OS=Oryza sativa subsp. japonica PE=2 SV=1;>tr|I1QJW3|I1QJW3_ORYGL Uncharacterized protein OS=Oryza glaberrima PE=3 SV=1;>tr|Q5QLP0|Q5QLP0_ORYSJ Putative…	2,3	144.1	273950	947550	165410	319410	187370	107580	522000	206120	107570	1384200	128120	244330
AVFEPFVELVK	11	1276.71	>tr|I1P7D0|I1P7D0_ORYGL Uncharacterized protein OS=Oryza glaberrima PE=4 SV=1;>tr|I1R8H4|I1R8H4_ORYGL Uncharacterized protein (Fragment) OS=Oryza glaberrima PE=4 SV=1;>tr|Q10S26|Q10S26_ORYSJ Expressed protein OS=Oryza sativa subsp. japonica GN=Os03g0137600 PE=2 SV=1;>tr|B8AMU6|B8AMU6_ORYSI Putative uncharacterized protein OS=Oryza sativa subsp. indica GN=OsI_09926 PE=4 SV=1;>tr|B9FAZ2|B9FAZ2_ORYS…	3	72.2	0	0	0	0	0	0	0	0	0	0	0	0
AVFGEIYPDPVR	12	1361.7	>tr|I1QSZ9|I1QSZ9_ORYGL Uncharacterized protein OS=Oryza glaberrima PE=3 SV=1;>tr|Q10A14|Q10A14_ORYSJ Alanyl-tRNA synthetase, mitochondrial, putative, expressed OS=Oryza sativa subsp. japonica GN=Os10g0182000 PE=2 SV=1;>tr|B8BFZ6|B8BFZ6_ORYSI Putative uncharacterized protein OS=Oryza sativa subsp. indica GN=OsI_32912 PE=3 SV=1;>tr|B9G7S6|B9G7S6_ORYSJ Putative uncharacterized protein OS=Oryza sati…	2,3	107.09	13514	61182	17585	31442	17681	15658	0	0	0	0	0	0
AVFPSIVGR	9	944.544	>tr|B9FK20|B9FK20_ORYSJ Putative uncharacterized protein OS=Oryza sativa subsp. japonica GN=OsJ_16821 PE=3 SV=1;>tr|I1PRQ3|I1PRQ3_ORYGL Uncharacterized protein OS=Oryza glaberrima PE=3 SV=1;>tr|Q65XH8|Q65XH8_ORYSJ Os05g0106600 protein OS=Oryza sativa subsp. japonica GN=OSJNBb0035J08.15 PE=2 SV=1;>sp|A3C6D7|ACT2_ORYSJ Actin-2 OS=Oryza sativa subsp. japonica GN=ACT2 PE=2 SV=1;>sp|P0C539|ACT2_ORYSI …	2,3	136.21	221680	821350	321450	444640	355450	286490	427870	483320	230210	1383400	316160	599420
AVFVDLEPTVIDEVR	15	1700.9	>sp|Q53M52|TBA2_ORYSJ Tubulin alpha-2 chain OS=Oryza sativa subsp. japonica GN=TUBA PE=2 SV=1;>tr|A2ZD27|A2ZD27_ORYSI Putative uncharacterized protein OS=Oryza sativa subsp. indica GN=OsI_35689 PE=3 SV=1;>tr|I1QYZ0|I1QYZ0_ORYGL Uncharacterized protein OS=Oryza glaberrima PE=3 SV=1;>tr|Q0ITK1|Q0ITK1_ORYSJ Alpha-tubulin OS=Oryza sativa subsp. japonica GN=Os11g0247300 PE=2 SV=1;>tr|Q0PVB1|Q0PVB1_ORY…	2,3	253.84	215080	870350	261130	457980	352370	229830	205930	253490	124630	767300	141780	225110
AVGEECAAAVASQGFVTDAR	20	2007.93	>tr|B9FDM0|B9FDM0_ORYSJ Putative uncharacterized protein OS=Oryza sativa subsp. japonica GN=OsJ_13773 PE=4 SV=1	3	138.46	51297	386560	82738	161580	78855	67149	84807	88236	51879	943810	64169	147760
AVGICGSDVHYLR	13	1445.71	>tr|Q6ZBH2|Q6ZBH2_ORYSJ Os08g0545200 protein OS=Oryza sativa subsp. japonica GN=P0623F08.37 PE=2 SV=1;>tr|B8B9C4|B8B9C4_ORYSI Putative uncharacterized protein OS=Oryza sativa subsp. indica GN=OsI_30128 PE=3 SV=1;>tr|A6N1S7|A6N1S7_ORYSI Sorbitol dehydrogenase (Fragment) OS=Oryza sativa subsp. indica PE=2 SV=1;>tr|B8B9C5|B8B9C5_ORYSI Putative uncharacterized protein OS=Oryza sativa subsp. indica GN…	3	145.31	0	0	0	0	0	0	0	0	0	0	0	0
AVGIWGCK	8	889.448	>tr|A2ZWJ4|A2ZWJ4_ORYSJ Putative uncharacterized protein OS=Oryza sativa subsp. japonica GN=OsJ_03011 PE=4 SV=1;>sp|Q5QM99|RL37A_ORYSJ 60S ribosomal protein L37a OS=Oryza sativa subsp. japonica GN=Os01g0679700 PE=1 SV=1;>tr|A2Y7B6|A2Y7B6_ORYSI Putative uncharacterized protein OS=Oryza sativa subsp. indica GN=OsI_03269 PE=4 SV=1;>tr|B7E3N1|B7E3N1_ORYSJ cDNA clone:001-027-A05, full insert sequence …	2,3	117.17	30561	218240	46561	94339	54244	35348	60491	67176	39682	448130	44892	90031
AVGVNLPGGGAASSAAAAAPAAK	23	1878	>sp|P29545|EF1B_ORYSJ Elongation factor 1-beta OS=Oryza sativa subsp. japonica GN=Os07g0662500 PE=1 SV=3;>tr|A2YPM1|A2YPM1_ORYSI Elongation factor beta-1 OS=Oryza sativa subsp. indica GN=OsI_27215 PE=2 SV=1;>tr|I1QCX5|I1QCX5_ORYGL Uncharacterized protein OS=Oryza glaberrima PE=3 SV=1;>tr|Q0D3W6|Q0D3W6_ORYSJ Os07g0662500 protein OS=Oryza sativa subsp. japonica GN=Os07g0662500 PE=2 SV=1;>tr|A3BN41|…	3,4	134.29	49666	304780	83845	138980	70579	57667	0	0	0	0	0	0
AVIDEVLIPLNLDEIGNR	18	1992.09	>tr|A2XUS0|A2XUS0_ORYSI Putative uncharacterized protein OS=Oryza sativa subsp. indica GN=OsI_16357 PE=4 SV=1;>tr|I1PMC9|I1PMC9_ORYGL Uncharacterized protein OS=Oryza glaberrima PE=4 SV=1;>tr|Q01JV4|Q01JV4_ORYSA H0525D09.11 protein OS=Oryza sativa GN=H0525D09.11 PE=4 SV=1;>tr|Q7XUP3|Q7XUP3_ORYSJ OSJNBb0011N17.20 protein OS=Oryza sativa subsp. japonica GN=OSJNBb0011N17.20 PE=4 SV=2;>tr|Q0JCA4|Q0JC…	3	94.01	0	0	0	0	0	0	10067	9881.7	6348.3	48901	7478.4	15435
AVIELENYGLPFSR	14	1606.84	>tr|B9FVD6|B9FVD6_ORYSJ Putative uncharacterized protein OS=Oryza sativa subsp. japonica GN=OsJ_23002 PE=4 SV=1;>tr|J3MIF5|J3MIF5_ORYBR Uncharacterized protein OS=Oryza brachyantha GN=OB07G11870 PE=4 SV=1;>sp|Q6ZDY8|DHSA_ORYSJ Succinate dehydrogenase [ubiquinone] flavoprotein subunit, mitochondrial OS=Oryza sativa subsp. japonica GN=SDH1 PE=2 SV=1;>tr|B8B729|B8B729_ORYSI Putative uncharacterized …	2	58.079	0	0	0	0	0	0	0	0	0	0	0	0
AVIIHVPYR	9	1066.63	>tr|B8AX04|B8AX04_ORYSI Putative uncharacterized protein OS=Oryza sativa subsp. indica GN=OsI_19547 PE=4 SV=1;>tr|I1PUM9|I1PUM9_ORYGL Uncharacterized protein OS=Oryza glaberrima PE=4 SV=1	3	84.498	54468	223410	76939	132950	78811	65554	18823	20269	13139	125960	14657	27097
AVILLQGR	8	868.549	>tr|A2X3I0|A2X3I0_ORYSI 60S ribosomal protein L27 OS=Oryza sativa subsp. indica GN=OsI_06769 PE=3 SV=1;>tr|I1NZG3|I1NZG3_ORYGL 60S ribosomal protein L27 OS=Oryza glaberrima PE=3 SV=1;>tr|Q6K4T1|Q6K4T1_ORYSJ 60S ribosomal protein L27 OS=Oryza sativa subsp. japonica GN=OSJNBa0018M09.22 PE=2 SV=1;>tr|A2ZAB3|A2ZAB3_ORYSI 60S ribosomal protein L27 OS=Oryza sativa subsp. indica GN=OsI_34676 PE=2 SV=1;>…	2,3	158.08	224670	806590	283000	546920	348230	255100	159440	185490	108090	567090	112900	202630
AVILWTLDPAER	12	1382.76	>tr|A2YAT3|A2YAT3_ORYSI Annexin OS=Oryza sativa subsp. indica GN=OsI_22198 PE=3 SV=1;>tr|C7EN89|C7EN89_ORYSI Annexin OS=Oryza sativa subsp. indica PE=2 SV=1;>tr|I1Q0R9|I1Q0R9_ORYGL Annexin OS=Oryza glaberrima PE=3 SV=1;>tr|Q67VZ1|Q67VZ1_ORYSJ Annexin OS=Oryza sativa subsp. japonica GN=P0516A04.15 PE=2 SV=1;>tr|J3MCJ1|J3MCJ1_ORYBR Annexin OS=Oryza brachyantha GN=OB06G17350 PE=3 SV=1;>tr|B9FS90|B9F…	2,3	63.727	28812	95569	42178	74916	36898	38122	0	0	0	0	0	0
AVIQWTLDPAER	12	1397.73	>tr|A2X9Q4|A2X9Q4_ORYSI Annexin OS=Oryza sativa subsp. indica GN=Ann2 PE=2 SV=1;>tr|I1P4D4|I1P4D4_ORYGL Annexin OS=Oryza glaberrima PE=3 SV=1;>tr|Q6Z6A7|Q6Z6A7_ORYSJ Annexin OS=Oryza sativa subsp. japonica GN=P0627E03.4 PE=3 SV=1	2	79.466	0	0	0	0	0	0	43159	44160	34412	153940	27068	57375
AVITVPAYFNDAQR	14	1563.8	>tr|I1P4R6|I1P4R6_ORYGL Uncharacterized protein OS=Oryza glaberrima PE=3 SV=1;>tr|Q6Z7L1|Q6Z7L1_ORYSJ Os02g0774300 protein OS=Oryza sativa subsp. japonica GN=OJ1448_G06.10 PE=3 SV=1;>tr|A2XA53|A2XA53_ORYSI Putative uncharacterized protein OS=Oryza sativa subsp. indica GN=OsI_09127 PE=3 SV=1;>tr|J3LHK2|J3LHK2_ORYBR Uncharacterized protein OS=Oryza brachyantha GN=OB02G41190 PE=3 SV=1;>tr|A2XBQ0|A2X…	2,3	86.944	50282	229020	103320	121890	64573	56049	32950	30624	22504	176890	24511	54493
AVITVPAYFNDSQR	14	1579.8	>tr|B9FK56|B9FK56_ORYSJ Putative uncharacterized protein OS=Oryza sativa subsp. japonica GN=OsJ_17967 PE=3 SV=1;>tr|I1PU83|I1PU83_ORYGL Uncharacterized protein OS=Oryza glaberrima PE=3 SV=1;>tr|J3M5R0|J3M5R0_ORYBR Uncharacterized protein OS=Oryza brachyantha GN=OB05G19340 PE=3 SV=1;>tr|A2Y2Y4|A2Y2Y4_ORYSI Putative uncharacterized protein OS=Oryza sativa subsp. indica GN=OsI_19374 PE=3 SV=1	2	85.837	0	0	0	0	0	0	0	0	0	0	0	0
AVLAANALDFASPGAANR	18	1727.9	>tr|B8B3X7|B8B3X7_ORYSI Putative uncharacterized protein OS=Oryza sativa subsp. indica GN=OsI_22104 PE=4 SV=1;>tr|I1Q0H8|I1Q0H8_ORYGL Uncharacterized protein OS=Oryza glaberrima PE=4 SV=1;>tr|Q4VVD8|Q4VVD8_ORYSJ LysM-domain GPI-anchored protein OS=Oryza sativa subsp. japonica PE=2 SV=1;>tr|Q69T51|Q69T51_ORYSJ Putative Erwinia induced protein 1 OS=Oryza sativa subsp. japonica GN=P0664C05.26 PE=4 S…	2	69.737	0	0	0	0	0	0	0	0	0	0	0	0
AVLAVADLER	10	1055.6	>tr|A2YE41|A2YE41_ORYSI Putative uncharacterized protein OS=Oryza sativa subsp. indica GN=OsI_23386 PE=3 SV=1;>tr|A3BCS7|A3BCS7_ORYSJ Putative uncharacterized protein OS=Oryza sativa subsp. japonica GN=OsJ_21705 PE=3 SV=1;>tr|Q5Z907|Q5Z907_ORYSJ Os06g0562600 protein OS=Oryza sativa subsp. japonica GN=P0656E03.11 PE=2 SV=1;>tr|J3MF22|J3MF22_ORYBR Uncharacterized protein OS=Oryza brachyantha GN=OB0…	2,3	90.149	92799	432020	118940	237140	151400	108280	86167	92559	56963	331160	57745	110300
AVLDAATIAGLCPLR	15	1539.84	>tr|I1NKU8|I1NKU8_ORYGL Uncharacterized protein OS=Oryza glaberrima PE=3 SV=1;>tr|Q9AQZ5|Q9AQZ5_ORYSJ 70 kDa heat shock protein OS=Oryza sativa subsp. japonica GN=OJ1174_D05.17 PE=2 SV=1;>tr|A2WLE4|A2WLE4_ORYSI Putative uncharacterized protein OS=Oryza sativa subsp. indica GN=OsI_00654 PE=3 SV=1	2,3	128.54	30652	168010	45351	79120	50238	33787	24860	28900	18387	123030	19978	33831
AVLEHNVK	8	908.508	>tr|B9EY77|B9EY77_ORYSJ Glucose-1-phosphate adenylyltransferase OS=Oryza sativa subsp. japonica GN=OsJ_02724 PE=3 SV=1;>tr|B8XEC3|B8XEC3_ORYSA Glucose-1-phosphate adenylyltransferase OS=Oryza sativa GN=AGPase PE=3 SV=1;>tr|B8XEC4|B8XEC4_ORYSA Glucose-1-phosphate adenylyltransferase OS=Oryza sativa GN=AGPase PE=3 SV=1;>tr|B8XEC5|B8XEC5_ORYSI Glucose-1-phosphate adenylyltransferase OS=Oryza sativa …	2,3	107.57	93743	600190	163940	313960	147440	123930	37551	38295	28505	241900	33433	76900
AVLFVPK	7	772.485	>sp|A2YWQ1|HSP81_ORYSI Heat shock protein 81-1 OS=Oryza sativa subsp. indica GN=HSP81-1 PE=2 SV=1;>sp|Q0J4P2|HSP81_ORYSJ Heat shock protein 81-1 OS=Oryza sativa subsp. japonica GN=HSP81-1 PE=2 SV=2;>tr|E0X6U7|E0X6U7_ORYSJ 82kDa heat shock protein OS=Oryza sativa subsp. japonica PE=2 SV=1;>tr|I1QJW3|I1QJW3_ORYGL Uncharacterized protein OS=Oryza glaberrima PE=3 SV=1;>tr|Q5QLP0|Q5QLP0_ORYSJ Putative…	2,3	64.866	16942	123160	27009	43901	26823	18322	14442	19435	11227	118720	12474	23993
AVLMDLEPGTMDSVR	15	1632.79	>tr|J3LTD7|J3LTD7_ORYBR Uncharacterized protein OS=Oryza brachyantha GN=OB03G43130 PE=3 SV=1;>tr|I1PG26|I1PG26_ORYGL Uncharacterized protein OS=Oryza glaberrima PE=3 SV=1;>sp|P37832|TBB7_ORYSJ Tubulin beta-7 chain OS=Oryza sativa subsp. japonica GN=TUBB7 PE=2 SV=2;>tr|A2XMI9|A2XMI9_ORYSI Putative uncharacterized protein OS=Oryza sativa subsp. indica GN=OsI_13743 PE=3 SV=1;>tr|A3ANA0|A3ANA0_ORYSJ …	2,3	200.19	432510	2343100	601600	1048900	677300	491990	542290	622260	360230	2777400	390760	734350
AVLQDIAIVTGAEFLAK	17	1757.99	>tr|A2ZJH7|A2ZJH7_ORYSI Putative uncharacterized protein OS=Oryza sativa subsp. indica GN=OsI_37967 PE=3 SV=1;>tr|I1R5I7|I1R5I7_ORYGL Uncharacterized protein OS=Oryza glaberrima PE=3 SV=1;>tr|Q2QU06|Q2QU06_ORYSJ 60 kDa chaperonin alpha subunit OS=Oryza sativa subsp. japonica GN=LOC_Os12g17910 PE=2 SV=1;>tr|J3LVX3|J3LVX3_ORYBR Uncharacterized protein OS=Oryza brachyantha GN=OB04G12980 PE=3 SV=1	3	109.35	3273.6	31215	6268.5	10335	5962.3	3898	1934.7	1864.5	1112	10432	1442.5	2568.5
AVPLLTK	7	740.48	>tr|B8BDC7|B8BDC7_ORYSI Putative uncharacterized protein OS=Oryza sativa subsp. indica GN=OsI_31924 PE=4 SV=1;>tr|B9G4E8|B9G4E8_ORYSJ Putative uncharacterized protein OS=Oryza sativa subsp. japonica GN=OsJ_29906 PE=4 SV=1;>tr|Q0J4B8|Q0J4B8_ORYSJ Os08g0524600 protein (Fragment) OS=Oryza sativa subsp. japonica GN=Os08g0524600 PE=4 SV=1;>tr|A2Z2T1|A2Z2T1_ORYSI Putative uncharacterized protein OS=Ory…	2,3	122.79	24282	241250	43937	92602	45170	26859	88700	101680	59637	697150	71380	127770
AVSAEDNFER	10	1136.51	>sp|Q9MAX6|COPE1_ORYSJ Coatomer subunit epsilon-1 OS=Oryza sativa subsp. japonica GN=COPE1 PE=2 SV=1;>tr|B7E599|B7E599_ORYSJ cDNA clone:001-030-H03, full insert sequence OS=Oryza sativa subsp. japonica PE=2 SV=1;>tr|B8AU46|B8AU46_ORYSI Putative uncharacterized protein OS=Oryza sativa subsp. indica GN=OsI_17362 PE=4 SV=1;>tr|I1PPU0|I1PPU0_ORYGL Uncharacterized protein OS=Oryza glaberrima PE=4 SV=1	2	55.806	96513	533760	136480	281270	163910	134250	0	0	0	0	0	0
AVSSCGIALPTCH	13	1371.63	>tr|I1P6S2|I1P6S2_ORYGL Uncharacterized protein OS=Oryza glaberrima PE=4 SV=1;>sp|A2XBN5|NLTPX_ORYSI Non-specific lipid-transfer protein 2 OS=Oryza sativa subsp. indica GN=LTP-2 PE=2 SV=2;>sp|Q10ST8|NLTPX_ORYSJ Non-specific lipid-transfer protein 2 OS=Oryza sativa subsp. japonica GN=LTP-2 PE=1 SV=1;>tr|B7E7J9|B7E7J9_ORYSJ cDNA clone:001-104-B07, full insert sequence OS=Oryza sativa subsp. japonic…	2	69.815	16943	62242	31454	42602	19047	22213	18901	16428	15037	58272	15050	36411
AVTFTDLHTADGLK	14	1487.76	>sp|P29545|EF1B_ORYSJ Elongation factor 1-beta OS=Oryza sativa subsp. japonica GN=Os07g0662500 PE=1 SV=3;>tr|A2YPM1|A2YPM1_ORYSI Elongation factor beta-1 OS=Oryza sativa subsp. indica GN=OsI_27215 PE=2 SV=1;>tr|I1QCX5|I1QCX5_ORYGL Uncharacterized protein OS=Oryza glaberrima PE=3 SV=1;>tr|Q0D3W6|Q0D3W6_ORYSJ Os07g0662500 protein OS=Oryza sativa subsp. japonica GN=Os07g0662500 PE=2 SV=1;>tr|A3BN41|…	3	125.84	73776	428080	109980	188530	99897	79472	61410	63288	41826	432390	43441	105530
AVTLIPGDGIGPLVTGAVR	19	1805.04	>tr|I1P1T4|I1P1T4_ORYGL Uncharacterized protein OS=Oryza glaberrima PE=3 SV=1;>tr|Q6ZI55|Q6ZI55_ORYSJ NAD-dependent isocitrate dehydrogenase c;2 OS=Oryza sativa subsp. japonica GN=OJ1126_D09.28 PE=2 SV=1;>tr|J3LEE6|J3LEE6_ORYBR Uncharacterized protein OS=Oryza brachyantha GN=OB02G30130 PE=3 SV=1;>tr|A3A8M2|A3A8M2_ORYSJ Putative uncharacterized protein OS=Oryza sativa subsp. japonica GN=OsJ_07363 …	3	64.83	12195	61997	16378	28023	16153	11748	7566.7	8632.8	5637	44993	6276	11077
AVVAQFNADQLLTER	15	1673.87	>tr|A2XUB9|A2XUB9_ORYSI Putative uncharacterized protein OS=Oryza sativa subsp. indica GN=OsI_16199 PE=4 SV=1;>tr|A3AUK5|A3AUK5_ORYSJ Putative uncharacterized protein OS=Oryza sativa subsp. japonica GN=OsJ_15076 PE=4 SV=1;>tr|I1PLZ1|I1PLZ1_ORYGL Uncharacterized protein OS=Oryza glaberrima PE=4 SV=1;>tr|Q25A95|Q25A95_ORYSA B0812A04.3 protein OS=Oryza sativa GN=B0812A04.3 PE=4 SV=1;>tr|Q0JCL7|Q0JCL…	3	77.372	12982	94492	18718	34065	18996	14135	0	0	0	0	0	0
AVVAQYNASQLITQR	15	1660.89	>tr|A2YK26|A2YK26_ORYSI Putative uncharacterized protein OS=Oryza sativa subsp. indica GN=OsI_25575 PE=4 SV=1;>tr|G8JB90|G8JB90_9ORYZ Mitochondrial+prohibitin+complex+protein+2 OS=Oryza australiensis GN=15 PE=4 SV=1;>tr|G8JBC6|G8JBC6_ORYGL Mitochondrial+prohibitin+complex+protein+2 OS=Oryza glaberrima GN=15 PE=4 SV=1;>tr|G8JBE5|G8JBE5_9ORYZ Mitochondrial+prohibitin+complex+protein+2 OS=Oryza glum…	3	143.46	21992	128610	32107	55995	31866	25594	21160	25684	16937	155250	16701	35693
AVVDEILPPVFLTR	14	1567.9	>tr|A2XUS0|A2XUS0_ORYSI Putative uncharacterized protein OS=Oryza sativa subsp. indica GN=OsI_16357 PE=4 SV=1;>tr|I1PMC9|I1PMC9_ORYGL Uncharacterized protein OS=Oryza glaberrima PE=4 SV=1;>tr|Q01JV4|Q01JV4_ORYSA H0525D09.11 protein OS=Oryza sativa GN=H0525D09.11 PE=4 SV=1;>tr|Q7XUP3|Q7XUP3_ORYSJ OSJNBb0011N17.20 protein OS=Oryza sativa subsp. japonica GN=OSJNBb0011N17.20 PE=4 SV=2;>tr|Q0JCA4|Q0JC…	2,3	106.13	20345	87527	31981	50269	25488	28044	8590.9	7908.4	5221.6	40494	6203.5	11667
AVVIHVPYR	9	1052.61	>tr|I1PAE9|I1PAE9_ORYGL Uncharacterized protein OS=Oryza glaberrima PE=4 SV=1;>tr|A2XFL8|A2XFL8_ORYSI Putative uncharacterized protein OS=Oryza sativa subsp. indica GN=OsI_11157 PE=4 SV=1;>tr|J3LCC1|J3LCC1_ORYBR Uncharacterized protein OS=Oryza brachyantha GN=OB02G22880 PE=4 SV=1;>tr|Q10MS5|Q10MS5_ORYSJ 40S ribosomal protein S7, putative, expressed OS=Oryza sativa subsp. japonica GN=Os03g0297100 …	2,3	143.61	44810	218510	64414	117730	68367	53463	5476.6	5013	3481.7	25915	4021.6	7445.6
AVVSQYGQQILDQLR	15	1716.92	>tr|B8A762|B8A762_ORYSI Putative uncharacterized protein OS=Oryza sativa subsp. indica GN=OsI_03158 PE=3 SV=1;>tr|I1NQE8|I1NQE8_ORYGL Uncharacterized protein OS=Oryza glaberrima PE=3 SV=1;>tr|Q0JKM8|Q0JKM8_ORYSJ Os01g0663400 protein OS=Oryza sativa subsp. japonica GN=Os01g0663400 PE=2 SV=1	2,3	225.85	27223	90113	48967	65728	32046	44153	9600.4	8915.6	6885.5	47897	7671	17012
AVVTVPAYFNDSQR	14	1565.78	>tr|B8BP25|B8BP25_ORYSI Putative uncharacterized protein OS=Oryza sativa subsp. indica GN=OsI_37938 PE=3 SV=1;>tr|B9GCK4|B9GCK4_ORYSJ Putative uncharacterized protein OS=Oryza sativa subsp. japonica GN=OsJ_35701 PE=3 SV=1;>tr|I1R581|I1R581_ORYGL Uncharacterized protein OS=Oryza glaberrima PE=3 SV=1;>tr|Q2QV45|Q2QV45_ORYSJ 70 kDa heat shock protein OS=Oryza sativa subsp. japonica GN=LOC_Os12g14070…	2,3	141.46	190950	607280	257490	434680	230060	219450	186760	170570	123820	604430	140800	266770
AVVVHADPDDLGK	13	1334.68	>sp|A2XGP6|SODC1_ORYSI Superoxide dismutase [Cu-Zn] 1 OS=Oryza sativa subsp. indica GN=SODCC1 PE=2 SV=2;>sp|Q0DRV6|SODC1_ORYSJ Superoxide dismutase [Cu-Zn] 1 OS=Oryza sativa subsp. japonica GN=SODCC1 PE=1 SV=1;>tr|I1PBB4|I1PBB4_ORYGL Superoxide dismutase [Cu-Zn] OS=Oryza glaberrima PE=3 SV=1;>tr|B8APH0|B8APH0_ORYSI Superoxide dismutase [Cu-Zn] OS=Oryza sativa subsp. indica GN=OsI_11574 PE=3 SV=1;…	3,4	122.45	83092	577760	136300	259480	131240	105650	191340	215600	152940	1519900	160080	330320
AVVVLGSSEIVK	12	1199.71	>sp|A2XGP6|SODC1_ORYSI Superoxide dismutase [Cu-Zn] 1 OS=Oryza sativa subsp. indica GN=SODCC1 PE=2 SV=2;>sp|Q0DRV6|SODC1_ORYSJ Superoxide dismutase [Cu-Zn] 1 OS=Oryza sativa subsp. japonica GN=SODCC1 PE=1 SV=1;>tr|I1PBB4|I1PBB4_ORYGL Superoxide dismutase [Cu-Zn] OS=Oryza glaberrima PE=3 SV=1;>tr|B8APH0|B8APH0_ORYSI Superoxide dismutase [Cu-Zn] OS=Oryza sativa subsp. indica GN=OsI_11574 PE=3 SV=1;…	2,3	129.82	25531	158780	37617	73041	35722	30170	93317	96091	58934	552380	67274	135220
AWDLAESDAVK	11	1203.58	>tr|A2XZQ4|A2XZQ4_ORYSI Putative uncharacterized protein OS=Oryza sativa subsp. indica GN=OsI_18214 PE=4 SV=1;>tr|A2XZP5|A2XZP5_ORYSI Putative uncharacterized protein OS=Oryza sativa subsp. indica GN=OsI_18204 PE=4 SV=1;>tr|B9FM56|B9FM56_ORYSJ Putative uncharacterized protein OS=Oryza sativa subsp. japonica GN=OsJ_16892 PE=4 SV=1;>tr|I1PRX2|I1PRX2_ORYGL Uncharacterized protein OS=Oryza glaberrima…	3	101.39	16262	157860	30205	51988	28462	19819	20909	24171	15475	206970	18096	32559
AWLALGTK	8	858.496	>tr|A2Y3I6|A2Y3I6_ORYSI Putative uncharacterized protein OS=Oryza sativa subsp. indica GN=OsI_19569 PE=4 SV=1;>tr|I1PUP3|I1PUP3_ORYGL Uncharacterized protein OS=Oryza glaberrima PE=4 SV=1;>tr|Q5W6H1|Q5W6H1_ORYSJ Os05g0350500 protein OS=Oryza sativa subsp. japonica GN=OSJNBa0077J17.8 PE=2 SV=1;>tr|J3M667|J3M667_ORYBR Uncharacterized protein OS=Oryza brachyantha GN=OB05G20910 PE=4 SV=1;>tr|O22523|O…	3	85.212	0	0	0	0	0	0	20634	22516	14242	176660	16390	34482
AWLEEESASAASR	13	1405.65	>tr|I1PF54|I1PF54_ORYGL Uncharacterized protein OS=Oryza glaberrima PE=4 SV=1;>tr|J3LSJ2|J3LSJ2_ORYBR Uncharacterized protein OS=Oryza brachyantha GN=OB03G40180 PE=4 SV=1;>tr|Q6AVH7|Q6AVH7_ORYSJ Expressed protein OS=Oryza sativa subsp. japonica GN=OSJNBa0079G12.7 PE=4 SV=1	2	53.136	0	0	0	0	0	0	0	0	0	0	0	0
AWMAAQDQPHENLIFPEEVLPR	22	2590.26	>tr|E9KIM8|E9KIM8_ORYSJ Photosystem II D2 protein OS=Oryza sativa subsp. japonica GN=psbD PE=3 SV=1;>tr|E9KIU6|E9KIU6_9ORYZ Photosystem II D2 protein OS=Oryza meridionalis GN=psbD PE=3 SV=1;>tr|E9KJ14|E9KJ14_9ORYZ Photosystem II D2 protein OS=Oryza australiensis GN=psbD PE=3 SV=1;>sp|P0C435|PSBD_ORYSA Photosystem II D2 protein OS=Oryza sativa GN=psbD PE=3 SV=1;>sp|P0C436|PSBD_ORYSI Photosystem II…	3	148.89	31901	184850	51755	92683	52798	37359	0	0	0	0	0	0
AWTAEENR	8	975.441	>tr|I1NUQ8|I1NUQ8_ORYGL Uncharacterized protein OS=Oryza glaberrima PE=4 SV=1;>sp|A2WYF4|STAD2_ORYSI Acyl-[acyl-carrier-protein] desaturase 2, chloroplastic OS=Oryza sativa subsp. indica GN=SSI2 PE=3 SV=1;>sp|Q8S059|STAD2_ORYSJ Acyl-[acyl-carrier-protein] desaturase 2, chloroplastic OS=Oryza sativa subsp. japonica GN=SSI2 PE=2 SV=1;>tr|J3L773|J3L773_ORYBR Uncharacterized protein OS=Oryza brachyan…	2	62.969	0	0	0	0	0	0	96888	102430	72894	432800	73326	143050
AYADTYGEELLR	12	1399.66	>tr|A2YAT3|A2YAT3_ORYSI Annexin OS=Oryza sativa subsp. indica GN=OsI_22198 PE=3 SV=1;>tr|C7EN89|C7EN89_ORYSI Annexin OS=Oryza sativa subsp. indica PE=2 SV=1;>tr|I1Q0R9|I1Q0R9_ORYGL Annexin OS=Oryza glaberrima PE=3 SV=1;>tr|Q67VZ1|Q67VZ1_ORYSJ Annexin OS=Oryza sativa subsp. japonica GN=P0516A04.15 PE=2 SV=1;>tr|J3MCJ1|J3MCJ1_ORYBR Annexin OS=Oryza brachyantha GN=OB06G17350 PE=3 SV=1	2	165.7	59291	256350	78848	146980	89366	64863	70443	77677	48527	325960	46164	93355
AYAEAYGEELLR	12	1383.67	>tr|A2X9Q4|A2X9Q4_ORYSI Annexin OS=Oryza sativa subsp. indica GN=Ann2 PE=2 SV=1;>tr|I1P4D4|I1P4D4_ORYGL Annexin OS=Oryza glaberrima PE=3 SV=1;>tr|Q6Z6A7|Q6Z6A7_ORYSJ Annexin OS=Oryza sativa subsp. japonica GN=P0627E03.4 PE=3 SV=1	2	77.644	55851	298170	77361	140600	89633	61193	0	0	0	0	0	0
AYDFVSQEIR	10	1226.59	>tr|E9KIM8|E9KIM8_ORYSJ Photosystem II D2 protein OS=Oryza sativa subsp. japonica GN=psbD PE=3 SV=1;>tr|E9KIU6|E9KIU6_9ORYZ Photosystem II D2 protein OS=Oryza meridionalis GN=psbD PE=3 SV=1;>tr|E9KJ14|E9KJ14_9ORYZ Photosystem II D2 protein OS=Oryza australiensis GN=psbD PE=3 SV=1;>sp|P0C435|PSBD_ORYSA Photosystem II D2 protein OS=Oryza sativa GN=psbD PE=3 SV=1;>sp|P0C436|PSBD_ORYSI Photosystem II…	2	141.1	5620.3	25684	7467.5	12622	7660.7	6145.5	64865	71901	44501	237780	37594	70791
AYEGVPPPYDR	11	1262.59	>tr|A2XM46|A2XM46_ORYSI Putative uncharacterized protein OS=Oryza sativa subsp. indica GN=OsI_13588 PE=3 SV=1;>tr|Q75J18|Q75J18_ORYSJ 60S ribosomal protein L13a-2, putative, expressed OS=Oryza sativa subsp. japonica GN=OSJNBb0081K01.9 PE=2 SV=1;>tr|J3LSY4|J3LSY4_ORYBR Uncharacterized protein OS=Oryza brachyantha GN=OB03G41600 PE=3 SV=1;>tr|I1PFM1|I1PFM1_ORYGL Uncharacterized protein OS=Oryza glab…	2	111.63	281070	1427500	391400	721510	415000	327460	218320	230850	166580	1012100	157640	294930
AYGDDEIIR	9	1050.5	>tr|A2YAT3|A2YAT3_ORYSI Annexin OS=Oryza sativa subsp. indica GN=OsI_22198 PE=3 SV=1;>tr|C7EN89|C7EN89_ORYSI Annexin OS=Oryza sativa subsp. indica PE=2 SV=1;>tr|I1Q0R9|I1Q0R9_ORYGL Annexin OS=Oryza glaberrima PE=3 SV=1;>tr|Q67VZ1|Q67VZ1_ORYSJ Annexin OS=Oryza sativa subsp. japonica GN=P0516A04.15 PE=2 SV=1;>tr|B9FS90|B9FS90_ORYSJ Annexin OS=Oryza sativa subsp. japonica GN=OsJ_20631 PE=3 SV=1	2	114.5	0	0	0	0	0	0	114370	133930	87129	549980	77996	156640
AYGELPDTLR	10	1133.57	>tr|A2YCL4|A2YCL4_ORYSI Putative uncharacterized protein OS=Oryza sativa subsp. indica GN=OsI_22855 PE=3 SV=1;>tr|I1Q272|I1Q272_ORYGL Uncharacterized protein OS=Oryza glaberrima PE=3 SV=1;>tr|J3MDV6|J3MDV6_ORYBR Uncharacterized protein OS=Oryza brachyantha GN=OB06G22000 PE=3 SV=1;>tr|Q7Y1V2|Q7Y1V2_ORYSJ Eukaryotic translation initiation factor 1A OS=Oryza sativa subsp. japonica GN=eif-1a-OF2 PE=2…	2	118.4	39216	209310	59731	97067	62105	48105	44713	49293	24666	205430	32209	60476
AYGNNIGGYK	10	1055.5	>tr|B7EVB8|B7EVB8_ORYSJ Glucose-1-phosphate adenylyltransferase OS=Oryza sativa subsp. japonica PE=2 SV=1;>tr|D4AIA3|D4AIA3_ORYSI Glucose-1-phosphate adenylyltransferase OS=Oryza sativa subsp. indica GN=OsAGPS2 PE=3 SV=1;>tr|B8XEF0|B8XEF0_ORYSI Glucose-1-phosphate adenylyltransferase (Fragment) OS=Oryza sativa subsp. indica GN=AGPase PE=3 SV=1;>tr|A7IZE5|A7IZE5_ORYSI Glucose-1-phosphate adenylylt…	2	96.342	53374	317160	94390	171720	77090	71920	0	0	0	0	0	0
AYHSPSGASAIDAATGR	17	1630.77	>tr|Q69WY2|Q69WY2_ORYSJ Putative uncharacterized protein P0417G12.14 OS=Oryza sativa subsp. japonica GN=P0417G12.14 PE=4 SV=1;>tr|I1Q3M9|I1Q3M9_ORYGL Uncharacterized protein OS=Oryza glaberrima PE=4 SV=1;>tr|B8B4L2|B8B4L2_ORYSI Putative uncharacterized protein OS=Oryza sativa subsp. indica GN=OsI_23691 PE=4 SV=1;>tr|A2YEZ8|A2YEZ8_ORYSI Putative uncharacterized protein OS=Oryza sativa subsp. indic…	2,3	203.53	123620	598620	181920	339360	193230	135180	7611.2	9301.3	7099.8	34085	5871.4	11589
AYLEFFCSK	9	1163.53	>sp|Q75HE6|MTHR_ORYSJ Probable methylenetetrahydrofolate reductase OS=Oryza sativa subsp. japonica GN=Os03g0815200 PE=2 SV=1;>tr|A2XNC0|A2XNC0_ORYSI Methylenetetrahydrofolate reductase OS=Oryza sativa subsp. indica GN=OsI_14054 PE=3 SV=1;>tr|Q10BJ7|Q10BJ7_ORYSJ Methylenetetrahydrofolate reductase OS=Oryza sativa subsp. japonica GN=Os03g0815200 PE=3 SV=1;>tr|Q10BJ6|Q10BJ6_ORYSJ Methylenetetrahydro…	3	56.563	0	0	0	0	0	0	5808.4	5836.6	4336.3	35595	4210.2	7363.8
AYLPVIESFGFSSQLR	16	1812.94	>tr|A2X5F3|A2X5F3_ORYSI Putative uncharacterized protein OS=Oryza sativa subsp. indica GN=OsI_07431 PE=4 SV=1;>tr|I1P0T4|I1P0T4_ORYGL Uncharacterized protein OS=Oryza glaberrima PE=4 SV=1;>tr|Q6H4L2|Q6H4L2_ORYSJ Elongation factor 2 OS=Oryza sativa subsp. japonica GN=P0461D06.32 PE=2 SV=1;>tr|J3LDA2|J3LDA2_ORYBR Uncharacterized protein OS=Oryza brachyantha GN=OB02G26190 PE=4 SV=1;>tr|I1PIQ9|I1PIQ9…	2,3	248.68	108230	387900	128870	239050	153750	125550	23261	25397	15631	102170	17956	34557
AYPDAFVR	8	937.466	>tr|I1R5Q4|I1R5Q4_ORYGL Ribulose bisphosphate carboxylase small chain OS=Oryza glaberrima PE=3 SV=1;>sp|A2Y205|RBS1_ORYSI Ribulose bisphosphate carboxylase small chain, chloroplastic OS=Oryza sativa subsp. indica GN=RBCS PE=2 SV=2;>sp|P18566|RBS2_ORYSJ Ribulose bisphosphate carboxylase small chain A, chloroplastic OS=Oryza sativa subsp. japonica GN=RBCS-A PE=2 SV=2;>sp|Q0INY7|RBS1_ORYSJ Ribulose …	2	113.7	617990	2076100	973350	1430600	942090	588140	248770	281040	159190	708910	139280	355730
AYQALTDPVSR	11	1219.62	>tr|A2XRR9|A2XRR9_ORYSI Putative uncharacterized protein OS=Oryza sativa subsp. indica GN=OsI_15323 PE=4 SV=1;>tr|I1PRG9|I1PRG9_ORYGL Uncharacterized protein OS=Oryza glaberrima PE=4 SV=1;>tr|J3LWN5|J3LWN5_ORYBR Uncharacterized protein OS=Oryza brachyantha GN=OB04G15600 PE=4 SV=1;>tr|Q01MF9|Q01MF9_ORYSA OSIGBa0125J07.5 protein OS=Oryza sativa GN=OSIGBa0125J07.5 PE=4 SV=1;>tr|Q7XVN7|Q7XVN7_ORYSJ O…	2	68.515	20586	114660	32690	57178	30499	24708	54871	52569	37098	265050	40552	83962
AYQTAAVLFEVLK	13	1451.8	>tr|B9FR03|B9FR03_ORYSJ Putative uncharacterized protein OS=Oryza sativa subsp. japonica GN=OsJ_22734 PE=4 SV=1;>tr|Q6K963|Q6K963_ORYSJ Putative callose synthase 1 catalytic subunit OS=Oryza sativa subsp. japonica GN=OJ1149_C12.24 PE=4 SV=1;>tr|Q5Z5B8|Q5Z5B8_ORYSJ Putative callose synthase 1 catalytic subunit OS=Oryza sativa subsp. japonica GN=OSJNBa0069C14.2 PE=4 SV=1;>tr|J3MHU9|J3MHU9_ORYBR Unc…	3	89.959	0	0	0	0	0	0	0	0	0	0	0	0
AYSAHLK	7	788.418	>tr|Q10JD1|Q10JD1_ORYSJ Retrotransposon protein, putative, Ty1-copia subclass OS=Oryza sativa subsp. japonica GN=LOC_Os03g31134 PE=4 SV=1;>tr|Q5KQL3|Q5KQL3_ORYSJ Putative ribosomal protein S19 OS=Oryza sativa subsp. japonica GN=Os03g31130 PE=4 SV=1;>sp|P40978|RS19_ORYSJ 40S ribosomal protein S19 OS=Oryza sativa subsp. japonica GN=RPS19A PE=3 SV=1;>tr|A2XI59|A2XI59_ORYSI Putative uncharacterized p…	2,3	116.54	0	0	0	0	0	0	82730	88928	55939	669750	63899	132730
AYTDSPPEAATSEAATVAA	19	1821.83	>sp|Q9LST6|PSB2_ORYSJ Proteasome subunit beta type-2 OS=Oryza sativa subsp. japonica GN=PBD1 PE=2 SV=2;>tr|A2XKY8|A2XKY8_ORYSI Proteasome subunit beta type OS=Oryza sativa subsp. indica GN=OsI_13132 PE=2 SV=1;>tr|I1PEK4|I1PEK4_ORYGL Proteasome subunit beta type OS=Oryza glaberrima PE=3 SV=1;>tr|Q10ER6|Q10ER6_ORYSJ Proteasome subunit beta type OS=Oryza sativa subsp. japonica GN=Os03g0695600 PE=2 S…	2	41.412	1757	14275	4369.7	6365.8	4306.1	3243	0	0	0	0	0	0
AYVDQFSR	8	984.466	>tr|Q7XQF8|Q7XQF8_ORYSJ OSJNBa0081L15.5 protein OS=Oryza sativa subsp. japonica GN=OSJNBa0081L15.5 PE=2 SV=2;>tr|J3LZ03|J3LZ03_ORYBR Uncharacterized protein OS=Oryza brachyantha GN=OB04G23780 PE=3 SV=1;>tr|Q01IG3|Q01IG3_ORYSA H0805A05.3 protein OS=Oryza sativa GN=H0805A05.3 PE=3 SV=1	2	61.582	81212	465820	108960	196970	135920	88812	0	0	0	0	0	0
AYVGNLPWQVDDSR	14	1618.77	>tr|J3MV86|J3MV86_ORYBR Uncharacterized protein OS=Oryza brachyantha GN=OB08G30170 PE=4 SV=1;>tr|A2YY14|A2YY14_ORYSI Putative uncharacterized protein OS=Oryza sativa subsp. indica GN=OsI_30233 PE=4 SV=1;>tr|I1QKC5|I1QKC5_ORYGL Uncharacterized protein OS=Oryza glaberrima PE=4 SV=1;>tr|Q6ZJ16|Q6ZJ16_ORYSJ Putative nucleic acid-binding protein OS=Oryza sativa subsp. japonica GN=OJ1150_A11.19-2 PE=2 …	2	115.09	13587	63177	18437	32047	20502	14543	20398	24226	13900	95699	14780	26716
CATITPDEAR	10	1132.52	>tr|A2WTC5|A2WTC5_ORYSI Isocitrate dehydrogenase [NADP] OS=Oryza sativa subsp. indica GN=OsI_03110 PE=3 SV=1;>tr|I1NQ97|I1NQ97_ORYGL Isocitrate dehydrogenase [NADP] OS=Oryza glaberrima PE=3 SV=1;>tr|Q7F280|Q7F280_ORYSJ Isocitrate dehydrogenase [NADP] OS=Oryza sativa subsp. japonica GN=OSJNBb0006H05.32 PE=2 SV=1;>tr|Q9XGU8|Q9XGU8_ORYSA Isocitrate dehydrogenase [NADP] OS=Oryza sativa PE=2 SV=1;>tr|…	2	93.096	0	0	0	0	0	0	97653	93662	65574	417320	59706	151260
CCDSIVQLPQR	11	1374.64	>tr|A5HEI2|A5HEI2_ORYSJ Bowman-Birk type proteinase inhibitor A OS=Oryza sativa subsp. japonica GN=pinA PE=2 SV=1;>tr|E0X6V8|E0X6V8_ORYSJ Bowman-Bike type proteinase inhibitor A OS=Oryza sativa subsp. japonica PE=2 SV=1;>tr|A2WK48|A2WK48_ORYSI Putative uncharacterized protein OS=Oryza sativa subsp. indica GN=OsI_00197 PE=3 SV=1;>tr|Q5ZCA9|Q5ZCA9_ORYSJ Putative Bowman Birk trypsin inhibitor OS=Ory…	2	100.93	28405	159270	43519	91057	47340	33899	0	0	0	0	0	0
CCVSGCSSVR	10	1170.46	>tr|I1PVJ3|I1PVJ3_ORYGL Uncharacterized protein OS=Oryza glaberrima PE=4 SV=1;>sp|Q6AVA8|PPDK1_ORYSJ Pyruvate, phosphate dikinase 1, chloroplastic OS=Oryza sativa subsp. japonica GN=PPDK1 PE=1 SV=1;>tr|B7EEB8|B7EEB8_ORYSJ cDNA clone:J013134L02, full insert sequence OS=Oryza sativa subsp. japonica PE=2 SV=1;>tr|B8AYC1|B8AYC1_ORYSI Putative uncharacterized protein OS=Oryza sativa subsp. indica GN=O…	2	113.69	0	0	0	0	0	0	27447	18726	19894	80051	22654	72280
CDALNHMLR	9	1128.52	>tr|A2YJG2|A2YJG2_ORYSI Putative uncharacterized protein OS=Oryza sativa subsp. indica GN=OsI_25372 PE=4 SV=1;>tr|I1Q921|I1Q921_ORYGL Uncharacterized protein OS=Oryza glaberrima PE=4 SV=1;>tr|Q8H4L8|Q8H4L8_ORYSJ Allergen RA16 OS=Oryza sativa subsp. japonica GN=OJ1116_C08.118 PE=4 SV=1;>tr|Q40654|Q40654_ORYSJ Allergenic protein OS=Oryza sativa subsp. japonica PE=2 SV=1	3	115.71	17557	96330	31529	48139	24469	21996	63940	61749	41546	340190	52279	152170
CDALSVLVR	9	1031.54	>tr|B8B8F6|B8B8F6_ORYSI Putative uncharacterized protein OS=Oryza sativa subsp. indica GN=OsI_25377 PE=4 SV=1;>tr|Q7X7E6|Q7X7E6_ORYSJ Os07g0216600 protein OS=Oryza sativa subsp. japonica GN=OJ1080_F08.102 PE=2 SV=1;>tr|A2YJG7|A2YJG7_ORYSI Putative uncharacterized protein OS=Oryza sativa subsp. indica GN=OsI_25378 PE=4 SV=1;>tr|Q7X8H9|Q7X8H9_ORYSJ Os07g0216700 protein OS=Oryza sativa subsp. japoni…	2,3	144.77	115620	394440	315120	431750	94834	208390	169760	100080	117150	677840	126910	605650
CEAISHMLGGIYR	13	1505.71	>sp|Q01881|RA05_ORYSJ Seed allergenic protein RA5 OS=Oryza sativa subsp. japonica GN=RA5 PE=1 SV=2;>tr|A2YJG5|A2YJG5_ORYSI Putative uncharacterized protein OS=Oryza sativa subsp. indica GN=OsI_25375 PE=4 SV=1;>tr|Q0D7S0|Q0D7S0_ORYSJ Allergen RA5B OS=Oryza sativa subsp. japonica GN=Os07g0215500 PE=2 SV=1;>tr|O49178|O49178_ORYSA Allergenic protein OS=Oryza sativa PE=2 SV=1;>tr|I1Q923|I1Q923_ORYGL U…	2,3	180.24	128370	545430	234560	319300	133540	162780	95755	54744	45269	342610	53677	184300
CEEELTEAIGMALGEK	16	1778.81	>sp|A2XFI3|PDC2_ORYSI Pyruvate decarboxylase isozyme 2 OS=Oryza sativa subsp. indica GN=PDC2 PE=2 SV=2;>tr|B8AM29|B8AM29_ORYSI Putative uncharacterized protein OS=Oryza sativa subsp. indica GN=OsI_11123 PE=3 SV=1;>sp|Q10MW3|PDC2_ORYSJ Pyruvate decarboxylase isozyme 2 OS=Oryza sativa subsp. japonica GN=PDC2 PE=2 SV=1;>tr|B7ERZ5|B7ERZ5_ORYSJ Pyruvate decarboxylase isozyme 2 OS=Oryza sativa subsp. j…	3	69.594	0	0	0	0	0	0	0	0	0	0	0	0
CEEICMSGGLVR	12	1409.61	>tr|A2XM46|A2XM46_ORYSI Putative uncharacterized protein OS=Oryza sativa subsp. indica GN=OsI_13588 PE=3 SV=1;>tr|Q75J18|Q75J18_ORYSJ 60S ribosomal protein L13a-2, putative, expressed OS=Oryza sativa subsp. japonica GN=OSJNBb0081K01.9 PE=2 SV=1;>tr|J3LSY4|J3LSY4_ORYBR Uncharacterized protein OS=Oryza brachyantha GN=OB03G41600 PE=3 SV=1;>tr|I1PFM1|I1PFM1_ORYGL Uncharacterized protein OS=Oryza glab…	2	51.875	17457	78737	28027	43612	23137	21041	0	0	0	0	0	0
CEQDRPPYER	10	1348.58	>tr|I1PE38|I1PE38_ORYGL Uncharacterized protein OS=Oryza glaberrima PE=4 SV=1;>tr|Q75GX9|Q75GX9_ORYSJ Cupin family protein, expressed OS=Oryza sativa subsp. japonica GN=OSJNBa0034D21.12 PE=4 SV=1;>tr|A2XKC1|A2XKC1_ORYSI Putative uncharacterized protein OS=Oryza sativa subsp. indica GN=OsI_12896 PE=4 SV=1;>tr|A3AR03|A3AR03_ORYSJ Putative uncharacterized protein OS=Oryza sativa subsp. japonica GN=O…	2,3	97.734	0	0	0	0	0	0	100540	65779	69482	583680	65277	317890
CESACPTDFLSVR	13	1540.66	>sp|P0C359|PSAC_ORYSA Photosystem I iron-sulfur center OS=Oryza sativa GN=psaC PE=3 SV=1;>sp|P0C360|PSAC_ORYSI Photosystem I iron-sulfur center OS=Oryza sativa subsp. indica GN=psaC PE=3 SV=1;>sp|P0C361|PSAC_ORYSJ Photosystem I iron-sulfur center OS=Oryza sativa subsp. japonica GN=psaC PE=3 SV=1;>sp|Q6ENA6|PSAC_ORYNI Photosystem I iron-sulfur center OS=Oryza nivara GN=psaC PE=3 SV=3;>tr|E9KIT0|E9…	2	85.837	11998	38212	13899	31903	18727	12923	28618	27746	18327	88282	19571	37877
CEYLADAIIDSFHNVS	16	1852.83	>tr|B8AEH4|B8AEH4_ORYSI Aspartate aminotransferase OS=Oryza sativa subsp. indica GN=OsI_09291 PE=3 SV=1;>tr|I1P570|I1P570_ORYGL Aspartate aminotransferase OS=Oryza glaberrima PE=3 SV=1;>tr|Q6KAJ2|Q6KAJ2_ORYSJ Aspartate aminotransferase OS=Oryza sativa subsp. japonica GN=OJ1004_E04.34 PE=2 SV=1;>tr|Q84V24|Q84V24_ORYSA Aspartate aminotransferase (Fragment) OS=Oryza sativa PE=2 SV=1;>tr|J3LI12|J3LI1…	3	42.338	3171.7	27562	5800.4	9927.4	4417.7	4128.7	0	0	0	0	0	0
CFGDGVTGTAR	11	1139.5	>tr|B9EY77|B9EY77_ORYSJ Glucose-1-phosphate adenylyltransferase OS=Oryza sativa subsp. japonica GN=OsJ_02724 PE=3 SV=1;>tr|B8XEC3|B8XEC3_ORYSA Glucose-1-phosphate adenylyltransferase OS=Oryza sativa GN=AGPase PE=3 SV=1;>tr|B8XEC4|B8XEC4_ORYSA Glucose-1-phosphate adenylyltransferase OS=Oryza sativa GN=AGPase PE=3 SV=1;>tr|B8XEC5|B8XEC5_ORYSI Glucose-1-phosphate adenylyltransferase OS=Oryza sativa …	2	148.19	49444	180250	81778	118790	53543	89255	122030	86929	70242	366050	109560	257530
CFQTVTCHQAVVTNLEDAHEQIDTAIATALR	31	3511.68	>sp|A2XFI3|PDC2_ORYSI Pyruvate decarboxylase isozyme 2 OS=Oryza sativa subsp. indica GN=PDC2 PE=2 SV=2;>tr|B8AM29|B8AM29_ORYSI Putative uncharacterized protein OS=Oryza sativa subsp. indica GN=OsI_11123 PE=3 SV=1;>sp|Q10MW3|PDC2_ORYSJ Pyruvate decarboxylase isozyme 2 OS=Oryza sativa subsp. japonica GN=PDC2 PE=2 SV=1;>tr|B7ERZ5|B7ERZ5_ORYSJ Pyruvate decarboxylase isozyme 2 OS=Oryza sativa subsp. j…	4	175.04	7497.7	36038	13318	26002	10098	13281	0	0	0	0	0	0
CFVGGLAWATDDR	13	1466.66	>tr|Q6ASX7|Q6ASX7_ORYSJ Glycine-rich RNA binding protein OS=Oryza sativa subsp. japonica GN=B1130H05.5 PE=2 SV=1;>tr|Q10FE5|Q10FE5_ORYSJ Retrotransposon protein, putative, Ty1-copia subclass, expressed OS=Oryza sativa subsp. japonica GN=LOC_Os03g46770 PE=4 SV=1;>tr|Q10FE7|Q10FE7_ORYSJ Os03g0670700 protein OS=Oryza sativa subsp. japonica GN=Os03g0670700 PE=4 SV=1;>tr|O22384|O22384_ORYSA Glycine-ri…	2,3	139.89	61386	272860	93472	160680	93709	88031	90955	82329	45831	365150	62648	132850
CGINYQPPSVVPGGDLAK	18	1870.92	>sp|Q53M52|TBA2_ORYSJ Tubulin alpha-2 chain OS=Oryza sativa subsp. japonica GN=TUBA PE=2 SV=1;>tr|A2ZD27|A2ZD27_ORYSI Putative uncharacterized protein OS=Oryza sativa subsp. indica GN=OsI_35689 PE=3 SV=1;>tr|I1QYZ0|I1QYZ0_ORYGL Uncharacterized protein OS=Oryza glaberrima PE=3 SV=1;>tr|Q0ITK1|Q0ITK1_ORYSJ Alpha-tubulin OS=Oryza sativa subsp. japonica GN=Os11g0247300 PE=2 SV=1;>tr|Q0PVB1|Q0PVB1_ORY…	4	48.053	10771	80632	16024	30821	17917	12460	0	0	0	0	0	0
CGVISPR	7	787.401	>tr|J3MJD7|J3MJD7_ORYBR Uncharacterized protein OS=Oryza brachyantha GN=OB07G15190 PE=3 SV=1;>tr|A2YJC1|A2YJC1_ORYSI Putative uncharacterized protein OS=Oryza sativa subsp. indica GN=OsI_25335 PE=3 SV=1;>tr|A6N079|A6N079_ORYSI 40S ribosomal protein S15a OS=Oryza sativa subsp. indica GN=OsI_07208 PE=2 SV=1;>tr|I1P0E8|I1P0E8_ORYGL Uncharacterized protein OS=Oryza glaberrima PE=3 SV=1;>tr|I1Q8Z9|I1Q…	2	73.324	91092	539970	136120	284790	157590	117120	0	0	0	0	0	0
CGVNVGFPISLSTDCNK	17	1866.86	>tr|A2ZAT4|A2ZAT4_ORYSI Non-specific lipid-transfer protein OS=Oryza sativa subsp. indica GN=OsI_34870 PE=3 SV=1;>tr|A2ZHF7|A2ZHF7_ORYSI Non-specific lipid-transfer protein OS=Oryza sativa subsp. indica GN=OsI_37228 PE=3 SV=1;>tr|Q2QYK8|Q2QYK8_ORYSJ Non-specific lipid-transfer protein OS=Oryza sativa subsp. japonica GN=LOC_Os12g02340 PE=3 SV=1;>tr|Q6ZX06|Q6ZX06_ORYSJ Non-specific lipid-transfer p…	3	94.544	0	0	0	0	0	0	25155	24071	18453	132260	17060	34461
CGVSVAFPISTSVDCSK	17	1812.84	>sp|A2ZAS9|NLTP3_ORYSI Non-specific lipid-transfer protein 3 OS=Oryza sativa subsp. indica GN=LTP110-A PE=2 SV=1;>sp|Q2QYL3|NLTP3_ORYSJ Non-specific lipid-transfer protein 3 OS=Oryza sativa subsp. japonica GN=LTP110-A PE=2 SV=1;>tr|B7E4W9|B7E4W9_ORYSJ Non-specific lipid-transfer protein OS=Oryza sativa subsp. japonica PE=2 SV=1;>tr|I1R2K9|I1R2K9_ORYGL Non-specific lipid-transfer protein OS=Oryza …	2,3,4	172.24	64341	720500	115460	242650	122020	80267	62111	61143	40457	636410	53617	111010
CGVSVPYTISASIDCSR	17	1870.86	>tr|Q2RBD2|Q2RBD2_ORYSJ Non-specific lipid-transfer protein OS=Oryza sativa subsp. japonica GN=LOC_Os11g02379 PE=3 SV=1;>sp|A2ZHF1|NLTP1_ORYSI Non-specific lipid-transfer protein 1 OS=Oryza sativa subsp. indica GN=LTP PE=2 SV=1;>sp|Q0IQK9|NLTP1_ORYSJ Non-specific lipid-transfer protein 1 OS=Oryza sativa subsp. japonica GN=LTP PE=1 SV=1;>tr|A2ZAT1|A2ZAT1_ORYSI Non-specific lipid-transfer protein O…	3	71.601	0	0	0	0	0	0	52929	56101	37258	362770	39070	81372
CLADDPYAR	9	1079.47	>tr|B9FDM0|B9FDM0_ORYSJ Putative uncharacterized protein OS=Oryza sativa subsp. japonica GN=OsJ_13773 PE=4 SV=1;>tr|D0TZG4|D0TZG4_ORYSJ Pullulanase OS=Oryza sativa subsp. japonica GN=PUL PE=4 SV=1;>tr|D0TZH1|D0TZH1_ORYSI Pullulanase OS=Oryza sativa subsp. indica GN=PUL PE=4 SV=1;>tr|Q7X834|Q7X834_ORYSJ OSJNBa0019G23.2 protein OS=Oryza sativa subsp. japonica GN=OSJNBa0019G23.2 PE=4 SV=2;>tr|I1Q5M1…	2	77.677	83595	338930	159130	230700	92027	133770	134070	91478	87534	429310	102930	286840
CLAEFGIITQCVAPTR	16	1834.91	>tr|A2ZRR6|A2ZRR6_ORYSJ Putative uncharacterized protein OS=Oryza sativa subsp. japonica GN=OsJ_01274 PE=4 SV=1;>tr|J3KYR2|J3KYR2_ORYBR Uncharacterized protein OS=Oryza brachyantha GN=OB01G21180 PE=4 SV=1;>sp|Q9SDG8|AGO4A_ORYSJ Protein argonaute 4A OS=Oryza sativa subsp. japonica GN=AGO4A PE=2 SV=1;>tr|B8ACN1|B8ACN1_ORYSI Putative uncharacterized protein OS=Oryza sativa subsp. indica GN=OsI_01366…	3	68.481	17720	132680	28001	52028	28831	21708	0	0	0	0	0	0
CLEQSGPSFGVLPDR	15	1660.79	>tr|Q10BQ3|Q10BQ3_ORYSJ Os03g0808500 protein OS=Oryza sativa subsp. japonica GN=Os03g0808500 PE=4 SV=1	2,3	180.64	146730	611050	210210	474340	232710	188040	58831	53102	37574	194330	33918	94059
CQPGMGYPMYSLPR	14	1655.73	>sp|Q01882|RAG2_ORYSJ Seed allergenic protein RAG2 OS=Oryza sativa subsp. japonica GN=RAG2 PE=1 SV=2;>tr|A2YJG1|A2YJG1_ORYSI Putative uncharacterized protein OS=Oryza sativa subsp. indica GN=OsI_25370 PE=4 SV=1;>tr|Q0D7S4|Q0D7S4_ORYSJ Allergen RAG2 OS=Oryza sativa subsp. japonica GN=Os07g0214300 PE=2 SV=1;>tr|Q40653|Q40653_ORYSJ Allergenic protein (Fragment) OS=Oryza sativa subsp. japonica PE=2 S…	2	90.444	0	0	0	0	0	0	19267	14018	11741	51318	13655	49686
CSALNHMVGGIYR	13	1476.7	>sp|Q01882|RAG2_ORYSJ Seed allergenic protein RAG2 OS=Oryza sativa subsp. japonica GN=RAG2 PE=1 SV=2;>tr|A2YJG1|A2YJG1_ORYSI Putative uncharacterized protein OS=Oryza sativa subsp. indica GN=OsI_25370 PE=4 SV=1;>tr|Q0D7S4|Q0D7S4_ORYSJ Allergen RAG2 OS=Oryza sativa subsp. japonica GN=Os07g0214300 PE=2 SV=1;>tr|Q40653|Q40653_ORYSJ Allergenic protein (Fragment) OS=Oryza sativa subsp. japonica PE=2 S…	3	45.28	22502	134840	44127	63248	34787	29307	0	0	0	0	0	0
CSVDSGVYDDVATR	14	1542.66	>tr|B8A840|B8A840_ORYSI Putative uncharacterized protein OS=Oryza sativa subsp. indica GN=OsI_04877 PE=4 SV=1;>sp|Q5N7W3|RPN2_ORYSJ Dolichyl-diphosphooligosaccharide--protein glycosyltransferase subunit 2 OS=Oryza sativa subsp. japonica GN=RPN2 PE=2 SV=1;>tr|I1NUJ2|I1NUJ2_ORYGL Uncharacterized protein OS=Oryza glaberrima PE=4 SV=1;>tr|B9EVI1|B9EVI1_ORYSJ Putative uncharacterized protein OS=Oryza …	2	63.709	3200.2	20071	5066.7	11172	6460.2	5719.2	0	0	0	0	0	0
CVFTSDADR	9	1069.45	>tr|B9EY77|B9EY77_ORYSJ Glucose-1-phosphate adenylyltransferase OS=Oryza sativa subsp. japonica GN=OsJ_02724 PE=3 SV=1;>tr|B8XEC3|B8XEC3_ORYSA Glucose-1-phosphate adenylyltransferase OS=Oryza sativa GN=AGPase PE=3 SV=1;>tr|B8XEC4|B8XEC4_ORYSA Glucose-1-phosphate adenylyltransferase OS=Oryza sativa GN=AGPase PE=3 SV=1;>tr|B8XEC5|B8XEC5_ORYSI Glucose-1-phosphate adenylyltransferase OS=Oryza sativa …	2	65.535	0	0	0	0	0	0	5169.7	3832.7	3614.5	14947	4579.7	10552
CYLSLAEQVR	10	1237.61	>sp|Q8H8T0|RGP1_ORYSJ UDP-arabinopyranose mutase 1 OS=Oryza sativa subsp. japonica GN=UAM1 PE=1 SV=1;>tr|Q9ZR35|Q9ZR35_ORYSA Reversibly glycosylated polypeptide OS=Oryza sativa GN=rgp PE=2 SV=1;>tr|B8AM48|B8AM48_ORYSI Putative uncharacterized protein OS=Oryza sativa subsp. indica GN=OsI_12519 PE=4 SV=1;>tr|A6N1F0|A6N1F0_ORYSI Alpha-1,4-glucan-protein synthase (Fragment) OS=Oryza sativa subsp. ind…	2,3	115.57	166700	702260	251350	477100	246960	186440	119720	109360	77428	449000	72930	210640
CYTECFGMK	9	1194.45	>tr|A3BQD6|A3BQD6_ORYSJ Putative uncharacterized protein OS=Oryza sativa subsp. japonica GN=OsJ_26316 PE=4 SV=1;>sp|Q948T6|LGUL_ORYSJ Lactoylglutathione lyase OS=Oryza sativa subsp. japonica GN=GLX-I PE=1 SV=2;>tr|A2YS08|A2YS08_ORYSI Putative uncharacterized protein OS=Oryza sativa subsp. indica GN=OsI_28106 PE=4 SV=1;>tr|Q0J7H9|Q0J7H9_ORYSJ Glyoxalase OS=Oryza sativa subsp. japonica GN=Os08g0191…	2	66.568	0	0	0	0	0	0	0	0	0	0	0	0
DAAASQPVPIGALATALANAAPDQQR	26	2516.3	>tr|A2YYH2|A2YYH2_ORYSI Putative uncharacterized protein OS=Oryza sativa subsp. indica GN=OsI_30396 PE=4 SV=1;>tr|I1QLY6|I1QLY6_ORYGL Uncharacterized protein OS=Oryza glaberrima PE=4 SV=1;>tr|Q6YYV1|Q6YYV1_ORYSJ Os09g0115400 protein OS=Oryza sativa subsp. japonica GN=OJ1310_F05.15 PE=2 SV=1	3	123.65	7103.8	37130	10043	17413	10825	8684.6	0	0	0	0	0	0
DAAENTMVAYK	11	1211.55	>sp|Q6EUP4|14335_ORYSJ 14-3-3-like protein GF14-E OS=Oryza sativa subsp. japonica GN=GF14E PE=2 SV=1;>tr|A2X6G8|A2X6G8_ORYSI Putative uncharacterized protein OS=Oryza sativa subsp. indica GN=OsI_07806 PE=3 SV=1;>tr|I1P1L7|I1P1L7_ORYGL Uncharacterized protein OS=Oryza glaberrima PE=3 SV=1;>tr|Q0E040|Q0E040_ORYSJ Os02g0580300 protein OS=Oryza sativa subsp. japonica GN=Os02g0580300 PE=2 SV=1;>tr|J3L…	3	52.247	35427	246170	58691	111670	54077	42499	0	0	0	0	0	0
DAAGLMVNYVDEIR	14	1564.76	>tr|I1P010|I1P010_ORYGL Uncharacterized protein OS=Oryza glaberrima PE=3 SV=1;>sp|Q6ZG77|DCDA_ORYSJ Probable diaminopimelate decarboxylase, chloroplastic OS=Oryza sativa subsp. japonica GN=LYSA PE=2 SV=1;>tr|B7ED21|B7ED21_ORYSJ Diaminopimelate decarboxylase OS=Oryza sativa subsp. japonica GN=lysA PE=2 SV=1;>tr|B8AH36|B8AH36_ORYSI Putative uncharacterized protein OS=Oryza sativa subsp. indica GN=O…	2,3	87.447	8137.8	57975	11721	22756	12991	9420.3	0	0	0	0	0	0
DAALNAIQSPLLDIGIER	18	1908.03	>tr|B8ANH9|B8ANH9_ORYSI Putative uncharacterized protein OS=Oryza sativa subsp. indica GN=OsI_12805 PE=3 SV=1;>tr|B9FA08|B9FA08_ORYSJ Putative uncharacterized protein OS=Oryza sativa subsp. japonica GN=OsJ_11892 PE=3 SV=1;>tr|Q10G26|Q10G26_ORYSJ Cell division protein ftsZ, putative, expressed OS=Oryza sativa subsp. japonica GN=Os03g0646100 PE=2 SV=1;>tr|B8AYQ8|B8AYQ8_ORYSI Putative uncharacterize…	3	77.39	11923	67284	14086	27614	16220	11939	0	0	0	0	0	0
DAAVVLSTTK	10	1003.55	>tr|B9FLE3|B9FLE3_ORYSJ Putative uncharacterized protein OS=Oryza sativa subsp. japonica GN=OsJ_19397 PE=4 SV=1;>tr|A2Y715|A2Y715_ORYSI Putative uncharacterized protein OS=Oryza sativa subsp. indica GN=OsI_20825 PE=4 SV=1;>tr|A6MZK4|A6MZK4_ORYSI 60S ribosomal protein l28 OS=Oryza sativa subsp. indica PE=2 SV=1;>tr|Q5TKP3|Q5TKP3_ORYSJ Putative 60S ribosomal L28 protein OS=Oryza sativa subsp. japon…	2,3	89.403	46919	323860	72125	136440	73570	61855	101610	104930	69424	743010	81532	151870
DAEADANAPTR	11	1129.5	>tr|J3MPR3|J3MPR3_ORYBR Uncharacterized protein OS=Oryza brachyantha GN=OB08G10920 PE=4 SV=1;>tr|A2YQJ6|A2YQJ6_ORYSI Putative uncharacterized protein OS=Oryza sativa subsp. indica GN=OsI_27561 PE=4 SV=1;>tr|A3BNZ2|A3BNZ2_ORYSJ Putative uncharacterized protein OS=Oryza sativa subsp. japonica GN=OsJ_25788 PE=4 SV=1;>tr|I1QF18|I1QF18_ORYGL Uncharacterized protein OS=Oryza glaberrima PE=4 SV=1	2	92.781	0	0	0	0	0	0	4915	5501.7	4230.3	29606	3653	7033.4
DAEGQDVLLFIDNIFR	16	1863.94	>sp|Q01859|ATPBM_ORYSJ ATP synthase subunit beta, mitochondrial OS=Oryza sativa subsp. japonica GN=ATPB PE=1 SV=2;>tr|Q0DG48|Q0DG48_ORYSJ ATP synthase subunit beta OS=Oryza sativa subsp. japonica GN=atpD PE=2 SV=1;>tr|I1PXR3|I1PXR3_ORYGL ATP synthase subunit beta OS=Oryza glaberrima PE=3 SV=1;>tr|B9FLI4|B9FLI4_ORYSJ ATP synthase subunit beta OS=Oryza sativa subsp. japonica GN=atpD PE=3 SV=1;>tr|B…	2,3	184.41	3702	29088	5788.3	12412	6021.3	5326.9	416.76	221.28	139.89	4525.1	139.58	796.27
DAGQEPFSFNIGQGSVIK	18	1892.93	>tr|A2X9U8|A2X9U8_ORYSI Peptidyl-prolyl cis-trans isomerase OS=Oryza sativa subsp. indica GN=OsI_09019 PE=4 SV=1;>tr|I1P4H6|I1P4H6_ORYGL Peptidyl-prolyl cis-trans isomerase OS=Oryza glaberrima PE=4 SV=1;>tr|Q6K8D4|Q6K8D4_ORYSJ Peptidyl-prolyl cis-trans isomerase OS=Oryza sativa subsp. japonica GN=OJ1175_B01.15 PE=4 SV=1	3	90.654	19437	123490	29817	55005	31145	21065	17360	18323	11527	112720	13219	22336
DAGVIAGLNVAR	12	1154.64	>tr|A2X036|A2X036_ORYSI Putative uncharacterized protein OS=Oryza sativa subsp. indica GN=OsI_05577 PE=3 SV=1;>tr|I1NWK0|I1NWK0_ORYGL Uncharacterized protein OS=Oryza glaberrima PE=3 SV=1;>tr|Q6Z7B0|Q6Z7B0_ORYSJ Dnak-type molecular chaperone Bip OS=Oryza sativa subsp. japonica GN=P0036E06.29 PE=2 SV=1;>tr|O24182|O24182_ORYSA Endosperm lumenal binding protein OS=Oryza sativa GN=BiP PE=2 SV=1;>tr|J…	2,3	155.99	86234	354410	122730	205300	115920	106900	377770	360660	247440	1328900	271810	555860
DAGVIAGLNVMR	12	1214.64	>tr|I1R2A1|I1R2A1_ORYGL Uncharacterized protein OS=Oryza glaberrima PE=3 SV=1;>tr|Q53NM9|Q53NM9_ORYSJ DnaK-type molecular chaperone hsp70-rice OS=Oryza sativa subsp. japonica GN=Os11g0703900 PE=3 SV=1;>tr|Q40693|Q40693_ORYSA Heat shock protein 70 OS=Oryza sativa GN=hsp70 PE=3 SV=2;>tr|A3CDZ7|A3CDZ7_ORYSJ Putative uncharacterized protein OS=Oryza sativa subsp. japonica GN=OsJ_34853 PE=3 SV=1;>tr|Q…	2,3	138.63	134460	635730	169540	330890	202430	150490	193090	204610	125060	928310	141320	247320
DAIAAGIASR	10	943.509	>tr|Q94HC5|Q94HC5_ORYSJ Putative alanine aminotransferase OS=Oryza sativa subsp. japonica GN=OSJNBb0061I18.10 PE=4 SV=1;>tr|B8BGM4|B8BGM4_ORYSI Putative uncharacterized protein OS=Oryza sativa subsp. indica GN=OsI_33417 PE=4 SV=1;>tr|I1QU38|I1QU38_ORYGL Uncharacterized protein OS=Oryza glaberrima PE=4 SV=1;>tr|Q338N8|Q338N8_ORYSJ Alanine aminotransferase OS=Oryza sativa subsp. japonica GN=Os10g03…	2	72.531	197850	741820	318550	513870	236310	294310	158360	130320	106640	571430	142190	317350
DAILSGK	7	702.391	>tr|I1PWQ2|I1PWQ2_ORYGL Uncharacterized protein OS=Oryza glaberrima PE=4 SV=1;>tr|Q5KQH5|Q5KQH5_ORYSJ 'putative 2,3-bisphosphoglycerate-independent phosphoglycerate mutase' OS=Oryza sativa subsp. japonica GN=OSJNBa0095J22.15 PE=4 SV=1;>tr|B8AZB8|B8AZB8_ORYSI Putative uncharacterized protein OS=Oryza sativa subsp. indica GN=OsI_20375 PE=4 SV=1;>tr|J3M886|J3M886_ORYBR Uncharacterized protein OS=Ory…	3	66.258	31260	229390	55751	82957	45950	35223	0	0	0	0	0	0
DAITGGAVATAVEFINYLT	19	1924.98	>tr|B8AWZ4|B8AWZ4_ORYSI Putative uncharacterized protein OS=Oryza sativa subsp. indica GN=OsI_18168 PE=4 SV=1;>tr|I1PRU0|I1PRU0_ORYGL Uncharacterized protein OS=Oryza glaberrima PE=4 SV=1;>tr|Q65XV6|Q65XV6_ORYSJ Os05g0111200 protein OS=Oryza sativa subsp. japonica GN=P0016H04.12 PE=2 SV=1;>tr|J3M3B1|J3M3B1_ORYBR Uncharacterized protein OS=Oryza brachyantha GN=OB05G10850 PE=4 SV=1	2,3	118.21	1321	6115.4	2116.9	5250.5	2177.1	2652.8	957.12	1319.1	1132.2	3683.6	586.99	2440.4
DAIVASGGPYFDVPLGR	17	1732.88	>tr|B8ARU3|B8ARU3_ORYSI Putative uncharacterized protein OS=Oryza sativa subsp. indica GN=OsI_18017 PE=3 SV=1;>tr|I1PR60|I1PR60_ORYGL Uncharacterized protein OS=Oryza glaberrima PE=3 SV=1;>tr|Q5U1N4|Q5U1N4_ORYSJ Class III peroxidase 59 OS=Oryza sativa subsp. japonica GN=prx59 PE=3 SV=1;>tr|Q7XSV2|Q7XSV2_ORYSJ OSJNBa0039K24.4 protein OS=Oryza sativa subsp. japonica GN=OSJNBa0039K24.4 PE=2 SV=2;>tr…	2	71.558	0	0	0	0	0	0	10643	11342	7959	56276	7918	14937
DALAPLVSLANSTVLEVAEQATR	23	2367.26	>tr|J3MCK2|J3MCK2_ORYBR Uncharacterized protein OS=Oryza brachyantha GN=OB06G17460 PE=4 SV=1;>tr|I1Q0T1|I1Q0T1_ORYGL Uncharacterized protein OS=Oryza glaberrima PE=4 SV=1;>tr|B8B4A6|B8B4A6_ORYSI Putative uncharacterized protein OS=Oryza sativa subsp. indica GN=OsI_22208 PE=4 SV=1;>tr|B9FS99|B9FS99_ORYSJ Putative uncharacterized protein OS=Oryza sativa subsp. japonica GN=OsJ_20645 PE=4 SV=1	3	111.66	845.89	6053.5	1906.3	3131.8	1761.7	1029	0	0	0	0	0	0
DALQSCAQHAR	11	1255.57	>tr|B8AQ04|B8AQ04_ORYSI Putative uncharacterized protein OS=Oryza sativa subsp. indica GN=OsI_13079 PE=4 SV=1;>tr|A3ALJ8|A3ALJ8_ORYSJ Putative uncharacterized protein OS=Oryza sativa subsp. japonica GN=OsJ_12160 PE=4 SV=1;>tr|Q6AVI7|Q6AVI7_ORYSJ Expressed protein OS=Oryza sativa subsp. japonica GN=OSJNBa0022C08.20 PE=4 SV=1;>tr|I1PER1|I1PER1_ORYGL Uncharacterized protein (Fragment) OS=Oryza glabe…	3	61.194	48081	527810	91624	175970	95982	75785	57573	67533	52149	864130	64608	122650
DALTEIFEVAR	11	1262.65	>tr|A2YSY8|A2YSY8_ORYSI Putative uncharacterized protein OS=Oryza sativa subsp. indica GN=OsI_28439 PE=3 SV=1;>tr|I1QGW0|I1QGW0_ORYGL Uncharacterized protein OS=Oryza glaberrima PE=3 SV=1;>tr|Q9LD61|Q9LD61_ORYSJ Aspartate carbamoyl transferase OS=Oryza sativa subsp. japonica GN=OSJNBa0012K14.1 PE=2 SV=1	2	71.241	16824	104330	23040	41856	25681	17847	17040	19062	13137	97278	12816	23977
DAPMFVVGVNEK	12	1304.64	>tr|A2XUU7|A2XUU7_ORYSI Putative uncharacterized protein OS=Oryza sativa subsp. indica GN=OsI_16384 PE=3 SV=1;>tr|A3AV14|A3AV14_ORYSJ Putative uncharacterized protein OS=Oryza sativa subsp. japonica GN=OsJ_15252 PE=3 SV=1;>sp|Q7FAH2|G3PC2_ORYSJ Glyceraldehyde-3-phosphate dehydrogenase 2, cytosolic OS=Oryza sativa subsp. japonica GN=GAPC2 PE=1 SV=1;>tr|I1PMF5|I1PMF5_ORYGL Uncharacterized protein O…	2,3	134.08	139890	1319300	240510	420000	243150	161500	164380	201240	111810	1805800	156940	265990
DAPPGQK	7	711.355	>tr|A2ZLS7|A2ZLS7_ORYSI Putative uncharacterized protein OS=Oryza sativa subsp. indica GN=OsI_38771 PE=3 SV=1;>tr|I1R953|I1R953_ORYGL Uncharacterized protein OS=Oryza glaberrima PE=3 SV=1;>tr|Q2QNF3|Q2QNF3_ORYSJ 60S ribosomal protein L2, putative, expressed OS=Oryza sativa subsp. japonica GN=LOC_Os12g38000 PE=1 SV=1;>tr|J3M446|J3M446_ORYBR Uncharacterized protein OS=Oryza brachyantha GN=OB05G1370…	3	76.847	3642.4	54830	7736.6	12498	7259.9	6226.5	0	0	0	0	0	0
DAPVIGAFNPVK	12	1226.67	>tr|Q6H547|Q6H547_ORYSJ Os02g0523500 protein OS=Oryza sativa subsp. japonica GN=OSJNBa0047A17.32 PE=4 SV=1;>tr|Q7X6J0|Q7X6J0_ORYSJ RNA binding protein Rp120 OS=Oryza sativa subsp. japonica PE=2 SV=1;>tr|A2X5H4|A2X5H4_ORYSI Putative uncharacterized protein OS=Oryza sativa subsp. indica GN=OsI_07454 PE=4 SV=1;>tr|I1P0U5|I1P0U5_ORYGL Uncharacterized protein OS=Oryza glaberrima PE=4 SV=1;>tr|A3A7H2|A…	3	58.172	0	0	0	0	0	0	39958	35638	24475	200090	25452	48088
DASLEALPVDELIEK	15	1640.85	>sp|Q7XPY2|PMA1_ORYSJ Plasma membrane ATPase OS=Oryza sativa subsp. japonica GN=Os04g0656100 PE=2 SV=1;>tr|A2XYF8|A2XYF8_ORYSI Putative uncharacterized protein OS=Oryza sativa subsp. indica GN=OsI_17734 PE=3 SV=1;>tr|A3AY68|A3AY68_ORYSJ Putative uncharacterized protein OS=Oryza sativa subsp. japonica GN=OsJ_16461 PE=3 SV=1;>tr|I1PQF5|I1PQF5_ORYGL Uncharacterized protein OS=Oryza glaberrima PE=3 S…	3	46.41	0	0	0	0	0	0	29046	33525	19919	170960	20425	40479
DATDDFEDVGHSTTAR	16	1735.73	>tr|J3L8A4|J3L8A4_ORYBR Uncharacterized protein OS=Oryza brachyantha GN=OB01G54600 PE=3 SV=1;>tr|A2WZK1|A2WZK1_ORYSI Cytochrome b5 OS=Oryza sativa subsp. indica GN=OsI_05385 PE=2 SV=1;>tr|I1NVM8|I1NVM8_ORYGL Uncharacterized protein OS=Oryza glaberrima PE=3 SV=1;>tr|Q94DH6|Q94DH6_ORYSJ Os01g0971500 protein OS=Oryza sativa subsp. japonica GN=P0518C01.12 PE=2 SV=1;>tr|I1PRR9|I1PRR9_ORYGL Uncharacter…	3	76.145	53890	369330	82660	146070	83135	63879	84515	97641	58124	768260	75540	146610
DATLNALIAAGFGAAGQR	18	1715.9	>tr|B9FVX6|B9FVX6_ORYSJ Putative uncharacterized protein OS=Oryza sativa subsp. japonica GN=OsJ_23385 PE=3 SV=1;>tr|I1Q8N8|I1Q8N8_ORYGL Uncharacterized protein OS=Oryza glaberrima PE=3 SV=1;>tr|Q6Z4E4|Q6Z4E4_ORYSJ Methylmalonate semi-aldehyde dehydrogenase OS=Oryza sativa subsp. japonica GN=OSJNBb0084L07.21 PE=2 SV=1;>tr|B8B7Y3|B8B7Y3_ORYSI Putative uncharacterized protein OS=Oryza sativa subsp. …	3	78.95	0	0	0	0	0	0	7785.3	6921.8	5797.9	47859	4800.9	11724
DATNDFEDIGHSESAR	16	1762.74	>tr|J3LBV3|J3LBV3_ORYBR Uncharacterized protein OS=Oryza brachyantha GN=OB02G21200 PE=3 SV=1;>tr|J3N453|J3N453_ORYBR Uncharacterized protein OS=Oryza brachyantha GN=OB10G23010 PE=3 SV=1;>tr|B8BHW2|B8BHW2_ORYSI Putative uncharacterized protein OS=Oryza sativa subsp. indica GN=OsI_34332 PE=3 SV=1;>tr|B9G6M5|B9G6M5_ORYSJ Putative uncharacterized protein OS=Oryza sativa subsp. japonica GN=OsJ_32170 P…	3	41.524	46929	608000	119330	165710	88063	68298	0	0	0	0	0	0
DATSPLPGWIIESLK	15	1625.87	>tr|I1PGJ2|I1PGJ2_ORYGL Uncharacterized protein OS=Oryza glaberrima PE=4 SV=1;>tr|Q84M59|Q84M59_ORYSJ Expressed protein OS=Oryza sativa subsp. japonica GN=OSJNBa0059E14.9 PE=2 SV=1;>tr|A2XN62|A2XN62_ORYSI Putative uncharacterized protein OS=Oryza sativa subsp. indica GN=OsI_13995 PE=4 SV=1;>tr|Q10BR1|Q10BR1_ORYSJ Expressed protein OS=Oryza sativa subsp. japonica GN=LOC_Os03g59300 PE=2 SV=1	3	65.472	7492	78291	11475	19916	12713	8213.9	0	0	0	0	0	0
DAVLANEEAR	10	1086.53	>tr|A2X9Q4|A2X9Q4_ORYSI Annexin OS=Oryza sativa subsp. indica GN=Ann2 PE=2 SV=1;>tr|I1P4D4|I1P4D4_ORYGL Annexin OS=Oryza glaberrima PE=3 SV=1;>tr|Q6Z6A7|Q6Z6A7_ORYSJ Annexin OS=Oryza sativa subsp. japonica GN=P0627E03.4 PE=3 SV=1;>tr|C5IDU2|C5IDU2_ORYSI Annexin p35 (Fragment) OS=Oryza sativa subsp. indica PE=4 SV=1	2	74.392	36332	225630	60013	102290	62477	41142	57805	67443	47617	322530	47497	83917
DAVLLVFANK	10	1088.62	>tr|I1Q940|I1Q940_ORYGL Uncharacterized protein OS=Oryza glaberrima PE=4 SV=1;>tr|A2XN99|A2XN99_ORYSI Putative uncharacterized protein OS=Oryza sativa subsp. indica GN=OsI_14032 PE=4 SV=1;>tr|B9FW82|B9FW82_ORYSJ Putative uncharacterized protein OS=Oryza sativa subsp. japonica GN=OsJ_23579 PE=3 SV=1;>tr|J3L559|J3L559_ORYBR Uncharacterized protein OS=Oryza brachyantha GN=OB01G43650 PE=3 SV=1;>tr|B9…	2,3	136.57	26294	348940	49453	85327	50306	29021	83692	66442	34833	800410	53849	79829
DAVQIITK	8	886.512	>tr|I1PEZ3|I1PEZ3_ORYGL Uncharacterized protein OS=Oryza glaberrima PE=3 SV=1;>tr|Q7FSG3|Q7FSG3_ORYSA Phosphoglucomutase OS=Oryza sativa PE=2 SV=1;>tr|Q9AUQ4|Q9AUQ4_ORYSJ Os03g0712700 protein OS=Oryza sativa subsp. japonica GN=OSJNBb0033N16.5 PE=2 SV=1;>tr|B8AQE1|B8AQE1_ORYSI Putative uncharacterized protein OS=Oryza sativa subsp. indica GN=OsI_13262 PE=3 SV=1;>tr|J3LS55|J3LS55_ORYBR Uncharacteri…	2,3	87.298	23659	190650	38191	75625	42542	26483	142010	175310	95700	1075300	119800	222920
DAVTYTEHAR	10	1161.54	>tr|J3M0Q9|J3M0Q9_ORYBR Histone H4 OS=Oryza brachyantha GN=OB04G29840 PE=3 SV=1;>tr|J3LJC5|J3LJC5_ORYBR Histone H4 OS=Oryza brachyantha GN=OB03G11510 PE=3 SV=1;>tr|A2WWR4|A2WWR4_ORYSI Histone H4 OS=Oryza sativa subsp. indica GN=OsI_04340 PE=3 SV=1;>tr|I1QBF3|I1QBF3_ORYGL Histone H4 OS=Oryza glaberrima PE=3 SV=1;>tr|J3L5L2|J3L5L2_ORYBR Histone H4 OS=Oryza brachyantha GN=OB01G45180 PE=3 SV=1;>tr|Q7…	3	213.8	0	0	0	0	0	0	27463	30220	20074	215140	22144	44271
DAVVAVPPYFGQAER	15	1617.82	>tr|A2X8U7|A2X8U7_ORYSI Putative uncharacterized protein OS=Oryza sativa subsp. indica GN=OsI_08658 PE=3 SV=1;>tr|I1P3I3|I1P3I3_ORYGL Uncharacterized protein OS=Oryza glaberrima PE=3 SV=1;>tr|Q6ZFX8|Q6ZFX8_ORYSJ Os02g0710900 protein OS=Oryza sativa subsp. japonica GN=OJ1311_H06.29 PE=3 SV=1;>tr|B9F2B8|B9F2B8_ORYSJ Putative uncharacterized protein OS=Oryza sativa subsp. japonica GN=OsJ_08115 PE=3 …	2	80.706	0	0	0	0	0	0	23753	27134	16819	123600	16954	35442
DAWDTSVVAEIK	12	1332.66	>sp|A2Y8X2|SSG1_ORYSI Granule-bound starch synthase 1, chloroplastic/amyloplastic OS=Oryza sativa subsp. indica GN=WAXY PE=3 SV=2;>sp|Q0DEV5|SSG1_ORYSJ Granule-bound starch synthase 1, chloroplastic/amyloplastic OS=Oryza sativa subsp. japonica GN=WAXY PE=1 SV=1;>sp|Q42968|SSG1_ORYGL Granule-bound starch synthase 1, chloroplastic/amyloplastic OS=Oryza glaberrima GN=WAXY PE=1 SV=1;>tr|B1B5Z0|B1B5Z0…	2,3	122.39	12553	94502	23899	46466	17948	18156	48598	51379	34967	485510	40794	90035
DAWGDVFR	8	964.44	>tr|B9FVX6|B9FVX6_ORYSJ Putative uncharacterized protein OS=Oryza sativa subsp. japonica GN=OsJ_23385 PE=3 SV=1;>tr|I1Q8N8|I1Q8N8_ORYGL Uncharacterized protein OS=Oryza glaberrima PE=3 SV=1;>tr|Q6Z4E4|Q6Z4E4_ORYSJ Methylmalonate semi-aldehyde dehydrogenase OS=Oryza sativa subsp. japonica GN=OSJNBb0084L07.21 PE=2 SV=1;>tr|B8B7Y3|B8B7Y3_ORYSI Putative uncharacterized protein OS=Oryza sativa subsp. …	2	65.224	99581	438150	138220	234370	137380	106750	69674	64384	45473	266040	44229	86779
DAYVGDEAQSK	11	1181.52	>tr|B9FK20|B9FK20_ORYSJ Putative uncharacterized protein OS=Oryza sativa subsp. japonica GN=OsJ_16821 PE=3 SV=1;>tr|I1PRQ3|I1PRQ3_ORYGL Uncharacterized protein OS=Oryza glaberrima PE=3 SV=1;>tr|Q65XH8|Q65XH8_ORYSJ Os05g0106600 protein OS=Oryza sativa subsp. japonica GN=OSJNBb0035J08.15 PE=2 SV=1;>sp|A3C6D7|ACT2_ORYSJ Actin-2 OS=Oryza sativa subsp. japonica GN=ACT2 PE=2 SV=1;>sp|P0C539|ACT2_ORYSI …	2,3	177.1	23046	284870	43401	70853	41139	26282	207520	246220	157360	2724000	192770	326100
DCSQGGGGGGGYGGGGGGYR	20	1731.67	>tr|Q84UR8|Q84UR8_ORYSJ Cold shock domain protein 2 OS=Oryza sativa subsp. japonica GN=P0582D05.112 PE=2 SV=1;>tr|I1QFC0|I1QFC0_ORYGL Uncharacterized protein OS=Oryza glaberrima PE=4 SV=1;>tr|A2YQW2|A2YQW2_ORYSI Putative uncharacterized protein OS=Oryza sativa subsp. indica GN=OsI_27689 PE=4 SV=1	2,3	176.39	5712.1	29271	7459.5	8882.7	10167	6967.2	44163	43558	28213	213920	34011	75060
DDEVQVVR	8	958.472	>tr|A2ZBI3|A2ZBI3_ORYSI Putative uncharacterized protein OS=Oryza sativa subsp. indica GN=OsI_35131 PE=3 SV=1;>tr|G2XMV6|G2XMV6_ORYGL Hypothetical_protein OS=Oryza glaberrima GN=Ogl11g0082B12_4 PE=3 SV=1;>tr|J3N626|J3N626_ORYBR Uncharacterized protein OS=Oryza brachyantha GN=OB12G0021I15_15 PE=3 SV=1;>tr|Q53Q51|Q53Q51_ORYSJ Ribosomal protein L24, putative OS=Oryza sativa subsp. japonica GN=LOC_Os…	2	55.567	0	0	0	0	0	0	172790	230590	135420	1028700	133810	267610
DDISEEVR	8	961.435	>tr|Q8LH34|Q8LH34_ORYSJ Disease resistance response protein-like protein OS=Oryza sativa subsp. japonica GN=P0617C02.132 PE=2 SV=1	2	74.92	115320	938370	200480	384570	188970	147970	0	0	0	0	0	0
DDLDQSPLALQESTR	15	1686.81	>tr|A2XN85|A2XN85_ORYSI Mitochondrial Rho GTPase OS=Oryza sativa subsp. indica GN=OsI_14016 PE=3 SV=1;>tr|I1PGL7|I1PGL7_ORYGL Mitochondrial Rho GTPase OS=Oryza glaberrima PE=3 SV=1;>tr|Q6ATR5|Q6ATR5_ORYSJ Mitochondrial Rho GTPase OS=Oryza sativa subsp. japonica GN=OSJNBa0028F23.7 PE=2 SV=1;>tr|A3ANX5|A3ANX5_ORYSJ Mitochondrial Rho GTPase OS=Oryza sativa subsp. japonica GN=OsJ_13062 PE=3 SV=1;>tr|…	2	120.63	5205.4	28156	8883.5	13784	7721.1	6163.2	0	0	0	0	0	0
DDLFNINAGIVK	12	1317.69	>tr|J3M9Z5|J3M9Z5_ORYBR Malate dehydrogenase OS=Oryza brachyantha GN=OB05G34190 PE=3 SV=1;>tr|A2Y7R4|A2Y7R4_ORYSI Malate dehydrogenase OS=Oryza sativa subsp. indica GN=OsI_21084 PE=3 SV=1;>tr|I1PY62|I1PY62_ORYGL Malate dehydrogenase OS=Oryza glaberrima PE=3 SV=1;>tr|Q6F361|Q6F361_ORYSJ Malate dehydrogenase OS=Oryza sativa subsp. japonica GN=OJ1268_B08.7 PE=3 SV=1;>tr|A2WT84|A2WT84_ORYSI Malate de…	2	93.766	13098	113390	23977	43523	22678	19188	15500	15656	12125	103520	15314	24809
DDQLEYLEER	10	1308.58	>sp|A2YWQ1|HSP81_ORYSI Heat shock protein 81-1 OS=Oryza sativa subsp. indica GN=HSP81-1 PE=2 SV=1;>sp|Q0J4P2|HSP81_ORYSJ Heat shock protein 81-1 OS=Oryza sativa subsp. japonica GN=HSP81-1 PE=2 SV=2;>tr|E0X6U7|E0X6U7_ORYSJ 82kDa heat shock protein OS=Oryza sativa subsp. japonica PE=2 SV=1;>tr|I1QJW3|I1QJW3_ORYGL Uncharacterized protein OS=Oryza glaberrima PE=3 SV=1;>tr|Q5QLP0|Q5QLP0_ORYSJ Putative…	2	186.46	110770	752440	166400	321280	206750	132620	167240	220100	127100	1047100	133850	243460
DDSIFHNEEK	10	1232.53	>sp|A2YQL4|SCRK2_ORYSI Fructokinase-2 OS=Oryza sativa subsp. indica GN=FRK2 PE=1 SV=2;>sp|Q0J8G4|SCRK2_ORYSJ Fructokinase-2 OS=Oryza sativa subsp. japonica GN=FRK2 PE=1 SV=1;>tr|B7EHD2|B7EHD2_ORYSJ cDNA clone:J023041C07, full insert sequence OS=Oryza sativa subsp. japonica PE=2 SV=1;>tr|I1QF35|I1QF35_ORYGL Uncharacterized protein OS=Oryza glaberrima PE=4 SV=1;>tr|J3MPT4|J3MPT4_ORYBR Uncharacteriz…	3	84.507	70472	624080	115650	222000	126970	86737	102130	117720	72509	951350	87134	156670
DDTTFDAYVVGK	12	1329.61	>tr|A2WQY7|A2WQY7_ORYSI Putative uncharacterized protein OS=Oryza sativa subsp. indica GN=OsI_02273 PE=4 SV=1;>tr|I1NNR6|I1NNR6_ORYGL Uncharacterized protein OS=Oryza glaberrima PE=4 SV=1;>tr|Q8LQS5|Q8LQS5_ORYSJ Carboxymethylenebutenolidase-like protein OS=Oryza sativa subsp. japonica GN=P0702H08.32 PE=2 SV=1;>tr|A2ZTZ7|A2ZTZ7_ORYSJ Putative uncharacterized protein OS=Oryza sativa subsp. japonica…	2	122.34	0	0	0	0	0	0	8220.9	8932	5855	70360	6470.5	14480
DDVPLIGFIGR	11	1200.65	>sp|P0C586|SSY23_ORYSI Soluble starch synthase 2-3, chloroplastic/amyloplastic OS=Oryza sativa subsp. indica GN=SSII-3 PE=1 SV=1;>tr|D0TZR2|D0TZR2_ORYSJ Soluble starch synthase II-3 OS=Oryza sativa subsp. japonica GN=SSII-3 PE=3 SV=1;>tr|D0TZR4|D0TZR4_ORYSJ Soluble starch synthase II-3 OS=Oryza sativa subsp. japonica GN=SSII-3 PE=3 SV=1;>tr|D0TZR8|D0TZR8_ORYSI Soluble starch synthase II-3 OS=Oryz…	2,3	68.536	27977	112670	36022	64387	33645	34005	37003	36931	26769	167740	32111	56758
DDVVIQFLNPK	11	1286.69	>tr|B9G6B3|B9G6B3_ORYSJ Putative uncharacterized protein OS=Oryza sativa subsp. japonica GN=OsJ_31927 PE=4 SV=1;>tr|B8BHJ4|B8BHJ4_ORYSI Putative uncharacterized protein OS=Oryza sativa subsp. indica GN=OsI_34071 PE=4 SV=1;>tr|Q8LNW1|Q8LNW1_ORYSJ Os10g0483000 protein OS=Oryza sativa subsp. japonica GN=OSJNBa0012L23.32 PE=2 SV=1;>tr|Q84VF2|Q84VF2_ORYSJ Putative transcription factor BTF3 OS=Oryza sa…	3	69.01	0	0	0	0	0	0	5623.6	4314.9	2536.2	34223	2848.2	6420.3
DEAYFAANAAAQASR	15	1554.71	>tr|A2ZMX3|A2ZMX3_ORYSI Putative uncharacterized protein OS=Oryza sativa subsp. indica GN=OsI_39179 PE=3 SV=1;>tr|Q2QLY5|Q2QLY5_ORYSJ 5-methyltetrahydropteroyltriglutamate-homocysteine methyltransferase OS=Oryza sativa subsp. japonica GN=LOC_Os12g42884 PE=2 SV=1;>tr|H2KWV0|H2KWV0_ORYSJ 5-methyltetrahydropteroyltriglutamate-homocysteine methyltransferase, putative, expressed OS=Oryza sativa subsp.…	2	92.575	0	0	0	0	0	0	0	0	0	0	0	0
DEAYFAANTAAQASR	15	1584.72	>tr|B8BN41|B8BN41_ORYSI Putative uncharacterized protein OS=Oryza sativa subsp. indica GN=OsI_39180 PE=3 SV=1;>tr|Q2QLY4|Q2QLY4_ORYSJ 5-methyltetrahydropteroyltriglutamate-homocysteine methyltransferase OS=Oryza sativa subsp. japonica GN=LOC_Os12g42884 PE=2 SV=1	2	122.96	16205	84754	26793	51140	30617	18756	13362	16460	12694	71394	11723	24130
DEEVDYYPSR	10	1271.53	>tr|I1NWJ9|I1NWJ9_ORYGL Catalase OS=Oryza glaberrima PE=3 SV=1;>sp|P0C549|CATA1_ORYSI Catalase isozyme A OS=Oryza sativa subsp. indica PE=2 SV=1;>sp|Q0E4K1|CATA1_ORYSJ Catalase isozyme A OS=Oryza sativa subsp. japonica GN=CATA PE=2 SV=1;>tr|A3REN3|A3REN3_ORYSI Catalase OS=Oryza sativa subsp. indica GN=CatA PE=2 SV=2;>tr|B7EAG0|B7EAG0_ORYSJ Catalase OS=Oryza sativa subsp. japonica PE=2 SV=1;>tr|B8…	2	86.014	0	0	0	0	0	0	32196	36997	23151	202610	24372	46429
DEGFASLWR	9	1079.5	>sp|P31691|ADT_ORYSJ ADP,ATP carrier protein, mitochondrial OS=Oryza sativa subsp. japonica GN=Os02g0718900 PE=2 SV=1;>tr|B8AHM8|B8AHM8_ORYSI Putative uncharacterized protein OS=Oryza sativa subsp. indica GN=OsI_08713 PE=3 SV=1;>tr|I1P3N2|I1P3N2_ORYGL Uncharacterized protein OS=Oryza glaberrima PE=3 SV=1;>tr|I3QD57|I3QD57_ORYSA ATP/ADP translocator protein OS=Oryza sativa PE=2 SV=1;>tr|Q0DY33|Q0D…	2	63.184	0	0	0	0	0	0	23330	26978	16104	108700	16767	31572
DELDWLALYR	10	1292.64	>tr|Q69WY2|Q69WY2_ORYSJ Putative uncharacterized protein P0417G12.14 OS=Oryza sativa subsp. japonica GN=P0417G12.14 PE=4 SV=1;>tr|I1Q3M9|I1Q3M9_ORYGL Uncharacterized protein OS=Oryza glaberrima PE=4 SV=1;>tr|A3BDJ0|A3BDJ0_ORYSJ Putative uncharacterized protein OS=Oryza sativa subsp. japonica GN=OsJ_21963 PE=4 SV=1;>tr|B8B4L2|B8B4L2_ORYSI Putative uncharacterized protein OS=Oryza sativa subsp. ind…	2,3	168.74	0	0	0	0	0	0	74667	86475	56247	621210	51453	92445
DELGQETLLNLLLR	14	1625.9	>tr|J3MZP0|J3MZP0_ORYBR Uncharacterized protein OS=Oryza brachyantha GN=OB09G24690 PE=4 SV=1;>tr|A2Z3M0|A2Z3M0_ORYSI Putative uncharacterized protein OS=Oryza sativa subsp. indica GN=OsI_32229 PE=4 SV=1;>tr|I1QQW0|I1QQW0_ORYGL Uncharacterized protein OS=Oryza glaberrima PE=4 SV=1;>tr|Q8W426|Q8W426_ORYSJ 21D7 OS=Oryza sativa subsp. japonica GN=Os21D7 PE=2 SV=1;>tr|B7ER70|B7ER70_ORYSJ cDNA clone:J0…	3	126.63	2324.9	15455	2961.4	6067	3420.6	2165.8	0	0	0	0	0	0
DELLESAGEVFANVGSGVLR	20	2061.04	>tr|I1P6K8|I1P6K8_ORYGL Uncharacterized protein OS=Oryza glaberrima PE=4 SV=1;>tr|Q10T48|Q10T48_ORYSJ Oxidoreductase, zinc-binding dehydrogenase family protein, expressed OS=Oryza sativa subsp. japonica GN=LOC_Os03g01190 PE=4 SV=1;>tr|B8AL04|B8AL04_ORYSI Putative uncharacterized protein OS=Oryza sativa subsp. indica GN=OsI_09616 PE=4 SV=1;>tr|Q0DW19|Q0DW19_ORYSJ Os03g0101600 protein OS=Oryza sati…	3	105.77	3445.2	22580	4540.7	7729.7	3816.9	3356.6	0	0	0	0	0	0
DEMIDIIGVTK	11	1232.63	>tr|A2ZBV5|A2ZBV5_ORYSI Putative uncharacterized protein OS=Oryza sativa subsp. indica GN=OsI_35258 PE=3 SV=1;>tr|A5D934|A5D934_ORYSA Ribosomal protein L3B OS=Oryza sativa GN=RPL3B PE=2 SV=1;>tr|I1QY10|I1QY10_ORYGL Uncharacterized protein OS=Oryza glaberrima PE=3 SV=1;>tr|Q53JG0|Q53JG0_ORYSJ 60S ribosomal protein L3, putative, expressed OS=Oryza sativa subsp. japonica GN=Os11g0168200 PE=2 SV=1;>t…	2,3	98.353	42720	336230	64701	119560	66393	46179	88128	91341	59540	786960	74763	143050
DEPEAEPLPPPVQLGEVSEEELR	23	2558.24	>tr|A3C684|A3C684_ORYSJ Putative uncharacterized protein OS=Oryza sativa subsp. japonica GN=OsJ_32072 PE=4 SV=1;>tr|Q9FVZ7|Q9FVZ7_ORYSJ Membrane steroid binding protein 1, putative, expressed OS=Oryza sativa subsp. japonica GN=OSJNBb0073N24.4 PE=2 SV=1;>tr|A2Z932|A2Z932_ORYSI Putative uncharacterized protein OS=Oryza sativa subsp. indica GN=OsI_34222 PE=4 SV=1	3	60.747	13382	74769	21653	40546	24747	16920	5417.9	6057.1	3573.6	24018	3729.7	8084.6
DEPEEAK	7	816.35	>tr|A2Y689|A2Y689_ORYSI Putative uncharacterized protein OS=Oryza sativa subsp. indica GN=OsI_20515 PE=4 SV=1;>tr|I1PX11|I1PX11_ORYGL Uncharacterized protein OS=Oryza glaberrima PE=4 SV=1;>tr|Q60EJ0|Q60EJ0_ORYSJ Os05g0501700 protein OS=Oryza sativa subsp. japonica GN=OSJNBa0017K09.8 PE=2 SV=1;>tr|B9FKZ8|B9FKZ8_ORYSJ Putative uncharacterized protein OS=Oryza sativa subsp. japonica GN=OsJ_19101 PE=…	3	64.757	0	0	0	0	0	0	34900	44911	38424	454680	35927	71223
DEYQHWIK	8	1117.52	>tr|A2XG88|A2XG88_ORYSI Putative uncharacterized protein OS=Oryza sativa subsp. indica GN=OsI_11398 PE=4 SV=1;>tr|Q8H7M3|Q8H7M3_ORYSJ Putative r40c1 protein-rice OS=Oryza sativa subsp. japonica GN=OSJNBb0014I10.3 PE=4 SV=1;>tr|I1PAX9|I1PAX9_ORYGL Uncharacterized protein OS=Oryza glaberrima PE=4 SV=1;>tr|Q10M12|Q10M12_ORYSJ Expressed protein OS=Oryza sativa subsp. japonica GN=Os03g0327600 PE=2 SV=…	3	68.735	36578	254150	55016	101360	60305	46634	114260	130910	75562	790800	90329	175360
DFASSIYR	8	957.456	>tr|A3BFF4|A3BFF4_ORYSJ Putative uncharacterized protein OS=Oryza sativa subsp. japonica GN=OsJ_22671 PE=3 SV=1;>tr|A2YH08|A2YH08_ORYSI Putative uncharacterized protein OS=Oryza sativa subsp. indica GN=OsI_24473 PE=3 SV=1;>tr|I1Q5B1|I1Q5B1_ORYGL Uncharacterized protein OS=Oryza glaberrima PE=3 SV=1;>tr|Q5Z9N8|Q5Z9N8_ORYSJ 90 kDa heat shock protein OS=Oryza sativa subsp. japonica GN=P0481E08.35 PE…	2	81.642	143420	561970	168020	299410	216990	144140	163910	179950	95722	723900	106250	209790
DFAVVAADTSAVQSILVHK	19	1970.05	>sp|Q9LST6|PSB2_ORYSJ Proteasome subunit beta type-2 OS=Oryza sativa subsp. japonica GN=PBD1 PE=2 SV=2;>tr|A2XKY8|A2XKY8_ORYSI Proteasome subunit beta type OS=Oryza sativa subsp. indica GN=OsI_13132 PE=2 SV=1;>tr|I1PEK4|I1PEK4_ORYGL Proteasome subunit beta type OS=Oryza glaberrima PE=3 SV=1;>tr|Q10ER6|Q10ER6_ORYSJ Proteasome subunit beta type OS=Oryza sativa subsp. japonica GN=Os03g0695600 PE=2 S…	4	97.284	3414.8	31978	6268.6	9302.6	5464.9	2899.4	0	0	0	0	0	0
DFDEVLFK	8	1011.49	>tr|I1NKU8|I1NKU8_ORYGL Uncharacterized protein OS=Oryza glaberrima PE=3 SV=1;>tr|Q9AQZ5|Q9AQZ5_ORYSJ 70 kDa heat shock protein OS=Oryza sativa subsp. japonica GN=OJ1174_D05.17 PE=2 SV=1;>tr|A2WLE4|A2WLE4_ORYSI Putative uncharacterized protein OS=Oryza sativa subsp. indica GN=OsI_00654 PE=3 SV=1;>tr|A2Y116|A2Y116_ORYSI Putative uncharacterized protein OS=Oryza sativa subsp. indica GN=OsI_18700 PE…	2	62.582	0	0	0	0	0	0	32685	34378	22287	207730	22486	47522
DFDVTALEK	9	1036.51	>sp|Q53LQ0|PDI11_ORYSJ Protein disulfide isomerase-like 1-1 OS=Oryza sativa subsp. japonica GN=PDIL1-1 PE=2 SV=1;>tr|F4MG95|F4MG95_ORYSJ Protein disulfide-isomerase, putative, expressed OS=Oryza sativa subsp. japonica GN=LOC_Os11g09280 PE=3 SV=1;>tr|A2ZCE6|A2ZCE6_ORYSI Putative uncharacterized protein OS=Oryza sativa subsp. indica GN=OsI_35452 PE=3 SV=1;>tr|K4FHN8|K4FHN8_ORYSJ Disulfide isomerase…	2,3	104.22	91495	589180	146800	248730	125800	112570	37220	41690	29967	373150	33310	66372
DFFLAGNNK	9	1024.5	>tr|B9F952|B9F952_ORYSJ Putative uncharacterized protein OS=Oryza sativa subsp. japonica GN=OsJ_11349 PE=4 SV=1;>sp|Q09151|GLUA3_ORYSJ Glutelin type-A 3 OS=Oryza sativa subsp. japonica GN=GLUA3 PE=2 SV=2;>tr|Q10JA8|Q10JA8_ORYSJ Glutelin OS=Oryza sativa subsp. japonica GN=Os03g0427300 PE=2 SV=1;>tr|J3M4W6|J3M4W6_ORYBR Uncharacterized protein OS=Oryza brachyantha GN=OB05G16400 PE=4 SV=1;>tr|I1NRU4|…	2,3	157.91	72215	413310	163870	189630	69932	89729	130570	91879	72780	893800	108790	282260
DFFNQIESLSFLENNR	16	1971.93	>tr|B8A840|B8A840_ORYSI Putative uncharacterized protein OS=Oryza sativa subsp. indica GN=OsI_04877 PE=4 SV=1	3	57.525	7780.8	52467	12880	20733	10591	8906.9	0	0	0	0	0	0
DFGEESEGLNIVQDYVK	17	1940.9	>tr|I1Q973|I1Q973_ORYGL 40S ribosomal protein S12 OS=Oryza glaberrima PE=3 SV=1;>tr|Q8H2J8|Q8H2J8_ORYSJ 40S ribosomal protein S12 OS=Oryza sativa subsp. japonica GN=OSJNBa0016A21.128-2 PE=2 SV=1;>tr|A2YJM2|A2YJM2_ORYSI 40S ribosomal protein S12 OS=Oryza sativa subsp. indica GN=OsI_25429 PE=2 SV=1;>tr|J3MJK2|J3MJK2_ORYBR 40S ribosomal protein S12 OS=Oryza brachyantha GN=OB07G15840 PE=3 SV=1	3	180.62	34353	321270	58754	102870	53956	39704	0	0	0	0	0	0
DFGYSFPCDGPGR	13	1473.6	>tr|E9KIP0|E9KIP0_ORYSJ Photosystem I P700 chlorophyll a apoprotein A2 OS=Oryza sativa subsp. japonica GN=psaB PE=3 SV=1;>tr|E9KIV8|E9KIV8_9ORYZ Photosystem I P700 chlorophyll a apoprotein A2 OS=Oryza meridionalis GN=psaB PE=3 SV=1;>tr|E9KJ26|E9KJ26_9ORYZ Photosystem I P700 chlorophyll a apoprotein A2 OS=Oryza australiensis GN=psaB PE=3 SV=1;>sp|P0C356|PSAB_ORYSA Photosystem I P700 chlorophyll a …	2	102.73	22326	107010	27196	52718	32572	21951	25766	30880	19857	124280	18022	37094
DFLLAGNK	8	876.471	>sp|P07728|GLUA1_ORYSJ Glutelin type-A 1 OS=Oryza sativa subsp. japonica GN=GLUA1 PE=1 SV=2;>tr|Q0JJ36|Q0JJ36_ORYSJ Glutelin OS=Oryza sativa subsp. japonica GN=Os01g0762500 PE=2 SV=1;>tr|A1YQG5|A1YQG5_ORYSJ Glutelin OS=Oryza sativa subsp. japonica PE=2 SV=1;>tr|A2WVB9|A2WVB9_ORYSI Putative uncharacterized protein OS=Oryza sativa subsp. indica GN=OsI_03835 PE=4 SV=1;>tr|I1NRU9|I1NRU9_ORYGL Unchara…	2,3	164.53	174050	1605200	486900	522760	177030	206000	376100	230230	201110	4622300	352360	1256900
DFLLKPELLR	10	1242.73	>tr|J3L0Y4|J3L0Y4_ORYBR Uncharacterized protein OS=Oryza brachyantha GN=OB01G28900 PE=4 SV=1;>tr|J3L0Y6|J3L0Y6_ORYBR Uncharacterized protein OS=Oryza brachyantha GN=OB01G28920 PE=4 SV=1;>sp|Q0JM17|RH56_ORYSJ DEAD-box ATP-dependent RNA helicase 56 OS=Oryza sativa subsp. japonica GN=Os01g0549700 PE=2 SV=2;>sp|Q5JK84|RH15_ORYSJ DEAD-box ATP-dependent RNA helicase 15 OS=Oryza sativa subsp. japonica G…	3	71.153	0	0	0	0	0	0	0	0	0	0	0	0
DFLLTAR	7	834.46	>tr|B9FXS4|B9FXS4_ORYSJ Putative uncharacterized protein OS=Oryza sativa subsp. japonica GN=OsJ_24645 PE=4 SV=1;>tr|B8BKA7|B8BKA7_ORYSI Putative uncharacterized protein OS=Oryza sativa subsp. indica GN=OsI_35973 PE=3 SV=1;>tr|B8B772|B8B772_ORYSI Putative uncharacterized protein OS=Oryza sativa subsp. indica GN=OsI_26392 PE=3 SV=1;>tr|I1QBE2|I1QBE2_ORYGL Uncharacterized protein OS=Oryza glaberrima…	2	75.738	109140	502040	140700	260430	169740	128790	137620	150710	94354	662230	105640	187700
DFLPFLQR	8	1034.55	>tr|Q6H547|Q6H547_ORYSJ Os02g0523500 protein OS=Oryza sativa subsp. japonica GN=OSJNBa0047A17.32 PE=4 SV=1;>tr|Q7X6J0|Q7X6J0_ORYSJ RNA binding protein Rp120 OS=Oryza sativa subsp. japonica PE=2 SV=1;>tr|A2X5H4|A2X5H4_ORYSI Putative uncharacterized protein OS=Oryza sativa subsp. indica GN=OsI_07454 PE=4 SV=1;>tr|I1P0U5|I1P0U5_ORYGL Uncharacterized protein OS=Oryza glaberrima PE=4 SV=1;>tr|J3LDC1|J…	2	94.302	26449	119730	35500	57010	34818	31140	38053	34207	23399	154500	28504	45935
DFMIQGGDFDK	11	1271.55	>tr|A2XZE6|A2XZE6_ORYSI Peptidyl-prolyl cis-trans isomerase OS=Oryza sativa subsp. indica GN=OsI_18093 PE=3 SV=1;>tr|I1PRM2|I1PRM2_ORYGL Peptidyl-prolyl cis-trans isomerase OS=Oryza glaberrima PE=3 SV=1;>tr|Q75M32|Q75M32_ORYSJ Peptidyl-prolyl cis-trans isomerase OS=Oryza sativa subsp. japonica GN=P0668H12.6 PE=2 SV=1;>tr|J3M352|J3M352_ORYBR Peptidyl-prolyl cis-trans isomerase OS=Oryza brachyantha…	2	105.65	0	0	0	0	0	0	10519	11560	7905.8	91550	9385.7	19197
DFPLAVYSVDK	11	1252.63	>tr|I1PXY2|I1PXY2_ORYGL Uncharacterized protein OS=Oryza glaberrima PE=4 SV=1;>tr|Q6AUG3|Q6AUG3_ORYSJ Os05g0563600 protein OS=Oryza sativa subsp. japonica GN=OSJNBb0053D02.8 PE=2 SV=1;>tr|B9FLM2|B9FLM2_ORYSJ Putative uncharacterized protein OS=Oryza sativa subsp. japonica GN=OsJ_19552 PE=4 SV=1;>tr|J3M9R1|J3M9R1_ORYBR Uncharacterized protein OS=Oryza brachyantha GN=OB05G33350 PE=4 SV=1	2	117.98	0	0	0	0	0	0	11755	15329	8467.4	99062	11178	18346
DFPSYIECQEK	11	1414.61	>tr|B3IYE3|B3IYE3_ORYSJ Phosphorylase OS=Oryza sativa subsp. japonica GN=pho1 PE=3 SV=1;>tr|Q9ATK9|Q9ATK9_ORYSA Phosphorylase (Fragment) OS=Oryza sativa PE=2 SV=1;>tr|Q9AUV8|Q9AUV8_ORYSJ Phosphorylase OS=Oryza sativa subsp. japonica GN=OSJNBa0040E01.3 PE=3 SV=1;>tr|B8AK73|B8AK73_ORYSI Phosphorylase OS=Oryza sativa subsp. indica GN=OsI_13605 PE=3 SV=1;>tr|B9F5S9|B9F5S9_ORYSJ Phosphorylase OS=Oryza…	2,3	120.53	11398	109720	22682	43716	17924	16138	9911.6	8639.4	6005.5	82180	8590.5	18083
DFSAAEYGGASSPR	14	1413.62	>tr|A2YMZ7|A2YMZ7_ORYSI Putative uncharacterized protein OS=Oryza sativa subsp. indica GN=OsI_26606 PE=4 SV=1;>tr|I1QEL1|I1QEL1_ORYGL Uncharacterized protein OS=Oryza glaberrima PE=4 SV=1;>tr|Q6ZL89|Q6ZL89_ORYSJ Os07g0578300 protein OS=Oryza sativa subsp. japonica GN=OJ1065_B06.27 PE=3 SV=1	2	264.58	45194	403730	54581	105340	79533	39814	65797	84513	34958	580950	37208	46585
DFSAHDSTVDCNSR	14	1609.64	>tr|B9FDM0|B9FDM0_ORYSJ Putative uncharacterized protein OS=Oryza sativa subsp. japonica GN=OsJ_13773 PE=4 SV=1;>tr|D0TZG4|D0TZG4_ORYSJ Pullulanase OS=Oryza sativa subsp. japonica GN=PUL PE=4 SV=1;>tr|D0TZH1|D0TZH1_ORYSI Pullulanase OS=Oryza sativa subsp. indica GN=PUL PE=4 SV=1;>tr|Q7X834|Q7X834_ORYSJ OSJNBa0019G23.2 protein OS=Oryza sativa subsp. japonica GN=OSJNBa0019G23.2 PE=4 SV=2;>tr|I1Q5M1…	2,3	92.65	60065	352130	119820	158090	77618	85029	0	0	0	0	0	0
DFSTAILER	9	1050.53	>tr|A2XCL6|A2XCL6_ORYSI Putative uncharacterized protein OS=Oryza sativa subsp. indica GN=OsI_10049 PE=3 SV=1;>tr|Q10RP0|Q10RP0_ORYSJ Cell division cycle protein 48, putative, expressed OS=Oryza sativa subsp. japonica GN=Os03g0151800 PE=2 SV=1;>tr|I1P7N1|I1P7N1_ORYGL Uncharacterized protein OS=Oryza glaberrima PE=3 SV=1	2	78.932	42007	212760	61308	110720	65794	48395	68963	75199	45970	353220	54062	97184
DFTLDPVNYPR	11	1335.65	>tr|I1NJY0|I1NJY0_ORYGL Uncharacterized protein OS=Oryza glaberrima PE=4 SV=1;>tr|Q0JQZ2|Q0JQZ2_ORYSJ Os01g0130400 protein OS=Oryza sativa subsp. japonica GN=Os01g0130400 PE=2 SV=1;>tr|B8AD31|B8AD31_ORYSI Putative uncharacterized protein OS=Oryza sativa subsp. indica GN=OsI_00249 PE=4 SV=1;>tr|Q9LGC6|Q9LGC6_ORYSJ Putative alpha-glucosidase OS=Oryza sativa subsp. japonica GN=P0504H10.9 PE=4 SV=1;>…	2	80.014	17877	88777	24187	43889	23893	18748	48306	52770	35233	259710	33594	63971
DGATDPTFLYFSHGLK	16	1767.85	>tr|B8BLP4|B8BLP4_ORYSI Putative uncharacterized protein OS=Oryza sativa subsp. indica GN=OsI_36917 PE=4 SV=1;>sp|P35681|TCTP_ORYSJ Translationally-controlled tumor protein homolog OS=Oryza sativa subsp. japonica GN=TCTP PE=1 SV=1;>tr|I1QAD4|I1QAD4_ORYGL Uncharacterized protein OS=Oryza glaberrima PE=4 SV=1;>tr|Q0IR97|Q0IR97_ORYSJ Os11g0660500 protein OS=Oryza sativa subsp. japonica GN=Os11g06605…	3,4	118.21	37179	350440	71223	106110	57869	46421	0	0	0	0	0	0
DGDGCITTK	9	965.412	>tr|J3MPA8|J3MPA8_ORYBR Uncharacterized protein OS=Oryza brachyantha GN=OB07G32400 PE=4 SV=1;>sp|A2WN93|CALM1_ORYSI Calmodulin-1 OS=Oryza sativa subsp. indica GN=CAM1-1 PE=1 SV=2;>sp|A2Y609|CALM2_ORYSI Calmodulin-2 OS=Oryza sativa subsp. indica GN=CAM2 PE=2 SV=1;>sp|Q0JNS6|CALM1_ORYSJ Calmodulin-1 OS=Oryza sativa subsp. japonica GN=CAM1-1 PE=1 SV=2;>sp|Q6F332|CALM2_ORYSJ Calmodulin-2 OS=Oryza sat…	2	107.79	3593.8	36781	6762.6	11778	6508	4233.1	12747	17205	12730	207790	13171	24301
DGEGMPAFALVNK	13	1347.65	>tr|A3BNI4|A3BNI4_ORYSJ Putative uncharacterized protein OS=Oryza sativa subsp. japonica GN=OsJ_25616 PE=4 SV=1;>tr|Q6Z4N6|Q6Z4N6_ORYSJ Os07g0683900 protein OS=Oryza sativa subsp. japonica GN=OSJNBa0060O17.13-1 PE=2 SV=1;>tr|A2YQ14|A2YQ14_ORYSI Putative uncharacterized protein OS=Oryza sativa subsp. indica GN=OsI_27370 PE=4 SV=1;>tr|I1QDA7|I1QDA7_ORYGL Uncharacterized protein OS=Oryza glaberrima …	3	49.423	0	0	0	0	0	0	75768	90788	55205	358540	65732	121620
DGFFCPALAK	10	1124.53	>tr|I1QLP7|I1QLP7_ORYGL Uncharacterized protein OS=Oryza glaberrima PE=4 SV=1;>tr|B8B8V4|B8B8V4_ORYSI Putative uncharacterized protein OS=Oryza sativa subsp. indica GN=OsI_29964 PE=4 SV=1;>tr|B9G1W2|B9G1W2_ORYSJ Putative uncharacterized protein OS=Oryza sativa subsp. japonica GN=OsJ_28006 PE=4 SV=1;>tr|Q7F1F2|Q7F1F2_ORYSJ Os08g0525600 protein OS=Oryza sativa subsp. japonica GN=OJ1191_A10.119 PE=2…	2,3	73.067	0	0	0	0	0	0	47568	55534	34747	345520	42484	77175
DGGSDYLGK	9	910.403	>tr|B9FRD6|B9FRD6_ORYSJ Enolase OS=Oryza sativa subsp. japonica GN=eno PE=3 SV=1;>tr|B8B2A2|B8B2A2_ORYSI Putative uncharacterized protein OS=Oryza sativa subsp. indica GN=OsI_21538 PE=3 SV=1;>tr|I1PZB9|I1PZB9_ORYGL Uncharacterized protein OS=Oryza glaberrima PE=3 SV=1;>tr|Q5VNT9|Q5VNT9_ORYSJ Enolase OS=Oryza sativa subsp. japonica GN=P0001H02.35 PE=3 SV=1;>tr|I1QSV0|I1QSV0_ORYGL Uncharacterized p…	2	118.71	38376	582340	79901	122670	69405	43436	0	0	0	0	0	0
DGIDYAAVTVQLPGGER	17	1759.87	>tr|B8A8L8|B8A8L8_ORYSI Putative uncharacterized protein OS=Oryza sativa subsp. indica GN=OsI_02088 PE=4 SV=1;>tr|I1NND9|I1NND9_ORYGL Uncharacterized protein OS=Oryza glaberrima PE=4 SV=1;>tr|Q943W1|Q943W1_ORYSJ Os01g0501800 protein OS=Oryza sativa subsp. japonica GN=B1080D07.27 PE=2 SV=1;>tr|J3L0A5|J3L0A5_ORYBR Uncharacterized protein OS=Oryza brachyantha GN=OB01G26610 PE=4 SV=1;>tr|A6N1E2|A6N1E…	2	182.07	22777	125540	35835	62236	38787	25419	17394	19642	12908	110390	12999	30656
DGILQSLAR	9	971.54	>tr|Q94HC5|Q94HC5_ORYSJ Putative alanine aminotransferase OS=Oryza sativa subsp. japonica GN=OSJNBb0061I18.10 PE=4 SV=1;>tr|B8BGM4|B8BGM4_ORYSI Putative uncharacterized protein OS=Oryza sativa subsp. indica GN=OsI_33417 PE=4 SV=1;>tr|I1QU38|I1QU38_ORYGL Uncharacterized protein OS=Oryza glaberrima PE=4 SV=1;>tr|Q338N8|Q338N8_ORYSJ Alanine aminotransferase OS=Oryza sativa subsp. japonica GN=Os10g03…	2	61.213	153250	672060	307540	365590	189160	221430	148260	134140	104750	613040	129010	242030
DGKPFVDVLK	10	1116.62	>tr|I1NUF4|I1NUF4_ORYGL Fructose-bisphosphate aldolase OS=Oryza glaberrima PE=3 SV=1;>tr|Q42476|Q42476_ORYSA Fructose-bisphosphate aldolase OS=Oryza sativa PE=2 SV=1;>tr|Q5N725|Q5N725_ORYSJ Fructose-bisphosphate aldolase OS=Oryza sativa subsp. japonica GN=B1417F08.1-1 PE=2 SV=1;>tr|B8A7T3|B8A7T3_ORYSI Putative uncharacterized protein OS=Oryza sativa subsp. indica GN=OsI_04839 PE=4 SV=1;>tr|Q5N726…	4	71.153	0	0	0	0	0	0	10998	13106	7469.6	584010	26450	18494
DGKPYIQVK	9	1046.58	>tr|A2X036|A2X036_ORYSI Putative uncharacterized protein OS=Oryza sativa subsp. indica GN=OsI_05577 PE=3 SV=1;>tr|I1NWK0|I1NWK0_ORYGL Uncharacterized protein OS=Oryza glaberrima PE=3 SV=1;>tr|Q6Z7B0|Q6Z7B0_ORYSJ Dnak-type molecular chaperone Bip OS=Oryza sativa subsp. japonica GN=P0036E06.29 PE=2 SV=1;>tr|J3L8Y0|J3L8Y0_ORYBR Uncharacterized protein OS=Oryza brachyantha GN=OB02G10970 PE=3 SV=1	3	86.898	0	0	0	0	0	0	45608	57041	34176	687680	50685	83493
DGLLDAVDLSLVPYGNAR	18	1886.97	>tr|A3AGZ4|A3AGZ4_ORYSJ Putative uncharacterized protein OS=Oryza sativa subsp. japonica GN=OsJ_10480 PE=4 SV=1;>tr|B8AM03|B8AM03_ORYSI Putative uncharacterized protein OS=Oryza sativa subsp. indica GN=OsI_11143 PE=4 SV=1;>tr|Q10MT7|Q10MT7_ORYSJ Gamma interferon inducible lysosomal thiol reductase family protein, expressed OS=Oryza sativa subsp. japonica GN=LOC_Os03g18454 PE=2 SV=1	3	76.378	6569.6	39042	11760	15598	8500	7288.6	0	0	0	0	0	0
DGLVLMEDDFR	11	1308.6	>tr|B8AL25|B8AL25_ORYSI Putative uncharacterized protein OS=Oryza sativa subsp. indica GN=OsI_10996 PE=4 SV=1;>tr|J3LMI0|J3LMI0_ORYBR Uncharacterized protein OS=Oryza brachyantha GN=OB03G22560 PE=4 SV=1;>tr|I1PA13|I1PA13_ORYGL Uncharacterized protein OS=Oryza glaberrima PE=4 SV=1;>tr|Q8W3J0|Q8W3J0_ORYSJ Os03g0278000 protein OS=Oryza sativa subsp. japonica GN=UXS-3 PE=2 SV=1	2	78.324	27025	137470	38878	64504	40846	32073	33450	36476	22533	169360	24285	43156
DGNEYLINLIDSPGHVDFSSEVTAALR	27	2931.43	>tr|A2X5F3|A2X5F3_ORYSI Putative uncharacterized protein OS=Oryza sativa subsp. indica GN=OsI_07431 PE=4 SV=1;>tr|I1P0T4|I1P0T4_ORYGL Uncharacterized protein OS=Oryza glaberrima PE=4 SV=1;>tr|Q6H4L2|Q6H4L2_ORYSJ Elongation factor 2 OS=Oryza sativa subsp. japonica GN=P0461D06.32 PE=2 SV=1;>tr|J3LDA2|J3LDA2_ORYBR Uncharacterized protein OS=Oryza brachyantha GN=OB02G26190 PE=4 SV=1;>tr|I1PIQ9|I1PIQ9…	3,4	171.63	4374.6	20233	5983.2	10247	6210.5	5393.7	2273.1	2503.9	1767.6	14924	2273.8	4850.5
DGTNVEEAFQCIVK	14	1608.75	>tr|B8AZZ6|B8AZZ6_ORYSI Putative uncharacterized protein OS=Oryza sativa subsp. indica GN=OsI_20631 PE=3 SV=1;>tr|I1PXA0|I1PXA0_ORYGL Uncharacterized protein OS=Oryza glaberrima PE=3 SV=1;>tr|J3M8W3|J3M8W3_ORYBR Uncharacterized protein OS=Oryza brachyantha GN=OB05G30370 PE=3 SV=1;>tr|Q75IJ1|Q75IJ1_ORYSJ Os05g0516600 protein OS=Oryza sativa subsp. japonica GN=B1130G10.11 PE=2 SV=1;>tr|Q84V98|Q84V9…	3	64.394	0	0	0	0	0	0	26026	30754	19262	241600	21056	39532
DGTTVALWK	9	989.518	>tr|A2XG88|A2XG88_ORYSI Putative uncharacterized protein OS=Oryza sativa subsp. indica GN=OsI_11398 PE=4 SV=1;>tr|Q8H7M3|Q8H7M3_ORYSJ Putative r40c1 protein-rice OS=Oryza sativa subsp. japonica GN=OSJNBb0014I10.3 PE=4 SV=1;>tr|I1PAX9|I1PAX9_ORYGL Uncharacterized protein OS=Oryza glaberrima PE=4 SV=1;>tr|Q10M12|Q10M12_ORYSJ Expressed protein OS=Oryza sativa subsp. japonica GN=Os03g0327600 PE=2 SV=…	2,3	74.92	0	0	0	0	0	0	126560	116700	80711	1035500	104390	232270
DGVSESQFTQVLNIELDQIIEACK	24	2735.33	>tr|A2ZRR6|A2ZRR6_ORYSJ Putative uncharacterized protein OS=Oryza sativa subsp. japonica GN=OsJ_01274 PE=4 SV=1;>tr|J3KYR2|J3KYR2_ORYBR Uncharacterized protein OS=Oryza brachyantha GN=OB01G21180 PE=4 SV=1;>sp|Q9SDG8|AGO4A_ORYSJ Protein argonaute 4A OS=Oryza sativa subsp. japonica GN=AGO4A PE=2 SV=1;>tr|B8ACN1|B8ACN1_ORYSI Putative uncharacterized protein OS=Oryza sativa subsp. indica GN=OsI_01366…	4	76.186	0	0	0	0	0	0	836.19	460.2	178.87	8581.9	0	1485.6
DGVTLLWDLAEGK	13	1415.73	>sp|P49027|GBLPA_ORYSJ Guanine nucleotide-binding protein subunit beta-like protein A OS=Oryza sativa subsp. japonica GN=RACK1A PE=1 SV=1;>tr|A2WTW6|A2WTW6_ORYSI Putative uncharacterized protein OS=Oryza sativa subsp. indica GN=OsI_03315 PE=4 SV=1;>tr|I1NQS0|I1NQS0_ORYGL Uncharacterized protein OS=Oryza glaberrima PE=4 SV=1;>tr|J3L304|J3L304_ORYBR Uncharacterized protein OS=Oryza brachyantha GN=O…	3	133.32	12778	175430	27157	55062	26982	18286	12499	14991	6866.5	237980	14184	25265
DGVVLAVEK	9	928.523	>sp|Q9LSU1|PSA5_ORYSJ Proteasome subunit alpha type-5 OS=Oryza sativa subsp. japonica GN=PAE1 PE=2 SV=1;>tr|B8BLI9|B8BLI9_ORYSI Proteasome subunit alpha type OS=Oryza sativa subsp. indica GN=OsI_36813 PE=3 SV=1;>tr|Q0IRM4|Q0IRM4_ORYSJ Proteasome subunit alpha type OS=Oryza sativa subsp. japonica GN=Os11g0615700 PE=2 SV=1;>tr|J3N9L0|J3N9L0_ORYBR Proteasome subunit alpha type OS=Oryza brachyantha G…	3	55.567	0	0	0	0	0	0	0	0	0	0	0	0
DGWTTNPAEPYNR	13	1519.67	>tr|Q5QN41|Q5QN41_ORYSJ Phytocyanin protein-like OS=Oryza sativa subsp. japonica GN=P0489A05.2 PE=4 SV=1;>tr|I1NL77|I1NL77_ORYGL Uncharacterized protein OS=Oryza glaberrima PE=4 SV=1;>tr|A2WLS7|A2WLS7_ORYSI Putative uncharacterized protein OS=Oryza sativa subsp. indica GN=OsI_00795 PE=4 SV=1;>tr|A2ZQD1|A2ZQD1_ORYSJ Putative uncharacterized protein OS=Oryza sativa subsp. japonica GN=OsJ_00769 PE=4…	2	103.85	0	0	0	0	0	0	0	0	0	0	0	0
DGYMISSGQPVNEYIDSAVR	20	2200.01	>tr|A2XIT7|A2XIT7_ORYSI Putative uncharacterized protein OS=Oryza sativa subsp. indica GN=OsI_12347 PE=3 SV=1;>tr|I1PCY8|I1PCY8_ORYGL Uncharacterized protein OS=Oryza glaberrima PE=3 SV=1;>tr|Q75G91|Q75G91_ORYSJ 40S ribosomal protein S3, putative, expressed OS=Oryza sativa subsp. japonica GN=Os03g0577000 PE=2 SV=1;>tr|Q10HT1|Q10HT1_ORYSJ 40S ribosomal protein S3, putative, expressed OS=Oryza sati…	2,3	108.18	30670	153780	45732	75448	44292	37250	0	0	0	0	0	0
DHTVSATHGDMDQNTR	16	1783.75	>sp|P35683|IF4A1_ORYSJ Eukaryotic initiation factor 4A-1 OS=Oryza sativa subsp. japonica GN=Os06g0701100 PE=2 SV=2;>tr|B7EPR0|B7EPR0_ORYSJ cDNA clone:001-114-H08, full insert sequence OS=Oryza sativa subsp. japonica PE=2 SV=1;>tr|I1Q4Z1|I1Q4Z1_ORYGL Uncharacterized protein OS=Oryza glaberrima PE=3 SV=1;>tr|J3MHA8|J3MHA8_ORYBR Uncharacterized protein OS=Oryza brachyantha GN=OB06G34020 PE=3 SV=1;>t…	3,4	138.05	5508.6	34225	8326.4	13196	7968.9	9026.8	5049.1	4783	4016.1	24613	4801.6	13491
DICQDGGIFK	10	1151.53	>tr|I1QLP7|I1QLP7_ORYGL Uncharacterized protein OS=Oryza glaberrima PE=4 SV=1;>tr|B8B8V4|B8B8V4_ORYSI Putative uncharacterized protein OS=Oryza sativa subsp. indica GN=OsI_29964 PE=4 SV=1;>tr|B9G1W2|B9G1W2_ORYSJ Putative uncharacterized protein OS=Oryza sativa subsp. japonica GN=OsJ_28006 PE=4 SV=1;>tr|Q7F1F2|Q7F1F2_ORYSJ Os08g0525600 protein OS=Oryza sativa subsp. japonica GN=OJ1191_A10.119 PE=2…	2	93.345	0	0	0	0	0	0	22619	27312	17940	178840	19200	36527
DIDEVILVGGSTR	13	1372.72	>tr|B9FK56|B9FK56_ORYSJ Putative uncharacterized protein OS=Oryza sativa subsp. japonica GN=OsJ_17967 PE=3 SV=1;>tr|I1PU83|I1PU83_ORYGL Uncharacterized protein OS=Oryza glaberrima PE=3 SV=1;>tr|J3M5R0|J3M5R0_ORYBR Uncharacterized protein OS=Oryza brachyantha GN=OB05G19340 PE=3 SV=1;>tr|Q0DJB9|Q0DJB9_ORYSJ Os05g0303000 protein (Fragment) OS=Oryza sativa subsp. japonica GN=Os05g0303000 PE=3 SV=1	2,3	67.275	14384	67164	18808	32824	17965	13811	13891	13054	8866.9	70577	10261	19241
DIELVMTQATVSR	13	1461.75	>tr|J3L7P7|J3L7P7_ORYBR Uncharacterized protein OS=Oryza brachyantha GN=OB01G52530 PE=4 SV=1;>tr|J3M6J3|J3M6J3_ORYBR Uncharacterized protein OS=Oryza brachyantha GN=OB05G22170 PE=4 SV=1;>tr|J3M6J5|J3M6J5_ORYBR Uncharacterized protein OS=Oryza brachyantha GN=OB05G22190 PE=4 SV=1;>tr|I1NV26|I1NV26_ORYGL Uncharacterized protein OS=Oryza glaberrima PE=4 SV=1;>tr|Q8RUI4|Q8RUI4_ORYSJ NAC transcription …	2,3	67.115	47685	239810	69795	111680	80992	58864	56003	58176	30724	240290	37277	68769
DIEPEIVPLCR	11	1339.68	>tr|J3L1Y1|J3L1Y1_ORYBR Uncharacterized protein OS=Oryza brachyantha GN=OB01G32370 PE=4 SV=1;>tr|B8ABW4|B8ABW4_ORYSI Putative uncharacterized protein OS=Oryza sativa subsp. indica GN=OsI_02879 PE=4 SV=1;>tr|Q5ZBH8|Q5ZBH8_ORYSJ Os01g0618100 protein OS=Oryza sativa subsp. japonica GN=B1040D09.1 PE=4 SV=1;>tr|B8ABW6|B8ABW6_ORYSI Putative uncharacterized protein OS=Oryza sativa subsp. indica GN=OsI_0…	2	71.555	0	0	0	0	0	0	27215	28616	20254	207490	21762	48178
DIFQEVYEAGWK	12	1483.7	>tr|A2WTC5|A2WTC5_ORYSI Isocitrate dehydrogenase [NADP] OS=Oryza sativa subsp. indica GN=OsI_03110 PE=3 SV=1;>tr|I1NQ97|I1NQ97_ORYGL Isocitrate dehydrogenase [NADP] OS=Oryza glaberrima PE=3 SV=1;>tr|Q7F280|Q7F280_ORYSJ Isocitrate dehydrogenase [NADP] OS=Oryza sativa subsp. japonica GN=OSJNBb0006H05.32 PE=2 SV=1;>tr|Q9XGU8|Q9XGU8_ORYSA Isocitrate dehydrogenase [NADP] OS=Oryza sativa PE=2 SV=1;>tr|…	3	132.59	7577.6	81509	12331	23285	13101	7466.9	4803.2	4214.2	3463.1	43313	4439.3	7978.1
DIFYITGSSK	10	1129.57	>tr|A3BFF4|A3BFF4_ORYSJ Putative uncharacterized protein OS=Oryza sativa subsp. japonica GN=OsJ_22671 PE=3 SV=1;>tr|A2YH08|A2YH08_ORYSI Putative uncharacterized protein OS=Oryza sativa subsp. indica GN=OsI_24473 PE=3 SV=1;>tr|I1Q5B1|I1Q5B1_ORYGL Uncharacterized protein OS=Oryza glaberrima PE=3 SV=1;>tr|Q5Z9N8|Q5Z9N8_ORYSJ 90 kDa heat shock protein OS=Oryza sativa subsp. japonica GN=P0481E08.35 PE…	3	48.741	26724	208210	42028	70064	39473	31569	28193	32620	21042	258510	24209	43040
DIIMVDHMR	9	1128.54	>tr|Q0ISV7|Q0ISV7_ORYSJ Adenosylhomocysteinase (Fragment) OS=Oryza sativa subsp. japonica GN=Os11g0455500 PE=3 SV=2;>tr|A2ZDY4|A2ZDY4_ORYSI Adenosylhomocysteinase OS=Oryza sativa subsp. indica GN=OsI_35998 PE=3 SV=1;>tr|I1QZZ3|I1QZZ3_ORYGL Adenosylhomocysteinase OS=Oryza glaberrima PE=3 SV=1;>tr|Q84VE1|Q84VE1_ORYSJ Adenosylhomocysteinase OS=Oryza sativa subsp. japonica GN=OsJ_33804 PE=2 SV=1;>tr|…	3	99.653	47918	225000	69845	120020	68016	55577	31058	29775	21919	151440	22986	46512
DILDIAEIFR	10	1203.65	>tr|B8AFH3|B8AFH3_ORYSI Putative uncharacterized protein OS=Oryza sativa subsp. indica GN=OsI_08011 PE=4 SV=1;>tr|I1P232|I1P232_ORYGL Uncharacterized protein OS=Oryza glaberrima PE=4 SV=1;>tr|B9F104|B9F104_ORYSJ Putative uncharacterized protein OS=Oryza sativa subsp. japonica GN=OsJ_07472 PE=4 SV=1;>tr|J3KUI3|J3KUI3_ORYBR Uncharacterized protein OS=Oryza brachyantha GN=OB0054G10070 PE=4 SV=1;>tr|…	2	84.507	0	0	0	0	0	0	0	0	0	0	0	0
DILLLDVAPLTLGIETVGGVMTK	23	2367.33	>tr|A2X036|A2X036_ORYSI Putative uncharacterized protein OS=Oryza sativa subsp. indica GN=OsI_05577 PE=3 SV=1;>tr|I1NWK0|I1NWK0_ORYGL Uncharacterized protein OS=Oryza glaberrima PE=3 SV=1;>tr|Q6Z7B0|Q6Z7B0_ORYSJ Dnak-type molecular chaperone Bip OS=Oryza sativa subsp. japonica GN=P0036E06.29 PE=2 SV=1;>tr|O24182|O24182_ORYSA Endosperm lumenal binding protein OS=Oryza sativa GN=BiP PE=2 SV=1;>tr|J…	3	119.87	624.33	16806	3451.4	5566.3	2309.5	1831.4	0	0	0	0	0	0
DIPVSMLNMDTR	12	1390.66	>tr|A2YMZ7|A2YMZ7_ORYSI Putative uncharacterized protein OS=Oryza sativa subsp. indica GN=OsI_26606 PE=4 SV=1;>tr|I1QEL1|I1QEL1_ORYGL Uncharacterized protein OS=Oryza glaberrima PE=4 SV=1;>tr|Q6ZL89|Q6ZL89_ORYSJ Os07g0578300 protein OS=Oryza sativa subsp. japonica GN=OJ1065_B06.27 PE=3 SV=1	2,3	162.13	64023	474870	84993	151780	109840	62092	109700	123550	63701	841000	69588	94019
DIQPWQER	8	1070.51	>sp|P0C365|PSBC_ORYSA Photosystem II CP43 chlorophyll apoprotein OS=Oryza sativa GN=psbC PE=3 SV=1;>sp|P0C366|PSBC_ORYSI Photosystem II CP43 chlorophyll apoprotein OS=Oryza sativa subsp. indica GN=psbC PE=3 SV=1;>sp|P0C367|PSBC_ORYSJ Photosystem II CP43 chlorophyll apoprotein OS=Oryza sativa subsp. japonica GN=psbC PE=3 SV=1;>sp|Q6ENJ0|PSBC_ORYNI Photosystem II CP43 chlorophyll apoprotein OS=Oryz…	2	82.749	0	0	0	0	0	0	107940	132630	76971	586850	72709	139620
DITAQIVYATIAGDIVMAAAYSHELPR	27	2888.47	>sp|Q8L4L4|RL52_ORYSJ 60S ribosomal protein L5-2 OS=Oryza sativa subsp. japonica GN=RPL5B PE=3 SV=1;>tr|B7SDE4|B7SDE4_ORYSJ 60S ribosomal protein L5 OS=Oryza sativa subsp. japonica GN=OsJ_04400 PE=2 SV=1;>tr|B8A7P8|B8A7P8_ORYSI Putative uncharacterized protein OS=Oryza sativa subsp. indica GN=OsI_04778 PE=3 SV=1;>sp|A2WXX3|RL51_ORYSI 60S ribosomal protein L5-1 OS=Oryza sativa subsp. indica GN=RPL…	4	109.26	0	0	0	0	0	0	152.62	179.22	0	1168.7	0	308.7
DITELIACGR	10	1146.57	>tr|A2WLK9|A2WLK9_ORYSI Putative uncharacterized protein OS=Oryza sativa subsp. indica GN=OsI_00724 PE=4 SV=1;>tr|I1NL08|I1NL08_ORYGL Uncharacterized protein OS=Oryza glaberrima PE=4 SV=1;>tr|Q5SNH7|Q5SNH7_ORYSJ Os01g0191100 protein OS=Oryza sativa subsp. japonica GN=P0710E05.27 PE=4 SV=1	2,3	207.83	110560	630410	163570	296770	184940	135440	34436	39045	22165	151310	25211	45321
DITEVIAAGR	10	1043.56	>tr|B9FPV2|B9FPV2_ORYSJ Putative uncharacterized protein OS=Oryza sativa subsp. japonica GN=OsJ_18721 PE=4 SV=1;>tr|B8AYR2|B8AYR2_ORYSI Putative uncharacterized protein OS=Oryza sativa subsp. indica GN=OsI_20141 PE=4 SV=1;>tr|I1PW42|I1PW42_ORYGL Uncharacterized protein OS=Oryza glaberrima PE=4 SV=1;>tr|Q65WT5|Q65WT5_ORYSJ Os05g0445500 protein OS=Oryza sativa subsp. japonica GN=P0615D12.10 PE=4 SV…	2,3	185.61	202500	990270	271950	549470	292380	225460	468710	502990	330550	2002900	346570	625330
DITPMGGFPHYGVVK	15	1616.8	>tr|A2ZBV5|A2ZBV5_ORYSI Putative uncharacterized protein OS=Oryza sativa subsp. indica GN=OsI_35258 PE=3 SV=1;>tr|A5D934|A5D934_ORYSA Ribosomal protein L3B OS=Oryza sativa GN=RPL3B PE=2 SV=1;>tr|I1QY10|I1QY10_ORYGL Uncharacterized protein OS=Oryza glaberrima PE=3 SV=1;>tr|Q53JG0|Q53JG0_ORYSJ 60S ribosomal protein L3, putative, expressed OS=Oryza sativa subsp. japonica GN=Os11g0168200 PE=2 SV=1;>t…	3	106.13	0	0	0	0	0	0	25859	26753	15824	202220	19247	38882
DIVDGYYGMLK	11	1272.61	>tr|Q2QNS7|Q2QNS7_ORYSJ Os12g0555500 protein OS=Oryza sativa subsp. japonica GN=LOC_Os12g36880 PE=2 SV=1;>tr|Q40707|Q40707_ORYSA PBZ1 OS=Oryza sativa PE=2 SV=1;>tr|I1R744|I1R744_ORYGL Uncharacterized protein OS=Oryza glaberrima PE=3 SV=1;>tr|B8BMG2|B8BMG2_ORYSI Putative uncharacterized protein OS=Oryza sativa subsp. indica GN=OsI_38689 PE=4 SV=1;>tr|A2ZLJ4|A2ZLJ4_ORYSI Putative uncharacterized pr…	3	94.297	15104	130240	25243	39229	22815	17689	16434	16281	10237	145400	14902	24921
DIWDIKPVILP	11	1307.75	>tr|B3IYE3|B3IYE3_ORYSJ Phosphorylase OS=Oryza sativa subsp. japonica GN=pho1 PE=3 SV=1;>tr|Q9ATK9|Q9ATK9_ORYSA Phosphorylase (Fragment) OS=Oryza sativa PE=2 SV=1;>tr|Q9AUV8|Q9AUV8_ORYSJ Phosphorylase OS=Oryza sativa subsp. japonica GN=OSJNBa0040E01.3 PE=3 SV=1;>tr|B8AK73|B8AK73_ORYSI Phosphorylase OS=Oryza sativa subsp. indica GN=OsI_13605 PE=3 SV=1;>tr|B9F5S9|B9F5S9_ORYSJ Phosphorylase OS=Oryza…	3	74.944	14133	179540	28721	48103	18710	17205	0	0	0	0	0	0
DKEEQAEFK	9	1122.52	>sp|Q43009|SUS3_ORYSJ Sucrose synthase 3 OS=Oryza sativa subsp. japonica GN=SUS3 PE=1 SV=2;>tr|A2YNQ2|A2YNQ2_ORYSI Sucrose synthase OS=Oryza sativa subsp. indica GN=OsI_26874 PE=3 SV=1;>tr|I1QC69|I1QC69_ORYGL Sucrose synthase OS=Oryza glaberrima PE=3 SV=1;>tr|J3MMZ8|J3MMZ8_ORYBR Sucrose synthase OS=Oryza brachyantha GN=OB07G27800 PE=3 SV=1;>sp|P31924|SUS1_ORYSJ Sucrose synthase 1 OS=Oryza sativa …	3	101.39	0	0	0	0	0	0	47274	63962	52704	1255500	83283	109430
DKIPAEVATEIETAIADLR	19	2054.09	>tr|I1P4R6|I1P4R6_ORYGL Uncharacterized protein OS=Oryza glaberrima PE=3 SV=1;>tr|Q6Z7L1|Q6Z7L1_ORYSJ Os02g0774300 protein OS=Oryza sativa subsp. japonica GN=OJ1448_G06.10 PE=3 SV=1;>tr|A2XA53|A2XA53_ORYSI Putative uncharacterized protein OS=Oryza sativa subsp. indica GN=OsI_09127 PE=3 SV=1	3	100.28	1080.1	16230	2930.7	4132.1	2475.9	1576.1	0	0	0	0	0	0
DLAEEILQLSK	11	1257.68	>tr|B9FM97|B9FM97_ORYSJ Putative uncharacterized protein OS=Oryza sativa subsp. japonica GN=OsJ_16990 PE=4 SV=1;>tr|B9FX31|B9FX31_ORYSJ Putative uncharacterized protein OS=Oryza sativa subsp. japonica GN=OsJ_24143 PE=4 SV=1;>sp|Q6Z3A3|GSH1B_ORYSJ Glutamate--cysteine ligase B, chloroplastic OS=Oryza sativa subsp. japonica GN=GSH1-2 PE=3 SV=1;>sp|Q8GU95|GSH1A_ORYSI Glutamate--cysteine ligase A, chl…	3	59.57	6228.3	46428	8683.6	16610	8590.5	6306	0	0	0	0	0	0
DLALLIHGSSNVTR	14	1494.82	>tr|A2WTC5|A2WTC5_ORYSI Isocitrate dehydrogenase [NADP] OS=Oryza sativa subsp. indica GN=OsI_03110 PE=3 SV=1;>tr|I1NQ97|I1NQ97_ORYGL Isocitrate dehydrogenase [NADP] OS=Oryza glaberrima PE=3 SV=1;>tr|Q7F280|Q7F280_ORYSJ Isocitrate dehydrogenase [NADP] OS=Oryza sativa subsp. japonica GN=OSJNBb0006H05.32 PE=2 SV=1;>tr|Q9XGU8|Q9XGU8_ORYSA Isocitrate dehydrogenase [NADP] OS=Oryza sativa PE=2 SV=1;>tr|…	3	67.115	55811	235590	67844	122120	71583	54305	79450	43985	53226	289130	53517	102770
DLDALPGSQTRPVELSGTPDQISR	24	2551.29	>tr|B9F4C9|B9F4C9_ORYSJ Putative uncharacterized protein OS=Oryza sativa subsp. japonica GN=OsJ_05944 PE=4 SV=1;>tr|B8AEL6|B8AEL6_ORYSI Putative uncharacterized protein OS=Oryza sativa subsp. indica GN=OsI_06421 PE=4 SV=1	3	68.231	0	0	0	0	0	0	17904	21430	13659	92397	14431	31376
DLDEVFVK	8	963.491	>tr|I1QLP7|I1QLP7_ORYGL Uncharacterized protein OS=Oryza glaberrima PE=4 SV=1;>tr|B8B8V4|B8B8V4_ORYSI Putative uncharacterized protein OS=Oryza sativa subsp. indica GN=OsI_29964 PE=4 SV=1;>tr|B9G1W2|B9G1W2_ORYSJ Putative uncharacterized protein OS=Oryza sativa subsp. japonica GN=OsJ_28006 PE=4 SV=1;>tr|Q7F1F2|Q7F1F2_ORYSJ Os08g0525600 protein OS=Oryza sativa subsp. japonica GN=OJ1191_A10.119 PE=2…	3	75.38	7696.7	67058	12444	21964	12347	8100.5	26238	26876	16967	194890	20226	35847
DLDQVAGR	8	872.435	>tr|Q10JD1|Q10JD1_ORYSJ Retrotransposon protein, putative, Ty1-copia subclass OS=Oryza sativa subsp. japonica GN=LOC_Os03g31134 PE=4 SV=1;>tr|Q5KQL3|Q5KQL3_ORYSJ Putative ribosomal protein S19 OS=Oryza sativa subsp. japonica GN=Os03g31130 PE=4 SV=1;>sp|P40978|RS19_ORYSJ 40S ribosomal protein S19 OS=Oryza sativa subsp. japonica GN=RPS19A PE=3 SV=1;>tr|A2XI59|A2XI59_ORYSI Putative uncharacterized p…	2	113.22	25140	128440	35935	64939	39467	31267	120240	131840	87683	553360	88419	153960
DLDSAEELSAQLGELFDENQLYR	23	2654.23	>tr|J3LZ17|J3LZ17_ORYBR Glucose-6-phosphate 1-dehydrogenase OS=Oryza brachyantha GN=OB04G23920 PE=3 SV=1;>tr|I1PME7|I1PME7_ORYGL Glucose-6-phosphate 1-dehydrogenase OS=Oryza glaberrima PE=3 SV=1;>tr|I7HIN7|I7HIN7_ORYSA Glucose-6-phosphate 1-dehydrogenase OS=Oryza sativa GN=H0811E11.5 PE=3 SV=1;>tr|Q7X7I6|Q7X7I6_ORYSJ Glucose-6-phosphate 1-dehydrogenase OS=Oryza sativa subsp. japonica GN=OJ000223_…	3	62.684	0	0	0	0	0	0	1617.1	1009.6	516.78	6339	349.64	2091.1
DLFEGILQAGSTIVENLR	18	1974.04	>tr|I1PU52|I1PU52_ORYGL Uncharacterized protein OS=Oryza glaberrima PE=4 SV=1;>sp|B9FK36|ACC2_ORYSJ Acetyl-CoA carboxylase 2 OS=Oryza sativa subsp. japonica GN=ACC2 PE=3 SV=2;>tr|A2Y2U1|A2Y2U1_ORYSI Putative uncharacterized protein OS=Oryza sativa subsp. indica GN=OsI_19330 PE=4 SV=1;>tr|J3M5P3|J3M5P3_ORYBR Uncharacterized protein OS=Oryza brachyantha GN=OB05G19170 PE=4 SV=1	3	158.64	335.02	3915.5	1170.8	2336.4	650.39	144.91	0	0	0	0	0	0
DLFGAHTYER	10	1207.56	>tr|I1R078|I1R078_ORYGL 6-phosphogluconate dehydrogenase, decarboxylating (Fragment) OS=Oryza glaberrima PE=3 SV=1;>tr|Q2R480|Q2R480_ORYSJ 6-phosphogluconate dehydrogenase, decarboxylating OS=Oryza sativa subsp. japonica GN=Os11g0484500 PE=3 SV=1;>tr|B9GAQ3|B9GAQ3_ORYSJ 6-phosphogluconate dehydrogenase, decarboxylating OS=Oryza sativa subsp. japonica GN=OsJ_33909 PE=3 SV=1;>tr|Q7Y248|Q7Y248_ORYSJ…	3	57.885	60587	323530	110130	165640	88194	78109	0	0	0	0	0	0
DLFHAAR	7	828.424	>tr|B8A840|B8A840_ORYSI Putative uncharacterized protein OS=Oryza sativa subsp. indica GN=OsI_04877 PE=4 SV=1;>sp|Q5N7W3|RPN2_ORYSJ Dolichyl-diphosphooligosaccharide--protein glycosyltransferase subunit 2 OS=Oryza sativa subsp. japonica GN=RPN2 PE=2 SV=1;>tr|I1NUJ2|I1NUJ2_ORYGL Uncharacterized protein OS=Oryza glaberrima PE=4 SV=1;>tr|B9EVI1|B9EVI1_ORYSJ Putative uncharacterized protein OS=Oryza …	3	70.912	36405	259030	60846	110690	60564	48707	35435	40768	28279	281310	31271	65581
DLFLAAAR	8	875.486	>tr|Q7XTB1|Q7XTB1_ORYSJ OSJNBa0068L06.12 protein OS=Oryza sativa subsp. japonica GN=OSJNBa0068L06.12 PE=4 SV=2;>tr|B8ATY5|B8ATY5_ORYSI Putative uncharacterized protein OS=Oryza sativa subsp. indica GN=OsI_14507 PE=4 SV=1;>tr|I1PIJ5|I1PIJ5_ORYGL Uncharacterized protein OS=Oryza glaberrima PE=4 SV=1;>tr|Q01N35|Q01N35_ORYSA OSIGBa0123D13.7 protein OS=Oryza sativa GN=OSIGBa0148I18.2 PE=4 SV=1;>tr|Q0J…	2	54.712	111730	554560	144600	278290	161360	126890	149000	172580	102000	751250	112460	187090
DLGLLVENATEEQLGTAR	18	1927.99	>tr|A2ZJH7|A2ZJH7_ORYSI Putative uncharacterized protein OS=Oryza sativa subsp. indica GN=OsI_37967 PE=3 SV=1;>tr|I1R5I7|I1R5I7_ORYGL Uncharacterized protein OS=Oryza glaberrima PE=3 SV=1;>tr|Q2QU06|Q2QU06_ORYSJ 60 kDa chaperonin alpha subunit OS=Oryza sativa subsp. japonica GN=LOC_Os12g17910 PE=2 SV=1	3	51.524	11972	58130	19305	31309	17263	16371	0	0	0	0	0	0
DLGLLVESTTVEQLGIAR	18	1913.05	>tr|A2XPB4|A2XPB4_ORYSI Putative uncharacterized protein OS=Oryza sativa subsp. indica GN=OsI_14427 PE=3 SV=1;>tr|Q7X9A7|Q7X9A7_ORYSJ 60 kDa chaperonin alpha subunit OS=Oryza sativa subsp. japonica GN=OSJNBa0033P04.2 PE=2 SV=1;>tr|Q10AA5|Q10AA5_ORYSJ RuBisCO subunit binding-protein alpha subunit, chloroplast, putative, expressed OS=Oryza sativa subsp. japonica GN=LOC_Os03g64210 PE=3 SV=1	3	69.935	0	0	0	0	0	0	0	0	0	0	0	0
DLIGPAMYFGLMGDGQPIGR	20	2107.02	>sp|Q8H8T0|RGP1_ORYSJ UDP-arabinopyranose mutase 1 OS=Oryza sativa subsp. japonica GN=UAM1 PE=1 SV=1;>tr|Q9ZR35|Q9ZR35_ORYSA Reversibly glycosylated polypeptide OS=Oryza sativa GN=rgp PE=2 SV=1;>tr|B8AM48|B8AM48_ORYSI Putative uncharacterized protein OS=Oryza sativa subsp. indica GN=OsI_12519 PE=4 SV=1;>tr|A6N1F0|A6N1F0_ORYSI Alpha-1,4-glucan-protein synthase (Fragment) OS=Oryza sativa subsp. ind…	3	85.087	9900.2	58309	16031	26547	13946	10174	22351	24411	14217	163120	15405	29858
DLINVLEEAIR	11	1283.71	>tr|I1PYX1|I1PYX1_ORYGL Uncharacterized protein OS=Oryza glaberrima PE=3 SV=1;>tr|Q9LWT6|Q9LWT6_ORYSJ Os06g0114000 protein OS=Oryza sativa subsp. japonica GN=P0541H01.20 PE=2 SV=1;>tr|B9FR63|B9FR63_ORYSJ Putative uncharacterized protein OS=Oryza sativa subsp. japonica GN=OsJ_19883 PE=3 SV=1;>tr|J3MAQ7|J3MAQ7_ORYBR Uncharacterized protein OS=Oryza brachyantha GN=OB06G11010 PE=3 SV=1;>tr|A8QXH4|A8Q…	2,3	198.57	8593.9	47555	13321	23090	15191	10062	24692	29358	16661	127660	18270	33281
DLITILEDAIR	11	1270.71	>tr|B8AGV6|B8AGV6_ORYSI Putative uncharacterized protein OS=Oryza sativa subsp. indica GN=OsI_05469 PE=3 SV=1;>tr|I1NWB6|I1NWB6_ORYGL Uncharacterized protein OS=Oryza glaberrima PE=3 SV=1;>tr|Q6ZFJ9|Q6ZFJ9_ORYSJ 60 kDa chaperonin beta subunit OS=Oryza sativa subsp. japonica GN=OJ1435_F07.26 PE=2 SV=1	2,3	119.39	15216	98576	23938	44723	33545	17357	7587.5	10735	5661.2	55678	6301.9	13749
DLKEEFVSEYIYPCLR	16	2059.99	>tr|A2ZJA1|A2ZJA1_ORYSI Putative uncharacterized protein OS=Oryza sativa subsp. indica GN=OsI_37900 PE=3 SV=1;>tr|I1R538|I1R538_ORYGL Uncharacterized protein OS=Oryza glaberrima PE=3 SV=1;>tr|Q2QVC1|Q2QVC1_ORYSJ Argininosuccinate synthase, chloroplast, putative, expressed OS=Oryza sativa subsp. japonica GN=LOC_Os12g13320 PE=3 SV=1;>tr|J3NCC7|J3NCC7_ORYBR Uncharacterized protein OS=Oryza brachyant…	3	96.163	6536.7	63302	11847	21765	10229	9268	0	0	0	0	0	0
DLLDEALLRPGR	12	1366.76	>tr|I1PXC3|I1PXC3_ORYGL Uncharacterized protein OS=Oryza glaberrima PE=3 SV=1;>tr|B8B005|B8B005_ORYSI Putative uncharacterized protein OS=Oryza sativa subsp. indica GN=OsI_20653 PE=3 SV=1;>tr|Q65X08|Q65X08_ORYSJ Os05g0519400 protein OS=Oryza sativa subsp. japonica GN=P0599F04.10 PE=2 SV=1;>tr|J3M8Y5|J3M8Y5_ORYBR Uncharacterized protein OS=Oryza brachyantha GN=OB05G30590 PE=3 SV=1;>tr|Q40737|Q4073…	3	70.54	0	0	0	0	0	0	25137	25501	17780	185290	21319	35418
DLLDISPVLTEAAGAIVDDSFTR	23	2417.23	>tr|B8B5M8|B8B5M8_ORYSI Putative uncharacterized protein OS=Oryza sativa subsp. indica GN=OsI_26293 PE=4 SV=1;>tr|I1QE47|I1QE47_ORYGL Uncharacterized protein OS=Oryza glaberrima PE=4 SV=1;>tr|Q8GVN6|Q8GVN6_ORYSJ Os07g0531600 protein OS=Oryza sativa subsp. japonica GN=P0681F05.133 PE=4 SV=1	3	79.568	187.64	2188.6	504.35	725.21	252.84	210.74	0	0	0	0	0	0
DLLIQALDDSK	11	1229.65	>tr|B8B123|B8B123_ORYSI Putative uncharacterized protein OS=Oryza sativa subsp. indica GN=OsI_22696 PE=4 SV=1;>tr|I1Q1W3|I1Q1W3_ORYGL Uncharacterized protein OS=Oryza glaberrima PE=4 SV=1;>tr|Q5Z4M1|Q5Z4M1_ORYSJ Os06g0308300 protein OS=Oryza sativa subsp. japonica GN=P0417E03.30-1 PE=2 SV=1;>tr|Q5Z4M2|Q5Z4M2_ORYSJ Putative microtubule-associated protein OS=Oryza sativa subsp. japonica GN=P0417E03…	3	74.76	0	0	0	0	0	0	5365.7	3653.6	2593.1	31002	3301.2	5416
DLLLQLR	7	869.533	>sp|Q43007|PLDA1_ORYSJ Phospholipase D alpha 1 OS=Oryza sativa subsp. japonica GN=PLD1 PE=1 SV=2;>tr|B8ADH7|B8ADH7_ORYSI Phospholipase D OS=Oryza sativa subsp. indica GN=OsI_00588 PE=3 SV=1;>tr|I1NKP2|I1NKP2_ORYGL Phospholipase D OS=Oryza glaberrima PE=3 SV=1;>tr|J3KWU4|J3KWU4_ORYBR Phospholipase D OS=Oryza brachyantha GN=OB01G14500 PE=3 SV=1;>tr|Q0JQB1|Q0JQB1_ORYSJ Phospholipase D OS=Oryza sativ…	2	75.189	65063	254280	61433	113720	69279	49991	78975	58638	38728	274310	37359	67974
DLLQADADDVR	11	1229.59	>tr|Q53K35|Q53K35_ORYSJ HEAT repeat, putative OS=Oryza sativa subsp. japonica PE=4 SV=1;>tr|Q6ASU8|Q6ASU8_ORYSJ Putative translational activator OS=Oryza sativa subsp. japonica GN=B1377B10.19 PE=4 SV=1;>tr|J3LSA3|J3LSA3_ORYBR Uncharacterized protein OS=Oryza brachyantha GN=OB03G39290 PE=4 SV=1;>tr|I1PI96|I1PI96_ORYGL Uncharacterized protein OS=Oryza glaberrima PE=4 SV=1;>tr|B9FB88|B9FB88_ORYSJ Pu…	2	69.345	30446	116190	38586	65091	43879	32485	0	0	0	0	0	0
DLNEILDLYEK	11	1363.69	>tr|A2ZLB6|A2ZLB6_ORYSI Putative uncharacterized protein OS=Oryza sativa subsp. indica GN=OsI_38615 PE=3 SV=1;>tr|Q2QP62|Q2QP62_ORYSJ Os12g0540900 protein OS=Oryza sativa subsp. japonica GN=LOC_Os12g35570 PE=3 SV=1;>tr|I1R6Z1|I1R6Z1_ORYGL Uncharacterized protein OS=Oryza glaberrima PE=3 SV=1;>tr|A3CI51|A3CI51_ORYSJ Putative uncharacterized protein OS=Oryza sativa subsp. japonica GN=OsJ_36387 PE=3…	3	69.602	2836.6	18494	3686.1	7278.1	3183.6	2466.3	9424.9	9322.1	7263.3	80271	8162.2	14842
DLPLSETPLANSGALFGAGYVLR	23	2360.24	>tr|I1R7C0|I1R7C0_ORYGL Uncharacterized protein OS=Oryza glaberrima PE=4 SV=1;>tr|Q2QND9|Q2QND9_ORYSJ Expressed protein OS=Oryza sativa subsp. japonica GN=LOC_Os12g38140 PE=4 SV=1;>tr|A2ZLU1|A2ZLU1_ORYSI Putative uncharacterized protein OS=Oryza sativa subsp. indica GN=OsI_38785 PE=4 SV=1;>tr|A3CIK7|A3CIK7_ORYSJ Putative uncharacterized protein OS=Oryza sativa subsp. japonica GN=OsJ_36561 PE=4 SV…	3	86.625	11894	56143	18470	35095	22952	12228	0	0	0	0	0	0
DLQDLIMECQK	11	1391.64	>tr|A2WW14|A2WW14_ORYSI Putative uncharacterized protein OS=Oryza sativa subsp. indica GN=OsI_04093 PE=4 SV=1;>tr|I1NSF9|I1NSF9_ORYGL Uncharacterized protein OS=Oryza glaberrima PE=4 SV=1;>tr|Q5VQK2|Q5VQK2_ORYSJ Endosperm transfer cell specific PR60 OS=Oryza sativa subsp. japonica GN=P0691E06.42 PE=4 SV=1	2,3	93.959	20423	140580	36521	64710	32250	25171	27564	29146	18976	179990	21279	43499
DLQEDFMGGAEIIVSPPVVSFR	22	2405.19	>tr|A2X5F3|A2X5F3_ORYSI Putative uncharacterized protein OS=Oryza sativa subsp. indica GN=OsI_07431 PE=4 SV=1;>tr|I1P0T4|I1P0T4_ORYGL Uncharacterized protein OS=Oryza glaberrima PE=4 SV=1;>tr|Q6H4L2|Q6H4L2_ORYSJ Elongation factor 2 OS=Oryza sativa subsp. japonica GN=P0461D06.32 PE=2 SV=1;>tr|J3LDA2|J3LDA2_ORYBR Uncharacterized protein OS=Oryza brachyantha GN=OB02G26190 PE=4 SV=1;>tr|I1PIQ9|I1PIQ9…	3	54.223	0	0	0	0	0	0	0	0	0	0	0	0
DLQMVNLTLR	10	1201.65	>tr|A2XUB9|A2XUB9_ORYSI Putative uncharacterized protein OS=Oryza sativa subsp. indica GN=OsI_16199 PE=4 SV=1;>tr|A3AUK5|A3AUK5_ORYSJ Putative uncharacterized protein OS=Oryza sativa subsp. japonica GN=OsJ_15076 PE=4 SV=1;>tr|I1PLZ1|I1PLZ1_ORYGL Uncharacterized protein OS=Oryza glaberrima PE=4 SV=1;>tr|Q25A95|Q25A95_ORYSA B0812A04.3 protein OS=Oryza sativa GN=B0812A04.3 PE=4 SV=1	2	90.926	0	0	0	0	0	0	30975	31413	21457	139340	21531	39072
DLQQEISDGEVEIPSA	16	1728.81	>tr|A2XX38|A2XX38_ORYSI Putative uncharacterized protein OS=Oryza sativa subsp. indica GN=OsI_17237 PE=3 SV=1;>tr|A2X8M1|A2X8M1_ORYSI Putative uncharacterized protein OS=Oryza sativa subsp. indica GN=OsI_08582 PE=3 SV=1;>tr|I1P3D2|I1P3D2_ORYGL Uncharacterized protein OS=Oryza glaberrima PE=3 SV=1;>tr|I1PPC6|I1PPC6_ORYGL Uncharacterized protein OS=Oryza glaberrima PE=3 SV=1;>tr|Q0JAI2|Q0JAI2_ORYSJ…	2,3	174.59	16867	146320	44006	68226	41076	31685	1450.6	1847.4	563.54	6744.8	948.28	1765.4
DLSPASLLAK	10	1013.58	>tr|A2ZJA1|A2ZJA1_ORYSI Putative uncharacterized protein OS=Oryza sativa subsp. indica GN=OsI_37900 PE=3 SV=1;>tr|I1R538|I1R538_ORYGL Uncharacterized protein OS=Oryza glaberrima PE=3 SV=1;>tr|Q2QVC1|Q2QVC1_ORYSJ Argininosuccinate synthase, chloroplast, putative, expressed OS=Oryza sativa subsp. japonica GN=LOC_Os12g13320 PE=3 SV=1;>tr|J3NCC7|J3NCC7_ORYBR Uncharacterized protein OS=Oryza brachyant…	3	85.731	13616	114760	26724	43288	17870	16118	34517	33296	21434	300670	30223	66573
DLSQADFGR	9	1007.47	>tr|Q0ISV7|Q0ISV7_ORYSJ Adenosylhomocysteinase (Fragment) OS=Oryza sativa subsp. japonica GN=Os11g0455500 PE=3 SV=2;>tr|A2ZDY4|A2ZDY4_ORYSI Adenosylhomocysteinase OS=Oryza sativa subsp. indica GN=OsI_35998 PE=3 SV=1;>tr|I1QZZ3|I1QZZ3_ORYGL Adenosylhomocysteinase OS=Oryza glaberrima PE=3 SV=1;>tr|Q84VE1|Q84VE1_ORYSJ Adenosylhomocysteinase OS=Oryza sativa subsp. japonica GN=OsJ_33804 PE=2 SV=1;>tr|…	2	200.71	252340	1322000	318430	646040	453390	259730	136360	159490	101010	854190	99696	187760
DLSVIATEVGEEGQEYLK	18	1978.97	>tr|J3L5B2|J3L5B2_ORYBR Uncharacterized protein OS=Oryza brachyantha GN=OB01G44180 PE=4 SV=1;>tr|B8ABC6|B8ABC6_ORYSI Putative uncharacterized protein OS=Oryza sativa subsp. indica GN=OsI_04240 PE=4 SV=1;>tr|B9EU73|B9EU73_ORYSJ Putative uncharacterized protein OS=Oryza sativa subsp. japonica GN=OsJ_03898 PE=4 SV=1;>tr|I1NST3|I1NST3_ORYGL Uncharacterized protein OS=Oryza glaberrima PE=4 SV=1;>tr|Q5…	3	95.197	0	0	0	0	0	0	0	0	0	0	0	0
DLTDYLMK	8	997.479	>sp|A2XLF2|ACT1_ORYSI Actin-1 OS=Oryza sativa subsp. indica GN=ACT1 PE=2 SV=1;>sp|Q10DV7|ACT1_ORYSJ Actin-1 OS=Oryza sativa subsp. japonica GN=ACT1 PE=2 SV=1;>tr|I1PIB6|I1PIB6_ORYGL Uncharacterized protein OS=Oryza glaberrima PE=3 SV=1;>tr|J3LS83|J3LS83_ORYBR Uncharacterized protein OS=Oryza brachyantha GN=OB03G39090 PE=3 SV=1;>tr|J3NFE8|J3NFE8_ORYBR Uncharacterized protein OS=Oryza brachyantha G…	3	95.909	4935.8	47532	8460.5	14487	8269.8	6159.6	23661	24705	16275	361660	23173	38540
DLVEEISESLAK	12	1331.68	>tr|I1PUP4|I1PUP4_ORYGL Uncharacterized protein OS=Oryza glaberrima PE=4 SV=1;>tr|Q0DIY4|Q0DIY4_ORYSJ Os05g0350600 protein OS=Oryza sativa subsp. japonica GN=Os05g0350600 PE=4 SV=1;>tr|B9FH80|B9FH80_ORYSJ Putative uncharacterized protein OS=Oryza sativa subsp. japonica GN=OsJ_18176 PE=4 SV=1;>tr|B8AX15|B8AX15_ORYSI Putative uncharacterized protein OS=Oryza sativa subsp. indica GN=OsI_19570 PE=4 S…	3	111.63	4550.2	48035	7164.3	13296	7440.8	5407.1	0	0	0	0	0	0
DLVGSAYYVAPEVLK	15	1622.86	>tr|Q5ZE73|Q5ZE73_ORYSJ Putative calcium-dependent protein kinase OS=Oryza sativa subsp. japonica GN=P0501G01.10 PE=4 SV=1;>tr|B8ABY2|B8ABY2_ORYSI Putative uncharacterized protein OS=Oryza sativa subsp. indica GN=OsI_02910 PE=4 SV=1;>tr|I1NPS7|I1NPS7_ORYGL Uncharacterized protein OS=Oryza glaberrima PE=4 SV=1;>tr|A2ZVI7|A2ZVI7_ORYSJ cDNA, clone: J100088L22, full insert sequence OS=Oryza sativa su…	3	50.806	19832	125210	28295	52329	30015	20394	0	0	0	0	0	0
DLVLQLLER	9	1097.64	>tr|B8AD25|B8AD25_ORYSI Putative uncharacterized protein OS=Oryza sativa subsp. indica GN=OsI_00236 PE=4 SV=1;>tr|Q9LGA3|Q9LGA3_ORYSJ Os01g0128400 protein OS=Oryza sativa subsp. japonica GN=P0408F06.4 PE=4 SV=1;>tr|J3KW23|J3KW23_ORYBR Uncharacterized protein OS=Oryza brachyantha GN=OB01G11790 PE=4 SV=1	2	68.786	14610	70620	20535	38177	20332	16262	0	0	0	0	0	0
DLVSSLVSGLLTIGPR	16	1625.94	>sp|Q93VT8|ACLB1_ORYSJ ATP-citrate synthase beta chain protein 1 OS=Oryza sativa subsp. japonica GN=ACLB-1 PE=2 SV=1;>tr|A2WNV6|A2WNV6_ORYSI Putative uncharacterized protein OS=Oryza sativa subsp. indica GN=OsI_01541 PE=4 SV=1;>tr|J3KZ27|J3KZ27_ORYBR Uncharacterized protein OS=Oryza brachyantha GN=OB01G22330 PE=4 SV=1;>tr|I1NMG9|I1NMG9_ORYGL Uncharacterized protein OS=Oryza glaberrima PE=4 SV=1	3	202.4	1008.5	8643	1883	3202.1	1366.2	1092.5	0	133.25	0	724.74	0	172.06
DLYAEEAAAQR	11	1235.58	>tr|Q10AB7|Q10AB7_ORYSJ Retrotransposon protein, putative, Ty1-copia subclass OS=Oryza sativa subsp. japonica GN=LOC_Os03g64080 PE=4 SV=1;>tr|I1PHL4|I1PHL4_ORYGL Uncharacterized protein OS=Oryza glaberrima PE=4 SV=1;>tr|J3LUZ2|J3LUZ2_ORYBR Uncharacterized protein OS=Oryza brachyantha GN=OB03G48680 PE=4 SV=1;>tr|Q84M87|Q84M87_ORYSJ Os03g0858100 protein OS=Oryza sativa subsp. japonica GN=OSJNBa0059…	2	67.749	0	0	0	0	0	0	0	0	0	0	0	0
DMYDFMALDR	10	1275.53	>tr|B3VDJ4|B3VDJ4_ORYSJ Starch branching enzyme OS=Oryza sativa subsp. japonica GN=RBE3 PE=2 SV=1;>tr|D0TZK1|D0TZK1_ORYSI Starch branching enzyme 3 OS=Oryza sativa subsp. indica GN=SBE3 PE=4 SV=1;>tr|I6VRB8|I6VRB8_ORYSJ Starch branching enzyme 3 OS=Oryza sativa subsp. japonica GN=SBE3 PE=4 SV=1;>tr|Q40663|Q40663_ORYSA Branching enzyme-3 OS=Oryza sativa PE=2 SV=1;>tr|Q6H6P8|Q6H6P8_ORYSJ Branching …	2	71.555	40153	174960	77302	103450	53013	75860	0	0	0	0	0	0
DMYDFMALDRPATPSIDR	18	2112.96	>tr|B3VDJ4|B3VDJ4_ORYSJ Starch branching enzyme OS=Oryza sativa subsp. japonica GN=RBE3 PE=2 SV=1;>tr|D0TZK1|D0TZK1_ORYSI Starch branching enzyme 3 OS=Oryza sativa subsp. indica GN=SBE3 PE=4 SV=1;>tr|I6VRB8|I6VRB8_ORYSJ Starch branching enzyme 3 OS=Oryza sativa subsp. japonica GN=SBE3 PE=4 SV=1;>tr|Q40663|Q40663_ORYSA Branching enzyme-3 OS=Oryza sativa PE=2 SV=1;>tr|Q6H6P8|Q6H6P8_ORYSJ Branching …	3	93.753	58907	225870	92031	109940	71714	91048	0	0	0	0	0	0
DNFFFAGIDK	10	1172.55	>tr|I1QGM1|I1QGM1_ORYGL Uncharacterized protein OS=Oryza glaberrima PE=4 SV=1;>tr|A2YSI3|A2YSI3_ORYSI Putative uncharacterized protein OS=Oryza sativa subsp. indica GN=OsI_28286 PE=3 SV=1;>tr|A3BQT1|A3BQT1_ORYSJ Putative uncharacterized protein OS=Oryza sativa subsp. japonica GN=OsJ_26466 PE=3 SV=1;>tr|J3MRB7|J3MRB7_ORYBR Uncharacterized protein OS=Oryza brachyantha GN=OB08G16460 PE=3 SV=1;>tr|Q0…	3	50.207	10918	89792	16102	29390	17179	12035	13947	15978	10233	136820	11545	21321
DNGLLLHLHR	10	1186.66	>tr|I1QRU1|I1QRU1_ORYGL Uncharacterized protein OS=Oryza glaberrima PE=3 SV=1	4	51.872	0	0	0	0	0	0	0	0	0	0	0	0
DNIDNIQIVFR	11	1345.7	>tr|J3LZ17|J3LZ17_ORYBR Glucose-6-phosphate 1-dehydrogenase OS=Oryza brachyantha GN=OB04G23920 PE=3 SV=1;>tr|I1PME7|I1PME7_ORYGL Glucose-6-phosphate 1-dehydrogenase OS=Oryza glaberrima PE=3 SV=1;>tr|I7HIN7|I7HIN7_ORYSA Glucose-6-phosphate 1-dehydrogenase OS=Oryza sativa GN=H0811E11.5 PE=3 SV=1;>tr|Q7X7I6|Q7X7I6_ORYSJ Glucose-6-phosphate 1-dehydrogenase OS=Oryza sativa subsp. japonica GN=OJ000223_…	2	50.207	0	0	0	0	0	0	27217	30838	19298	140760	19348	36876
DNIQGITK	8	887.471	>tr|J3M0Q9|J3M0Q9_ORYBR Histone H4 OS=Oryza brachyantha GN=OB04G29840 PE=3 SV=1;>tr|J3LJC5|J3LJC5_ORYBR Histone H4 OS=Oryza brachyantha GN=OB03G11510 PE=3 SV=1;>tr|A2WWR4|A2WWR4_ORYSI Histone H4 OS=Oryza sativa subsp. indica GN=OsI_04340 PE=3 SV=1;>tr|I1QBF3|I1QBF3_ORYGL Histone H4 OS=Oryza glaberrima PE=3 SV=1;>tr|J3L5L2|J3L5L2_ORYBR Histone H4 OS=Oryza brachyantha GN=OB01G45180 PE=3 SV=1;>tr|Q7…	2,3	99.568	56914	643900	102250	181410	109490	62171	154240	178480	101630	2399000	149670	233180
DNIQGITKPAIR	12	1324.75	>tr|J3M0Q9|J3M0Q9_ORYBR Histone H4 OS=Oryza brachyantha GN=OB04G29840 PE=3 SV=1;>tr|J3LJC5|J3LJC5_ORYBR Histone H4 OS=Oryza brachyantha GN=OB03G11510 PE=3 SV=1;>tr|A2WWR4|A2WWR4_ORYSI Histone H4 OS=Oryza sativa subsp. indica GN=OsI_04340 PE=3 SV=1;>tr|I1QBF3|I1QBF3_ORYGL Histone H4 OS=Oryza glaberrima PE=3 SV=1;>tr|J3L5L2|J3L5L2_ORYBR Histone H4 OS=Oryza brachyantha GN=OB01G45180 PE=3 SV=1;>tr|Q7…	2,3	181.67	126200	1942000	226300	347160	202950	129830	90780	96429	63741	1681200	103180	156320
DNLTLWTSDISEDAAEEIK	19	2149.01	>sp|Q6EUP4|14335_ORYSJ 14-3-3-like protein GF14-E OS=Oryza sativa subsp. japonica GN=GF14E PE=2 SV=1;>tr|A2X6G8|A2X6G8_ORYSI Putative uncharacterized protein OS=Oryza sativa subsp. indica GN=OsI_07806 PE=3 SV=1;>tr|I1P1L7|I1P1L7_ORYGL Uncharacterized protein OS=Oryza glaberrima PE=3 SV=1;>tr|Q0E040|Q0E040_ORYSJ Os02g0580300 protein OS=Oryza sativa subsp. japonica GN=Os02g0580300 PE=2 SV=1;>tr|J3L…	3	120.31	0	0	0	0	0	0	0	0	0	0	0	0
DNLTLWTSDISEDTAEEIR	19	2207.02	>sp|Q7XTE8|14332_ORYSJ 14-3-3-like protein GF14-B OS=Oryza sativa subsp. japonica GN=GF14B PE=1 SV=2;>tr|A2XUA6|A2XUA6_ORYSI Putative uncharacterized protein OS=Oryza sativa subsp. indica GN=OsI_16185 PE=3 SV=1;>tr|I1PLY8|I1PLY8_ORYGL Uncharacterized protein OS=Oryza glaberrima PE=3 SV=1;>tr|Q0JCM0|Q0JCM0_ORYSJ G-box binding factor OS=Oryza sativa subsp. japonica GN=Os04g0462500 PE=2 SV=1;>tr|J3L…	3	132.13	18230	64217	23447	46945	26106	20431	0	0	0	0	0	0
DNLTLWTSDNAEDGGDEIK	19	2091.92	>sp|Q06967|14336_ORYSJ 14-3-3-like protein GF14-F OS=Oryza sativa subsp. japonica GN=GF14F PE=1 SV=2;>tr|A2XL95|A2XL95_ORYSI Putative uncharacterized protein OS=Oryza sativa subsp. indica GN=OsI_13240 PE=3 SV=1;>tr|Q10E23|Q10E23_ORYSJ 14-3-3 protein OS=Oryza sativa subsp. japonica GN=Os03g0710800 PE=2 SV=1;>tr|J3LS37|J3LS37_ORYBR Uncharacterized protein OS=Oryza brachyantha GN=OB03G38630 PE=3 SV=…	3	62.966	33799	219890	61189	95117	50064	62349	0	0	0	0	0	0
DNNLLGK	7	772.408	>tr|I1R2A1|I1R2A1_ORYGL Uncharacterized protein OS=Oryza glaberrima PE=3 SV=1;>tr|Q53NM9|Q53NM9_ORYSJ DnaK-type molecular chaperone hsp70-rice OS=Oryza sativa subsp. japonica GN=Os11g0703900 PE=3 SV=1;>tr|Q40693|Q40693_ORYSA Heat shock protein 70 OS=Oryza sativa GN=hsp70 PE=3 SV=2;>tr|A3CDZ7|A3CDZ7_ORYSJ Putative uncharacterized protein OS=Oryza sativa subsp. japonica GN=OsJ_34853 PE=3 SV=1;>tr|Q…	2	62.546	0	0	0	0	0	0	171360	190160	107050	1604700	152900	284100
DNNTVVVNK	9	1001.51	>tr|I1PYR3|I1PYR3_ORYGL Uncharacterized protein OS=Oryza glaberrima PE=4 SV=1;>tr|B8B1A4|B8B1A4_ORYSI Putative uncharacterized protein OS=Oryza sativa subsp. indica GN=OsI_21287 PE=4 SV=1;>tr|Q5VS79|Q5VS79_ORYSJ Calmodulin-binding protein-like OS=Oryza sativa subsp. japonica GN=P0644B06.3-1 PE=4 SV=1;>tr|Q5VS78|Q5VS78_ORYSJ Calmodulin-binding protein-like OS=Oryza sativa subsp. japonica GN=P0644B…	2	97.597	0	0	0	0	0	0	7894.4	9723.2	6899.3	69957	5823.1	13328
DNSPGQVK	8	843.409	>tr|A2YYH2|A2YYH2_ORYSI Putative uncharacterized protein OS=Oryza sativa subsp. indica GN=OsI_30396 PE=4 SV=1;>tr|I1QLY6|I1QLY6_ORYGL Uncharacterized protein OS=Oryza glaberrima PE=4 SV=1;>tr|Q6YYV1|Q6YYV1_ORYSJ Os09g0115400 protein OS=Oryza sativa subsp. japonica GN=OJ1310_F05.15 PE=2 SV=1	3	96.711	18279	305960	38082	69343	36921	30843	20479	26844	22282	397460	25600	47637
DNWQELIQSIK	11	1372.7	>tr|A3C0F1|A3C0F1_ORYSJ Putative uncharacterized protein OS=Oryza sativa subsp. japonica GN=OsJ_29932 PE=4 SV=1;>sp|Q9SE42|RPE1_ORYSJ Ribulose-phosphate 3-epimerase, cytoplasmic isoform OS=Oryza sativa subsp. japonica GN=Os09g0505700 PE=1 SV=1;>tr|A2Z2W0|A2Z2W0_ORYSI Ribulose-phosphate 3-epimerase OS=Oryza sativa subsp. indica GN=OsI_31954 PE=3 SV=1;>tr|Q0J0L5|Q0J0L5_ORYSJ Ribulose-phosphate 3-ep…	3	58.674	6622.6	53926	9689.5	17425	9573.4	6217.8	0	0	0	0	0	0
DPETLANLIVCNLHLGK	17	1906	>sp|Q9MAX6|COPE1_ORYSJ Coatomer subunit epsilon-1 OS=Oryza sativa subsp. japonica GN=COPE1 PE=2 SV=1;>tr|B7E599|B7E599_ORYSJ cDNA clone:001-030-H03, full insert sequence OS=Oryza sativa subsp. japonica PE=2 SV=1;>tr|B8AU46|B8AU46_ORYSI Putative uncharacterized protein OS=Oryza sativa subsp. indica GN=OsI_17362 PE=4 SV=1;>tr|I1PPU0|I1PPU0_ORYGL Uncharacterized protein OS=Oryza glaberrima PE=4 SV=1…	4	122.93	2178.4	16900	3255.9	7145.8	3063.2	2008.6	0	0	0	0	0	0
DPTEQTVIDNFMVQQLDGTK	20	2278.08	>tr|B8AK24|B8AK24_ORYSI Putative uncharacterized protein OS=Oryza sativa subsp. indica GN=OsI_10758 PE=3 SV=1;>tr|Q10P35|Q10P35_ORYSJ Enolase OS=Oryza sativa subsp. japonica GN=Os03g0248600 PE=2 SV=1;>tr|I1P9H2|I1P9H2_ORYGL Uncharacterized protein OS=Oryza glaberrima PE=3 SV=1	3	99.059	0	0	0	0	0	0	0	0	0	0	0	0
DPTSQAELDNFMVQQLDGTK	20	2236.03	>tr|I1QSV0|I1QSV0_ORYGL Uncharacterized protein OS=Oryza glaberrima PE=3 SV=1;>sp|Q42971|ENO_ORYSJ Enolase OS=Oryza sativa subsp. japonica GN=ENO1 PE=1 SV=2;>tr|A1YQJ3|A1YQJ3_ORYSJ Enolase OS=Oryza sativa subsp. japonica GN=eno PE=2 SV=1;>tr|B8BFV2|B8BFV2_ORYSI Putative uncharacterized protein OS=Oryza sativa subsp. indica GN=OsI_32842 PE=3 SV=1;>tr|B9G7P0|B9G7P0_ORYSJ Enolase OS=Oryza sativa sub…	3,4	194.27	23864	353480	53619	93635	41755	30847	15921	15460	8907.9	249460	15856	28652
DQEFIEATK	9	1079.51	>sp|Q42456|ASPR1_ORYSJ Aspartic proteinase oryzasin-1 OS=Oryza sativa subsp. japonica GN=Os05g0567100 PE=2 SV=2;>tr|A2Y7J9|A2Y7J9_ORYSI Putative uncharacterized protein OS=Oryza sativa subsp. indica GN=OsI_21016 PE=3 SV=1;>tr|I1PY08|I1PY08_ORYGL Uncharacterized protein OS=Oryza glaberrima PE=3 SV=1;>tr|Q0DFW1|Q0DFW1_ORYSJ Aspartic proteinase oryzasin 1 OS=Oryza sativa subsp. japonica GN=Os05g0567…	2	73.781	0	0	0	0	0	0	0	0	0	0	0	0
DQEFSSDLGCR	11	1312.54	>tr|B9FYK6|B9FYK6_ORYSJ Putative uncharacterized protein OS=Oryza sativa subsp. japonica GN=OsJ_28299 PE=4 SV=1;>tr|I1QKG9|I1QKG9_ORYGL Uncharacterized protein OS=Oryza glaberrima PE=4 SV=1;>tr|B8B9L6|B8B9L6_ORYSI Putative uncharacterized protein OS=Oryza sativa subsp. indica GN=OsI_30294 PE=4 SV=1;>tr|B7EA73|B7EA73_ORYSJ cDNA clone:J013000L14, full insert sequence OS=Oryza sativa subsp. japonica…	2	82.705	29555	230160	48856	90267	54171	38319	0	0	0	0	0	0
DQETTGFAWWAGNAR	15	1708.76	>sp|P0C365|PSBC_ORYSA Photosystem II CP43 chlorophyll apoprotein OS=Oryza sativa GN=psbC PE=3 SV=1;>sp|P0C366|PSBC_ORYSI Photosystem II CP43 chlorophyll apoprotein OS=Oryza sativa subsp. indica GN=psbC PE=3 SV=1;>sp|P0C367|PSBC_ORYSJ Photosystem II CP43 chlorophyll apoprotein OS=Oryza sativa subsp. japonica GN=psbC PE=3 SV=1;>sp|Q6ENJ0|PSBC_ORYNI Photosystem II CP43 chlorophyll apoprotein OS=Oryz…	2	50.653	0	0	0	0	0	0	0	0	0	0	0	0
DQHGIPLVK	9	1005.56	>sp|Q69UI1|RS132_ORYSJ 40S ribosomal protein S13-2 OS=Oryza sativa subsp. japonica GN=Os08g0117300 PE=1 SV=1;>tr|B7E360|B7E360_ORYSJ cDNA clone:001-003-G11, full insert sequence OS=Oryza sativa subsp. japonica GN=OsJ_25831 PE=2 SV=1;>tr|B8BAC6|B8BAC6_ORYSI Putative uncharacterized protein OS=Oryza sativa subsp. indica GN=OsI_27610 PE=3 SV=1;>tr|J3LCE3|J3LCE3_ORYBR Uncharacterized protein OS=Oryza…	3	53.683	0	0	0	0	0	0	82523	85473	59181	589660	70581	143420
DQIYDIFQLLPPK	13	1588.85	>sp|Q6Z2Z4|IF4A3_ORYSJ Eukaryotic initiation factor 4A-3 OS=Oryza sativa subsp. japonica GN=Os02g0146600 PE=2 SV=1;>tr|A2X0V4|A2X0V4_ORYSI Putative uncharacterized protein OS=Oryza sativa subsp. indica GN=OsI_05839 PE=3 SV=1;>tr|B7EMF9|B7EMF9_ORYSJ cDNA clone:J033048E24, full insert sequence OS=Oryza sativa subsp. japonica GN=OsJ_05367 PE=2 SV=1;>tr|I1NX84|I1NX84_ORYGL Uncharacterized protein OS=…	3	86.291	0	0	0	0	0	0	14992	14549	11064	158580	16707	35396
DQIYDIFQLLPSK	13	1578.83	>sp|P35683|IF4A1_ORYSJ Eukaryotic initiation factor 4A-1 OS=Oryza sativa subsp. japonica GN=Os06g0701100 PE=2 SV=2;>tr|B7EPR0|B7EPR0_ORYSJ cDNA clone:001-114-H08, full insert sequence OS=Oryza sativa subsp. japonica PE=2 SV=1;>tr|I1Q4Z1|I1Q4Z1_ORYGL Uncharacterized protein OS=Oryza glaberrima PE=3 SV=1;>tr|J3MHA8|J3MHA8_ORYBR Uncharacterized protein OS=Oryza brachyantha GN=OB06G34020 PE=3 SV=1	3	83.729	6746.7	71215	13656	26230	14457	10789	1090.3	1699.3	1540.3	12573	1567.8	2399.3
DQLADIAATAALASGVALDAVR	22	2111.12	>tr|Q5ZDX8|Q5ZDX8_ORYSJ Heterogeneous nuclear ribonucleoprotein A2/B1-like OS=Oryza sativa subsp. japonica GN=P0410E01.38 PE=4 SV=1	3	127.05	1557.3	9884.4	2897.5	4654.7	2275.3	2565.6	3026.8	2987.2	1573.1	15778	1158.6	4109.5
DQSTASTNLR	10	1091.52	>sp|Q67IX6|PDI14_ORYSJ Protein disulfide isomerase-like 1-4 OS=Oryza sativa subsp. japonica GN=PDIL1-4 PE=2 SV=1;>tr|B8AGU2|B8AGU2_ORYSI Putative uncharacterized protein OS=Oryza sativa subsp. indica GN=OsI_05445 PE=3 SV=1	2	132.62	0	0	0	0	0	0	29170	29705	19878	104720	24206	47772
DQVDDEELLQLVELEVR	17	2041.02	>tr|B8AEQ9|B8AEQ9_ORYSI Elongation factor Tu OS=Oryza sativa subsp. indica GN=OsI_07899 PE=3 SV=1;>tr|I1P1T5|I1P1T5_ORYGL Elongation factor Tu OS=Oryza glaberrima PE=3 SV=1;>tr|Q6ZI53|Q6ZI53_ORYSJ Elongation factor Tu OS=Oryza sativa subsp. japonica GN=OJ1126_D09.31-1 PE=2 SV=1;>tr|Q8W2C3|Q8W2C3_ORYSA Elongation factor Tu OS=Oryza sativa GN=tufA PE=3 SV=1;>tr|Q9SEF8|Q9SEF8_ORYSA Elongation factor…	3	73.809	4998.2	23474	6274.1	12595	8144	6445.6	0	269.98	0	1389.2	0	429.8
DQVVYSLGER	10	1164.58	>sp|Q01882|RAG2_ORYSJ Seed allergenic protein RAG2 OS=Oryza sativa subsp. japonica GN=RAG2 PE=1 SV=2;>tr|A2YJG1|A2YJG1_ORYSI Putative uncharacterized protein OS=Oryza sativa subsp. indica GN=OsI_25370 PE=4 SV=1;>tr|Q0D7S4|Q0D7S4_ORYSJ Allergen RAG2 OS=Oryza sativa subsp. japonica GN=Os07g0214300 PE=2 SV=1;>tr|Q40653|Q40653_ORYSJ Allergenic protein (Fragment) OS=Oryza sativa subsp. japonica PE=2 S…	2	59.198	18526	78340	37246	59690	22173	23542	90903	80680	60947	391960	71021	183840
DREEQAEFK	9	1150.53	>sp|P30298|SUS2_ORYSJ Sucrose synthase 2 OS=Oryza sativa subsp. japonica GN=SUS2 PE=1 SV=2;>tr|I1Q096|I1Q096_ORYGL Sucrose synthase OS=Oryza glaberrima PE=3 SV=1;>tr|I3QD82|I3QD82_ORYSA Sucrose synthase OS=Oryza sativa PE=2 SV=1;>tr|A2YA91|A2YA91_ORYSI Sucrose synthase OS=Oryza sativa subsp. indica GN=OsI_22003 PE=3 SV=1	3	97.565	0	0	0	0	0	0	92237	101400	75676	1152400	95890	175830
DRLPANLVQAQR	12	1379.76	>tr|I1PYW0|I1PYW0_ORYGL 6-phosphogluconate dehydrogenase, decarboxylating OS=Oryza glaberrima PE=3 SV=1;>tr|Q7FRX8|Q7FRX8_ORYSA 6-phosphogluconate dehydrogenase, decarboxylating OS=Oryza sativa PE=2 SV=1;>tr|Q9LI00|Q9LI00_ORYSJ 6-phosphogluconate dehydrogenase, decarboxylating OS=Oryza sativa subsp. japonica GN=P0029D06.14-1 PE=2 SV=1;>tr|J3MAP6|J3MAP6_ORYBR 6-phosphogluconate dehydrogenase, deca…	3	73.881	59698	300720	88189	169800	90085	75041	0	0	0	0	0	0
DSAAVFAWK	9	993.492	>tr|Q0ISV7|Q0ISV7_ORYSJ Adenosylhomocysteinase (Fragment) OS=Oryza sativa subsp. japonica GN=Os11g0455500 PE=3 SV=2;>tr|A2ZDY4|A2ZDY4_ORYSI Adenosylhomocysteinase OS=Oryza sativa subsp. indica GN=OsI_35998 PE=3 SV=1;>tr|I1QZZ3|I1QZZ3_ORYGL Adenosylhomocysteinase OS=Oryza glaberrima PE=3 SV=1;>tr|Q84VE1|Q84VE1_ORYSJ Adenosylhomocysteinase OS=Oryza sativa subsp. japonica GN=OsJ_33804 PE=2 SV=1;>tr|…	2,3	120.07	47452	373620	74506	131610	71843	49034	104900	108650	64551	854620	83382	154000
DSALEDVLR	9	1016.51	>sp|Q43009|SUS3_ORYSJ Sucrose synthase 3 OS=Oryza sativa subsp. japonica GN=SUS3 PE=1 SV=2;>tr|A2YNQ2|A2YNQ2_ORYSI Sucrose synthase OS=Oryza sativa subsp. indica GN=OsI_26874 PE=3 SV=1;>tr|I1QC69|I1QC69_ORYGL Sucrose synthase OS=Oryza glaberrima PE=3 SV=1	2	74.533	222450	785800	366040	681420	315900	386240	0	0	0	0	0	0
DSAVVLAPVNPK	12	1208.68	>tr|A3BNI4|A3BNI4_ORYSJ Putative uncharacterized protein OS=Oryza sativa subsp. japonica GN=OsJ_25616 PE=4 SV=1;>tr|Q6Z4N6|Q6Z4N6_ORYSJ Os07g0683900 protein OS=Oryza sativa subsp. japonica GN=OSJNBa0060O17.13-1 PE=2 SV=1;>tr|O24212|O24212_ORYSA Osr40g2 protein (Fragment) OS=Oryza sativa GN=osr40g2 PE=2 SV=1	2,3	114.86	79587	633050	129460	244780	129710	92768	10169	10373	6735.1	84719	9280.3	16652
DSFLDEGFILDK	12	1397.67	>tr|I1PDI7|I1PDI7_ORYGL Uncharacterized protein OS=Oryza glaberrima PE=3 SV=1;>tr|J3LQV2|J3LQV2_ORYBR Uncharacterized protein OS=Oryza brachyantha GN=OB03G34280 PE=3 SV=1;>tr|Q6AV23|Q6AV23_ORYSJ Putative TCP-1/cpn60 chaperonin family protein OS=Oryza sativa subsp. japonica GN=OSJNBa0063J18.19 PE=2 SV=1;>tr|B8AWH0|B8AWH0_ORYSI Putative uncharacterized protein OS=Oryza sativa subsp. indica GN=OsI_2…	3	74.76	6628.8	55274	10326	19159	11075	8207.8	13074	13107	9608	99479	10991	21072
DSIPAWIK	8	928.502	>tr|B3VDJ4|B3VDJ4_ORYSJ Starch branching enzyme OS=Oryza sativa subsp. japonica GN=RBE3 PE=2 SV=1;>tr|D0TZK1|D0TZK1_ORYSI Starch branching enzyme 3 OS=Oryza sativa subsp. indica GN=SBE3 PE=4 SV=1;>tr|I6VRB8|I6VRB8_ORYSJ Starch branching enzyme 3 OS=Oryza sativa subsp. japonica GN=SBE3 PE=4 SV=1;>tr|Q40663|Q40663_ORYSA Branching enzyme-3 OS=Oryza sativa PE=2 SV=1;>tr|Q6H6P8|Q6H6P8_ORYSJ Branching …	3	108.46	33153	371560	65522	113580	52741	41469	18089	16004	8839.6	157920	13886	21826
DSLSAQGK	8	804.398	>tr|J3LWW7|J3LWW7_ORYBR Uncharacterized protein OS=Oryza brachyantha GN=OB04G16420 PE=3 SV=1;>tr|C7J514|C7J514_ORYSJ Os07g0523700 protein OS=Oryza sativa subsp. japonica GN=Os07g0523700 PE=3 SV=1;>tr|I1QB82|I1QB82_ORYGL Uncharacterized protein OS=Oryza glaberrima PE=3 SV=1;>tr|Q0D5Z3|Q0D5Z3_ORYSJ Os07g0523100 protein OS=Oryza sativa subsp. japonica GN=Os07g0523100 PE=3 SV=2;>tr|J3MLG0|J3MLG0_ORYB…	2	104.06	24430	258650	44671	78425	45673	29466	36804	42908	26313	492020	34723	62332
DSNCIFVFK	9	1128.53	>tr|B8B3L8|B8B3L8_ORYSI 40S ribosomal protein S24 OS=Oryza sativa subsp. indica GN=OsI_23353 PE=3 SV=1;>tr|I1Q310|I1Q310_ORYGL 40S ribosomal protein S24 OS=Oryza glaberrima PE=3 SV=1;>tr|Q5Z9S4|Q5Z9S4_ORYSJ 40S ribosomal protein S24 OS=Oryza sativa subsp. japonica GN=P0458E11.17 PE=3 SV=1;>tr|A2X2N6|A2X2N6_ORYSI 40S ribosomal protein S24 OS=Oryza sativa subsp. indica GN=OsI_06448 PE=3 SV=1;>tr|I1…	3	86.624	9585.6	93315	15399	31071	15251	11263	0	0	0	0	0	0
DSQDALAPLVDVALK	15	1553.83	>tr|I1PEZ3|I1PEZ3_ORYGL Uncharacterized protein OS=Oryza glaberrima PE=3 SV=1;>tr|Q7FSG3|Q7FSG3_ORYSA Phosphoglucomutase OS=Oryza sativa PE=2 SV=1;>tr|Q9AUQ4|Q9AUQ4_ORYSJ Os03g0712700 protein OS=Oryza sativa subsp. japonica GN=OSJNBb0033N16.5 PE=2 SV=1;>tr|B8AQE1|B8AQE1_ORYSI Putative uncharacterized protein OS=Oryza sativa subsp. indica GN=OsI_13262 PE=3 SV=1;>tr|Q10DZ9|Q10DZ9_ORYSJ Phosphogluco…	3	42.314	0	0	0	0	0	0	34165	36261	21665	199290	25604	46911
DSSVAVIVFDVASR	14	1463.76	>tr|B8B6D3|B8B6D3_ORYSI Putative uncharacterized protein OS=Oryza sativa subsp. indica GN=OsI_26083 PE=3 SV=1;>tr|B9FXC5|B9FXC5_ORYSJ Putative uncharacterized protein OS=Oryza sativa subsp. japonica GN=OsJ_24329 PE=3 SV=1;>tr|I1QAU0|I1QAU0_ORYGL Uncharacterized protein OS=Oryza glaberrima PE=3 SV=1;>tr|Q8H4Q9|Q8H4Q9_ORYSJ GTP-binding protein Rab6 OS=Oryza sativa subsp. japonica GN=OJ1457_D07.114 …	3	60.55	0	0	0	0	0	0	0	0	0	0	0	0
DSSVPEGAVAAAAIENR	17	1655.81	>sp|A2XNF0|CFI_ORYSI Chalcone--flavonone isomerase OS=Oryza sativa subsp. indica GN=CHI PE=2 SV=1;>sp|Q84T92|CFI_ORYSJ Chalcone--flavonone isomerase OS=Oryza sativa subsp. japonica GN=CHI PE=2 SV=1;>tr|B7E6A0|B7E6A0_ORYSJ cDNA clone:001-039-F07, full insert sequence OS=Oryza sativa subsp. japonica PE=2 SV=1	2	61.87	0	0	0	0	0	0	8218.8	10256	6146.1	40477	6562.2	11388
DSTELFPK	8	935.46	>tr|Q7XUY5|Q7XUY5_ORYSJ OSJNBb0048E02.12 protein OS=Oryza sativa subsp. japonica GN=OSJNBb0048E02.12 PE=2 SV=1;>tr|I1PM16|I1PM16_ORYGL Uncharacterized protein OS=Oryza glaberrima PE=3 SV=1	2,3	110.12	47048	636320	106130	182280	82756	61155	115510	111630	76281	1850200	119290	231620
DSTLIMQLLR	10	1188.65	>sp|Q06967|14336_ORYSJ 14-3-3-like protein GF14-F OS=Oryza sativa subsp. japonica GN=GF14F PE=1 SV=2;>tr|A2XL95|A2XL95_ORYSI Putative uncharacterized protein OS=Oryza sativa subsp. indica GN=OsI_13240 PE=3 SV=1;>tr|Q10E23|Q10E23_ORYSJ 14-3-3 protein OS=Oryza sativa subsp. japonica GN=Os03g0710800 PE=2 SV=1;>tr|J3LS37|J3LS37_ORYBR Uncharacterized protein OS=Oryza brachyantha GN=OB03G38630 PE=3 SV=…	2,3	222.3	289080	1765600	386910	839260	466060	310980	558260	592680	387870	3429000	421070	786800
DSVETSPLLQYR	12	1406.7	>tr|Q6ETS8|Q6ETS8_ORYSJ Putative mevalonate disphosphate decarboxylase OS=Oryza sativa subsp. japonica GN=P0017C12.29 PE=2 SV=1;>tr|J3L8U3|J3L8U3_ORYBR Uncharacterized protein OS=Oryza brachyantha GN=OB02G10600 PE=4 SV=1;>tr|I1NWG1|I1NWG1_ORYGL Uncharacterized protein (Fragment) OS=Oryza glaberrima PE=4 SV=1;>tr|I1NWE9|I1NWE9_ORYGL Uncharacterized protein OS=Oryza glaberrima PE=4 SV=1;>tr|A3A295|…	2	80.17	17191	84677	24798	42736	26771	20266	0	0	0	0	0	0
DSVVAGFQWASK	12	1293.64	>tr|A2X5F3|A2X5F3_ORYSI Putative uncharacterized protein OS=Oryza sativa subsp. indica GN=OsI_07431 PE=4 SV=1;>tr|I1P0T4|I1P0T4_ORYGL Uncharacterized protein OS=Oryza glaberrima PE=4 SV=1;>tr|Q6H4L2|Q6H4L2_ORYSJ Elongation factor 2 OS=Oryza sativa subsp. japonica GN=P0461D06.32 PE=2 SV=1;>tr|J3LDA2|J3LDA2_ORYBR Uncharacterized protein OS=Oryza brachyantha GN=OB02G26190 PE=4 SV=1;>tr|I1PIQ9|I1PIQ9…	3	83.226	49184	337620	86901	136250	74957	60326	89154	99602	60944	660140	75585	145880
DSYLILDTLPSEYDSR	16	1885.89	>sp|P46465|PRS6A_ORYSJ 26S protease regulatory subunit 6A homolog OS=Oryza sativa subsp. japonica GN=TBP1 PE=2 SV=2;>tr|I1P5A0|I1P5A0_ORYGL Uncharacterized protein OS=Oryza glaberrima PE=3 SV=1;>tr|I1PZY0|I1PZY0_ORYGL Uncharacterized protein OS=Oryza glaberrima PE=3 SV=1;>tr|J3MBQ3|J3MBQ3_ORYBR Uncharacterized protein OS=Oryza brachyantha GN=OB06G14470 PE=3 SV=1;>tr|Q0DWP6|Q0DWP6_ORYSJ Os02g08037…	2	141	10228	45751	13710	22996	13851	11342	0	0	0	0	0	0
DTDILAAFR	9	1020.52	>tr|E9KIP7|E9KIP7_ORYSJ Ribulose bisphosphate carboxylase large chain OS=Oryza sativa subsp. japonica GN=rbcL PE=3 SV=1;>tr|E9KIW5|E9KIW5_9ORYZ Ribulose bisphosphate carboxylase large chain OS=Oryza meridionalis GN=rbcL PE=3 SV=1;>tr|I1QWG3|I1QWG3_ORYGL Uncharacterized protein OS=Oryza glaberrima PE=3 SV=1;>sp|P0C510|RBL_ORYSA Ribulose bisphosphate carboxylase large chain OS=Oryza sativa GN=rbcL …	2,3	211.85	263820	1495200	402640	659930	455840	273240	352830	456660	228960	2119000	241970	554720
DTDLPLR	7	828.434	>sp|P83646|PSBQ_ORYSI Oxygen-evolving enhancer protein 3, chloroplastic OS=Oryza sativa subsp. indica GN=OsI_025465 PE=1 SV=2;>sp|Q0D5P8|PSBQ_ORYSJ Oxygen-evolving enhancer protein 3, chloroplastic OS=Oryza sativa subsp. japonica GN=Os07g0544800 PE=2 SV=1;>tr|B7EFZ9|B7EFZ9_ORYSJ cDNA clone:J023004I02, full insert sequence OS=Oryza sativa subsp. japonica PE=2 SV=1;>tr|A3BKU8|A3BKU8_ORYSJ Putative …	2	63.21	136130	1288400	211450	417050	248370	144760	0	0	0	0	0	0
DTDSEEELK	9	1064.45	>tr|J3MPA8|J3MPA8_ORYBR Uncharacterized protein OS=Oryza brachyantha GN=OB07G32400 PE=4 SV=1;>sp|A2WN93|CALM1_ORYSI Calmodulin-1 OS=Oryza sativa subsp. indica GN=CAM1-1 PE=1 SV=2;>sp|A2Y609|CALM2_ORYSI Calmodulin-2 OS=Oryza sativa subsp. indica GN=CAM2 PE=2 SV=1;>sp|Q0JNS6|CALM1_ORYSJ Calmodulin-1 OS=Oryza sativa subsp. japonica GN=CAM1-1 PE=1 SV=2;>sp|Q6F332|CALM2_ORYSJ Calmodulin-2 OS=Oryza sat…	2	137.95	14316	226790	26612	50741	22130	16504	41567	40495	29922	486630	38622	63587
DTHGYVGADLAALCTEAALQCIR	23	2504.18	>tr|A2XCL6|A2XCL6_ORYSI Putative uncharacterized protein OS=Oryza sativa subsp. indica GN=OsI_10049 PE=3 SV=1;>tr|Q10RP0|Q10RP0_ORYSJ Cell division cycle protein 48, putative, expressed OS=Oryza sativa subsp. japonica GN=Os03g0151800 PE=2 SV=1;>tr|I1P7N1|I1P7N1_ORYGL Uncharacterized protein OS=Oryza glaberrima PE=3 SV=1;>tr|J3LK32|J3LK32_ORYBR Uncharacterized protein OS=Oryza brachyantha GN=OB03G…	3	111.13	6329	34261	9080.1	14332	8265.3	8138.7	0	0	0	0	0	0
DTLDFMLSPEVR	12	1421.69	>tr|A2X2G9|A2X2G9_ORYSI Putative uncharacterized protein OS=Oryza sativa subsp. indica GN=OsI_06386 PE=4 SV=1;>tr|Q6Z6L4|Q6Z6L4_ORYSJ Os02g0218200 protein OS=Oryza sativa subsp. japonica GN=P0027A02.7 PE=4 SV=1	2	77.22	17632	85546	25764	38071	23279	20346	36915	38107	25416	168840	27326	48132
DTNTFASASLDR	12	1296.59	>tr|B8AE85|B8AE85_ORYSI Putative uncharacterized protein OS=Oryza sativa subsp. indica GN=OsI_06330 PE=4 SV=1;>sp|Q6H8D5|COB22_ORYSJ Coatomer subunit beta'-2 OS=Oryza sativa subsp. japonica GN=Os02g0209100 PE=2 SV=1;>sp|Q6H8D6|COB23_ORYSJ Putative coatomer subunit beta'-3 OS=Oryza sativa subsp. japonica GN=Os02g0209000 PE=3 SV=2;>tr|B9F486|B9F486_ORYSJ Putative uncharacterized protein OS=Oryza sa…	2	57.53	48212	297170	65818	109070	77113	56446	0	0	0	0	0	0
DTPAEDLLVPVFK	13	1442.77	>tr|I1QV49|I1QV49_ORYGL Uncharacterized protein OS=Oryza glaberrima PE=3 SV=1;>tr|B8BH96|B8BH96_ORYSI Putative uncharacterized protein OS=Oryza sativa subsp. indica GN=OsI_33888 PE=3 SV=1;>tr|Q94LR9|Q94LR9_ORYSJ 3-ketoacyl-CoA thiolase 2, peroxisomal, putative, expressed OS=Oryza sativa subsp. japonica GN=OSJNBb0011A08.2 PE=2 SV=1;>tr|J3N359|J3N359_ORYBR Uncharacterized protein OS=Oryza brachyant…	3	57.802	0	0	0	0	0	0	23819	22902	13301	166680	17166	28339
DTSGEQLGR	9	961.446	>sp|A2YWQ1|HSP81_ORYSI Heat shock protein 81-1 OS=Oryza sativa subsp. indica GN=HSP81-1 PE=2 SV=1;>sp|Q0J4P2|HSP81_ORYSJ Heat shock protein 81-1 OS=Oryza sativa subsp. japonica GN=HSP81-1 PE=2 SV=2;>tr|E0X6U7|E0X6U7_ORYSJ 82kDa heat shock protein OS=Oryza sativa subsp. japonica PE=2 SV=1;>tr|I1QJW3|I1QJW3_ORYGL Uncharacterized protein OS=Oryza glaberrima PE=3 SV=1;>tr|Q5QLP0|Q5QLP0_ORYSJ Putative…	2,3	159.11	67151	431770	86853	180560	123910	74084	17563	21915	12923	105040	12709	24066
DTTISQISGGWR	12	1319.65	>tr|Q69SU2|Q69SU2_ORYSJ Os02g0554100 protein OS=Oryza sativa subsp. japonica GN=P0470G10.15 PE=2 SV=1;>tr|B8AJF0|B8AJF0_ORYSI Putative uncharacterized protein OS=Oryza sativa subsp. indica GN=OsI_07634 PE=4 SV=1;>tr|J3LDS2|J3LDS2_ORYBR Uncharacterized protein OS=Oryza brachyantha GN=OB02G27890 PE=4 SV=1;>tr|I1P185|I1P185_ORYGL Uncharacterized protein OS=Oryza glaberrima PE=4 SV=1	2	54.871	0	0	0	0	0	0	61195	61616	40917	247590	41889	96672
DTVGQYESHIAFTLPGLYR	19	2166.07	>sp|P30298|SUS2_ORYSJ Sucrose synthase 2 OS=Oryza sativa subsp. japonica GN=SUS2 PE=1 SV=2;>tr|I1Q096|I1Q096_ORYGL Sucrose synthase OS=Oryza glaberrima PE=3 SV=1;>tr|I3QD82|I3QD82_ORYSA Sucrose synthase OS=Oryza sativa PE=2 SV=1;>tr|A2YA91|A2YA91_ORYSI Sucrose synthase OS=Oryza sativa subsp. indica GN=OsI_22003 PE=3 SV=1	3	149.34	17517	106540	26015	42173	25752	20234	10406	12503	6721	60468	9148.2	16562
DTVSAFDPFEDTGLGWTFDR	20	2275.01	>sp|P0C586|SSY23_ORYSI Soluble starch synthase 2-3, chloroplastic/amyloplastic OS=Oryza sativa subsp. indica GN=SSII-3 PE=1 SV=1;>tr|D0TZR2|D0TZR2_ORYSJ Soluble starch synthase II-3 OS=Oryza sativa subsp. japonica GN=SSII-3 PE=3 SV=1;>tr|D0TZR4|D0TZR4_ORYSJ Soluble starch synthase II-3 OS=Oryza sativa subsp. japonica GN=SSII-3 PE=3 SV=1;>tr|D0TZR8|D0TZR8_ORYSI Soluble starch synthase II-3 OS=Oryz…	2	128.32	5209.2	18666	7564.5	14586	7400.4	8765.7	0	0	0	0	0	0
DTWPLCIEFLR	11	1448.71	>tr|Q6ZBH2|Q6ZBH2_ORYSJ Os08g0545200 protein OS=Oryza sativa subsp. japonica GN=P0623F08.37 PE=2 SV=1;>tr|B8B9C4|B8B9C4_ORYSI Putative uncharacterized protein OS=Oryza sativa subsp. indica GN=OsI_30128 PE=3 SV=1;>tr|B8B9C5|B8B9C5_ORYSI Putative uncharacterized protein OS=Oryza sativa subsp. indica GN=OsI_30129 PE=3 SV=1	2	93.839	30123	128750	45877	73653	36361	40651	0	0	0	0	0	0
DVALEPFDR	9	1060.52	>tr|Q69WY2|Q69WY2_ORYSJ Putative uncharacterized protein P0417G12.14 OS=Oryza sativa subsp. japonica GN=P0417G12.14 PE=4 SV=1;>tr|I1Q3M9|I1Q3M9_ORYGL Uncharacterized protein OS=Oryza glaberrima PE=4 SV=1;>tr|A3BDJ0|A3BDJ0_ORYSJ Putative uncharacterized protein OS=Oryza sativa subsp. japonica GN=OsJ_21963 PE=4 SV=1;>tr|B8B4L2|B8B4L2_ORYSI Putative uncharacterized protein OS=Oryza sativa subsp. ind…	2	51.445	19880	104890	29411	50360	29528	23500	0	0	0	0	0	0
DVALEPFDRPGMAVTDALSVGR	22	2315.16	>tr|Q69WY2|Q69WY2_ORYSJ Putative uncharacterized protein P0417G12.14 OS=Oryza sativa subsp. japonica GN=P0417G12.14 PE=4 SV=1;>tr|I1Q3M9|I1Q3M9_ORYGL Uncharacterized protein OS=Oryza glaberrima PE=4 SV=1;>tr|A3BDJ0|A3BDJ0_ORYSJ Putative uncharacterized protein OS=Oryza sativa subsp. japonica GN=OsJ_21963 PE=4 SV=1;>tr|B8B4L2|B8B4L2_ORYSI Putative uncharacterized protein OS=Oryza sativa subsp. ind…	3	209.56	70518	437800	86120	171720	103920	66081	104520	106720	73048	670910	72176	118750
DVAQAVLYLASDEAR	15	1619.82	>tr|Q7XZH5|Q7XZH5_ORYSJ Os03g0810800 protein OS=Oryza sativa subsp. japonica GN=OSJNBb0033J23.3 PE=2 SV=1;>tr|A2XN87|A2XN87_ORYSI Putative uncharacterized protein OS=Oryza sativa subsp. indica GN=OsI_14018 PE=4 SV=1;>tr|I1PGL9|I1PGL9_ORYGL Uncharacterized protein OS=Oryza glaberrima PE=4 SV=1	3	82.707	0	0	0	0	0	0	4700.9	4494.6	3106.9	26815	3484.4	6354.2
DVASGGPDALATR	13	1228.6	>tr|A2X3I0|A2X3I0_ORYSI 60S ribosomal protein L27 OS=Oryza sativa subsp. indica GN=OsI_06769 PE=3 SV=1;>tr|I1NZG3|I1NZG3_ORYGL 60S ribosomal protein L27 OS=Oryza glaberrima PE=3 SV=1;>tr|Q6K4T1|Q6K4T1_ORYSJ 60S ribosomal protein L27 OS=Oryza sativa subsp. japonica GN=OSJNBa0018M09.22 PE=2 SV=1;>tr|J3N3S2|J3N3S2_ORYBR 60S ribosomal protein L27 OS=Oryza brachyantha GN=OB10G21700 PE=3 SV=1	2	200.76	155240	875040	207050	386220	256300	169730	0	0	0	0	0	0
DVCVVGVAR	9	973.501	>tr|Q0J366|Q0J366_ORYSJ Os09g0252100 protein (Fragment) OS=Oryza sativa subsp. japonica GN=Os09g0252100 PE=3 SV=1;>tr|A2YYZ3|A2YYZ3_ORYSI Putative uncharacterized protein OS=Oryza sativa subsp. indica GN=OsI_30555 PE=3 SV=1;>tr|Q6K3Z3|Q6K3Z3_ORYSJ Putative acetyl-CoA C-acyltransferase OS=Oryza sativa subsp. japonica GN=P0574F11.13 PE=2 SV=1;>tr|J3MVV8|J3MVV8_ORYBR Uncharacterized protein OS=Oryza…	2	82.287	0	0	0	0	0	0	125050	135200	96084	594270	92620	170180
DVDLNALAK	9	957.513	>tr|A2XCL6|A2XCL6_ORYSI Putative uncharacterized protein OS=Oryza sativa subsp. indica GN=OsI_10049 PE=3 SV=1;>tr|Q10RP0|Q10RP0_ORYSJ Cell division cycle protein 48, putative, expressed OS=Oryza sativa subsp. japonica GN=Os03g0151800 PE=2 SV=1;>tr|I1P7N1|I1P7N1_ORYGL Uncharacterized protein OS=Oryza glaberrima PE=3 SV=1;>tr|A6MZV2|A6MZV2_ORYSI Cell division control protein 48-like protein e (Frag…	2,3	62.466	22179	214620	36917	61888	35780	24061	142120	145790	94281	1091300	113360	224950
DVDLYLWAPTAQDVR	15	1760.87	>tr|B9FDM0|B9FDM0_ORYSJ Putative uncharacterized protein OS=Oryza sativa subsp. japonica GN=OsJ_13773 PE=4 SV=1;>tr|D0TZG4|D0TZG4_ORYSJ Pullulanase OS=Oryza sativa subsp. japonica GN=PUL PE=4 SV=1;>tr|D0TZH1|D0TZH1_ORYSI Pullulanase OS=Oryza sativa subsp. indica GN=PUL PE=4 SV=1;>tr|Q7X834|Q7X834_ORYSJ OSJNBa0019G23.2 protein OS=Oryza sativa subsp. japonica GN=OSJNBa0019G23.2 PE=4 SV=2;>tr|I1Q5M1…	3	67.136	8270.6	44546	13920	20610	12488	11258	0	0	0	0	0	0
DVFEASGGR	9	936.43	>tr|I1PQC4|I1PQC4_ORYGL Uncharacterized protein OS=Oryza glaberrima PE=3 SV=1;>tr|Q25AL6|Q25AL6_ORYSA H0212B02.14 protein OS=Oryza sativa GN=H0212B02.14 PE=3 SV=1;>tr|A2XYC2|A2XYC2_ORYSI Putative uncharacterized protein OS=Oryza sativa subsp. indica GN=OsI_17701 PE=3 SV=1;>tr|Q7XMP6|Q7XMP6_ORYSJ OSJNBb0059K02.15 protein OS=Oryza sativa subsp. japonica GN=OSJNBb0059K02.15 PE=2 SV=1;>tr|B9FCV6|B9FC…	2	62.005	0	0	0	0	0	0	146380	153330	115080	735100	113770	213840
DVGVNSFVLFPK	12	1320.71	>sp|Q5Z8V9|HEM2_ORYSJ Delta-aminolevulinic acid dehydratase, chloroplastic OS=Oryza sativa subsp. japonica GN=HEMB PE=2 SV=1;>tr|A2YGS3|A2YGS3_ORYSI Delta-aminolevulinic acid dehydratase OS=Oryza sativa subsp. indica GN=OsI_24384 PE=3 SV=1;>tr|I1Q520|I1Q520_ORYGL Delta-aminolevulinic acid dehydratase OS=Oryza glaberrima PE=3 SV=1;>tr|J3MHE9|J3MHE9_ORYBR Delta-aminolevulinic acid dehydratase OS=Or…	3	72.089	0	0	0	0	0	0	10589	13123	8037.7	79732	9080.1	16207
DVISLIFEK	9	1062.6	>tr|B9FFX9|B9FFX9_ORYSJ Putative uncharacterized protein OS=Oryza sativa subsp. japonica GN=OsJ_15338 PE=4 SV=1;>sp|Q84PB3|IF4G1_ORYSJ Eukaryotic translation initiation factor isoform 4G-1 OS=Oryza sativa subsp. japonica GN=Os04g0499300 PE=2 SV=2;>tr|Q1MSJ0|Q1MSJ0_ORYGL Putative eukaryotic translation initiation factor 4 gamma OS=Oryza glaberrima GN=eif(iso)4g PE=2 SV=1;>tr|Q1MSJ1|Q1MSJ1_ORYGL Pu…	3	98.033	0	0	0	0	0	0	3768.2	3305.6	2315.4	31183	2827	6557.5
DVLDGSSVGFVETLESDLSQLR	22	2365.16	>tr|B8ABA7|B8ABA7_ORYSI Putative uncharacterized protein OS=Oryza sativa subsp. indica GN=OsI_04213 PE=4 SV=1;>tr|Q5QMK7|Q5QMK7_ORYSJ Os01g0817700 protein OS=Oryza sativa subsp. japonica GN=P0454H12.17 PE=2 SV=1;>tr|I1NSQ7|I1NSQ7_ORYGL Uncharacterized protein OS=Oryza glaberrima PE=4 SV=1;>tr|A2ZZ01|A2ZZ01_ORYSJ Putative uncharacterized protein OS=Oryza sativa subsp. japonica GN=OsJ_03874 PE=4 SV…	2,3	254.62	5009.2	22018	6059.2	9503.4	7163	5427.9	3950.9	3674.8	2262.4	18590	2398.5	6133.8
DVLDGTSVGFVETLENDLSQLR	22	2406.19	>tr|I1PWQ2|I1PWQ2_ORYGL Uncharacterized protein OS=Oryza glaberrima PE=4 SV=1;>tr|Q5KQH5|Q5KQH5_ORYSJ 'putative 2,3-bisphosphoglycerate-independent phosphoglycerate mutase' OS=Oryza sativa subsp. japonica GN=OSJNBa0095J22.15 PE=4 SV=1;>tr|J3M886|J3M886_ORYBR Uncharacterized protein OS=Oryza brachyantha GN=OB05G28100 PE=4 SV=1	3	161.22	1220.1	4486.1	883.58	1660.5	1044.5	1142.8	0	0	0	1031.4	0	0
DVLDSLEFAR	10	1163.58	>tr|Q2RAZ2|Q2RAZ2_ORYSJ Alpha-L-arabinofuranosidase C-terminus family protein, expressed OS=Oryza sativa subsp. japonica GN=Os11g0132600 PE=4 SV=1;>tr|B8BIX0|B8BIX0_ORYSI Putative uncharacterized protein OS=Oryza sativa subsp. indica GN=OsI_34972 PE=4 SV=1;>tr|I1QXC7|I1QXC7_ORYGL Uncharacterized protein OS=Oryza glaberrima PE=4 SV=1;>tr|A3C895|A3C895_ORYSJ Putative uncharacterized protein OS=Oryz…	2	81.625	0	0	0	0	0	0	0	0	0	0	0	0
DVLLDILK	8	927.564	>tr|B9EY77|B9EY77_ORYSJ Glucose-1-phosphate adenylyltransferase OS=Oryza sativa subsp. japonica GN=OsJ_02724 PE=3 SV=1;>tr|B8XEC3|B8XEC3_ORYSA Glucose-1-phosphate adenylyltransferase OS=Oryza sativa GN=AGPase PE=3 SV=1;>tr|B8XEC4|B8XEC4_ORYSA Glucose-1-phosphate adenylyltransferase OS=Oryza sativa GN=AGPase PE=3 SV=1;>tr|B8XEC5|B8XEC5_ORYSI Glucose-1-phosphate adenylyltransferase OS=Oryza sativa …	3	117.4	6215.1	81896	15084	27067	8260.8	9302.8	12363	10067	6718.3	206230	14098	27315
DVLLNLLK	8	926.58	>tr|Q9XHV4|Q9XHV4_ORYSJ Glucose-1-phosphate adenylyltransferase OS=Oryza sativa subsp. japonica GN=10A19I.12 PE=3 SV=1;>tr|A2Y7W1|A2Y7W1_ORYSI Glucose-1-phosphate adenylyltransferase OS=Oryza sativa subsp. indica GN=AGPlar PE=3 SV=1;>tr|I1PY99|I1PY99_ORYGL Glucose-1-phosphate adenylyltransferase OS=Oryza glaberrima PE=3 SV=1;>tr|O23809|O23809_ORYSJ Glucose-1-phosphate adenylyltransferase OS=Oryza…	3	69.423	2790.5	16802	3496.8	5618.3	3090.5	2027.4	0	0	0	0	0	0
DVLSLAGALEGVEFR	15	1574.83	>tr|I1PE00|I1PE00_ORYGL 3-isopropylmalate dehydrogenase OS=Oryza glaberrima PE=3 SV=1;>tr|Q7Y096|Q7Y096_ORYSJ 3-isopropylmalate dehydrogenase OS=Oryza sativa subsp. japonica GN=OSJNBa0075A22.29 PE=3 SV=1;>tr|J3LR96|J3LR96_ORYBR 3-isopropylmalate dehydrogenase OS=Oryza brachyantha GN=OB03G35720 PE=3 SV=1;>tr|Q0DPW7|Q0DPW7_ORYSJ Os03g0655700 protein OS=Oryza sativa subsp. japonica GN=Os03g0655700 P…	3	143.38	4926.8	26564	6840.1	11869	7553.4	6302.1	5901.4	5723.1	3318.7	39246	4941.2	7790.1
DVLSVAFSVDNR	12	1320.67	>sp|P49027|GBLPA_ORYSJ Guanine nucleotide-binding protein subunit beta-like protein A OS=Oryza sativa subsp. japonica GN=RACK1A PE=1 SV=1;>tr|A2WTW6|A2WTW6_ORYSI Putative uncharacterized protein OS=Oryza sativa subsp. indica GN=OsI_03315 PE=4 SV=1;>tr|I1NQS0|I1NQS0_ORYGL Uncharacterized protein OS=Oryza glaberrima PE=4 SV=1;>tr|J3L304|J3L304_ORYBR Uncharacterized protein OS=Oryza brachyantha GN=O…	3	54.023	7403.1	40334	7858.7	14148	8218.9	5926.2	0	0	0	0	0	0
DVLVVTAK	8	843.507	>tr|A2X295|A2X295_ORYSI Putative uncharacterized protein OS=Oryza sativa subsp. indica GN=OsI_06319 PE=4 SV=1;>tr|Q6H8E4|Q6H8E4_ORYSJ Putative plastidic ATP/ADP transporter OS=Oryza sativa subsp. japonica GN=OJ1006_A02.6 PE=2 SV=1;>tr|I1NYG1|I1NYG1_ORYGL Uncharacterized protein OS=Oryza glaberrima PE=4 SV=1;>tr|Q2TJ67|Q2TJ67_ORYSJ Plastid ATP/ADP transporter OS=Oryza sativa subsp. japonica PE=4 S…	2	76.827	0	0	0	0	0	0	48566	50241	41782	351310	33836	75292
DVNAAVATIK	10	1000.56	>sp|Q53M52|TBA2_ORYSJ Tubulin alpha-2 chain OS=Oryza sativa subsp. japonica GN=TUBA PE=2 SV=1;>tr|A2ZD27|A2ZD27_ORYSI Putative uncharacterized protein OS=Oryza sativa subsp. indica GN=OsI_35689 PE=3 SV=1;>tr|I1QYZ0|I1QYZ0_ORYGL Uncharacterized protein OS=Oryza glaberrima PE=3 SV=1;>tr|Q0ITK1|Q0ITK1_ORYSJ Alpha-tubulin OS=Oryza sativa subsp. japonica GN=Os11g0247300 PE=2 SV=1;>tr|Q0PVB1|Q0PVB1_ORY…	2,3	153.74	100740	1236000	202870	315220	193700	114310	251150	289000	166720	3656700	243170	404150
DVNLDLIK	8	928.523	>tr|A2YE41|A2YE41_ORYSI Putative uncharacterized protein OS=Oryza sativa subsp. indica GN=OsI_23386 PE=3 SV=1;>tr|A3BCS7|A3BCS7_ORYSJ Putative uncharacterized protein OS=Oryza sativa subsp. japonica GN=OsJ_21705 PE=3 SV=1;>tr|Q5Z907|Q5Z907_ORYSJ Os06g0562600 protein OS=Oryza sativa subsp. japonica GN=P0656E03.11 PE=2 SV=1;>tr|J3MF22|J3MF22_ORYBR Uncharacterized protein OS=Oryza brachyantha GN=OB0…	3	55.567	0	0	0	0	0	0	19783	21262	12302	136420	15874	24111
DVNPHEFVK	9	1083.53	>tr|Q10JD1|Q10JD1_ORYSJ Retrotransposon protein, putative, Ty1-copia subclass OS=Oryza sativa subsp. japonica GN=LOC_Os03g31134 PE=4 SV=1;>tr|Q5KQL3|Q5KQL3_ORYSJ Putative ribosomal protein S19 OS=Oryza sativa subsp. japonica GN=Os03g31130 PE=4 SV=1;>sp|P40978|RS19_ORYSJ 40S ribosomal protein S19 OS=Oryza sativa subsp. japonica GN=RPS19A PE=3 SV=1;>tr|A2XI59|A2XI59_ORYSI Putative uncharacterized p…	3	106.29	61526	487140	102850	180000	101090	76450	173880	193370	126010	1881700	156380	305980
DVPIITPAELAEADGVIFGFPTR	23	2427.27	>tr|B8BAM3|B8BAM3_ORYSI Putative uncharacterized protein OS=Oryza sativa subsp. indica GN=OsI_27757 PE=4 SV=1;>tr|I1QFI6|I1QFI6_ORYGL Uncharacterized protein OS=Oryza glaberrima PE=4 SV=1;>tr|Q6ZKI0|Q6ZKI0_ORYSJ Os08g0139200 protein OS=Oryza sativa subsp. japonica GN=OJ1119_D01.19 PE=2 SV=1	3	112.54	0	0	0	0	0	0	1316.5	1859.2	1136.7	9469.2	1353.8	2658.9
DVQEACVHDGYVLPK	15	1728.81	>tr|Q75GN6|Q75GN6_ORYSJ Putative 40S ribosomal protein S26 OS=Oryza sativa subsp. japonica GN=OSJNBa0018K15.3 PE=4 SV=1;>tr|I1PWL5|I1PWL5_ORYGL Uncharacterized protein OS=Oryza glaberrima PE=4 SV=1;>tr|J3L5C2|J3L5C2_ORYBR Uncharacterized protein (Fragment) OS=Oryza brachyantha GN=OB01G44280 PE=4 SV=1;>tr|A2Y5R4|A2Y5R4_ORYSI 40S ribosomal protein S26 OS=Oryza sativa subsp. indica GN=OsI_20339 PE=2…	3	41.542	15466	93580	25555	47520	26307	19763	0	0	0	0	0	0
DVTELIGNTPLVYLNR	16	1815.97	>tr|A2ZMY2|A2ZMY2_ORYSI Cysteine synthase OS=Oryza sativa subsp. indica GN=OsI_39190 PE=3 SV=1;>tr|I1R814|I1R814_ORYGL Cysteine synthase OS=Oryza glaberrima PE=3 SV=1;>tr|Q2QLX5|Q2QLX5_ORYSJ Cysteine synthase OS=Oryza sativa subsp. japonica GN=LOC_Os12g42980 PE=3 SV=2;>tr|A3CJM0|A3CJM0_ORYSJ Cysteine synthase OS=Oryza sativa subsp. japonica GN=OsJ_36936 PE=3 SV=1;>sp|Q9XEA6|CYSK1_ORYSJ Cysteine s…	2,3	143.38	0	0	0	0	0	0	4830.2	5733.3	3821.1	27120	4683.9	9678.5
DVTTTPAELLTFFR	14	1609.84	>tr|I1P439|I1P439_ORYGL Uncharacterized protein OS=Oryza glaberrima PE=4 SV=1;>tr|Q6Z5N4|Q6Z5N4_ORYSJ Os02g0739600 protein OS=Oryza sativa subsp. japonica GN=P0684F11.25 PE=2 SV=1;>tr|J3LGX4|J3LGX4_ORYBR Uncharacterized protein OS=Oryza brachyantha GN=OB02G38910 PE=4 SV=1	2,3	201.95	20809	131400	29563	56507	33888	25228	25190	28402	17797	118440	18294	28631
DVVLLDVTPLSLGLETLGGVMTK	23	2369.31	>tr|B8BP25|B8BP25_ORYSI Putative uncharacterized protein OS=Oryza sativa subsp. indica GN=OsI_37938 PE=3 SV=1;>tr|B9GCK4|B9GCK4_ORYSJ Putative uncharacterized protein OS=Oryza sativa subsp. japonica GN=OsJ_35701 PE=3 SV=1;>tr|I1R581|I1R581_ORYGL Uncharacterized protein OS=Oryza glaberrima PE=3 SV=1;>tr|Q2QV45|Q2QV45_ORYSJ 70 kDa heat shock protein OS=Oryza sativa subsp. japonica GN=LOC_Os12g14070…	3,4	69.398	1513.3	11496	3618.6	4272.6	1311.4	1832.6	0	0	0	0	0	0
DVVLVATR	8	871.513	>tr|B8AX04|B8AX04_ORYSI Putative uncharacterized protein OS=Oryza sativa subsp. indica GN=OsI_19547 PE=4 SV=1;>tr|I1PUM9|I1PUM9_ORYGL Uncharacterized protein OS=Oryza glaberrima PE=4 SV=1;>sp|Q8LJU5|RS7_ORYSJ 40S ribosomal protein S7 OS=Oryza sativa subsp. japonica GN=RPS7 PE=2 SV=2;>tr|Q0DIZ8|Q0DIZ8_ORYSJ Os05g0346300 protein OS=Oryza sativa subsp. japonica GN=Os05g0346300 PE=2 SV=1	2	66.568	110680	519350	156990	301490	167030	140780	0	0	0	0	0	0
DVVSFLSWAAEPEMEER	17	1993.91	>tr|B8AWB5|B8AWB5_ORYSI Putative uncharacterized protein OS=Oryza sativa subsp. indica GN=OsI_19367 PE=4 SV=1;>tr|B9FNR2|B9FNR2_ORYSJ Putative uncharacterized protein OS=Oryza sativa subsp. japonica GN=OsJ_17962 PE=4 SV=1;>tr|J3M5T0|J3M5T0_ORYBR Uncharacterized protein OS=Oryza brachyantha GN=OB05G19540 PE=4 SV=1;>tr|I1PU78|I1PU78_ORYGL Uncharacterized protein OS=Oryza glaberrima PE=4 SV=1;>tr|Q0…	3	61.641	4700.9	27140	6150.8	12670	6664.6	5741.2	0	0	0	0	0	0
DVYDNVLHAFVK	12	1418.72	>tr|I1NYC8|I1NYC8_ORYGL Uncharacterized protein OS=Oryza glaberrima PE=3 SV=1;>tr|Q6Z782|Q6Z782_ORYSJ Os02g0202400 protein OS=Oryza sativa subsp. japonica GN=P0419A09.38 PE=3 SV=1;>tr|A2X256|A2X256_ORYSI Putative uncharacterized protein OS=Oryza sativa subsp. indica GN=OsI_06284 PE=3 SV=1;>tr|A3A4A0|A3A4A0_ORYSJ Putative uncharacterized protein OS=Oryza sativa subsp. japonica GN=OsJ_05801 PE=3 SV…	3,4	147.24	43262	488600	100180	154770	60864	61627	44116	42972	26486	505430	44088	77110
DVYVEAK	7	822.412	>tr|I1PVJ3|I1PVJ3_ORYGL Uncharacterized protein OS=Oryza glaberrima PE=4 SV=1;>sp|Q6AVA8|PPDK1_ORYSJ Pyruvate, phosphate dikinase 1, chloroplastic OS=Oryza sativa subsp. japonica GN=PPDK1 PE=1 SV=1;>tr|B7EEB8|B7EEB8_ORYSJ cDNA clone:J013134L02, full insert sequence OS=Oryza sativa subsp. japonica PE=2 SV=1;>tr|B8AYC1|B8AYC1_ORYSI Putative uncharacterized protein OS=Oryza sativa subsp. indica GN=O…	2,3	112.94	155060	1569000	342860	604000	250310	226830	95840	94438	59487	1301100	98520	232410
DWLAGAGAGLVEPVAR	16	1580.83	>tr|A2Z2Q9|A2Z2Q9_ORYSI Putative uncharacterized protein OS=Oryza sativa subsp. indica GN=OsI_31904 PE=4 SV=1;>tr|I1QQ49|I1QQ49_ORYGL Uncharacterized protein OS=Oryza glaberrima PE=4 SV=1;>tr|A3C0A7|A3C0A7_ORYSJ Putative uncharacterized protein OS=Oryza sativa subsp. japonica GN=OsJ_29889 PE=4 SV=1	3	80.738	0	0	0	0	0	0	0	0	0	0	0	0
DWTNVVVAYEPVWAIGTGK	19	2104.06	>sp|P48494|TPIS_ORYSJ Triosephosphate isomerase, cytosolic OS=Oryza sativa subsp. japonica GN=TPI PE=1 SV=3;>tr|B8AD93|B8AD93_ORYSI Triosephosphate isomerase OS=Oryza sativa subsp. indica GN=OsI_00389 PE=3 SV=1;>tr|E0X6V4|E0X6V4_ORYSJ Triosephosphate isomerase OS=Oryza sativa subsp. japonica PE=2 SV=1;>tr|I1NK74|I1NK74_ORYGL Triosephosphate isomerase OS=Oryza glaberrima PE=3 SV=1;>tr|Q0JQP8|Q0JQP…	4	41.521	3172.7	28821	4775.4	10097	5300.9	4050.5	0	0	0	0	0	0
DYADILEFLVSR	12	1439.73	>tr|I1NUQ8|I1NUQ8_ORYGL Uncharacterized protein OS=Oryza glaberrima PE=4 SV=1;>sp|A2WYF4|STAD2_ORYSI Acyl-[acyl-carrier-protein] desaturase 2, chloroplastic OS=Oryza sativa subsp. indica GN=SSI2 PE=3 SV=1;>sp|Q8S059|STAD2_ORYSJ Acyl-[acyl-carrier-protein] desaturase 2, chloroplastic OS=Oryza sativa subsp. japonica GN=SSI2 PE=2 SV=1	2,3	56.122	1461.5	7358.6	2637.1	3866.9	2098.6	1669.7	0	0	0	0	0	0
DYFGAHTYER	10	1257.54	>tr|I1PYW0|I1PYW0_ORYGL 6-phosphogluconate dehydrogenase, decarboxylating OS=Oryza glaberrima PE=3 SV=1;>tr|Q7FRX8|Q7FRX8_ORYSA 6-phosphogluconate dehydrogenase, decarboxylating OS=Oryza sativa PE=2 SV=1;>tr|Q9LI00|Q9LI00_ORYSJ 6-phosphogluconate dehydrogenase, decarboxylating OS=Oryza sativa subsp. japonica GN=P0029D06.14-1 PE=2 SV=1;>tr|J3MAP6|J3MAP6_ORYBR 6-phosphogluconate dehydrogenase, deca…	3	68.536	58605	283080	81566	145870	82606	72701	0	0	0	0	0	0
DYGEESEGLNIVQDYVK	17	1956.9	>tr|Q0D8L0|Q0D8L0_ORYSJ 40S ribosomal protein S12 (Fragment) OS=Oryza sativa subsp. japonica GN=Os07g0150200 PE=3 SV=1;>tr|J3MIL2|J3MIL2_ORYBR 40S ribosomal protein S12 OS=Oryza brachyantha GN=OB07G12440 PE=3 SV=1;>tr|B8B7B6|B8B7B6_ORYSI 40S ribosomal protein S12 OS=Oryza sativa subsp. indica GN=OsI_24909 PE=3 SV=1;>tr|I1Q834|I1Q834_ORYGL 40S ribosomal protein S12 OS=Oryza glaberrima PE=3 SV=1;>t…	3,4	146.78	2236	18050	4796	7417.6	4041.9	2342.6	21906	24625	15034	184980	16913	31591
DYGQTQYQQK	10	1257.56	>tr|B9F952|B9F952_ORYSJ Putative uncharacterized protein OS=Oryza sativa subsp. japonica GN=OsJ_11349 PE=4 SV=1;>sp|Q09151|GLUA3_ORYSJ Glutelin type-A 3 OS=Oryza sativa subsp. japonica GN=GLUA3 PE=2 SV=2;>tr|Q10JA8|Q10JA8_ORYSJ Glutelin OS=Oryza sativa subsp. japonica GN=Os03g0427300 PE=2 SV=1	2	158.05	33194	267920	85123	105350	33827	48939	18468	11735	8963	146930	14101	46480
DYNFGAQGQPIAIGYVQPLLEVR	23	2547.31	>tr|Q94I28|Q94I28_ORYSJ Putative phenylalanyl-tRNA synthetase alpha chain OS=Oryza sativa subsp. japonica GN=OSJNBa0050N08.23 PE=4 SV=1;>tr|Q0IXT4|Q0IXT4_ORYSJ Os10g0400800 protein (Fragment) OS=Oryza sativa subsp. japonica GN=Os10g0400800 PE=4 SV=1;>tr|B8BGP7|B8BGP7_ORYSI Putative uncharacterized protein OS=Oryza sativa subsp. indica GN=OsI_33484 PE=4 SV=1;>tr|I1QU99|I1QU99_ORYGL Uncharacterized…	3	87.509	0	0	0	0	0	0	0	0	0	0	0	0
DYTDPPPAPLIDAAELGSWSLYR	23	2546.23	>sp|Q8H5N9|PIP21_ORYSJ Probable aquaporin PIP2-1 OS=Oryza sativa subsp. japonica GN=PIP2-1 PE=2 SV=1;>tr|A2YKV4|A2YKV4_ORYSI Putative uncharacterized protein OS=Oryza sativa subsp. indica GN=OsI_25848 PE=3 SV=1;>tr|B7EKW3|B7EKW3_ORYSJ cDNA clone:001-016-B05, full insert sequence OS=Oryza sativa subsp. japonica PE=2 SV=1;>tr|I1QAG2|I1QAG2_ORYGL Uncharacterized protein OS=Oryza glaberrima PE=3 SV=1	3	57.227	2102	12801	3152.5	4921	2777.2	2655.4	0	0	0	0	0	0
EAAELAAESPQGLLR	15	1553.8	>sp|Q2QYW2|CLH2_ORYSJ Clathrin heavy chain 2 OS=Oryza sativa subsp. japonica GN=Os12g0104800 PE=3 SV=1;>sp|Q2RBN7|CLH1_ORYSJ Clathrin heavy chain 1 OS=Oryza sativa subsp. japonica GN=Os11g0104900 PE=3 SV=1;>tr|A3CE45|A3CE45_ORYSJ Putative uncharacterized protein OS=Oryza sativa subsp. japonica GN=OsJ_34910 PE=4 SV=1;>tr|A3CE52|A3CE52_ORYSJ Putative uncharacterized protein OS=Oryza sativa subsp. j…	2	110.97	17297	66118	22514	39864	25176	18608	87174	94230	52900	292630	60683	123300
EAAENTLVAYK	11	1207.61	>sp|Q06967|14336_ORYSJ 14-3-3-like protein GF14-F OS=Oryza sativa subsp. japonica GN=GF14F PE=1 SV=2;>tr|A2XL95|A2XL95_ORYSI Putative uncharacterized protein OS=Oryza sativa subsp. indica GN=OsI_13240 PE=3 SV=1;>tr|Q10E23|Q10E23_ORYSJ 14-3-3 protein OS=Oryza sativa subsp. japonica GN=Os03g0710800 PE=2 SV=1;>tr|J3LS37|J3LS37_ORYBR Uncharacterized protein OS=Oryza brachyantha GN=OB03G38630 PE=3 SV=1	2,3	136.27	0	0	0	0	0	0	49471	52867	35913	359430	42891	72956
EAAKPEGEGH	10	1023.46	>sp|Q06967|14336_ORYSJ 14-3-3-like protein GF14-F OS=Oryza sativa subsp. japonica GN=GF14F PE=1 SV=2;>tr|A2XL95|A2XL95_ORYSI Putative uncharacterized protein OS=Oryza sativa subsp. indica GN=OsI_13240 PE=3 SV=1;>tr|Q10E23|Q10E23_ORYSJ 14-3-3 protein OS=Oryza sativa subsp. japonica GN=Os03g0710800 PE=2 SV=1;>tr|J3LS37|J3LS37_ORYBR Uncharacterized protein OS=Oryza brachyantha GN=OB03G38630 PE=3 SV=…	3	103.34	0	0	0	0	0	0	21604	25756	15585	526020	30219	44324
EAAPPAPATGK	11	1008.52	>sp|Q01859|ATPBM_ORYSJ ATP synthase subunit beta, mitochondrial OS=Oryza sativa subsp. japonica GN=ATPB PE=1 SV=2;>tr|Q0DG48|Q0DG48_ORYSJ ATP synthase subunit beta OS=Oryza sativa subsp. japonica GN=atpD PE=2 SV=1	2	68.44	10282	114640	18471	33452	18573	13467	10399	11753	9855.4	94626	10946	19334
EAATFAFGSILEGPSVEK	18	1851.93	>tr|Q9ZWR5|Q9ZWR5_ORYSJ Importin beta 1 OS=Oryza sativa subsp. japonica GN=OJ1320_D10.8 PE=2 SV=1;>tr|A2Y3K8|A2Y3K8_ORYSI Putative uncharacterized protein OS=Oryza sativa subsp. indica GN=OsI_19590 PE=4 SV=1;>tr|I1R8R4|I1R8R4_ORYGL Uncharacterized protein OS=Oryza glaberrima PE=4 SV=1;>tr|Q8GTC5|Q8GTC5_ORYSA Importin beta-like protein (Fragment) OS=Oryza sativa GN=Impb2 PE=2 SV=1;>tr|J3M654|J3M65…	3	88.19	8513.6	62866	11956	23940	11838	9692.5	0	0	0	0	0	0
EAAYYQQGAR	10	1155.53	>sp|Q40677|ALFC_ORYSJ Fructose-bisphosphate aldolase, chloroplastic OS=Oryza sativa subsp. japonica GN=Os11g0171300 PE=1 SV=2;>tr|A2ZBX1|A2ZBX1_ORYSI Fructose-bisphosphate aldolase OS=Oryza sativa subsp. indica GN=OsI_35277 PE=3 SV=1;>tr|I1QY31|I1QY31_ORYGL Fructose-bisphosphate aldolase OS=Oryza glaberrima PE=3 SV=1;>tr|Q2RA00|Q2RA00_ORYSJ Fructose-bisphosphate aldolase OS=Oryza sativa subsp. ja…	2	92.428	71690	314580	86133	162460	99796	62043	63416	81075	42986	230210	32133	80149
EACWTISNITAGNR	14	1591.74	>sp|Q9SLX0|IMA1B_ORYSJ Importin subunit alpha-1b OS=Oryza sativa subsp. japonica GN=Os05g0155500 PE=1 SV=2;>tr|I1PSL5|I1PSL5_ORYGL Importin subunit alpha OS=Oryza glaberrima PE=3 SV=1;>tr|Q0DKL7|Q0DKL7_ORYSJ Importin subunit alpha OS=Oryza sativa subsp. japonica GN=Os05g0155500 PE=3 SV=1;>tr|J3M442|J3M442_ORYBR Importin subunit alpha OS=Oryza brachyantha GN=OB05G13660 PE=3 SV=1;>tr|B8AY77|B8AY77_…	2	47.844	23737	91340	35063	56366	32692	27812	0	0	0	0	0	0
EADACPIR	8	930.423	>tr|I1PIQ9|I1PIQ9_ORYGL Uncharacterized protein OS=Oryza glaberrima PE=4 SV=1;>tr|Q01MK8|Q01MK8_ORYSA H0613H07.5 protein OS=Oryza sativa GN=H0613H07.5 PE=4 SV=1;>tr|Q7XTK1|Q7XTK1_ORYSJ Elongation factor OS=Oryza sativa subsp. japonica GN=OSJNBa0020P07.3 PE=2 SV=2	2	66.351	17398	129650	30519	53132	31635	25280	78596	93050	64899	461640	68488	132310
EADTVQK	7	789.387	>tr|B8B8B1|B8B8B1_ORYSI Putative uncharacterized protein OS=Oryza sativa subsp. indica GN=OsI_26792 PE=4 SV=1;>sp|Q6Z4G3|RGP3_ORYSJ UDP-arabinopyranose mutase 3 OS=Oryza sativa subsp. japonica GN=UAM3 PE=1 SV=1;>tr|I1QDN7|I1QDN7_ORYGL Uncharacterized protein OS=Oryza glaberrima PE=4 SV=1	2	77.282	0	0	0	0	0	0	31997	41144	25797	362190	29181	51393
EADVDGDGQINYEEFVK	17	1926.85	>tr|J3MPA8|J3MPA8_ORYBR Uncharacterized protein OS=Oryza brachyantha GN=OB07G32400 PE=4 SV=1;>sp|A2WN93|CALM1_ORYSI Calmodulin-1 OS=Oryza sativa subsp. indica GN=CAM1-1 PE=1 SV=2;>sp|A2Y609|CALM2_ORYSI Calmodulin-2 OS=Oryza sativa subsp. indica GN=CAM2 PE=2 SV=1;>sp|Q0JNS6|CALM1_ORYSJ Calmodulin-1 OS=Oryza sativa subsp. japonica GN=CAM1-1 PE=1 SV=2;>sp|Q6F332|CALM2_ORYSJ Calmodulin-2 OS=Oryza sat…	2,3	191.99	0	0	0	0	0	0	21192	24277	15173	185450	16859	29485
EAEFAGWMVGLR	12	1364.65	>sp|Q84XG9|ILL1_ORYSI IAA-amino acid hydrolase ILR1-like 1 OS=Oryza sativa subsp. indica GN=ILL1 PE=2 SV=1;>sp|Q8S9S4|ILL1_ORYSJ IAA-amino acid hydrolase ILR1-like 1 OS=Oryza sativa subsp. japonica GN=ILL1 PE=2 SV=1;>tr|B7EYM8|B7EYM8_ORYSJ cDNA clone:001-205-F05, full insert sequence OS=Oryza sativa subsp. japonica PE=2 SV=1;>tr|I1NP24|I1NP24_ORYGL Uncharacterized protein OS=Oryza glaberrima PE=4…	3	79.82	3274.1	9151	3256.6	5328.8	3947.9	2842.2	0	0	0	0	0	0
EAEGIVEYLK	10	1149.59	>sp|Q53LQ0|PDI11_ORYSJ Protein disulfide isomerase-like 1-1 OS=Oryza sativa subsp. japonica GN=PDIL1-1 PE=2 SV=1;>tr|F4MG95|F4MG95_ORYSJ Protein disulfide-isomerase, putative, expressed OS=Oryza sativa subsp. japonica GN=LOC_Os11g09280 PE=3 SV=1;>tr|A2ZCE6|A2ZCE6_ORYSI Putative uncharacterized protein OS=Oryza sativa subsp. indica GN=OsI_35452 PE=3 SV=1;>tr|K4FHN8|K4FHN8_ORYSJ Disulfide isomerase…	2,3	126.19	55039	494450	96981	175840	86152	69843	63916	69126	40771	582870	57490	108580
EAEPAAAEPAAEEVK	15	1510.72	>tr|Q0J0T7|Q0J0T7_ORYSJ Os09g0484200 protein OS=Oryza sativa subsp. japonica GN=Os09g0484200 PE=2 SV=1;>tr|A2Z2I6|A2Z2I6_ORYSI Putative uncharacterized protein OS=Oryza sativa subsp. indica GN=OsI_31824 PE=4 SV=1;>tr|I1QPY3|I1QPY3_ORYGL Uncharacterized protein OS=Oryza glaberrima PE=4 SV=1	2	205.28	16084	286210	39261	101790	36351	22293	10526	12958	8694.9	278600	16539	34438
EAEPAAQVAEEVKEEEAAPAPAAEEVK	27	2791.34	>tr|Q0J0T7|Q0J0T7_ORYSJ Os09g0484200 protein OS=Oryza sativa subsp. japonica GN=Os09g0484200 PE=2 SV=1	5	85.849	16191	141060	28828	47633	23632	21773	0	0	0	0	0	0
EAFANYGEVIEAR	13	1467.7	>tr|I1QTD2|I1QTD2_ORYGL Uncharacterized protein OS=Oryza glaberrima PE=4 SV=1;>tr|Q109W0|Q109W0_ORYSJ Os10g0321700 protein OS=Oryza sativa subsp. japonica GN=Os10g0321700 PE=4 SV=1;>tr|J3N1R4|J3N1R4_ORYBR Uncharacterized protein OS=Oryza brachyantha GN=OB10G14620 PE=4 SV=1;>tr|Q8LLX3|Q8LLX3_ORYSJ Putative RNA-binding protein OS=Oryza sativa subsp. japonica GN=OSJNAa0053D03.18 PE=4 SV=1;>tr|Q8S652…	2	68.044	18266	90644	25675	47130	26049	22200	28770	29938	19433	142790	21186	43123
EAFELVSGEMSK	12	1325.62	>tr|B8ACS3|B8ACS3_ORYSI Putative uncharacterized protein OS=Oryza sativa subsp. indica GN=OsI_00025 PE=4 SV=1;>tr|B9EYR4|B9EYR4_ORYSJ Putative uncharacterized protein OS=Oryza sativa subsp. japonica GN=OsJ_00022 PE=4 SV=1;>tr|Q0JRG3|Q0JRG3_ORYSJ Os01g0102700 protein OS=Oryza sativa subsp. japonica GN=Os01g0102700 PE=4 SV=1;>tr|B7ENG6|B7ENG6_ORYSJ cDNA clone:J023002L13, full insert sequence OS=Ory…	3	56.951	0	0	0	0	0	0	25211	25371	18116	180030	18905	36418
EAFPGDVFYLHSR	13	1536.74	>sp|P0C520|ATPAM_ORYSA ATP synthase subunit alpha, mitochondrial OS=Oryza sativa GN=ATPA PE=2 SV=1;>sp|P0C521|ATPAM_ORYSI ATP synthase subunit alpha, mitochondrial OS=Oryza sativa subsp. indica GN=ATPA PE=2 SV=1;>sp|P0C522|ATPAM_ORYSJ ATP synthase subunit alpha, mitochondrial OS=Oryza sativa subsp. japonica GN=ATPA PE=1 SV=1;>tr|D3DEZ4|D3DEZ4_ORYRU ATP synthase subunit alpha OS=Oryza rufipogon GN…	3	86.944	79765	424420	123230	205240	108470	99032	71622	76514	51668	328720	51050	105950
EAFSLFDK	8	955.465	>tr|J3MPA8|J3MPA8_ORYBR Uncharacterized protein OS=Oryza brachyantha GN=OB07G32400 PE=4 SV=1;>sp|A2WN93|CALM1_ORYSI Calmodulin-1 OS=Oryza sativa subsp. indica GN=CAM1-1 PE=1 SV=2;>sp|A2Y609|CALM2_ORYSI Calmodulin-2 OS=Oryza sativa subsp. indica GN=CAM2 PE=2 SV=1;>sp|Q0JNS6|CALM1_ORYSJ Calmodulin-1 OS=Oryza sativa subsp. japonica GN=CAM1-1 PE=1 SV=2;>sp|Q6F332|CALM2_ORYSJ Calmodulin-2 OS=Oryza sat…	2,3	118.18	66360	659910	112260	243280	140350	66934	32249	39488	21107	489650	33235	62302
EAFSLFDKDGDGCITTK	17	1902.87	>tr|J3MPA8|J3MPA8_ORYBR Uncharacterized protein OS=Oryza brachyantha GN=OB07G32400 PE=4 SV=1;>sp|A2WN93|CALM1_ORYSI Calmodulin-1 OS=Oryza sativa subsp. indica GN=CAM1-1 PE=1 SV=2;>sp|A2Y609|CALM2_ORYSI Calmodulin-2 OS=Oryza sativa subsp. indica GN=CAM2 PE=2 SV=1;>sp|Q0JNS6|CALM1_ORYSJ Calmodulin-1 OS=Oryza sativa subsp. japonica GN=CAM1-1 PE=1 SV=2;>sp|Q6F332|CALM2_ORYSJ Calmodulin-2 OS=Oryza sat…	3	137.14	0	0	0	0	0	0	30605	33574	18775	920510	45953	47024
EAFSLFDTDGDGR	13	1428.62	>sp|Q84VG0|CML7_ORYSJ Probable calcium-binding protein CML7 OS=Oryza sativa subsp. japonica GN=CML7 PE=2 SV=1;>tr|A2YQP2|A2YQP2_ORYSI Putative uncharacterized protein OS=Oryza sativa subsp. indica GN=OsI_27611 PE=4 SV=1;>tr|B7E498|B7E498_ORYSJ cDNA clone:006-208-D03, full insert sequence OS=Oryza sativa subsp. japonica PE=2 SV=1;>tr|I1QF59|I1QF59_ORYGL Uncharacterized protein OS=Oryza glaberrima …	2	75.911	0	0	0	0	0	0	34313	36730	21774	189730	22856	48318
EAFTSFGDVTEAR	13	1428.65	>tr|A2WYB5|A2WYB5_ORYSI Putative uncharacterized protein OS=Oryza sativa subsp. indica GN=OsI_04919 PE=4 SV=1;>tr|O24188|O24188_ORYSA OsGRP2 OS=Oryza sativa GN=OsGRP2 PE=2 SV=1;>tr|Q7F2X8|Q7F2X8_ORYSJ Os01g0916600 protein OS=Oryza sativa subsp. japonica GN=P0004D12.37 PE=2 SV=1;>tr|I1NUN4|I1NUN4_ORYGL Uncharacterized protein OS=Oryza glaberrima PE=4 SV=1	2,3	177.36	98793	576660	134130	223250	154540	109950	113350	131920	64359	633270	87314	152160
EAFVPIDLIR	10	1171.66	>tr|Q8HCR5|Q8HCR5_ORYSJ Putative uncharacterized protein orf25 OS=Oryza sativa subsp. japonica GN=orf25 PE=4 SV=2;>tr|D3DEY3|D3DEY3_ORYRU Possible ATP synthase F0 subunit b OS=Oryza rufipogon GN=orf25 PE=4 SV=1;>tr|Q2F937|Q2F937_ORYSJ Putative uncharacterized protein orf25 OS=Oryza sativa subsp. japonica GN=orf25 PE=4 SV=1;>tr|Q2F9A1|Q2F9A1_ORYSI ATPase subunit 4 OS=Oryza sativa subsp. indica GN=…	2,3	104.82	40728	211000	55590	120110	62641	46282	54279	58785	42641	345570	45153	79759
EAGEDEGAAPAR	12	1171.51	>sp|Q6Z7V2|HS24M_ORYSJ 24.1 kDa heat shock protein, mitochondrial OS=Oryza sativa subsp. japonica GN=HSP24.1 PE=2 SV=1;>tr|A2X9T6|A2X9T6_ORYSI Putative uncharacterized protein OS=Oryza sativa subsp. indica GN=OsI_09007 PE=3 SV=1;>tr|E5D3K1|E5D3K1_ORYSJ 22 kDa heat shock protein OS=Oryza sativa subsp. japonica PE=2 SV=1;>tr|I1P4G4|I1P4G4_ORYGL Uncharacterized protein OS=Oryza glaberrima PE=3 SV=1	2	94.191	1795.7	4970.8	2606.5	4132.8	2743.7	1790.9	1048.6	1507.5	922.96	3506.4	1063.8	2739.5
EAGESVPEYDYLPYFYSR	18	2183.97	>tr|B9FYI6|B9FYI6_ORYSJ Putative uncharacterized protein OS=Oryza sativa subsp. japonica GN=OsJ_28260 PE=4 SV=1;>tr|A2YY23|A2YY23_ORYSI Putative uncharacterized protein OS=Oryza sativa subsp. indica GN=OsI_30244 PE=4 SV=1;>tr|I1QKD0|I1QKD0_ORYGL Uncharacterized protein OS=Oryza glaberrima PE=4 SV=1;>tr|Q6ZJ08|Q6ZJ08_ORYSJ Monodehydroascorbate reductase OS=Oryza sativa subsp. japonica GN=OJ1150_A1…	2,3	116.29	21163	116560	34311	58150	34253	25638	7752.8	9126.8	6005.5	39691	5428.8	11893
EAGNAAYK	8	822.387	>tr|B8AG03|B8AG03_ORYSI Putative uncharacterized protein OS=Oryza sativa subsp. indica GN=OsI_08254 PE=4 SV=1;>tr|B9F1C2|B9F1C2_ORYSJ Putative uncharacterized protein OS=Oryza sativa subsp. japonica GN=OsJ_07704 PE=4 SV=1;>tr|I1P2K0|I1P2K0_ORYGL Uncharacterized protein OS=Oryza glaberrima PE=4 SV=1;>tr|Q6H660|Q6H660_ORYSJ Os02g0644100 protein OS=Oryza sativa subsp. japonica GN=OJ1282_H11.17 PE=4 …	2	57.859	0	0	0	0	0	0	19618	23723	19013	228130	20361	40528
EAGSDSWK	8	878.377	>tr|I1QPA5|I1QPA5_ORYGL Uncharacterized protein OS=Oryza glaberrima PE=3 SV=1;>tr|Q69P84|Q69P84_ORYSJ Aldehyde dehydrogenase OS=Oryza sativa subsp. japonica GN=OJ1344_B01.27-1 PE=2 SV=1;>tr|Q9FPK6|Q9FPK6_ORYSA Aldehyde dehydrogenase OS=Oryza sativa GN=ALDH PE=2 SV=1;>tr|B9G3U8|B9G3U8_ORYSJ Putative uncharacterized protein OS=Oryza sativa subsp. japonica GN=OsJ_29519 PE=3 SV=1;>tr|A2Z1P2|A2Z1P2_OR…	2	49.715	0	0	0	0	0	0	0	0	0	0	0	0
EAGVTVVESPAK	12	1185.62	>sp|Q6ZL94|SUCA_ORYSJ Probable succinyl-CoA ligase [ADP-forming] subunit alpha, mitochondrial OS=Oryza sativa subsp. japonica GN=Os07g0577700 PE=1 SV=1;>tr|I1QEK6|I1QEK6_ORYGL Uncharacterized protein (Fragment) OS=Oryza glaberrima PE=3 SV=1;>tr|B8B7R8|B8B7R8_ORYSI Putative uncharacterized protein OS=Oryza sativa subsp. indica GN=OsI_26601 PE=3 SV=1;>tr|J3MMC9|J3MMC9_ORYBR Uncharacterized protein …	2	83.137	0	0	0	0	0	0	0	0	0	0	0	0
EAICQAVEEMHADMLVLGSR	20	2258.05	>tr|B9FBU2|B9FBU2_ORYSJ Putative uncharacterized protein OS=Oryza sativa subsp. japonica GN=OsJ_12581 PE=4 SV=1;>tr|I1PFI6|I1PFI6_ORYGL Uncharacterized protein OS=Oryza glaberrima PE=4 SV=1;>tr|Q75LL0|Q75LL0_ORYSJ Putative stress-related protein OS=Oryza sativa subsp. japonica GN=OSJNBa0047E24.27 PE=4 SV=1;>tr|B8AJW5|B8AJW5_ORYSI Putative uncharacterized protein OS=Oryza sativa subsp. indica GN=O…	3	133.26	7594.5	42989	12028	21007	9873.2	10023	0	0	0	0	0	0
[truncated: 3,550 more rows]
