# Supplementary material for: Data in support of comparative proteomics analysis of superior and inferior spikelets in hybrid rice during grain filling and response of inferior spikelets to drought stress using isobaric tags for relative and absolute quantification
Source: Data Brief. 2014 Aug 12;1:51–5. doi: 10.1016/j.dib.2014.08.001 (PMC4459568; doi:10.1016/j.dib.2014.08.001)
Supplement: Supplementary file 4 — Supplementary data [file mmc4.xls]

## Sheet: 显著性差异
Protein IDs	C1	C2	B1	B2	D1	D2	E1	E2	A1	A2	A均值	C均值	D均值	E均值	B均值	C/B	C-B P VALUE	D/B	D-B P VALUE	E/B	E-B P VALUE	D/C	D-C P VALUE	E/C	E-C P VALUE	E/D	E-D P VALUE	B/A		C/A
>sp|A2WKT4|H2B5_ORYSI Histone H2B.5 OS=Oryza sativa subsp. indica GN=H2B.5 PE=3 SV=1;>sp|Q94JE1|H2B5_ORYSJ Histone H2B.5 OS=Oryza sativa subsp. japonica GN=H2B.5 PE=3 SV=1;>tr|I1NKB3|I1NKB3_ORYGL Histone H2B OS=Oryza glaberrima PE=3 SV=1;>sp|A2Y7R3|H2B9_ORYSI Histone H2B.9 OS=Oryza sativa subsp. indica GN=H2B.9 PE=3 SV=1;>sp|Q6F362|H2B9_ORYSJ Histone H2B.9 OS=Oryza sativa subsp. japonica GN=H2B.9…	19.8464	19.5988	19.7148	19.9122	19.9664	19.7151	19.71	19.8567	20.2622	20.403	20.3326	19.7226	19.8407	19.7833	19.8135	0.938937	0.833612	1.01907	0.743665	0.979318	0.897184	1.08534	0.41592	1.04301	0.617427	0.960994	0.775164	ratio	p value	ratio	p value
>tr|J3MPA8|J3MPA8_ORYBR Uncharacterized protein OS=Oryza brachyantha GN=OB07G32400 PE=4 SV=1;>sp|A2WN93|CALM1_ORYSI Calmodulin-1 OS=Oryza sativa subsp. indica GN=CAM1-1 PE=1 SV=2;>sp|A2Y609|CALM2_ORYSI Calmodulin-2 OS=Oryza sativa subsp. indica GN=CAM2 PE=2 SV=1;>sp|Q0JNS6|CALM1_ORYSJ Calmodulin-1 OS=Oryza sativa subsp. japonica GN=CAM1-1 PE=1 SV=2;>sp|Q6F332|CALM2_ORYSJ Calmodulin-2 OS=Oryza sat…	17.5429	18.0354	18.0412	17.7021	18.3115	17.2452	18.0523	17.6243	18.0253	18.8963	18.4608	17.7891	17.7783	17.8383	17.8716	0.94442	0.881048	0.937376	0.708013	0.977149	0.916864	0.992542	0.862629	1.03466	0.701263	1.04243	0.583143	0.697807	0.256274	0.655197	0.145841
>sp|A2Y5G8|H2A4_ORYSI Probable histone H2A.4 OS=Oryza sativa subsp. indica GN=OsI_019561 PE=3 SV=1;>sp|Q6L500|H2A4_ORYSJ Probable histone H2A.4 OS=Oryza sativa subsp. japonica GN=Os05g0461400 PE=2 SV=1;>tr|B7EDG0|B7EDG0_ORYSJ Histone H2A OS=Oryza sativa subsp. japonica GN=OsJ_18822 PE=2 SV=1;>tr|I1PWD1|I1PWD1_ORYGL Histone H2A OS=Oryza glaberrima PE=3 SV=1;>sp|A2WQG7|H2A5_ORYSI Probable histone H…	19.711	19.3116	19.8095	19.9033	19.6393	19.6361	19.7825	19.7165	20.0138	19.6753	19.8445	19.5113	19.6377	19.7495	19.8564	0.787253	0.0414651	0.859339	0.214883	0.928581	0.629011	1.09157	0.380149	1.17952	0.0230728	1.08058	0.341896	0.664734	0.197645	0.627788	0.10609
>tr|I1NUQ8|I1NUQ8_ORYGL Uncharacterized protein OS=Oryza glaberrima PE=4 SV=1;>sp|A2WYF4|STAD2_ORYSI Acyl-[acyl-carrier-protein] desaturase 2, chloroplastic OS=Oryza sativa subsp. indica GN=SSI2 PE=3 SV=1;>sp|Q8S059|STAD2_ORYSJ Acyl-[acyl-carrier-protein] desaturase 2, chloroplastic OS=Oryza sativa subsp. japonica GN=SSI2 PE=2 SV=1;>tr|J3L773|J3L773_ORYBR Uncharacterized protein OS=Oryza brachyan…	15.8064	16.627	16.6632	15.8701	16.6261	16.0634	16.7277	15.9126	15.4291	16.519	15.974	16.2167	16.3448	16.3202	16.2666	0.96597	0.957435	1.05563	0.563396	1.03778	0.436319	1.09282	0.373228	1.07434	0.354408	0.983093	0.932935	1.00825	0.973428	0.793746	0.466147
>sp|Q5JJI4|TOM20_ORYSJ Probable mitochondrial import receptor subunit TOM20 OS=Oryza sativa subsp. japonica GN=TOM20 PE=2 SV=1;>tr|B9EVX6|B9EVX6_ORYSJ Putative uncharacterized protein OS=Oryza sativa subsp. japonica GN=OsJ_04580 PE=4 SV=1;>tr|I1NUS2|I1NUS2_ORYGL Uncharacterized protein OS=Oryza glaberrima PE=4 SV=1;>sp|A2WYG9|TOM20_ORYSI Probable mitochondrial import receptor subunit TOM20 OS=Ory…	15.1696	15.7253	15.8249	15.4546	15.4777	15.4046	15.4829	15.2684	15.1465	15.4698	15.3081	15.4474	15.4412	15.3757	15.6397	0.875209	0.347439	0.871396	0.270686	0.832718	0.0806747	0.995643	0.887933	0.95145	0.623372	0.955614	0.737338	1.22485	0.39132	1.18316	0.422979
>sp|A2X0Q3|ANM5_ORYSI Protein arginine N-methyltransferase 5 OS=Oryza sativa subsp. indica GN=PRMT5 PE=2 SV=2;>sp|Q6YXZ7|ANM5_ORYSJ Protein arginine N-methyltransferase 5 OS=Oryza sativa subsp. japonica GN=PRMT5 PE=2 SV=1;>tr|B7EM48|B7EM48_ORYSJ cDNA clone:J033039N19, full insert sequence OS=Oryza sativa subsp. japonica PE=2 SV=1;>tr|I1NX48|I1NX48_ORYGL Uncharacterized protein OS=Oryza glaberrima…	16.3776	16.0119	16.1274	16.4827	15.9277	16.4948	16.244	16.4497	16.2566	15.9386	16.0976	16.1947	16.2112	16.3468	16.3051	0.926395	0.726609	0.937051	0.705448	1.0294	0.491691	1.0115	0.981093	1.11119	0.157924	1.09855	0.256468	1.25841	0.33121	1.10137	0.600745
>sp|A2X8Q3|IPYR_ORYSI Soluble inorganic pyrophosphatase OS=Oryza sativa subsp. indica GN=IPP PE=2 SV=1;>sp|Q0DYB1|IPYR_ORYSJ Soluble inorganic pyrophosphatase OS=Oryza sativa subsp. japonica GN=IPP PE=2 SV=1;>tr|B7E5N1|B7E5N1_ORYSJ Inorganic pyrophosphatase OS=Oryza sativa subsp. japonica GN=ppa PE=2 SV=1;>tr|I1P3G7|I1P3G7_ORYGL Uncharacterized protein OS=Oryza glaberrima PE=3 SV=1;>tr|J3LG91|J3L…	16.6017	16.7754	16.9544	16.7605	16.8459	16.6429	16.8461	16.6071	16.71	16.8428	16.7764	16.6885	16.7444	16.7266	16.8575	0.889521	0.440575	0.924631	0.60944	0.913293	0.499267	1.03947	0.741817	1.02673	0.785063	0.987738	0.966193	1.15465	0.543627	1.06966	0.681823
>sp|A2XAZ3|ADHX_ORYSI Alcohol dehydrogenase class-3 OS=Oryza sativa subsp. indica GN=ADHIII PE=3 SV=1;>sp|Q0DWH1|ADHX_ORYSJ Alcohol dehydrogenase class-3 OS=Oryza sativa subsp. japonica GN=Os02g0815500 PE=2 SV=1;>tr|J3LIB5|J3LIB5_ORYBR Uncharacterized protein OS=Oryza brachyantha GN=OB02G43820 PE=3 SV=1	16.0287	16.2138	16.2917	16.0912	16.1228	16.0422	16.1966	16.1551	16.5066	16.7711	16.6388	16.1212	16.0825	16.1759	16.1914	0.952506	0.951239	0.927263	0.629402	0.989245	0.80867	0.973498	0.709552	1.03857	0.661341	1.06684	0.419371	1.05779	0.81313	0.940924	0.931988
>tr|I1P6S2|I1P6S2_ORYGL Uncharacterized protein OS=Oryza glaberrima PE=4 SV=1;>sp|A2XBN5|NLTPX_ORYSI Non-specific lipid-transfer protein 2 OS=Oryza sativa subsp. indica GN=LTP-2 PE=2 SV=2;>sp|Q10ST8|NLTPX_ORYSJ Non-specific lipid-transfer protein 2 OS=Oryza sativa subsp. japonica GN=LTP-2 PE=1 SV=1;>tr|B7E7J9|B7E7J9_ORYSJ cDNA clone:001-104-B07, full insert sequence OS=Oryza sativa subsp. japonic…	14.889	14.7105	14.0198	14.191	14.276	14.6933	14.3694	14.5874	14.3094	13.9667	14.138	14.7997	14.4847	14.4784	14.1054	1.61816	0.000594197	1.30067	0.0391001	1.29504	0.0011218	0.803795	0.0190642	0.800321	0.048199	0.995677	0.971268	0.733363	0.327783	0.698533	0.225469
>sp|A2XFI3|PDC2_ORYSI Pyruvate decarboxylase isozyme 2 OS=Oryza sativa subsp. indica GN=PDC2 PE=2 SV=2;>tr|B8AM29|B8AM29_ORYSI Putative uncharacterized protein OS=Oryza sativa subsp. indica GN=OsI_11123 PE=3 SV=1;>sp|Q10MW3|PDC2_ORYSJ Pyruvate decarboxylase isozyme 2 OS=Oryza sativa subsp. japonica GN=PDC2 PE=2 SV=1;>tr|B7ERZ5|B7ERZ5_ORYSJ Pyruvate decarboxylase isozyme 2 OS=Oryza sativa subsp. j…	19.3039	18.7253	18.6858	19.2732	18.7867	19.341	18.7748	19.1513	19.0081	18.6639	18.836	19.0146	19.0638	18.963	18.9795	1.02463	0.660154	1.06021	0.542769	0.988662	0.813786	1.03473	0.780885	0.964899	0.710926	0.932516	0.580804	0.977623	0.942262	1.58195	0.0538306
>sp|A2XGP6|SODC1_ORYSI Superoxide dismutase [Cu-Zn] 1 OS=Oryza sativa subsp. indica GN=SODCC1 PE=2 SV=2;>sp|Q0DRV6|SODC1_ORYSJ Superoxide dismutase [Cu-Zn] 1 OS=Oryza sativa subsp. japonica GN=SODCC1 PE=1 SV=1;>tr|I1PBB4|I1PBB4_ORYGL Superoxide dismutase [Cu-Zn] OS=Oryza glaberrima PE=3 SV=1;>tr|B8APH0|B8APH0_ORYSI Superoxide dismutase [Cu-Zn] OS=Oryza sativa subsp. indica GN=OsI_11574 PE=3 SV=1;…	17.6035	18.4339	18.449	17.5747	18.481	17.601	18.5001	17.622	17.7415	18.6537	18.1976	18.0187	18.041	18.0611	18.0118	1.00476	0.755513	1.02041	0.736588	1.03469	0.45624	1.01558	0.945177	1.02979	0.752242	1.01399	0.810534	1.10458	0.674732	1.13179	0.529338
>tr|J3LPE6|J3LPE6_ORYBR Histone H3 OS=Oryza brachyantha GN=OB03G29220 PE=3 SV=1;>sp|A2XHJ3|H33_ORYSI Histone H3.3 OS=Oryza sativa subsp. indica GN=OsI_011536 PE=2 SV=1;>sp|Q0JCT1|H33_ORYSJ Histone H3.3 OS=Oryza sativa subsp. japonica GN=H3 PE=2 SV=2;>sp|Q71U98|H33_ORYCO Histone H3.3 OS=Oryza coarctata PE=2 SV=3;>tr|A3AUC6|A3AUC6_ORYSJ Histone H3 OS=Oryza sativa subsp. japonica GN=LOC_Os03g27310 P…	17.4588	17.5375	17.2874	17.4937	17.5789	17.5425	17.4719	17.4895	17.9155	18.2238	18.0697	17.4981	17.5607	17.4807	17.3906	1.07743	0.441881	1.12518	0.30216	1.06448	0.287844	1.04431	0.702827	0.987977	0.866774	0.946058	0.67124	0.879192	0.684062	0.883376	0.745886
>sp|A2XL05|OLEO2_ORYSI Oleosin 18 kDa OS=Oryza sativa subsp. indica GN=OLE18 PE=2 SV=1;>sp|Q10EK7|OLEO2_ORYSJ Oleosin 18 kDa OS=Oryza sativa subsp. japonica GN=OLE18 PE=2 SV=1;>tr|B7F9V8|B7F9V8_ORYSJ Oleosin OS=Oryza sativa subsp. japonica PE=2 SV=1;>tr|I1PEM1|I1PEM1_ORYGL Oleosin OS=Oryza glaberrima PE=3 SV=1;>tr|J3LRV2|J3LRV2_ORYBR Oleosin OS=Oryza brachyantha GN=OB03G37780 PE=3 SV=1	18.9892	20.522	19.6067	17.708	20.1957	18.6846	20.1531	18.5179	17.8319	19.6907	18.7613	19.7556	19.4401	19.3355	18.6574	2.14095	1.37238e-07	1.72047	5.04539e-05	1.60009	1.84106e-08	0.8036	0.0189369	0.747373	0.0103755	0.930031	0.56471	0.624555	0.137593	0.672917	0.175917
>sp|A2XLF2|ACT1_ORYSI Actin-1 OS=Oryza sativa subsp. indica GN=ACT1 PE=2 SV=1;>sp|Q10DV7|ACT1_ORYSJ Actin-1 OS=Oryza sativa subsp. japonica GN=ACT1 PE=2 SV=1;>tr|I1PIB6|I1PIB6_ORYGL Uncharacterized protein OS=Oryza glaberrima PE=3 SV=1;>tr|J3LS83|J3LS83_ORYBR Uncharacterized protein OS=Oryza brachyantha GN=OB03G39090 PE=3 SV=1;>tr|J3NFE8|J3NFE8_ORYBR Uncharacterized protein OS=Oryza brachyantha G…	15.0977	17.534	17.4223	15.17	17.6528	15.0885	17.5212	15.2081	15.6245	17.9667	16.7956	16.3159	16.3707	16.3647	16.2962	1.01375	0.71157	1.053	0.575446	1.04863	0.370873	1.03872	0.747991	1.0344	0.703856	0.99585	0.969724	0.930482	0.819486	1.99211	0.00476295
>sp|A2XNF0|CFI_ORYSI Chalcone--flavonone isomerase OS=Oryza sativa subsp. indica GN=CHI PE=2 SV=1;>sp|Q84T92|CFI_ORYSJ Chalcone--flavonone isomerase OS=Oryza sativa subsp. japonica GN=CHI PE=2 SV=1;>tr|B7E6A0|B7E6A0_ORYSJ cDNA clone:001-039-F07, full insert sequence OS=Oryza sativa subsp. japonica PE=2 SV=1;>tr|B9F6Z9|B9F6Z9_ORYSJ Putative uncharacterized protein OS=Oryza sativa subsp. japonica G…	14.147	15.5911	15.5479	14.2263	15.637	13.8028	15.5412	14.2444	14.8525	15.8932	15.3728	14.869	14.7199	14.8928	14.8871	0.987567	0.842831	0.890569	0.376314	1.00396	0.683677	0.901782	0.245973	1.0166	0.896669	1.12732	0.154533	0.707376	0.274697	0.717102	0.265763
>sp|A2Y053|METK1_ORYSI S-adenosylmethionine synthase 1 OS=Oryza sativa subsp. indica GN=SAM1 PE=2 SV=2;>sp|Q0DKY4|METK1_ORYSJ S-adenosylmethionine synthase 1 OS=Oryza sativa subsp. japonica GN=SAM1 PE=2 SV=1;>tr|B7EKA4|B7EKA4_ORYSJ S-adenosylmethionine synthase OS=Oryza sativa subsp. japonica GN=OsJ_17029 PE=2 SV=1;>tr|Q1H960|Q1H960_ORYRU S-adenosylmethionine synthase (Fragment) OS=Oryza rufipogo…	19.4108	19.783	19.8847	19.6448	19.9014	19.6311	19.934	19.3679	19.1878	19.3734	19.2806	19.5969	19.7662	19.651	19.7647	0.890168	0.445064	1.00104	0.841481	0.924151	0.590173	1.12455	0.225764	1.03818	0.665329	0.92319	0.521342	0.714126	0.288065	0.705247	0.239623
>tr|B8AYH0|B8AYH0_ORYSI Putative uncharacterized protein OS=Oryza sativa subsp. indica GN=OsI_18615 PE=4 SV=1;>sp|A2Y0T4|RL102_ORYSI 60S ribosomal protein L10-2 OS=Oryza sativa subsp. indica GN=SG12 PE=2 SV=2;>sp|Q0DKF0|RL102_ORYSJ 60S ribosomal protein L10-2 OS=Oryza sativa subsp. japonica GN=SG12 PE=2 SV=1;>tr|B7EBT7|B7EBT7_ORYSJ cDNA clone:002-188-A02, full insert sequence OS=Oryza sativa subs…	19.707	19.2432	19.3621	19.8711	19.3248	19.9349	19.412	19.6542	19.4864	19.0312	19.2588	19.4751	19.6299	19.5331	19.6166	0.906576	0.5659	1.00923	0.796443	0.943765	0.767982	1.11323	0.272247	1.04102	0.636907	0.935137	0.597962	1.39876	0.155791	1.24513	0.317636
>tr|I1R5Q4|I1R5Q4_ORYGL Ribulose bisphosphate carboxylase small chain OS=Oryza glaberrima PE=3 SV=1;>sp|A2Y205|RBS1_ORYSI Ribulose bisphosphate carboxylase small chain, chloroplastic OS=Oryza sativa subsp. indica GN=RBCS PE=2 SV=2;>sp|P18566|RBS2_ORYSJ Ribulose bisphosphate carboxylase small chain A, chloroplastic OS=Oryza sativa subsp. japonica GN=RBCS-A PE=2 SV=2;>sp|Q0INY7|RBS1_ORYSJ Ribulose …	20.6132	19.5508	19.7872	20.6763	19.4337	20.3152	19.6398	20.2404	19.8964	19.3103	19.6033	20.082	19.8744	19.9401	20.2318	0.901407	0.526438	0.780624	0.0280133	0.816967	0.0490396	0.866007	0.114823	0.906325	0.36383	1.04656	0.553214	1.28147	0.294376	1.16175	0.465144
>sp|A2Y7R5|RAN2_ORYSI GTP-binding nuclear protein Ran-2 OS=Oryza sativa subsp. indica GN=RAN2 PE=2 SV=1;>sp|Q7GD79|RAN2_ORYSJ GTP-binding nuclear protein Ran-2 OS=Oryza sativa subsp. japonica GN=RAN2 PE=2 SV=1;>tr|B5BQV2|B5BQV2_ORYSJ GTP-binding nuclear protein Ran-1 OS=Oryza sativa subsp. japonica GN=OsRan1 PE=2 SV=1;>tr|J3M9Z6|J3M9Z6_ORYBR Uncharacterized protein OS=Oryza brachyantha GN=OB05G34…	19.3092	18.8022	18.7126	19.3673	18.9223	19.2143	18.6832	19.3229	19.5924	19.3921	19.4922	19.0557	19.0683	19.0031	19.04	1.01098	0.724984	1.01985	0.739565	0.974747	0.938756	1.00877	0.995161	0.964164	0.706057	0.95578	0.738496	1.54585	0.0653728	1.39344	0.151023
>sp|A2Y8X2|SSG1_ORYSI Granule-bound starch synthase 1, chloroplastic/amyloplastic OS=Oryza sativa subsp. indica GN=WAXY PE=3 SV=2;>sp|Q0DEV5|SSG1_ORYSJ Granule-bound starch synthase 1, chloroplastic/amyloplastic OS=Oryza sativa subsp. japonica GN=WAXY PE=1 SV=1;>sp|Q42968|SSG1_ORYGL Granule-bound starch synthase 1, chloroplastic/amyloplastic OS=Oryza glaberrima GN=WAXY PE=1 SV=1;>tr|B1B5Z0|B1B5Z0…	22.4558	22.2997	21.5262	21.7266	22.7337	23.0955	22.5871	22.3556	21.1505	21.0983	21.1244	22.3777	22.9146	22.4714	21.6264	1.68337	0.000221481	2.44223	5.9004e-11	1.7962	4.48979e-12	1.4508	4.76586e-05	1.06703	0.407856	0.735476	0.00791411	0.730877	0.322519	0.738899	0.317501
>sp|A2YDY2|RL11_ORYSI 60S ribosomal protein L11 OS=Oryza sativa subsp. indica GN=RPL11 PE=2 SV=2;>sp|Q0DK10|RL11_ORYSJ 60S ribosomal protein L11 OS=Oryza sativa subsp. japonica GN=RPL11 PE=2 SV=1;>tr|A2WLV8|A2WLV8_ORYSI Putative uncharacterized protein OS=Oryza sativa subsp. indica GN=OsI_00826 PE=3 SV=1;>tr|B7EI57|B7EI57_ORYSJ Os06g0550000 protein OS=Oryza sativa subsp. japonica GN=Os06g0550000 …	18.5704	17.1918	17.2725	18.7535	17.2672	18.5616	16.9859	18.6364	18.6677	17.9643	18.316	17.8811	17.9144	17.8112	18.013	0.912629	0.613534	0.933939	0.680988	0.869435	0.212624	1.02335	0.877425	0.952671	0.631177	0.930933	0.570537	1.41618	0.141087	2.38394	0.000432694
>sp|A2YIW7|TRXH_ORYSI Thioredoxin H-type OS=Oryza sativa subsp. indica GN=TRXH PE=1 SV=1;>sp|Q0D840|TRXH1_ORYSJ Thioredoxin H1 OS=Oryza sativa subsp. japonica GN=TRXH PE=1 SV=1;>tr|I1Q8M5|I1Q8M5_ORYGL Thioredoxin OS=Oryza glaberrima PE=3 SV=1;>tr|J3MJ33|J3MJ33_ORYBR Thioredoxin OS=Oryza brachyantha GN=OB07G14150 PE=3 SV=1	16.4837	17.21	17.2828	16.6738	17.2688	16.1321	16.8941	16.5439	17.1133	18.018	17.5656	16.8468	16.7005	16.719	16.9783	0.912913	0.615809	0.824819	0.0992292	0.835493	0.0875994	0.903502	0.254052	0.915194	0.40965	1.01294	0.819555	0.810565	0.507268	0.739745	0.3196
>sp|A2YMC6|H2A2_ORYSI Probable histone H2A.2 OS=Oryza sativa subsp. indica GN=OsI_025469 PE=3 SV=1;>sp|Q6ZL42|H2A2_ORYSJ Probable histone H2A.2 OS=Oryza sativa subsp. japonica GN=Os07g0545400 PE=2 SV=1;>tr|B7E3H8|B7E3H8_ORYSJ Histone H2A OS=Oryza sativa subsp. japonica PE=2 SV=1;>tr|I1QBD2|I1QBD2_ORYGL Histone H2A OS=Oryza glaberrima PE=3 SV=1;>tr|J3MLS9|J3MLS9_ORYBR Histone H2A OS=Oryza brachyan…	17.5269	17.9974	17.9695	17.5155	18.0752	17.5427	18.0471	17.4265	17.8934	18.4354	18.1644	17.7621	17.8089	17.7368	17.7425	1.01371	0.71174	1.04714	0.602823	0.996057	0.749745	1.03297	0.795535	0.982582	0.82996	0.951219	0.706747	0.665564	0.199017	0.607603	0.0819216
>sp|A2YQL4|SCRK2_ORYSI Fructokinase-2 OS=Oryza sativa subsp. indica GN=FRK2 PE=1 SV=2;>sp|Q0J8G4|SCRK2_ORYSJ Fructokinase-2 OS=Oryza sativa subsp. japonica GN=FRK2 PE=1 SV=1;>tr|B7EHD2|B7EHD2_ORYSJ cDNA clone:J023041C07, full insert sequence OS=Oryza sativa subsp. japonica PE=2 SV=1;>tr|I1QF35|I1QF35_ORYGL Uncharacterized protein OS=Oryza glaberrima PE=4 SV=1;>tr|J3MPT4|J3MPT4_ORYBR Uncharacteriz…	19.345	19.386	19.528	19.5141	19.5625	19.4939	19.601	19.3414	19.0984	19.2762	19.1873	19.3655	19.5282	19.4712	19.521	0.89779	0.499561	1.00497	0.81975	0.966037	0.98044	1.11938	0.246182	1.07602	0.342849	0.961261	0.777047	0.746441	0.356072	0.756677	0.362994
>tr|I1QF99|I1QF99_ORYGL Uncharacterized protein OS=Oryza glaberrima PE=3 SV=1;>sp|A2YQT7|G3PC_ORYSI Glyceraldehyde-3-phosphate dehydrogenase, cytosolic OS=Oryza sativa subsp. indica GN=GAPC PE=2 SV=1;>sp|Q0J8A4|G3PC1_ORYSJ Glyceraldehyde-3-phosphate dehydrogenase 1, cytosolic OS=Oryza sativa subsp. japonica GN=GAPC1 PE=1 SV=1;>tr|I3QD45|I3QD45_ORYSA Glyceraldehyde-3-phosphate dehydrogenase OS=Ory…	18.6031	17.9571	17.9623	18.6551	18.0236	18.4698	17.786	18.5338	18.8182	18.2426	18.5304	18.2801	18.2467	18.1599	18.3087	0.980371	0.880487	0.957935	0.87411	0.902	0.412253	0.977115	0.738165	0.92006	0.435979	0.941609	0.641061	1.26029	0.328079	1.13147	0.530042
>tr|J3MV23|J3MV23_ORYBR Proteasome subunit alpha type OS=Oryza brachyantha GN=OB08G29540 PE=3 SV=1;>sp|A2YXU2|PSA7A_ORYSI Proteasome subunit alpha type-7-A OS=Oryza sativa subsp. indica GN=OsI_029135 PE=2 SV=2;>sp|Q6YT00|PSA7A_ORYSJ Proteasome subunit alpha type-7-A OS=Oryza sativa subsp. japonica GN=Os08g0548900 PE=2 SV=1;>tr|B8B9D7|B8B9D7_ORYSI Proteasome subunit alpha type OS=Oryza sativa subs…	14.7764	15.5163	15.674	14.7771	15.4975	14.7321	15.5546	14.8116	14.9893	15.6203	15.3048	15.1463	15.1148	15.1831	15.2256	0.946582	0.899812	0.926106	0.620604	0.971005	0.973068	0.978369	0.748146	1.0258	0.795064	1.04848	0.53956	0.857554	0.627342	0.840722	0.609159
>sp|A2ZAS9|NLTP3_ORYSI Non-specific lipid-transfer protein 3 OS=Oryza sativa subsp. indica GN=LTP110-A PE=2 SV=1;>sp|Q2QYL3|NLTP3_ORYSJ Non-specific lipid-transfer protein 3 OS=Oryza sativa subsp. japonica GN=LTP110-A PE=2 SV=1;>tr|B7E4W9|B7E4W9_ORYSJ Non-specific lipid-transfer protein OS=Oryza sativa subsp. japonica PE=2 SV=1;>tr|I1R2K9|I1R2K9_ORYGL Non-specific lipid-transfer protein OS=Oryza …	18.7924	20.452	20.1996	19.1106	20.391	18.6	20.2573	19.0892	19.3092	20.7554	20.0323	19.6222	19.4955	19.6732	19.6551	0.977454	0.895918	0.895273	0.405273	1.01266	0.614209	0.915924	0.317311	1.03602	0.687244	1.13112	0.143941	0.94655	0.861676	0.895987	0.786813
>sp|A2ZAT0|NLTP2_ORYSI Non-specific lipid-transfer protein 2 OS=Oryza sativa subsp. indica GN=LTP2-A PE=3 SV=1;>sp|Q7XJ39|NLT2A_ORYSJ Non-specific lipid-transfer protein 2A OS=Oryza sativa subsp. japonica GN=LTP2-A PE=3 SV=2;>tr|A3C7Z3|A3C7Z3_ORYSJ Non-specific lipid-transfer protein OS=Oryza sativa subsp. japonica GN=Os11g0115466 PE=3 SV=1;>tr|I1R2L1|I1R2L1_ORYGL Non-specific lipid-transfer prot…	19.5792	18.321	18.2018	18.7023	18.2649	19.3031	18.4687	18.9325	18.6261	18.499	18.5626	18.9501	18.784	18.7006	18.452	1.4123	0.0110036	1.25871	0.0672739	1.18801	0.0218941	0.891249	0.200149	0.841188	0.121578	0.943831	0.65608	0.76993	0.409251	0.752571	0.352238
>sp|A2ZB00|RS16_ORYSI 40S ribosomal protein S16 OS=Oryza sativa subsp. indica GN=RPS16A PE=2 SV=1;>sp|Q0IQF7|RS16_ORYSJ 40S ribosomal protein S16 OS=Oryza sativa subsp. japonica GN=RPS16A PE=2 SV=1;>tr|B7E333|B7E333_ORYSJ cDNA clone:001-019-B10, full insert sequence OS=Oryza sativa subsp. japonica PE=2 SV=1;>tr|I1R3L2|I1R3L2_ORYGL Uncharacterized protein OS=Oryza glaberrima PE=3 SV=1;>tr|J3N5P0|J…	19.9831	19.6568	19.7984	20.1908	19.7565	20.1568	19.7728	19.8723	19.5828	19.4212	19.502	19.8199	19.9566	19.8225	19.9946	0.885982	0.416453	0.974038	0.995671	0.887581	0.314015	1.09939	0.338238	1.0018	0.961331	0.911238	0.449196	0.926267	0.80838	1.30817	0.233678
>tr|B9G9R6|B9G9R6_ORYSJ Putative uncharacterized protein OS=Oryza sativa subsp. japonica GN=OsJ_33215 PE=3 SV=1;>tr|B8BJH4|B8BJH4_ORYSI Putative uncharacterized protein OS=Oryza sativa subsp. indica GN=OsI_35379 PE=3 SV=1;>sp|A2ZC67|ASP1_ORYSI Aspartic proteinase Asp1 OS=Oryza sativa subsp. indica GN=ASP1 PE=2 SV=2;>sp|Q0IU52|ASP1_ORYSJ Aspartic proteinase Asp1 OS=Oryza sativa subsp. japonica GN=…	12.6878	13.0584	12.7186	12.2632	13.1848	12.0731	12.4826	12.5504	13.7114	14.6244	14.1679	12.8731	12.6289	12.5165	12.4909	1.30333	0.0437631	1.10042	0.382396	1.0179	0.574188	0.844313	0.0660579	0.781003	0.0288664	0.925016	0.532778	1.40698	0.148692	1.24656	0.315492
>tr|Q2RBD2|Q2RBD2_ORYSJ Non-specific lipid-transfer protein OS=Oryza sativa subsp. japonica GN=LOC_Os11g02379 PE=3 SV=1;>sp|A2ZHF1|NLTP1_ORYSI Non-specific lipid-transfer protein 1 OS=Oryza sativa subsp. indica GN=LTP PE=2 SV=1;>sp|Q0IQK9|NLTP1_ORYSJ Non-specific lipid-transfer protein 1 OS=Oryza sativa subsp. japonica GN=LTP PE=1 SV=1;>tr|A2ZAT1|A2ZAT1_ORYSI Non-specific lipid-transfer protein O…	18.085	18.2298	17.5438	17.4547	18.005	17.759	18.115	17.9708	17.8729	18.3474	18.1102	18.1574	17.882	18.0429	17.4992	1.57806	0.00107617	1.30382	0.0374894	1.45766	4.59538e-06	0.826221	0.0393024	0.923702	0.456216	1.11798	0.183271	0.312732	0.000247276	0.407593	0.00115458
>sp|A6N0M9|NDK1_ORYSI Nucleoside diphosphate kinase 1 OS=Oryza sativa subsp. indica GN=NDKR PE=1 SV=1;>sp|Q07661|NDK1_ORYSJ Nucleoside diphosphate kinase 1 OS=Oryza sativa subsp. japonica GN=NDKR PE=1 SV=1;>tr|I1QAS5|I1QAS5_ORYGL Nucleoside diphosphate kinase OS=Oryza glaberrima PE=3 SV=1;>tr|J3ML05|J3ML05_ORYBR Nucleoside diphosphate kinase OS=Oryza brachyantha GN=OB07G20870 PE=3 SV=1;>tr|B7F7R5…	20.1898	20.0051	20.1117	20.0099	20.2923	20.5354	20.1644	19.733	18.7833	18.9912	18.8873	20.0974	20.4139	19.9487	20.0608	1.02573	0.655062	1.27726	0.0531243	0.92524	0.599639	1.24522	0.0185764	0.902032	0.342702	0.724396	0.00526701	0.654788	0.181612	1.03329	0.782715
>tr|I1PU52|I1PU52_ORYGL Uncharacterized protein OS=Oryza glaberrima PE=4 SV=1;>sp|B9FK36|ACC2_ORYSJ Acetyl-CoA carboxylase 2 OS=Oryza sativa subsp. japonica GN=ACC2 PE=3 SV=2;>tr|A2Y2U1|A2Y2U1_ORYSI Putative uncharacterized protein OS=Oryza sativa subsp. indica GN=OsI_19330 PE=4 SV=1;>tr|J3M5P3|J3M5P3_ORYBR Uncharacterized protein OS=Oryza brachyantha GN=OB05G19170 PE=4 SV=1	14.412	17.1865	17.4321	14.1488	17.3773	14.1015	17.199	14.5946	15.1533	17.393	16.2732	15.7993	15.7394	15.8968	15.7904	1.00612	0.748789	0.965234	0.933975	1.0765	0.234601	0.959364	0.600967	1.06995	0.385869	1.11528	0.192356	2.25566	0.00057625	2.3137	0.000665883
>sp|O22386|RK12_ORYSJ 50S ribosomal protein L12, chloroplastic OS=Oryza sativa subsp. japonica GN=RPL12-2 PE=2 SV=2;>tr|A2Y7L1|A2Y7L1_ORYSI Putative uncharacterized protein OS=Oryza sativa subsp. indica GN=OsI_21028 PE=3 SV=1;>tr|I1PY21|I1PY21_ORYGL Uncharacterized protein OS=Oryza glaberrima PE=3 SV=1;>tr|Q9ZWF5|Q9ZWF5_ORYSJ Os05g0568300 protein OS=Oryza sativa subsp. japonica GN=rpl12-1 PE=3 SV…	17.6836	17.4737	17.6292	17.8116	17.4873	17.7156	17.408	17.5463	17.4245	17.458	17.4412	17.5786	17.6014	17.4772	17.7204	0.906419	0.564683	0.920858	0.581219	0.84484	0.114295	1.01593	0.942085	0.932063	0.504289	0.917449	0.486078	0.715637	0.291099	0.720016	0.272407
>sp|O64464|PSB1_ORYSJ Proteasome subunit beta type-1 OS=Oryza sativa subsp. japonica GN=PBF1 PE=2 SV=1;>tr|I1QQ80|I1QQ80_ORYGL Proteasome subunit beta type OS=Oryza glaberrima PE=3 SV=1;>tr|J3MYZ5|J3MYZ5_ORYBR Proteasome subunit beta type OS=Oryza brachyantha GN=OB09G22240 PE=3 SV=1;>tr|Q0J0L6|Q0J0L6_ORYSJ Proteasome subunit beta type OS=Oryza sativa subsp. japonica GN=Os09g0505600 PE=2 SV=1;>tr|…	14.6628	14.7471	15.0364	14.8101	14.7217	14.7119	14.9417	14.7354	14.7433	14.835	14.7891	14.705	14.7168	14.8385	14.9232	0.859578	0.259904	0.866667	0.247813	0.942981	0.760623	1.00825	0.990891	1.09703	0.21972	1.08805	0.304186	1.21348	0.413497	1.09992	0.604305
>tr|I1P850|I1P850_ORYGL Elongation factor 1-alpha OS=Oryza glaberrima PE=3 SV=1;>tr|Q10QZ4|Q10QZ4_ORYSJ Elongation factor 1-alpha OS=Oryza sativa subsp. japonica GN=LOC_Os03g08060 PE=3 SV=1;>sp|O64937|EF1A_ORYSJ Elongation factor 1-alpha OS=Oryza sativa subsp. japonica GN=REFA1 PE=2 SV=2;>tr|B8APM5|B8APM5_ORYSI Elongation factor 1-alpha OS=Oryza sativa subsp. indica GN=OsI_10237 PE=3 SV=1;>tr|I1P…	21.8081	21.4787	21.4199	21.8861	21.7235	21.7727	21.2685	21.5989	21.8259	21.9128	21.8694	21.6434	21.7481	21.4337	21.653	0.993368	0.812923	1.06814	0.508194	0.858982	0.165547	1.07527	0.478316	0.864717	0.189715	0.804185	0.0622865	1.09741	0.695002	0.943307	0.939599
>sp|O65091|NLTP4_ORYSJ Non-specific lipid-transfer protein 4 OS=Oryza sativa subsp. japonica GN=Os12g0114500 PE=3 SV=2;>tr|I1R3F7|I1R3F7_ORYGL Non-specific lipid-transfer protein OS=Oryza glaberrima PE=3 SV=1;>tr|Q0IQL2|Q0IQL2_ORYSJ Non-specific lipid-transfer protein OS=Oryza sativa subsp. japonica GN=Os12g0114500 PE=3 SV=1;>tr|Q0IV40|Q0IV40_ORYSJ Non-specific lipid-transfer protein OS=Oryza sat…	14.9645	15.7149	15.7556	15.145	15.6988	15.0513	15.757	15.2728	15.6969	16.434	16.0654	15.3397	15.375	15.5149	15.4503	0.926203	0.724989	0.949178	0.802654	1.04579	0.387274	1.02481	0.864882	1.12912	0.100412	1.10179	0.242928	0.86074	0.635655	0.855032	0.654564
>sp|P07728|GLUA1_ORYSJ Glutelin type-A 1 OS=Oryza sativa subsp. japonica GN=GLUA1 PE=1 SV=2;>tr|Q0JJ36|Q0JJ36_ORYSJ Glutelin OS=Oryza sativa subsp. japonica GN=Os01g0762500 PE=2 SV=1;>tr|A1YQG5|A1YQG5_ORYSJ Glutelin OS=Oryza sativa subsp. japonica PE=2 SV=1;>tr|A2WVB9|A2WVB9_ORYSI Putative uncharacterized protein OS=Oryza sativa subsp. indica GN=OsI_03835 PE=4 SV=1;>tr|I1NRU9|I1NRU9_ORYGL Unchara…	20.2546	20.5084	18.8026	18.9243	20.0056	19.8462	19.7075	19.3161	18.8879	18.756	18.822	20.3815	19.9259	19.5118	18.8635	2.86404	7.18915e-13	2.08848	5.54768e-08	1.56737	6.8511e-08	0.729207	0.000817586	0.547261	1.62629e-07	0.750488	0.0132619	0.652862	0.178595	0.604683	0.0787703
>sp|P07730|GLUA2_ORYSJ Glutelin type-A 2 OS=Oryza sativa subsp. japonica GN=GLUA2 PE=1 SV=1;>tr|A1YQG3|A1YQG3_ORYSJ Glutelin OS=Oryza sativa subsp. japonica GN=OsJ_31438 PE=2 SV=1;>tr|A2Z708|A2Z708_ORYSI Putative uncharacterized protein OS=Oryza sativa subsp. indica GN=OsI_33479 PE=4 SV=1;>tr|I1QU95|I1QU95_ORYGL Uncharacterized protein OS=Oryza glaberrima PE=4 SV=1	21.8503	22.4919	20.7181	20.2134	22.0211	21.2733	21.6135	20.83	20.6204	21.1832	20.9018	22.1711	21.6472	21.2218	20.4657	3.26108	1.00233e-15	2.26805	1.7471e-09	1.6888	4.64948e-10	0.695489	0.000126022	0.517866	1.11997e-08	0.744606	0.0108848	1.02918	0.904227	2.94762	1.40713e-05
>tr|B9FQ86|B9FQ86_ORYSJ Putative uncharacterized protein OS=Oryza sativa subsp. japonica GN=OsJ_22175 PE=4 SV=1;>tr|Q0DAI8|Q0DAI8_ORYSJ Os06g0650100 protein (Fragment) OS=Oryza sativa subsp. japonica GN=Os06g0650100 PE=4 SV=2;>sp|P0C030|RUB1_ORYSJ Ubiquitin-NEDD8-like protein RUB1 OS=Oryza sativa subsp. japonica GN=RUB1 PE=2 SV=2;>sp|P0C031|RUB2_ORYSJ Ubiquitin-NEDD8-like protein RUB2 OS=Oryza sa…	13.9228	14.7203	14.6982	14.166	14.5708	14.0718	14.6429	14.1022	14.2894	14.9867	14.638	14.3216	14.3213	14.3726	14.4321	0.926235	0.725259	0.926074	0.62036	0.959563	0.918366	0.999827	0.922129	1.03598	0.687612	1.03616	0.630225	0.739156	0.34019	2.41045	0.000367775
>tr|E9KIN8|E9KIN8_ORYSJ ATP synthase subunit alpha, chloroplastic OS=Oryza sativa subsp. japonica GN=atpA PE=3 SV=1;>tr|E9KIV6|E9KIV6_9ORYZ ATP synthase subunit alpha, chloroplastic OS=Oryza meridionalis GN=atpA PE=3 SV=1;>tr|E9KJ24|E9KJ24_9ORYZ ATP synthase subunit alpha, chloroplastic OS=Oryza australiensis GN=atpA PE=3 SV=1;>sp|P0C2Z4|ATPA_ORYSA ATP synthase subunit alpha, chloroplastic OS=Ory…	19.0074	19.4413	19.7182	19.2189	19.42	18.9327	19.6331	18.9078	18.8805	19.1417	19.0111	19.2244	19.1763	19.2705	19.4686	0.844284	0.1892	0.816656	0.0805212	0.871698	0.223894	0.967276	0.661054	1.03247	0.723978	1.0674	0.416033	0.866968	0.651947	0.803016	0.493442
>sp|P0C2Z7|ATPB_ORYSA ATP synthase subunit beta, chloroplastic OS=Oryza sativa GN=atpB PE=3 SV=1;>sp|P0C2Z8|ATPB_ORYSI ATP synthase subunit beta, chloroplastic OS=Oryza sativa subsp. indica GN=atpB PE=3 SV=1;>sp|P12085|ATPB_ORYSJ ATP synthase subunit beta, chloroplastic OS=Oryza sativa subsp. japonica GN=atpB PE=1 SV=2;>sp|Q6ENG7|ATPB_ORYNI ATP synthase subunit beta, chloroplastic OS=Oryza nivara…	19.1053	18.27	18.4522	19.3427	18.2308	19.1097	18.404	19.0138	18.8224	18.1538	18.4881	18.6877	18.6702	18.7089	18.8974	0.864657	0.286664	0.854291	0.193968	0.877487	0.254507	0.988012	0.825777	1.01484	0.916459	1.02715	0.701119	1.37311	0.179916	1.1593	0.470172
>tr|I1PI01|I1PI01_ORYGL Uncharacterized protein OS=Oryza glaberrima PE=3 SV=1;>tr|I1Q640|I1Q640_ORYGL Uncharacterized protein (Fragment) OS=Oryza glaberrima PE=3 SV=1;>sp|P0C315|CYB6_ORYSA Cytochrome b6 OS=Oryza sativa GN=petB PE=3 SV=1;>sp|P0C316|CYB6_ORYSI Cytochrome b6 OS=Oryza sativa subsp. indica GN=petB PE=3 SV=1;>sp|P12123|CYB6_ORYSJ Cytochrome b6 OS=Oryza sativa subsp. japonica GN=petB PE…	16.1376	15.9408	16.2723	16.4889	15.805	16.0584	16.0227	16.272	16.4059	16.5722	16.489	16.0392	15.9317	16.1473	16.3806	0.789275	0.0441957	0.732601	0.00466239	0.850716	0.133927	0.928195	0.388135	1.07785	0.33054	1.16123	0.0792864	1.32809	0.230196	1.14834	0.493119
>tr|E9KIP0|E9KIP0_ORYSJ Photosystem I P700 chlorophyll a apoprotein A2 OS=Oryza sativa subsp. japonica GN=psaB PE=3 SV=1;>tr|E9KIV8|E9KIV8_9ORYZ Photosystem I P700 chlorophyll a apoprotein A2 OS=Oryza meridionalis GN=psaB PE=3 SV=1;>tr|E9KJ26|E9KJ26_9ORYZ Photosystem I P700 chlorophyll a apoprotein A2 OS=Oryza australiensis GN=psaB PE=3 SV=1;>sp|P0C356|PSAB_ORYSA Photosystem I P700 chlorophyll a …	16.1219	16.3918	16.5176	16.3434	16.1086	16.2328	16.5496	16.2031	16.1533	16.3373	16.2453	16.2569	16.1707	16.3763	16.4305	0.886597	0.420591	0.835204	0.127511	0.963162	0.952886	0.942033	0.477291	1.08636	0.277296	1.15321	0.0934678	0.927584	0.811852	0.732119	0.300913
>sp|P0C359|PSAC_ORYSA Photosystem I iron-sulfur center OS=Oryza sativa GN=psaC PE=3 SV=1;>sp|P0C360|PSAC_ORYSI Photosystem I iron-sulfur center OS=Oryza sativa subsp. indica GN=psaC PE=3 SV=1;>sp|P0C361|PSAC_ORYSJ Photosystem I iron-sulfur center OS=Oryza sativa subsp. japonica GN=psaC PE=3 SV=1;>sp|Q6ENA6|PSAC_ORYNI Photosystem I iron-sulfur center OS=Oryza nivara GN=psaC PE=3 SV=3;>tr|E9KIT0|E9…	16.2652	18.2425	18.2719	16.523	18.3709	16.3145	18.2977	16.464	16.5366	18.0817	17.3092	17.2538	17.3427	17.3808	17.3974	0.905257	0.555721	0.962761	0.913688	0.98856	0.814689	1.06352	0.557971	1.09202	0.245504	1.0268	0.703991	1.13697	0.587791	1.00804	0.857328
>sp|P0C362|PSBB_ORYSA Photosystem II CP47 chlorophyll apoprotein OS=Oryza sativa GN=psbB PE=3 SV=1;>sp|P0C363|PSBB_ORYSI Photosystem II CP47 chlorophyll apoprotein OS=Oryza sativa subsp. indica GN=psbB PE=3 SV=1;>sp|P0C364|PSBB_ORYSJ Photosystem II CP47 chlorophyll apoprotein OS=Oryza sativa subsp. japonica GN=psbB PE=3 SV=1;>sp|Q6ENE8|PSBB_ORYNI Photosystem II CP47 chlorophyll apoprotein OS=Oryz…	17.6735	17.568	17.8018	17.9596	17.5103	17.5467	17.5701	17.7546	17.6337	17.6658	17.6498	17.6208	17.5285	17.6623	17.8807	0.835117	0.153794	0.783389	0.0306265	0.859548	0.167889	0.938059	0.450734	1.02925	0.757936	1.09722	0.262193	1.06312	0.796664	0.962394	1
>sp|P0C432|PSBA_ORYSA Photosystem Q(B) protein OS=Oryza sativa GN=psbA PE=3 SV=1;>sp|P0C433|PSBA_ORYSI Photosystem Q(B) protein OS=Oryza sativa subsp. indica GN=psbA PE=3 SV=1;>sp|P0C434|PSBA_ORYSJ Photosystem Q(B) protein OS=Oryza sativa subsp. japonica GN=psbA PE=3 SV=1;>sp|Q6ENJ7|PSBA_ORYNI Photosystem Q(B) protein OS=Oryza nivara GN=psbA PE=3 SV=1;>tr|E9KIU2|E9KIU2_9ORYZ Photosystem Q(B) prot…	16.7828	16.5353	16.6863	17.195	16.1817	16.6197	16.5387	16.8813	16.6942	16.4038	16.549	16.6591	16.4007	16.71	16.9407	0.822678	0.113646	0.687795	0.00054408	0.852251	0.139436	0.836044	0.0524586	1.03595	0.68798	1.23911	0.0131291	1.17361	0.498849	0.980099	0.943615
>tr|E9KIP7|E9KIP7_ORYSJ Ribulose bisphosphate carboxylase large chain OS=Oryza sativa subsp. japonica GN=rbcL PE=3 SV=1;>tr|E9KIW5|E9KIW5_9ORYZ Ribulose bisphosphate carboxylase large chain OS=Oryza meridionalis GN=rbcL PE=3 SV=1;>tr|I1QWG3|I1QWG3_ORYGL Uncharacterized protein OS=Oryza glaberrima PE=3 SV=1;>sp|P0C510|RBL_ORYSA Ribulose bisphosphate carboxylase large chain OS=Oryza sativa GN=rbcL …	21.5112	21.1086	21.1939	21.6961	21.117	21.4028	21.1825	21.2693	21.1643	20.9233	21.0438	21.3099	21.2599	21.2259	21.445	0.910607	0.597459	0.879588	0.313318	0.859101	0.166038	0.965936	0.650744	0.943438	0.572991	0.976709	0.887165	1.31189	0.251006	1.07927	0.656559
>sp|P0C520|ATPAM_ORYSA ATP synthase subunit alpha, mitochondrial OS=Oryza sativa GN=ATPA PE=2 SV=1;>sp|P0C521|ATPAM_ORYSI ATP synthase subunit alpha, mitochondrial OS=Oryza sativa subsp. indica GN=ATPA PE=2 SV=1;>sp|P0C522|ATPAM_ORYSJ ATP synthase subunit alpha, mitochondrial OS=Oryza sativa subsp. japonica GN=ATPA PE=1 SV=1;>tr|D3DEZ4|D3DEZ4_ORYRU ATP synthase subunit alpha OS=Oryza rufipogon GN…	20.7525	21.0022	21.2412	20.8667	21.309	20.8906	21.3971	20.6774	20.4447	20.8574	20.651	20.8773	21.0998	21.0373	21.054	0.884786	0.408453	1.03229	0.675404	0.988491	0.815292	1.16671	0.10439	1.11721	0.136222	0.95757	0.751046	1.32061	0.239621	1.20255	0.387408
>tr|I1NWJ9|I1NWJ9_ORYGL Catalase OS=Oryza glaberrima PE=3 SV=1;>sp|P0C549|CATA1_ORYSI Catalase isozyme A OS=Oryza sativa subsp. indica PE=2 SV=1;>sp|Q0E4K1|CATA1_ORYSJ Catalase isozyme A OS=Oryza sativa subsp. japonica GN=CATA PE=2 SV=1;>tr|A3REN3|A3REN3_ORYSI Catalase OS=Oryza sativa subsp. indica GN=CatA PE=2 SV=2;>tr|B7EAG0|B7EAG0_ORYSJ Catalase OS=Oryza sativa subsp. japonica PE=2 SV=1;>tr|B8…	16.8938	17.5291	17.4255	17.1725	17.5462	16.9737	17.5184	17.0037	17.1696	17.9157	17.5427	17.2114	17.2599	17.2611	17.299	0.94112	0.852467	0.973296	1	0.974038	0.945241	1.03419	0.785362	1.03498	0.697933	1.00076	0.925942	1.32216	0.237633	1.16983	0.448873
>sp|P0C586|SSY23_ORYSI Soluble starch synthase 2-3, chloroplastic/amyloplastic OS=Oryza sativa subsp. indica GN=SSII-3 PE=1 SV=1;>tr|D0TZR2|D0TZR2_ORYSJ Soluble starch synthase II-3 OS=Oryza sativa subsp. japonica GN=SSII-3 PE=3 SV=1;>tr|D0TZR4|D0TZR4_ORYSJ Soluble starch synthase II-3 OS=Oryza sativa subsp. japonica GN=SSII-3 PE=3 SV=1;>tr|D0TZR8|D0TZR8_ORYSI Soluble starch synthase II-3 OS=Oryz…	17.94	17.4951	17.2356	17.8162	17.5259	18.2212	17.4213	17.7304	17.5452	16.9102	17.2277	17.7175	17.8736	17.5758	17.5259	1.14207	0.249812	1.27249	0.056485	1.03523	0.452729	1.11419	0.268028	0.90645	0.364459	0.813548	0.0781249	0.844606	0.593737	0.794875	0.469442
>sp|P0C5E5|PRO7_ORYSI Prolamin PPROL 14E OS=Oryza sativa subsp. indica PE=2 SV=1;>sp|Q0DJ45|PRO7_ORYSJ Prolamin PPROL 14E OS=Oryza sativa subsp. japonica GN=PROLM7 PE=2 SV=1;>tr|E0X6Y1|E0X6Y1_ORYSJ Prolamin OS=Oryza sativa subsp. japonica PE=2 SV=1;>tr|I1PUH1|I1PUH1_ORYGL Uncharacterized protein OS=Oryza glaberrima PE=4 SV=1;>tr|Q5EFA3|Q5EFA3_9ORYZ Prolamin OS=Oryza sativa (Indica Group) x Oryza …	17.0883	16.0667	15.404	16.9299	15.9268	17.2264	15.4117	16.9225	16.821	15.7874	16.3042	16.5775	16.5766	16.1671	16.1669	1.32919	0.0319426	1.32836	0.0268928	1.0001	0.715576	0.999376	0.918447	0.752415	0.0122329	0.752884	0.0143491	1.22961	0.382303	1.4043	0.142635
>sp|Q6YYB0|Y8359_ORYSJ Uncharacterized protein Os08g0359500 OS=Oryza sativa subsp. japonica GN=Os08g0359500 PE=2 SV=1;>tr|I1QI24|I1QI24_ORYGL Uncharacterized protein OS=Oryza glaberrima PE=4 SV=1;>sp|P0C8Z0|Y8359_ORYSI Uncharacterized protein OsI_027940 OS=Oryza sativa subsp. indica GN=OsI_027940 PE=1 SV=2;>tr|J3MSI5|J3MSI5_ORYBR Uncharacterized protein OS=Oryza brachyantha GN=OB08G20640 PE=4 SV=1	16.3654	17.1061	17.341	16.5764	17.2453	16.4204	16.8056	16.2792	16.3201	16.9716	16.6458	16.7357	16.8329	16.5424	16.9587	0.856812	0.24602	0.916464	0.549012	0.749344	0.00297551	1.06962	0.515717	0.874573	0.224687	0.817647	0.0859541	0.909251	0.763444	1.20857	0.376864
>sp|P12330|CB21_ORYSJ Chlorophyll a-b binding protein 1, chloroplastic OS=Oryza sativa subsp. japonica GN=CAB1R PE=2 SV=2;>tr|B8BEP6|B8BEP6_ORYSI Putative uncharacterized protein OS=Oryza sativa subsp. indica GN=OsI_30987 PE=4 SV=1;>tr|I1QN54|I1QN54_ORYGL Uncharacterized protein OS=Oryza glaberrima PE=4 SV=1;>tr|Q0J2G2|Q0J2G2_ORYSJ Os09g0346500 protein OS=Oryza sativa subsp. japonica GN=Os09g0346…	18.3442	18.5722	18.8189	18.4273	18.7234	18.1215	18.7221	18.2566	18.7184	18.9217	18.8201	18.4582	18.4225	18.4894	18.6231	0.89199	0.457817	0.870158	0.264578	0.911459	0.48458	0.975524	0.725549	1.02183	0.838513	1.04746	0.546752	1.24216	0.359324	1.0643	0.696182
>sp|P14323|GLUB1_ORYSJ Glutelin type-B 1 OS=Oryza sativa subsp. japonica GN=GluB1-A PE=2 SV=3;>tr|Q0E2D2|Q0E2D2_ORYSJ Glutelin OS=Oryza sativa subsp. japonica GN=Os02g0249800 PE=2 SV=1;>tr|B9F4T3|B9F4T3_ORYSJ Putative uncharacterized protein OS=Oryza sativa subsp. japonica GN=OsJ_06085 PE=4 SV=1;>tr|B9F4T2|B9F4T2_ORYSJ Putative uncharacterized protein OS=Oryza sativa subsp. japonica GN=OsJ_06084 …	17.1863	16.7815	15.5914	15.589	16.6455	17.9313	15.5822	16.2371	15.7133	15.7466	15.73	16.9839	17.2884	15.9096	15.5902	2.62752	3.8187e-11	3.24496	1.04902e-17	1.24785	0.00447679	1.23499	0.0237307	0.474918	1.08583e-10	0.384552	4.38838e-17	0.872393	0.66618	0.778166	0.421542
>sp|P14614|GLUB4_ORYSJ Glutelin type-B 4 OS=Oryza sativa subsp. japonica GN=GLUB4 PE=1 SV=1;>sp|Q6ERU3|GLUB5_ORYSJ Glutelin type-B 5 OS=Oryza sativa subsp. japonica GN=GLUB5 PE=2 SV=1;>tr|A2X399|A2X399_ORYSI Putative uncharacterized protein OS=Oryza sativa subsp. indica GN=OsI_06679 PE=4 SV=1;>tr|Q0E261|Q0E261_ORYSJ Glutelin OS=Oryza sativa subsp. japonica GN=Os02g0268300 PE=2 SV=1;>tr|Q0E262|Q0E…	22.4302	22.2893	20.9175	20.8342	22.1177	22.3911	21.7469	21.2699	20.3946	20.2525	20.3236	22.3597	22.2544	21.5084	20.8758	2.79704	2.20811e-12	2.60007	2.71261e-12	1.5503	1.34644e-07	0.929579	0.396626	0.554266	2.92068e-07	0.596254	6.32105e-06	0.907676	0.759282	2.38494	0.00043007
>sp|P17048|PRO25_ORYSJ 13 kDa prolamin C OS=Oryza sativa subsp. japonica GN=PROLM25 PE=2 SV=2;>tr|Q0D7V8|Q0D7V8_ORYSJ 13 kDa prolamin OS=Oryza sativa subsp. japonica GN=Os07g0206400 PE=2 SV=1	18.6299	17.5718	16.2707	16.8452	16.4757	17.8013	16.7655	17.6363	16.6577	16.2059	16.4318	18.1009	17.1385	17.2009	16.558	2.9138	3.13038e-13	1.49542	0.00224326	1.56152	8.64487e-08	0.51322	3.34191e-12	0.535905	6.04015e-08	1.0442	0.570186	1.46642	0.105368	4.10164	1.8596e-08
>sp|P17070|PCNA_ORYSJ Proliferating cell nuclear antigen OS=Oryza sativa subsp. japonica GN=Os02g0805200 PE=2 SV=2;>tr|A2XAR1|A2XAR1_ORYSI Putative uncharacterized protein OS=Oryza sativa subsp. indica GN=OsI_09344 PE=3 SV=1;>tr|I1P5B1|I1P5B1_ORYGL Proliferating cell nuclear antigen OS=Oryza glaberrima PE=3 SV=1;>tr|J3LI45|J3LI45_ORYBR Proliferating cell nuclear antigen OS=Oryza brachyantha GN=OB…	15.0596	15.1827	15.2863	15.1901	15.1081	15.0372	15.3022	15.1945	15.3545	15.3687	15.3616	15.1212	15.0726	15.2484	15.2382	0.922071	0.690482	0.891589	0.38249	1.00706	0.658499	0.966941	0.65847	1.09217	0.244693	1.12951	0.148348	1.09138	0.712318	3.18005	3.53128e-06
>sp|P17784|ALF_ORYSJ Fructose-bisphosphate aldolase cytoplasmic isozyme OS=Oryza sativa subsp. japonica GN=FBA PE=1 SV=2;>tr|B7SDE6|B7SDE6_ORYSJ Fructose-bisphosphate aldolase OS=Oryza sativa subsp. japonica PE=2 SV=1;>tr|I1PVH5|I1PVH5_ORYGL Fructose-bisphosphate aldolase OS=Oryza glaberrima PE=3 SV=1;>tr|J3M702|J3M702_ORYBR Fructose-bisphosphate aldolase OS=Oryza brachyantha GN=OB05G23760 PE=3 S…	18.4856	18.8753	19.1211	18.8016	18.9722	18.5699	19.0944	18.5732	18.3857	18.9501	18.6679	18.6805	18.771	18.8338	18.9613	0.823077	0.114801	0.876423	0.2964	0.915385	0.516264	1.06481	0.548869	1.11215	0.15428	1.04445	0.568347	0.918022	0.786621	0.846481	0.627358
>sp|P20698|PRO28_ORYSJ Prolamin PPROL 17D OS=Oryza sativa subsp. japonica GN=Os12g0269200 PE=2 SV=2;>tr|Q0IP02|Q0IP02_ORYSJ Os12g0269200 protein OS=Oryza sativa subsp. japonica GN=Os12g0269200 PE=2 SV=1;>tr|A1YQF9|A1YQF9_ORYSJ Prolamin OS=Oryza sativa subsp. japonica PE=2 SV=1;>tr|A1YQG2|A1YQG2_ORYSJ Prolamin OS=Oryza sativa subsp. japonica PE=2 SV=1;>tr|Q2QUA9|Q2QUA9_ORYSJ Os12g0269101 protein O…	19.1726	18.8917	17.2745	18.0282	17.8919	19.1244	17.2376	18.0989	17.7394	17.2044	17.4719	19.0322	18.5082	17.6683	17.6514	2.60413	5.66384e-11	1.81102	9.93902e-06	1.01178	0.621043	0.695441	0.000125656	0.388531	2.8962e-16	0.558682	3.54049e-07	1.22557	0.389943	1.00874	0.855217
>sp|P28752|TBA1_ORYSJ Tubulin alpha-1 chain OS=Oryza sativa subsp. japonica GN=TUBA1 PE=1 SV=1;>tr|A2YMX5|A2YMX5_ORYSI Putative uncharacterized protein OS=Oryza sativa subsp. indica GN=OsI_26583 PE=3 SV=1;>tr|I1QEI6|I1QEI6_ORYGL Uncharacterized protein OS=Oryza glaberrima PE=3 SV=1;>tr|J3MMB5|J3MMB5_ORYBR Uncharacterized protein OS=Oryza brachyantha GN=OB07G25470 PE=3 SV=1;>tr|Q0PVB0|Q0PVB0_ORYSJ…	17.3055	15.7591	15.8069	17.6359	15.7639	17.4204	15.5229	17.2574	17.3467	16.3675	16.8571	16.5323	16.5922	16.3901	16.7214	0.877153	0.35938	0.914307	0.533473	0.794848	0.0222206	1.04236	0.718452	0.906168	0.363045	0.869345	0.240462	1.13245	0.599468	2.94905	1.39512e-05
>sp|P29545|EF1B_ORYSJ Elongation factor 1-beta OS=Oryza sativa subsp. japonica GN=Os07g0662500 PE=1 SV=3;>tr|A2YPM1|A2YPM1_ORYSI Elongation factor beta-1 OS=Oryza sativa subsp. indica GN=OsI_27215 PE=2 SV=1;>tr|I1QCX5|I1QCX5_ORYGL Uncharacterized protein OS=Oryza glaberrima PE=3 SV=1;>tr|Q0D3W6|Q0D3W6_ORYSJ Os07g0662500 protein OS=Oryza sativa subsp. japonica GN=Os07g0662500 PE=2 SV=1;>tr|J3MNT1|…	18.4356	18.2178	18.2289	18.4502	18.2291	18.3837	18.0614	18.3724	18.3895	18.7402	18.5648	18.3267	18.3064	18.2169	18.3395	0.991133	0.824396	0.977284	0.976785	0.918499	0.542043	0.986028	0.8097	0.926717	0.473292	0.939848	0.629237	0.910228	0.766028	0.798409	0.479811
>sp|P29835|GL19_ORYSJ 19 kDa globulin OS=Oryza sativa subsp. japonica GN=Os05g0499100 PE=1 SV=2;>tr|A2Y665|A2Y665_ORYSI Putative uncharacterized protein OS=Oryza sativa subsp. indica GN=OsI_20488 PE=4 SV=1;>tr|Q0DH05|Q0DH05_ORYSJ Alpha-globulin OS=Oryza sativa subsp. japonica GN=Os05g0499100 PE=2 SV=1;>tr|I1PWZ3|I1PWZ3_ORYGL Uncharacterized protein OS=Oryza glaberrima PE=4 SV=1;>tr|J3M8K1|J3M8K1_…	22.5564	22.1629	20.291	20.9454	21.5337	22.4714	21.2147	21.4964	20.5106	19.9529	20.2317	22.3596	22.0025	21.3556	20.6182	3.34371	2.60032e-16	2.61054	2.21126e-12	1.66711	1.15941e-09	0.780732	0.0081944	0.498581	1.56831e-09	0.638607	9.33533e-05	0.855417	0.621775	0.847832	0.631641
>sp|P30298|SUS2_ORYSJ Sucrose synthase 2 OS=Oryza sativa subsp. japonica GN=SUS2 PE=1 SV=2;>tr|I1Q096|I1Q096_ORYGL Sucrose synthase OS=Oryza glaberrima PE=3 SV=1;>tr|I3QD82|I3QD82_ORYSA Sucrose synthase OS=Oryza sativa PE=2 SV=1;>tr|A2YA91|A2YA91_ORYSI Sucrose synthase OS=Oryza sativa subsp. indica GN=OsI_22003 PE=3 SV=1	20.4428	20.1695	20.197	20.5272	20.2925	20.6619	20.2131	20.2213	19.919	19.8605	19.8897	20.3061	20.4772	20.2172	20.3621	0.961961	0.979163	1.08305	0.447078	0.904442	0.430355	1.12588	0.220744	0.940207	0.553115	0.835088	0.125992	1.30717	0.257362	4.37081	4.32692e-09
>sp|P31691|ADT_ORYSJ ADP,ATP carrier protein, mitochondrial OS=Oryza sativa subsp. japonica GN=Os02g0718900 PE=2 SV=1;>tr|B8AHM8|B8AHM8_ORYSI Putative uncharacterized protein OS=Oryza sativa subsp. indica GN=OsI_08713 PE=3 SV=1;>tr|I1P3N2|I1P3N2_ORYGL Uncharacterized protein OS=Oryza glaberrima PE=3 SV=1;>tr|I3QD57|I3QD57_ORYSA ATP/ADP translocator protein OS=Oryza sativa PE=2 SV=1;>tr|Q0DY33|Q0D…	20.0253	20.1924	20.6835	20.3639	20.52	20.222	20.6452	19.9893	19.6801	19.9826	19.8314	20.1089	20.371	20.3173	20.5237	0.750097	0.0110647	0.899565	0.432685	0.866667	0.199366	1.19926	0.05331	1.15541	0.048322	0.963429	0.792392	1.38737	0.166132	1.33459	0.204612
>sp|P31924|SUS1_ORYSJ Sucrose synthase 1 OS=Oryza sativa subsp. japonica GN=SUS1 PE=1 SV=1;>tr|A2XHR1|A2XHR1_ORYSI Sucrose synthase OS=Oryza sativa subsp. indica GN=OsI_11950 PE=3 SV=1;>tr|I1PC36|I1PC36_ORYGL Sucrose synthase OS=Oryza glaberrima PE=3 SV=1;>tr|J3LPK7|J3LPK7_ORYBR Sucrose synthase OS=Oryza brachyantha GN=OB03G29830 PE=3 SV=1;>tr|A6MZV1|A6MZV1_ORYSI Sucrose synthase metabolism (Frag…	16.5773	17.1189	17.2898	16.5073	17.1109	16.5202	17.255	16.5105	16.6109	17.1741	16.8925	16.8481	16.8156	16.8828	16.8986	0.965635	0.959245	0.944092	0.761572	0.989108	0.809873	0.977691	0.742746	1.02431	0.811291	1.04768	0.545207	1.61591	0.0423185	1.21209	0.370795
>tr|B8BLP4|B8BLP4_ORYSI Putative uncharacterized protein OS=Oryza sativa subsp. indica GN=OsI_36917 PE=4 SV=1;>sp|P35681|TCTP_ORYSJ Translationally-controlled tumor protein homolog OS=Oryza sativa subsp. japonica GN=TCTP PE=1 SV=1;>tr|I1QAD4|I1QAD4_ORYGL Uncharacterized protein OS=Oryza glaberrima PE=4 SV=1;>tr|Q0IR97|Q0IR97_ORYSJ Os11g0660500 protein OS=Oryza sativa subsp. japonica GN=Os11g06605…	18.3772	19.375	19.5676	18.4422	19.5422	18.3625	19.5399	18.4	18.5698	19.1021	18.836	18.8761	18.9523	18.97	19.0049	0.914592	0.629285	0.964231	0.925745	0.976066	0.926724	1.05427	0.625581	1.06721	0.406443	1.01227	0.82528	1.0042	0.987005	0.969693	0.976615
>sp|P35683|IF4A1_ORYSJ Eukaryotic initiation factor 4A-1 OS=Oryza sativa subsp. japonica GN=Os06g0701100 PE=2 SV=2;>tr|B7EPR0|B7EPR0_ORYSJ cDNA clone:001-114-H08, full insert sequence OS=Oryza sativa subsp. japonica PE=2 SV=1;>tr|I1Q4Z1|I1Q4Z1_ORYGL Uncharacterized protein OS=Oryza glaberrima PE=3 SV=1;>tr|J3MHA8|J3MHA8_ORYBR Uncharacterized protein OS=Oryza brachyantha GN=OB06G34020 PE=3 SV=1;>t…	20.4713	19.8083	19.9833	20.6057	20.0563	20.6524	20.048	20.4197	20.1803	19.6546	19.9174	20.1398	20.3544	20.2339	20.2945	0.898319	0.503454	1.04236	0.625697	0.958832	0.911351	1.16034	0.118159	1.06736	0.405314	0.919869	0.500808	1.12424	0.621059	1.02822	0.797418
>tr|J3MS59|J3MS59_ORYBR Uncharacterized protein OS=Oryza brachyantha GN=OB08G19380 PE=4 SV=1;>sp|P35685|RL7A_ORYSJ 60S ribosomal protein L7a OS=Oryza sativa subsp. japonica GN=RPL7A PE=2 SV=1;>tr|A2Z2X9|A2Z2X9_ORYSI Putative uncharacterized protein OS=Oryza sativa subsp. indica GN=OsI_28791 PE=4 SV=1;>tr|J3MZ09|J3MZ09_ORYBR Uncharacterized protein OS=Oryza brachyantha GN=OB09G22380 PE=4 SV=1;>tr|…	18.6399	18.6181	18.5933	18.5985	18.7436	18.4979	18.4499	18.6056	18.8666	19.321	19.0938	18.629	18.6208	18.5278	18.5959	1.02321	0.666748	1.01737	0.752635	0.95386	0.863733	0.994298	0.876952	0.932225	0.505238	0.937571	0.614051	1.29868	0.269133	1.16663	0.455262
>tr|B8AP26|B8AP26_ORYSI Putative uncharacterized protein OS=Oryza sativa subsp. indica GN=OsI_12928 PE=4 SV=1;>tr|B9FA68|B9FA68_ORYSJ Putative uncharacterized protein OS=Oryza sativa subsp. japonica GN=OsJ_12022 PE=4 SV=1;>tr|B8APE8|B8APE8_ORYSI Putative uncharacterized protein OS=Oryza sativa subsp. indica GN=OsI_11539 PE=4 SV=1;>tr|B9F8E9|B9F8E9_ORYSJ Putative uncharacterized protein OS=Oryza s…	17.9005	16.4554	16.8029	18.1024	16.4339	18.1606	16.6339	17.8898	17.6339	16.4781	17.056	17.1779	17.2972	17.2618	17.4526	0.826622	0.12543	0.897883	0.421833	0.87612	0.247045	1.08621	0.410818	1.05988	0.46492	0.975761	0.880377	0.708137	0.276188	0.724572	0.282968
>tr|J3LTD7|J3LTD7_ORYBR Uncharacterized protein OS=Oryza brachyantha GN=OB03G43130 PE=3 SV=1;>tr|I1PG26|I1PG26_ORYGL Uncharacterized protein OS=Oryza glaberrima PE=3 SV=1;>sp|P37832|TBB7_ORYSJ Tubulin beta-7 chain OS=Oryza sativa subsp. japonica GN=TUBB7 PE=2 SV=2;>tr|A2XMI9|A2XMI9_ORYSI Putative uncharacterized protein OS=Oryza sativa subsp. indica GN=OsI_13743 PE=3 SV=1;>tr|A3ANA0|A3ANA0_ORYSJ …	16.6546	16.8155	16.793	16.7403	16.8084	16.7583	16.6632	16.6782	16.8932	16.9646	16.9289	16.7351	16.7833	16.6707	16.7666	0.978335	0.891248	1.01164	0.78334	0.935656	0.692772	1.03405	0.786557	0.956376	0.65505	0.924888	0.531971	1.31645	0.244999	1.0882	0.633597
>tr|I1NRT6|I1NRT6_ORYGL Aspartate aminotransferase (Fragment) OS=Oryza glaberrima PE=3 SV=1;>tr|Q0JJ47|Q0JJ47_ORYSJ Aspartate aminotransferase OS=Oryza sativa subsp. japonica GN=Os01g0760600 PE=2 SV=1;>sp|P37833|AATC_ORYSJ Aspartate aminotransferase, cytoplasmic OS=Oryza sativa subsp. japonica GN=Os01g0760600 PE=2 SV=1;>tr|A1YQJ2|A1YQJ2_ORYSJ Aspartate aminotransferase OS=Oryza sativa subsp. japo…	20.4248	20.156	19.9616	20.3033	20.2944	20.7081	20.1144	20.2132	19.7614	19.4821	19.6217	20.2904	20.5012	20.1638	20.1324	1.1157	0.318411	1.29128	0.0442631	1.02197	0.54417	1.15737	0.125079	0.915988	0.413887	0.791439	0.0448738	0.89363	0.722153	0.87427	0.716406
>sp|P40392|RIC1_ORYSJ Ras-related protein RIC1 OS=Oryza sativa subsp. japonica GN=RIC1 PE=2 SV=2;>tr|A2WRD4|A2WRD4_ORYSI Putative uncharacterized protein OS=Oryza sativa subsp. indica GN=OsI_02420 PE=3 SV=1;>tr|I1NP13|I1NP13_ORYGL Uncharacterized protein OS=Oryza glaberrima PE=3 SV=1;>tr|J3L114|J3L114_ORYBR Uncharacterized protein OS=Oryza brachyantha GN=OB01G29200 PE=3 SV=1;>tr|Q0JLX8|Q0JLX8_ORY…	16.7736	17.1857	16.9657	16.5891	17.3915	16.4601	16.8556	16.6784	17.3765	17.9593	17.6679	16.9796	16.9258	16.767	16.7774	1.15049	0.230545	1.10834	0.355206	0.992817	0.777561	0.963362	0.631085	0.862951	0.183858	0.89577	0.363626	1.42474	0.134319	1.58958	0.0515483
>tr|A2Y6J2|A2Y6J2_ORYSI Putative uncharacterized protein OS=Oryza sativa subsp. indica GN=OsI_20633 PE=3 SV=1;>tr|I1PXA2|I1PXA2_ORYGL Uncharacterized protein OS=Oryza glaberrima PE=3 SV=1;>tr|J3M8W4|J3M8W4_ORYBR Uncharacterized protein OS=Oryza brachyantha GN=OB05G30380 PE=3 SV=1;>tr|Q75II9|Q75II9_ORYSJ Os05g0516800 protein OS=Oryza sativa subsp. japonica GN=B1130G10.13 PE=2 SV=1;>sp|P40393|RIC2_…	18.6438	19.0963	19.3867	18.8297	19.2626	18.7783	19.3721	18.5911	18.3935	18.9653	18.6794	18.87	19.0205	18.9816	19.1082	0.847832	0.20429	0.940989	0.736713	0.915988	0.521211	1.10988	0.287282	1.08039	0.313938	0.973431	0.863687	0.539427	0.0515719	0.620606	0.0970063
>tr|Q10JD1|Q10JD1_ORYSJ Retrotransposon protein, putative, Ty1-copia subclass OS=Oryza sativa subsp. japonica GN=LOC_Os03g31134 PE=4 SV=1;>tr|Q5KQL3|Q5KQL3_ORYSJ Putative ribosomal protein S19 OS=Oryza sativa subsp. japonica GN=Os03g31130 PE=4 SV=1;>sp|P40978|RS19_ORYSJ 40S ribosomal protein S19 OS=Oryza sativa subsp. japonica GN=RPS19A PE=3 SV=1;>tr|A2XI59|A2XI59_ORYSI Putative uncharacterized p…	19.4273	19.6336	19.7425	19.5546	19.8298	19.5067	19.7626	19.3846	19.3737	19.8632	19.6184	19.5304	19.6683	19.5736	19.6486	0.9214	0.684922	1.01375	0.771995	0.949375	0.820979	1.10023	0.333944	1.03036	0.746183	0.936499	0.606948	1.34611	0.208778	1.14128	0.508341
>tr|B8B0B0|B8B0B0_ORYSI Glucose-6-phosphate isomerase OS=Oryza sativa subsp. indica GN=OsI_22416 PE=3 SV=1;>tr|I1PG02|I1PG02_ORYGL Glucose-6-phosphate isomerase OS=Oryza glaberrima PE=3 SV=1;>sp|P42862|G6PIA_ORYSJ Glucose-6-phosphate isomerase, cytosolic A OS=Oryza sativa subsp. japonica GN=Os03g0776000 PE=2 SV=2;>sp|P42863|G6PIB_ORYSJ Glucose-6-phosphate isomerase, cytosolic B OS=Oryza sativa su…	16.8187	16.6512	16.5375	16.8509	16.7244	16.8004	16.3814	16.8945	16.7364	17.4407	17.0885	16.735	16.7624	16.638	16.6942	1.02865	0.64167	1.04841	0.596822	0.961761	0.939447	1.01921	0.913377	0.934975	0.521531	0.917354	0.485501	1.02108	0.930777	0.940826	0.931676
>tr|B8AAY0|B8AAY0_ORYSI Putative uncharacterized protein OS=Oryza sativa subsp. indica GN=OsI_04129 PE=3 SV=1;>sp|P45960|TBB4_ORYSJ Tubulin beta-4 chain OS=Oryza sativa subsp. japonica GN=TUBB4 PE=2 SV=1;>tr|I1NSJ3|I1NSJ3_ORYGL Uncharacterized protein OS=Oryza glaberrima PE=3 SV=1;>tr|Q0JIE9|Q0JIE9_ORYSJ Os01g0805900 protein OS=Oryza sativa subsp. japonica GN=Os01g0805900 PE=2 SV=1;>tr|J3L519|J3L…	14.4041	16.1935	16.1117	14.7122	16.2604	14.7591	16.1628	14.6135	14.4595	15.3305	14.895	15.2988	15.5098	15.3881	15.4119	0.924567	0.711275	1.07014	0.499695	0.983638	0.858329	1.15745	0.124888	1.06389	0.432328	0.919168	0.49652	0.760832	0.388312	0.782629	0.434145
>sp|P46265|TBB5_ORYSJ Tubulin beta-5 chain OS=Oryza sativa subsp. japonica GN=TUBB5 PE=1 SV=1;>tr|A2X1B6|A2X1B6_ORYSI Putative uncharacterized protein OS=Oryza sativa subsp. indica GN=OsI_05997 PE=3 SV=1;>tr|I1NXL5|I1NXL5_ORYGL Uncharacterized protein OS=Oryza glaberrima PE=3 SV=1;>tr|Q0E3L8|Q0E3L8_ORYSJ Os02g0167300 protein OS=Oryza sativa subsp. japonica GN=Os02g0167300 PE=2 SV=1;>sp|Q40665|TBB…	18.2845	18.0689	18.3073	18.5358	18.2102	18.456	18.0606	18.1922	18.1753	17.9493	18.0623	18.1767	18.3331	18.1264	18.4215	0.843904	0.187629	0.940533	0.733072	0.814988	0.0458923	1.1145	0.266688	0.965735	0.716473	0.866517	0.229091	1.43093	0.129614	1.32299	0.216965
>sp|P46465|PRS6A_ORYSJ 26S protease regulatory subunit 6A homolog OS=Oryza sativa subsp. japonica GN=TBP1 PE=2 SV=2;>tr|I1P5A0|I1P5A0_ORYGL Uncharacterized protein OS=Oryza glaberrima PE=3 SV=1;>tr|I1PZY0|I1PZY0_ORYGL Uncharacterized protein OS=Oryza glaberrima PE=3 SV=1;>tr|J3MBQ3|J3MBQ3_ORYBR Uncharacterized protein OS=Oryza brachyantha GN=OB06G14470 PE=3 SV=1;>tr|Q0DWP6|Q0DWP6_ORYSJ Os02g08037…	17.5622	16.8033	17.0138	17.7105	16.8642	17.7059	16.8417	17.5031	17.5071	16.9133	17.2102	17.1827	17.285	17.1724	17.3621	0.88307	0.397127	0.947961	0.792793	0.876758	0.250508	1.07348	0.489965	0.992852	0.900111	0.924888	0.531971	1.28276	0.292421	1.08252	0.648126
>tr|B8AM18|B8AM18_ORYSI Putative uncharacterized protein OS=Oryza sativa subsp. indica GN=OsI_11173 PE=3 SV=1;>tr|B9F7V2|B9F7V2_ORYSJ Putative uncharacterized protein OS=Oryza sativa subsp. japonica GN=OsJ_10505 PE=3 SV=1;>tr|I1PAF8|I1PAF8_ORYGL Uncharacterized protein OS=Oryza glaberrima PE=3 SV=1;>tr|J3LMX2|J3LMX2_ORYBR Uncharacterized protein OS=Oryza brachyantha GN=OB03G23980 PE=3 SV=1;>tr|Q8…	16.4106	15.8107	15.9358	16.5362	15.673	16.3609	15.7614	16.3807	16.6515	15.9674	16.3094	16.1106	16.017	16.071	16.236	0.916782	0.647014	0.859131	0.213991	0.891959	0.342235	0.937116	0.444547	0.972925	0.76454	1.03821	0.614623	1.11107	0.65671	0.981153	0.940298
>sp|P48494|TPIS_ORYSJ Triosephosphate isomerase, cytosolic OS=Oryza sativa subsp. japonica GN=TPI PE=1 SV=3;>tr|B8AD93|B8AD93_ORYSI Triosephosphate isomerase OS=Oryza sativa subsp. indica GN=OsI_00389 PE=3 SV=1;>tr|E0X6V4|E0X6V4_ORYSJ Triosephosphate isomerase OS=Oryza sativa subsp. japonica PE=2 SV=1;>tr|I1NK74|I1NK74_ORYGL Triosephosphate isomerase OS=Oryza glaberrima PE=3 SV=1;>tr|Q0JQP8|Q0JQP…	19.8631	19.7693	19.7824	19.8485	19.8966	19.9344	19.8234	19.7158	19.6224	19.8251	19.7237	19.8162	19.9155	19.7696	19.8154	1.00052	0.776663	1.07181	0.492671	0.968719	0.994117	1.07125	0.504737	0.968215	0.732979	0.903815	0.40697	0.950363	0.871645	0.871275	0.706734
>sp|P49027|GBLPA_ORYSJ Guanine nucleotide-binding protein subunit beta-like protein A OS=Oryza sativa subsp. japonica GN=RACK1A PE=1 SV=1;>tr|A2WTW6|A2WTW6_ORYSI Putative uncharacterized protein OS=Oryza sativa subsp. indica GN=OsI_03315 PE=4 SV=1;>tr|I1NQS0|I1NQS0_ORYGL Uncharacterized protein OS=Oryza glaberrima PE=4 SV=1;>tr|J3L304|J3L304_ORYBR Uncharacterized protein OS=Oryza brachyantha GN=O…	17.745	18.3738	18.5825	17.8692	18.5148	17.8812	18.4964	17.7769	17.7034	18.4184	18.0609	18.0594	18.198	18.1366	18.2259	0.891033	0.451091	0.980881	0.955947	0.940044	0.733227	1.10084	0.330843	1.05501	0.506476	0.958367	0.756645	1.06563	0.788973	1.06618	0.691118
>sp|P49100|CYB5_ORYSJ Cytochrome b5 OS=Oryza sativa subsp. japonica GN=Os05g0108800 PE=2 SV=2;>tr|A2XZJ1|A2XZJ1_ORYSI Putative uncharacterized protein OS=Oryza sativa subsp. indica GN=OsI_18149 PE=3 SV=1;>tr|I3QD60|I3QD60_ORYSA Cytochrome b5 protein OS=Oryza sativa PE=2 SV=1;>tr|Q0DLC5|Q0DLC5_ORYSJ Os05g0108800 protein OS=Oryza sativa subsp. japonica GN=Os05g0108800 PE=2 SV=1;>tr|J3M394|J3M394_OR…	13.8198	12.8782	12.4762	13.7398	12.6244	13.3776	12.4651	13.7235	14.5175	13.3708	13.9442	13.349	13.001	13.0943	13.108	1.18181	0.16914	0.928517	0.638994	0.990549	0.797265	0.785673	0.00990803	0.838161	0.114309	1.06681	0.419594	1.12113	0.629371	0.998961	0.884962
>tr|A2XS59|A2XS59_ORYSI 40S ribosomal protein S8 OS=Oryza sativa subsp. indica GN=OsI_15456 PE=3 SV=1;>sp|P49199|RS8_ORYSJ 40S ribosomal protein S8 OS=Oryza sativa subsp. japonica GN=RPS8 PE=2 SV=2;>tr|B8AHZ6|B8AHZ6_ORYSI 40S ribosomal protein S8 OS=Oryza sativa subsp. indica GN=OsI_07259 PE=3 SV=1;>tr|I1P0I3|I1P0I3_ORYGL 40S ribosomal protein S8 OS=Oryza glaberrima PE=3 SV=1;>tr|Q0E158|Q0E158_OR…	14.6105	16.6429	16.5892	14.5388	16.6239	14.6046	16.4973	14.7384	14.8419	16.8674	15.8546	15.6267	15.6143	15.6179	15.564	1.04442	0.572027	1.03544	0.659616	1.03803	0.43472	0.991407	0.853384	0.993884	0.907179	1.0025	0.910573	0.560136	0.0675579	0.661976	0.156939
>tr|J3MYM8|J3MYM8_ORYBR Uncharacterized protein OS=Oryza brachyantha GN=OB09G21070 PE=4 SV=1;>tr|I1NWC2|I1NWC2_ORYGL Uncharacterized protein OS=Oryza glaberrima PE=4 SV=1;>tr|Q0E4R7|Q0E4R7_ORYSJ Os02g0103700 protein OS=Oryza sativa subsp. japonica GN=Os02g0103700 PE=2 SV=1;>sp|P49210|RL9_ORYSJ 60S ribosomal protein L9 OS=Oryza sativa subsp. japonica GN=RPL9 PE=2 SV=3;>tr|A2Z2J3|A2Z2J3_ORYSI 60S r…	19.3191	18.8847	18.975	19.4477	19.0105	19.2659	18.8976	19.3377	19.4986	19.27	19.3843	19.1019	19.1382	19.1177	19.2113	0.926941	0.731203	0.95056	0.813886	0.937116	0.706166	1.02548	0.859081	1.01098	0.960162	0.985857	0.952733	0.817534	0.524701	0.853847	0.650783
>tr|Q75GN6|Q75GN6_ORYSJ Putative 40S ribosomal protein S26 OS=Oryza sativa subsp. japonica GN=OSJNBa0018K15.3 PE=4 SV=1;>tr|I1PWL5|I1PWL5_ORYGL Uncharacterized protein OS=Oryza glaberrima PE=4 SV=1;>tr|J3L5C2|J3L5C2_ORYBR Uncharacterized protein (Fragment) OS=Oryza brachyantha GN=OB01G44280 PE=4 SV=1;>tr|A2Y5R4|A2Y5R4_ORYSI 40S ribosomal protein S26 OS=Oryza sativa subsp. indica GN=OsI_20339 PE=2…	19.232	19.378	19.2429	19.4737	19.2154	19.4061	19.2569	19.5067	19.1976	19.2185	19.2081	19.305	19.3107	19.3818	19.3583	0.963729	0.969563	0.967578	0.953206	1.01642	0.585344	1.00399	0.956185	1.05468	0.509356	1.05048	0.525572	0.887027	0.704718	0.822222	0.551551
>sp|P49398|RS4_ORYSJ 40S ribosomal protein S4 OS=Oryza sativa subsp. japonica GN=RPS4 PE=2 SV=3;>tr|A2WZV1|A2WZV1_ORYSI Putative uncharacterized protein OS=Oryza sativa subsp. indica GN=OsI_05494 PE=4 SV=1;>tr|Q0E4Q0|Q0E4Q0_ORYSJ 40S ribosomal protein S4 OS=Oryza sativa subsp. japonica GN=Os02g0105900 PE=2 SV=1;>tr|I1NWE0|I1NWE0_ORYGL Uncharacterized protein (Fragment) OS=Oryza glaberrima PE=4 SV…	20.6186	20.4337	20.5671	20.7557	20.6468	20.7448	20.6445	20.5401	20.3415	20.3447	20.3431	20.5262	20.6958	20.5923	20.6614	0.910512	0.596711	1.02413	0.717151	0.953232	0.857733	1.12479	0.224872	1.04692	0.579958	0.930772	0.569495	1.10976	0.66032	1.06951	0.682217
>sp|P51431|R27AB_ORYSJ Ubiquitin-40S ribosomal protein S27a-2 OS=Oryza sativa subsp. japonica GN=RPS27AB PE=2 SV=3;>sp|Q9ARZ9|R27AA_ORYSJ Ubiquitin-40S ribosomal protein S27a-1 OS=Oryza sativa subsp. japonica GN=RPS27AA PE=2 SV=1;>tr|A2WPB5|A2WPB5_ORYSI Putative uncharacterized protein OS=Oryza sativa subsp. indica GN=OsI_01687 PE=4 SV=1;>tr|A6MZJ4|A6MZJ4_ORYSI 40S ribosomal protein S27a OS=Oryza…	18.3652	19.2973	19.2107	18.4067	19.4686	18.3431	18.8547	18.0365	18.7526	19.7792	19.2659	18.8313	18.9059	18.4456	18.8087	1.01575	0.701947	1.06966	0.501734	0.777492	0.011003	1.05307	0.63469	0.765434	0.0183677	0.72686	0.00577775	1.24686	0.351001	1.13528	0.521533
>tr|I1Q940|I1Q940_ORYGL Uncharacterized protein OS=Oryza glaberrima PE=4 SV=1;>tr|A2XN99|A2XN99_ORYSI Putative uncharacterized protein OS=Oryza sativa subsp. indica GN=OsI_14032 PE=4 SV=1;>tr|B9FW82|B9FW82_ORYSJ Putative uncharacterized protein OS=Oryza sativa subsp. japonica GN=OsJ_23579 PE=3 SV=1;>tr|J3L559|J3L559_ORYBR Uncharacterized protein OS=Oryza brachyantha GN=OB01G43650 PE=3 SV=1;>tr|B9…	19.483	19.12	19.2749	19.7195	19.3067	19.6355	19.1685	19.5059	19.35	19.3237	19.3368	19.3015	19.4711	19.3372	19.4972	0.873149	0.335031	0.982072	0.949072	0.895025	0.36284	1.12475	0.22502	1.02505	0.803167	0.911364	0.449932	0.728399	0.317311	0.739873	0.319919
>sp|P52428|PSA1_ORYSJ Proteasome subunit alpha type-1 OS=Oryza sativa subsp. japonica GN=PAF1 PE=2 SV=1;>tr|B8AHG2|B8AHG2_ORYSI Proteasome subunit alpha type OS=Oryza sativa subsp. indica GN=OsI_05746 PE=3 SV=1;>tr|I1NX03|I1NX03_ORYGL Proteasome subunit alpha type OS=Oryza glaberrima PE=3 SV=1;>tr|Q0E466|Q0E466_ORYSJ Proteasome subunit alpha type OS=Oryza sativa subsp. japonica GN=Os02g0133800 PE…	18.3586	16.4847	16.6079	18.5421	16.4456	18.5345	16.5312	18.3678	18.2607	16.4165	17.3386	17.4216	17.4901	17.4495	17.575	0.89916	0.509669	0.942817	0.751335	0.916686	0.526971	1.04855	0.669407	1.01949	0.864358	0.972284	0.855484	1.11756	0.638989	0.975795	0.957213
>sp|P55142|GRXC6_ORYSJ Glutaredoxin-C6 OS=Oryza sativa subsp. japonica GN=GRXC6 PE=1 SV=2;>tr|A2XVD7|A2XVD7_ORYSI Putative uncharacterized protein OS=Oryza sativa subsp. indica GN=OsI_16580 PE=4 SV=1;>tr|A3AVF9|A3AVF9_ORYSJ Putative uncharacterized protein OS=Oryza sativa subsp. japonica GN=OsJ_15409 PE=4 SV=1;>tr|I1PMW4|I1PMW4_ORYGL Uncharacterized protein OS=Oryza glaberrima PE=4 SV=1;>tr|Q01I7…	15.4716	14.8482	14.7774	15.0884	14.7609	14.9677	14.4331	15.3538	16.1807	15.4834	15.8321	15.1599	14.8643	14.8934	14.9329	1.1704	0.18973	0.953563	0.83835	0.973026	0.954511	0.814733	0.0274445	0.831363	0.0991439	1.02041	0.75639	1.17805	0.488751	1.05926	0.709849
>tr|A3A0Y3|A3A0Y3_ORYSJ Putative uncharacterized protein OS=Oryza sativa subsp. japonica GN=OsJ_04554 PE=4 SV=1;>tr|A2WYE0|A2WYE0_ORYSI Putative uncharacterized protein OS=Oryza sativa subsp. indica GN=OsI_04942 PE=4 SV=1;>tr|I1NUP7|I1NUP7_ORYGL Uncharacterized protein OS=Oryza glaberrima PE=4 SV=1;>tr|J3L759|J3L759_ORYBR Uncharacterized protein OS=Oryza brachyantha GN=OB01G50650 PE=4 SV=1;>tr|Q8…	15.7765	18.2276	18.6539	16.1271	18.4585	16.0152	18.5674	15.859	15.5446	17.6881	16.6164	17.0021	17.2369	17.2132	17.3905	0.76395	0.0187372	0.898973	0.428849	0.884357	0.294162	1.17674	0.0854522	1.15761	0.0452849	0.983741	0.937576	0.536203	0.0493461	0.627571	0.105807
>sp|P83646|PSBQ_ORYSI Oxygen-evolving enhancer protein 3, chloroplastic OS=Oryza sativa subsp. indica GN=OsI_025465 PE=1 SV=2;>sp|Q0D5P8|PSBQ_ORYSJ Oxygen-evolving enhancer protein 3, chloroplastic OS=Oryza sativa subsp. japonica GN=Os07g0544800 PE=2 SV=1;>tr|B7EFZ9|B7EFZ9_ORYSJ cDNA clone:J023004I02, full insert sequence OS=Oryza sativa subsp. japonica PE=2 SV=1;>tr|A3BKU8|A3BKU8_ORYSJ Putative …	18.1166	17.0305	17.1548	18.3771	17.1027	18.0041	16.9171	18.297	18.537	17.6866	18.1118	17.5736	17.5534	17.6071	17.766	0.875149	0.34707	0.86301	0.230998	0.895708	0.367522	0.98613	0.810529	1.02349	0.820212	1.03789	0.617075	1.71018	0.0231813	1.30649	0.235637
>sp|P83647|PROFX_ORYSI Profilin LP04 OS=Oryza sativa subsp. indica GN=OsI_020954 PE=1 SV=2;>sp|Q5VMJ3|PROFX_ORYSJ Profilin LP04 OS=Oryza sativa subsp. japonica GN=Os06g0152100 PE=2 SV=1;>tr|B7E355|B7E355_ORYSJ Profilin OS=Oryza sativa subsp. japonica PE=2 SV=1;>tr|I1PZN2|I1PZN2_ORYGL Profilin OS=Oryza glaberrima PE=3 SV=1;>tr|J3MBC2|J3MBC2_ORYBR Profilin OS=Oryza brachyantha GN=OB06G13160 PE=3 SV…	17.5501	17.8657	17.765	17.642	17.8514	17.8241	17.8612	17.5447	17.1822	17.7609	17.4716	17.7079	17.8377	17.703	17.7035	1.00305	0.763987	1.09752	0.392691	0.999619	0.719637	1.09418	0.365768	0.996575	0.925588	0.910796	0.446623	0.786844	0.449219	0.688606	0.205421
>sp|P93407|SODCP_ORYSJ Superoxide dismutase [Cu-Zn], chloroplastic OS=Oryza sativa subsp. japonica GN=SODCP PE=1 SV=1;>tr|I1QKG1|I1QKG1_ORYGL Superoxide dismutase [Cu-Zn] OS=Oryza glaberrima PE=3 SV=1;>tr|Q0J3N7|Q0J3N7_ORYSJ Superoxide dismutase [Cu-Zn] OS=Oryza sativa subsp. japonica GN=Os08g0561700 PE=2 SV=1;>tr|A2YY59|A2YY59_ORYSI Superoxide dismutase [Cu-Zn] OS=Oryza sativa subsp. indica GN=O…	18.0701	17.7638	17.438	17.8857	17.5789	18.1659	17.4767	18.0859	18.0725	18.0822	18.0774	17.9169	17.8724	17.7813	17.6619	1.19342	0.150145	1.15713	0.218296	1.08632	0.19696	0.969592	0.67899	0.91026	0.383803	0.938807	0.622275	1.17442	0.496988	1.17801	0.432851
>sp|P93438|METK2_ORYSJ S-adenosylmethionine synthase 2 OS=Oryza sativa subsp. japonica GN=SAM2 PE=2 SV=1;>tr|I1NMP4|I1NMP4_ORYGL S-adenosylmethionine synthase OS=Oryza glaberrima PE=3 SV=1;>tr|B9EW46|B9EW46_ORYSJ Putative uncharacterized protein OS=Oryza sativa subsp. japonica GN=OsJ_01540 PE=3 SV=1	17.5367	17.2621	17.6254	17.711	17.5433	17.8289	17.3926	17.2411	17.0434	16.6109	16.8271	17.3994	17.6861	17.3168	17.6682	0.83001	0.136243	1.01248	0.778796	0.78385	0.0143591	1.21985	0.0337409	0.944387	0.578876	0.774185	0.0277242	0.74976	0.363407	0.894777	0.782883
>tr|B8B2L2|B8B2L2_ORYSI Putative uncharacterized protein OS=Oryza sativa subsp. indica GN=OsI_24520 PE=4 SV=1;>sp|Q01401|GLGB_ORYSJ 1,4-alpha-glucan-branching enzyme, chloroplastic/amyloplastic OS=Oryza sativa subsp. japonica GN=SBE1 PE=1 SV=2;>tr|D0TZI4|D0TZI4_ORYSI Starch branching enzyme 1 OS=Oryza sativa subsp. indica GN=SBE1 PE=4 SV=1;>tr|Q0D9D0|Q0D9D0_ORYSJ Os06g0726400 protein OS=Oryza sat…	21.1884	20.937	20.1121	20.427	20.9736	21.3773	20.6891	20.794	20.2181	20.0614	20.1397	21.0627	21.1755	20.7416	20.2695	1.73285	0.000103161	1.87371	3.15188e-06	1.38703	5.66404e-05	1.08129	0.440374	0.800432	0.048334	0.740258	0.0093692	1.79135	0.013634	1.48684	0.0914798
>sp|Q01859|ATPBM_ORYSJ ATP synthase subunit beta, mitochondrial OS=Oryza sativa subsp. japonica GN=ATPB PE=1 SV=2;>tr|Q0DG48|Q0DG48_ORYSJ ATP synthase subunit beta OS=Oryza sativa subsp. japonica GN=atpD PE=2 SV=1;>tr|I1PXR3|I1PXR3_ORYGL ATP synthase subunit beta OS=Oryza glaberrima PE=3 SV=1;>tr|B9FLI4|B9FLI4_ORYSJ ATP synthase subunit beta OS=Oryza sativa subsp. japonica GN=atpD PE=3 SV=1;>tr|B…	20.7121	20.8391	21.0218	20.8771	21.0907	20.8726	21.1603	20.6704	20.3878	20.5619	20.4748	20.7756	20.9816	20.9154	20.9494	0.886474	0.419762	1.02257	0.725275	0.976641	0.921484	1.15353	0.134523	1.10171	0.197498	0.955084	0.733635	1.09414	0.704348	1.89599	0.00851928
>sp|Q01881|RA05_ORYSJ Seed allergenic protein RA5 OS=Oryza sativa subsp. japonica GN=RA5 PE=1 SV=2;>tr|A2YJG5|A2YJG5_ORYSI Putative uncharacterized protein OS=Oryza sativa subsp. indica GN=OsI_25375 PE=4 SV=1;>tr|Q0D7S0|Q0D7S0_ORYSJ Allergen RA5B OS=Oryza sativa subsp. japonica GN=Os07g0215500 PE=2 SV=1;>tr|O49178|O49178_ORYSA Allergenic protein OS=Oryza sativa PE=2 SV=1	20.4373	20.4758	19.4627	19.2435	20.3338	20.4059	19.9946	19.6087	19.0031	19.1634	19.0832	20.4566	20.3698	19.8016	19.3531	2.14868	1.20637e-07	2.02336	1.91507e-07	1.36467	0.000120851	0.941674	0.474861	0.63512	7.49983e-05	0.674458	0.000618843	1.38953	0.164122	1.23178	0.33831
>sp|Q01882|RAG2_ORYSJ Seed allergenic protein RAG2 OS=Oryza sativa subsp. japonica GN=RAG2 PE=1 SV=2;>tr|A2YJG1|A2YJG1_ORYSI Putative uncharacterized protein OS=Oryza sativa subsp. indica GN=OsI_25370 PE=4 SV=1;>tr|Q0D7S4|Q0D7S4_ORYSJ Allergen RAG2 OS=Oryza sativa subsp. japonica GN=Os07g0214300 PE=2 SV=1;>tr|Q40653|Q40653_ORYSJ Allergenic protein (Fragment) OS=Oryza sativa subsp. japonica PE=2 S…	19.936	20.1338	18.9437	18.4082	19.6422	19.7494	19.5217	19.0938	18.1896	18.5742	18.3819	20.0349	19.6958	19.3077	18.676	2.56498	1.09585e-10	2.02771	1.76344e-07	1.5495	1.38982e-07	0.790534	0.0118857	0.604096	1.13534e-05	0.764162	0.020523	1.20568	0.429258	2.59062	0.0001221
>sp|Q02897|GLUB2_ORYSJ Glutelin type-B 2 OS=Oryza sativa subsp. japonica GN=GLUB2 PE=2 SV=2;>tr|A1YQH5|A1YQH5_ORYSJ Glutelin OS=Oryza sativa subsp. japonica PE=2 SV=1;>tr|Q0E2D5|Q0E2D5_ORYSJ Glutelin OS=Oryza sativa subsp. japonica GN=Os02g0249600 PE=2 SV=2;>tr|B9F4T1|B9F4T1_ORYSJ Putative uncharacterized protein OS=Oryza sativa subsp. japonica GN=OsJ_06082 PE=4 SV=1;>tr|A1YQH6|A1YQH6_ORYSJ Glute…	16.9838	17.5372	16.5123	16.0159	17.6899	17.8545	16.6774	16.4329	16.0295	16.4752	16.2523	17.2605	17.7722	16.5552	16.2641	1.99502	1.53774e-06	2.84435	2.33254e-14	1.22353	0.00874049	1.42573	0.000108209	0.613294	2.0446e-05	0.430161	1.27463e-13	1.22608	0.388973	3.14487	4.34711e-06
>sp|Q06967|14336_ORYSJ 14-3-3-like protein GF14-F OS=Oryza sativa subsp. japonica GN=GF14F PE=1 SV=2;>tr|A2XL95|A2XL95_ORYSI Putative uncharacterized protein OS=Oryza sativa subsp. indica GN=OsI_13240 PE=3 SV=1;>tr|Q10E23|Q10E23_ORYSJ 14-3-3 protein OS=Oryza sativa subsp. japonica GN=Os03g0710800 PE=2 SV=1;>tr|J3LS37|J3LS37_ORYBR Uncharacterized protein OS=Oryza brachyantha GN=OB03G38630 PE=3 SV=…	21.1438	21.0282	21.0733	21.1841	21.2931	21.0882	21.1155	21.0792	21.2376	21.3489	21.2933	21.086	21.1907	21.0973	21.1287	0.970836	0.931224	1.04388	0.618378	0.978504	0.904557	1.07523	0.478557	1.0079	0.995218	0.937376	0.612757	1.00818	0.973662	2.01133	0.00423788
>sp|Q07078|HSP83_ORYSJ Heat shock protein 81-3 OS=Oryza sativa subsp. japonica GN=HSP81-3 PE=2 SV=2;>tr|Q0J0U8|Q0J0U8_ORYSJ Heat shock protein OS=Oryza sativa subsp. japonica GN=Os09g0482400 PE=2 SV=1;>sp|Q69QQ6|HSP82_ORYSJ Heat shock protein 81-2 OS=Oryza sativa subsp. japonica GN=HSP81-2 PE=2 SV=1;>tr|A2Z2G1|A2Z2G1_ORYSI Putative uncharacterized protein OS=Oryza sativa subsp. indica GN=OsI_3179…	21.1999	21.2565	21.7391	21.5072	21.6575	21.3047	21.61	21.0452	21.0385	21.3437	21.1911	21.2282	21.4811	21.3276	21.6231	0.760516	0.0165082	0.906231	0.477034	0.814762	0.0455437	1.1916	0.0628108	1.07133	0.375825	0.899067	0.381073	0.892207	0.718393	0.866187	0.690335
>sp|Q08479|KAD1_ORYSJ Adenylate kinase A OS=Oryza sativa subsp. japonica GN=ADK-A PE=2 SV=1;>tr|A2ZJA6|A2ZJA6_ORYSI Adenylate kinase OS=Oryza sativa subsp. indica GN=adk PE=3 SV=1;>tr|I1R543|I1R543_ORYGL Adenylate kinase OS=Oryza glaberrima GN=adk PE=3 SV=1;>tr|Q0IP84|Q0IP84_ORYSJ Adenylate kinase OS=Oryza sativa subsp. japonica GN=adk PE=2 SV=1;>tr|J3L098|J3L098_ORYBR Adenylate kinase OS=Oryza b…	15.7596	15.9812	15.9541	15.7354	15.9205	15.7341	15.8948	15.7108	15.6334	15.947	15.7902	15.8704	15.8273	15.8028	15.8447	1.01794	0.691533	0.987977	0.915158	0.971341	0.969974	0.970567	0.686583	0.954224	0.64115	0.983161	0.933424	1.34915	0.205345	1.02605	0.803757
>sp|Q08480|KAD2_ORYSJ Adenylate kinase B OS=Oryza sativa subsp. japonica GN=ADK-B PE=2 SV=1;>tr|A2ZDQ6|A2ZDQ6_ORYSI Adenylate kinase OS=Oryza sativa subsp. indica GN=adk PE=3 SV=1;>tr|I1QZK5|I1QZK5_ORYGL Adenylate kinase OS=Oryza glaberrima GN=adk PE=3 SV=1;>tr|Q0IT43|Q0IT43_ORYSJ Adenylate kinase OS=Oryza sativa subsp. japonica GN=Os11g0312400 PE=2 SV=1;>tr|J3NCD1|J3NCD1_ORYBR Adenylate kinase O…	17.7336	18.7513	20.1626	17.7103	19.0062	17.9301	19.1007	17.5345	16.8225	18.2636	17.5431	18.2425	18.4682	18.3176	18.9365	0.618138	5.39217e-06	0.722816	0.0030425	0.65119	4.256e-06	1.16934	0.0991099	1.05347	0.519993	0.900907	0.391002	1.03854	0.873968	1.05716	0.715564
>tr|B9F952|B9F952_ORYSJ Putative uncharacterized protein OS=Oryza sativa subsp. japonica GN=OsJ_11349 PE=4 SV=1;>sp|Q09151|GLUA3_ORYSJ Glutelin type-A 3 OS=Oryza sativa subsp. japonica GN=GLUA3 PE=2 SV=2;>tr|Q10JA8|Q10JA8_ORYSJ Glutelin OS=Oryza sativa subsp. japonica GN=Os03g0427300 PE=2 SV=1;>tr|J3M4W6|J3M4W6_ORYBR Uncharacterized protein OS=Oryza brachyantha GN=OB05G16400 PE=4 SV=1;>tr|I1NRU4|…	22.3221	21.9195	20.9611	21.3022	22.0097	22.5093	21.669	21.6369	20.9966	20.7384	20.8675	22.1208	22.2595	21.653	21.1317	1.98502	1.81199e-06	2.18533	8.64553e-09	1.43525	1.03848e-05	1.10091	0.330457	0.723041	0.00441175	0.656765	0.000253415	2.62697	4.35582e-05	1.62383	0.042399
>tr|B9FNT1|B9FNT1_ORYSJ Putative uncharacterized protein OS=Oryza sativa subsp. japonica GN=OsJ_18003 PE=4 SV=1;>tr|B8AWD9|B8AWD9_ORYSI Putative uncharacterized protein OS=Oryza sativa subsp. indica GN=OsI_19411 PE=4 SV=1;>sp|Q0DJA0|COPD1_ORYSJ Coatomer subunit delta-1 OS=Oryza sativa subsp. japonica GN=Os05g0310800 PE=2 SV=1;>tr|J3M5W2|J3M5W2_ORYBR Uncharacterized protein OS=Oryza brachyantha GN…	15.9612	17.1727	16.8192	16.1872	16.9082	16.0871	16.7964	16.1799	16.1634	17.0549	16.6091	16.5669	16.4977	16.4882	16.5032	1.04518	0.568787	0.99616	0.868764	0.989622	0.805364	0.9531	0.554896	0.946845	0.594228	0.993437	0.991348	1.20093	0.439088	2.38386	0.000432914
>sp|Q0J3D9|COPA3_ORYSJ Coatomer subunit alpha-3 OS=Oryza sativa subsp. japonica GN=Os09g0127800 PE=2 SV=1;>sp|Q9AUR8|COPA1_ORYSJ Coatomer subunit alpha-1 OS=Oryza sativa subsp. japonica GN=Os03g0711400 PE=2 SV=1;>tr|A2YYM7|A2YYM7_ORYSI Putative uncharacterized protein OS=Oryza sativa subsp. indica GN=OsI_30447 PE=4 SV=1;>tr|B7EQ85|B7EQ85_ORYSJ cDNA clone:J023075G08, full insert sequence OS=Oryza …	17.7801	16.9015	17.0305	17.9026	16.8941	17.9176	17.007	17.7688	17.7073	16.9289	17.3181	17.3408	17.4059	17.3879	17.4666	0.916527	0.644948	0.958799	0.881187	0.946943	0.797929	1.04612	0.68847	1.03319	0.716503	0.987635	0.965459	0.929193	0.816091	0.971173	0.971897
>tr|J3L0Y4|J3L0Y4_ORYBR Uncharacterized protein OS=Oryza brachyantha GN=OB01G28900 PE=4 SV=1;>tr|J3L0Y6|J3L0Y6_ORYBR Uncharacterized protein OS=Oryza brachyantha GN=OB01G28920 PE=4 SV=1;>sp|Q0JM17|RH56_ORYSJ DEAD-box ATP-dependent RNA helicase 56 OS=Oryza sativa subsp. japonica GN=Os01g0549700 PE=2 SV=2;>sp|Q5JK84|RH15_ORYSJ DEAD-box ATP-dependent RNA helicase 15 OS=Oryza sativa subsp. japonica G…	18.0215	18.0806	18.3269	18.3422	18.1856	18.2414	18.1962	18.123	17.8553	17.9484	17.9018	18.0511	18.2135	18.1596	18.3346	0.821595	0.11056	0.919518	0.571324	0.885798	0.302942	1.11919	0.246974	1.07814	0.328558	0.963329	0.791681	1.10838	0.664151	1.01586	0.833853
>sp|Q0JNK5|COPB2_ORYSJ Coatomer subunit beta-2 OS=Oryza sativa subsp. japonica GN=Os01g0281400 PE=3 SV=1;>tr|A2WNI6|A2WNI6_ORYSI Coatomer subunit beta OS=Oryza sativa subsp. indica GN=OsI_01415 PE=3 SV=1	15.4067	15.5249	15.8251	15.6633	15.4739	15.5557	15.9496	15.4111	15.4054	15.5797	15.4926	15.4658	15.5148	15.6804	15.7442	0.824505	0.118998	0.85299	0.188806	0.956708	0.890985	1.03455	0.782376	1.16034	0.041754	1.12159	0.171697	1.34976	0.204663	1.10895	0.582352
>tr|J3LNM1|J3LNM1_ORYBR Sucrose synthase OS=Oryza brachyantha GN=OB03G26470 PE=3 SV=1;>sp|Q10LP5|SUS4_ORYSJ Sucrose synthase 4 OS=Oryza sativa subsp. japonica GN=SUS4 PE=2 SV=1;>tr|B8APD5|B8APD5_ORYSI Sucrose synthase OS=Oryza sativa subsp. indica GN=OsI_11498 PE=3 SV=1;>tr|K4FDV3|K4FDV3_ORYSJ Sucrose synthase 2 OS=Oryza sativa subsp. japonica PE=2 SV=1;>tr|Q10LP3|Q10LP3_ORYSJ Sucrose synthase OS…	15.7867	14.9517	14.6438	15.5544	14.8572	15.7501	14.8547	15.7066	15.7156	14.6731	15.1944	15.3692	15.3036	15.2806	15.0991	1.20589	0.131771	1.15233	0.229565	1.1341	0.0763587	0.955581	0.572971	0.940468	0.554708	0.984184	0.940752	1.19057	0.461092	0.981629	0.9388
>sp|Q10N21|APX1_ORYSJ L-ascorbate peroxidase 1, cytosolic OS=Oryza sativa subsp. japonica GN=APX1 PE=1 SV=1;>tr|B7E6Z4|B7E6Z4_ORYSJ L-ascorbate peroxodase 1 OS=Oryza sativa subsp. japonica PE=2 SV=1;>sp|A2XFC7|APX1_ORYSI L-ascorbate peroxidase 1, cytosolic OS=Oryza sativa subsp. indica GN=APX1 PE=2 SV=1;>tr|I1PA73|I1PA73_ORYGL Uncharacterized protein OS=Oryza glaberrima PE=3 SV=1;>tr|J3LMP1|J3LMP…	19.4805	19.9992	20.0301	19.6028	20.2582	19.499	20.0999	19.4552	19.667	20.2135	19.9402	19.7399	19.8786	19.7776	19.8164	0.94829	0.914635	1.04402	0.617683	0.973397	0.951111	1.10095	0.330264	1.02648	0.787752	0.932354	0.579752	0.93611	0.834294	1.12885	0.535961
>sp|Q10R17|PURA1_ORYSJ Adenylosuccinate synthetase 1, chloroplastic OS=Oryza sativa subsp. japonica GN=PURA1 PE=2 SV=1;>tr|I1P833|I1P833_ORYGL Adenylosuccinate synthetase, chloroplastic OS=Oryza glaberrima GN=PURA PE=3 SV=1;>sp|A2XD35|PURA_ORYSI Adenylosuccinate synthetase, chloroplastic OS=Oryza sativa subsp. indica GN=PURA PE=3 SV=2;>tr|J3LKI6|J3LKI6_ORYBR Adenylosuccinate synthetase, chloropla…	17.8546	17.4167	17.3822	18.0104	17.4168	18.0399	17.4729	17.8457	17.5943	17.1101	17.3522	17.6356	17.7283	17.6593	17.6963	0.958832	0.996195	1.02246	0.72583	0.97468	0.939373	1.06636	0.538044	1.01653	0.89746	0.953266	0.720952	0.917767	0.785949	0.870309	0.703618
>sp|Q2QYL2|NLT2B_ORYSJ Non-specific lipid-transfer protein 2B OS=Oryza sativa subsp. japonica GN=LTP2-B PE=2 SV=1	16.3125	16.2709	16.1073	16.3965	16.0583	16.3972	16.5027	16.7724	16.2588	16.3164	16.2876	16.2917	16.2278	16.6376	16.2519	1.02797	0.644763	0.9834	0.941417	1.30645	0.000790133	0.956641	0.580766	1.2709	0.000814992	1.3285	0.00111918	1.26936	0.31328	1.2171	0.362303
>sp|Q2QYW2|CLH2_ORYSJ Clathrin heavy chain 2 OS=Oryza sativa subsp. japonica GN=Os12g0104800 PE=3 SV=1;>sp|Q2RBN7|CLH1_ORYSJ Clathrin heavy chain 1 OS=Oryza sativa subsp. japonica GN=Os11g0104900 PE=3 SV=1;>tr|A3CE45|A3CE45_ORYSJ Putative uncharacterized protein OS=Oryza sativa subsp. japonica GN=OsJ_34910 PE=4 SV=1;>tr|A3CE52|A3CE52_ORYSJ Putative uncharacterized protein OS=Oryza sativa subsp. j…	19.6058	19.7111	19.9348	19.7893	19.8517	19.6441	19.9929	19.507	19.4196	19.4607	19.4401	19.6584	19.7479	19.7499	19.862	0.868381	0.307319	0.923927	0.604132	0.92524	0.599639	1.06396	0.554842	1.06548	0.419843	1.00142	0.920098	0.975558	0.93696	1.00285	0.873084
>sp|Q2R8Z5|ADH1_ORYSJ Alcohol dehydrogenase 1 OS=Oryza sativa subsp. japonica GN=ADH1 PE=2 SV=2;>sp|Q75ZX4|ADH1_ORYSI Alcohol dehydrogenase 1 OS=Oryza sativa subsp. indica GN=ADH1 PE=2 SV=1;>tr|B6F2B9|B6F2B9_ORYSI Alcohol dehydrogenase 1 OS=Oryza sativa subsp. indica GN=ADH1 PE=3 SV=1;>tr|B6F2C1|B6F2C1_ORYSJ ADH1 OS=Oryza sativa subsp. japonica GN=ADH1 PE=2 SV=1;>tr|B6F2C5|B6F2C5_ORYGL Alcohol de…	19.2023	19.4763	19.3193	19.1577	19.5568	19.2627	19.537	19.0231	18.7472	18.9378	18.8425	19.3393	19.4097	19.28	19.2385	1.07237	0.460434	1.12603	0.299625	1.02922	0.492914	1.05004	0.657845	0.959763	0.677104	0.914021	0.465555	1.33969	0.216205	1.16336	0.461864
>sp|Q35322|NDUS3_ORYSJ NADH dehydrogenase [ubiquinone] iron-sulfur protein 3 OS=Oryza sativa subsp. japonica GN=NAD9 PE=2 SV=2;>tr|Q7JAI4|Q7JAI4_ORYSJ NADH dehydrogenase subunit 9 OS=Oryza sativa subsp. japonica GN=nad9 PE=3 SV=2;>tr|D3DEZ3|D3DEZ3_ORYRU NADH dehydrogenase subunit 9 OS=Oryza rufipogon GN=nad9 PE=4 SV=1;>tr|Q2F951|Q2F951_ORYSI NADH dehydrogenase subunit 9 OS=Oryza sativa subsp. ind…	14.8059	16.4881	16.5042	15.1431	16.4028	14.9324	16.4993	15.0234	15.0211	16.6858	15.8535	15.647	15.6676	15.7614	15.8237	0.884755	0.408249	0.897479	0.419245	0.957736	0.900842	1.01438	0.955696	1.08249	0.300685	1.06714	0.417589	1.31585	0.245774	1.41108	0.137613
>sp|Q40648|KCAB_ORYSJ Probable voltage-gated potassium channel subunit beta OS=Oryza sativa subsp. japonica GN=KOB1 PE=1 SV=2;>tr|B8AEU9|B8AEU9_ORYSI Putative uncharacterized protein OS=Oryza sativa subsp. indica GN=OsI_09450 PE=4 SV=1;>tr|I1P5K0|I1P5K0_ORYGL Uncharacterized protein OS=Oryza glaberrima PE=4 SV=1;>tr|J3LID6|J3LID6_ORYBR Uncharacterized protein OS=Oryza brachyantha GN=OB02G44030 PE…	14.2087	12.2244	11.9995	14.2838	12.0315	13.8856	11.7356	14.3682	14.8691	12.6361	13.7526	13.2165	12.9586	13.0519	13.1417	1.05329	0.534938	0.880808	0.319991	0.939686	0.729901	0.836246	0.0527633	0.892145	0.296751	1.06684	0.419371	0.979556	0.947218	0.866667	0.691881
>sp|Q40677|ALFC_ORYSJ Fructose-bisphosphate aldolase, chloroplastic OS=Oryza sativa subsp. japonica GN=Os11g0171300 PE=1 SV=2;>tr|A2ZBX1|A2ZBX1_ORYSI Fructose-bisphosphate aldolase OS=Oryza sativa subsp. indica GN=OsI_35277 PE=3 SV=1;>tr|I1QY31|I1QY31_ORYGL Fructose-bisphosphate aldolase OS=Oryza glaberrima PE=3 SV=1;>tr|Q2RA00|Q2RA00_ORYSJ Fructose-bisphosphate aldolase OS=Oryza sativa subsp. ja…	17.8515	18.4748	18.8287	18.0466	18.4689	17.8055	18.6373	17.8555	17.8551	18.3711	18.1131	18.1632	18.1372	18.2464	18.4377	0.826737	0.125785	0.811999	0.0711333	0.875847	0.245571	0.982174	0.778613	1.0594	0.468896	1.07863	0.352223	0.654765	0.181576	0.689657	0.207493
>tr|A3BM61|A3BM61_ORYSJ Putative uncharacterized protein OS=Oryza sativa subsp. japonica GN=OsJ_25120 PE=3 SV=1;>tr|B8B8K0|B8B8K0_ORYSI Putative uncharacterized protein OS=Oryza sativa subsp. indica GN=OsI_26859 PE=3 SV=1;>tr|I1QC55|I1QC55_ORYGL Uncharacterized protein OS=Oryza glaberrima PE=3 SV=1;>sp|Q40680|EF1D1_ORYSJ Elongation factor 1-delta 1 OS=Oryza sativa subsp. japonica GN=Os07g0614500 …	16.6259	17.9458	18.0173	16.6294	18.031	16.4887	18.1097	16.7125	17.2275	18.1907	17.7091	17.2858	17.2599	17.4111	17.3234	0.974342	0.912469	0.95694	0.865958	1.06271	0.296376	0.98214	0.778339	1.0907	0.252683	1.11053	0.209115	1.25227	0.341609	1.0353	0.776937
>tr|I1QSV0|I1QSV0_ORYGL Uncharacterized protein OS=Oryza glaberrima PE=3 SV=1;>sp|Q42971|ENO_ORYSJ Enolase OS=Oryza sativa subsp. japonica GN=ENO1 PE=1 SV=2;>tr|A1YQJ3|A1YQJ3_ORYSJ Enolase OS=Oryza sativa subsp. japonica GN=eno PE=2 SV=1;>tr|B8BFV2|B8BFV2_ORYSI Putative uncharacterized protein OS=Oryza sativa subsp. indica GN=OsI_32842 PE=3 SV=1;>tr|B9G7P0|B9G7P0_ORYSJ Enolase OS=Oryza sativa sub…	20.1425	20.4226	20.5069	20.1811	20.6688	20.0212	20.4794	20.0149	20.318	20.8213	20.5697	20.2826	20.345	20.2472	20.344	0.9583	0.999094	1.00069	0.84341	0.935072	0.68744	1.04424	0.703403	0.975761	0.78367	0.934424	0.593279	0.765381	0.398729	0.745743	0.334677
>sp|Q42980|OLEO1_ORYSJ Oleosin 16 kDa OS=Oryza sativa subsp. japonica GN=OLE16 PE=2 SV=2;>tr|A2XW46|A2XW46_ORYSI Oleosin OS=Oryza sativa subsp. indica GN=OsI_16871 PE=3 SV=1;>tr|A3AW41|A3AW41_ORYSJ Oleosin OS=Oryza sativa subsp. japonica GN=OsJ_15670 PE=3 SV=1;>tr|I1PNK0|I1PNK0_ORYGL Oleosin OS=Oryza glaberrima PE=3 SV=1;>tr|Q01J14|Q01J14_ORYSA Oleosin OS=Oryza sativa GN=OSIGBa0101C23.13 PE=3 SV=…	18.8265	18.7414	17.902	18.1041	18.4476	18.682	18.5303	18.2993	17.7869	17.5354	17.6611	18.784	18.5648	18.4148	18.0031	1.7182	0.000129509	1.47606	0.00304404	1.3303	0.000372568	0.859071	0.0969848	0.774239	0.0238235	0.90125	0.392871	0.85521	0.621235	0.819548	0.543346
>sp|Q43007|PLDA1_ORYSJ Phospholipase D alpha 1 OS=Oryza sativa subsp. japonica GN=PLD1 PE=1 SV=2;>tr|B8ADH7|B8ADH7_ORYSI Phospholipase D OS=Oryza sativa subsp. indica GN=OsI_00588 PE=3 SV=1;>tr|I1NKP2|I1NKP2_ORYGL Phospholipase D OS=Oryza glaberrima PE=3 SV=1;>tr|J3KWU4|J3KWU4_ORYBR Phospholipase D OS=Oryza brachyantha GN=OB01G14500 PE=3 SV=1;>tr|Q0JQB1|Q0JQB1_ORYSJ Phospholipase D OS=Oryza sativ…	16.2785	16.906	16.9964	16.478	16.8755	16.2982	16.997	16.3346	16.5375	17.0745	16.806	16.5922	16.5868	16.6658	16.7372	0.904411	0.549226	0.901032	0.442261	0.951714	0.843241	0.996264	0.893008	1.0523	0.530415	1.05625	0.486446	1.26742	0.316388	2.17769	0.00153379
>sp|Q43008|SODM_ORYSJ Superoxide dismutase [Mn], mitochondrial OS=Oryza sativa subsp. japonica GN=SODA PE=2 SV=2;>tr|B8AWM4|B8AWM4_ORYSI Superoxide dismutase OS=Oryza sativa subsp. indica GN=OsI_19472 PE=3 SV=1;>tr|Q0DJ64|Q0DJ64_ORYSJ Superoxide dismutase OS=Oryza sativa subsp. japonica GN=Os05g0323900 PE=2 SV=1;>tr|Q43803|Q43803_ORYSA Superoxide dismutase OS=Oryza sativa GN=rmsod2 PE=2 SV=1;>tr|…	14.6867	17.3062	17.245	14.6781	17.2532	14.2648	17.1878	14.706	15.6487	17.6182	16.6334	15.9964	15.759	15.9469	15.9616	1.02449	0.660812	0.869013	0.259002	0.989897	0.802962	0.848243	0.0734178	0.966238	0.719808	1.1391	0.123587	0.953431	0.879653	0.862293	0.677818
>sp|Q43009|SUS3_ORYSJ Sucrose synthase 3 OS=Oryza sativa subsp. japonica GN=SUS3 PE=1 SV=2;>tr|A2YNQ2|A2YNQ2_ORYSI Sucrose synthase OS=Oryza sativa subsp. indica GN=OsI_26874 PE=3 SV=1;>tr|I1QC69|I1QC69_ORYGL Sucrose synthase OS=Oryza glaberrima PE=3 SV=1;>tr|J3MMZ8|J3MMZ8_ORYBR Sucrose synthase OS=Oryza brachyantha GN=OB07G27800 PE=3 SV=1	22.0734	22.1149	22.1741	22.1616	22.4822	22.5247	22.3662	22.0062	21.3172	21.5433	21.4303	22.0941	22.5035	22.1862	22.1679	0.950198	0.931203	1.2619	0.0646252	1.0128	0.613119	1.32804	0.00209968	1.06588	0.416684	0.802598	0.059869	0.62768	0.14181	0.643049	0.127217
>sp|Q53LQ0|PDI11_ORYSJ Protein disulfide isomerase-like 1-1 OS=Oryza sativa subsp. japonica GN=PDIL1-1 PE=2 SV=1;>tr|F4MG95|F4MG95_ORYSJ Protein disulfide-isomerase, putative, expressed OS=Oryza sativa subsp. japonica GN=LOC_Os11g09280 PE=3 SV=1;>tr|A2ZCE6|A2ZCE6_ORYSI Putative uncharacterized protein OS=Oryza sativa subsp. indica GN=OsI_35452 PE=3 SV=1;>tr|J3N6N4|J3N6N4_ORYBR Uncharacterized pro…	18.2006	17.7026	17.3135	18.12	17.4937	18.1288	17.2756	18.3303	18.396	18.0783	18.2371	17.9516	17.8113	17.8029	17.7168	1.17678	0.177969	1.0677	0.510093	1.06157	0.301975	0.907299	0.272468	0.902094	0.343005	0.994263	0.983932	1.6674	0.0305281	1.58436	0.0530992
>sp|Q53M52|TBA2_ORYSJ Tubulin alpha-2 chain OS=Oryza sativa subsp. japonica GN=TUBA PE=2 SV=1;>tr|A2ZD27|A2ZD27_ORYSI Putative uncharacterized protein OS=Oryza sativa subsp. indica GN=OsI_35689 PE=3 SV=1;>tr|I1QYZ0|I1QYZ0_ORYGL Uncharacterized protein OS=Oryza glaberrima PE=3 SV=1;>tr|Q0ITK1|Q0ITK1_ORYSJ Alpha-tubulin OS=Oryza sativa subsp. japonica GN=Os11g0247300 PE=2 SV=1;>tr|Q0PVB1|Q0PVB1_ORY…	21.328	21.3045	21.354	21.3855	21.5124	21.3057	21.3542	21.0586	21.1036	21.3436	21.2236	21.3163	21.4091	21.2064	21.3697	0.963596	0.970288	1.02762	0.699173	0.892949	0.348812	1.06644	0.537532	0.926684	0.473109	0.868953	0.238866	0.697179	0.255086	0.820429	0.546045
>sp|Q53PC7|COPB1_ORYSJ Coatomer subunit beta-1 OS=Oryza sativa subsp. japonica GN=Os11g0174000 PE=2 SV=1;>tr|I1QY51|I1QY51_ORYGL Coatomer subunit beta OS=Oryza glaberrima PE=3 SV=1;>tr|B8BJD1|B8BJD1_ORYSI Coatomer subunit beta OS=Oryza sativa subsp. indica GN=OsI_35302 PE=3 SV=1;>tr|Q53PC6|Q53PC6_ORYSJ Coatomer subunit beta OS=Oryza sativa subsp. japonica GN=LOC_Os11g07280 PE=3 SV=1;>tr|J3N6E1|J3…	15.215	16.5482	16.866	15.4744	16.6317	15.3888	16.788	15.4252	15.2928	16.3961	15.8445	15.8816	16.0102	16.1066	16.1702	0.818696	0.102601	0.895056	0.403911	0.956873	0.892574	1.09327	0.370731	1.16878	0.0323257	1.06907	0.406114	1.10661	0.669059	1.06633	0.690722
>tr|A2ZWJ4|A2ZWJ4_ORYSJ Putative uncharacterized protein OS=Oryza sativa subsp. japonica GN=OsJ_03011 PE=4 SV=1;>sp|Q5QM99|RL37A_ORYSJ 60S ribosomal protein L37a OS=Oryza sativa subsp. japonica GN=Os01g0679700 PE=1 SV=1;>tr|A2Y7B6|A2Y7B6_ORYSI Putative uncharacterized protein OS=Oryza sativa subsp. indica GN=OsI_03269 PE=4 SV=1;>tr|B7E3N1|B7E3N1_ORYSJ cDNA clone:001-027-A05, full insert sequence …	16.785	17.6522	17.4535	16.8538	17.4801	16.7166	17.4752	16.8174	16.9612	17.9023	17.4318	17.2186	17.0983	17.1463	17.1536	1.04605	0.565095	0.962394	0.910677	0.994918	0.759475	0.920028	0.340095	0.95112	0.62127	1.03379	0.648499	1.25332	0.339825	1.02608	0.803653
>sp|Q5VQ78|COB21_ORYSJ Coatomer subunit beta'-1 OS=Oryza sativa subsp. japonica GN=Os06g0143900 PE=2 SV=1;>tr|B9FRG1|B9FRG1_ORYSJ Putative uncharacterized protein OS=Oryza sativa subsp. japonica GN=OsJ_20099 PE=4 SV=1;>tr|A2Y963|A2Y963_ORYSI Putative uncharacterized protein OS=Oryza sativa subsp. indica GN=OsI_21602 PE=4 SV=1;>tr|I1PZH1|I1PZH1_ORYGL Uncharacterized protein OS=Oryza glaberrima PE=…	16.9709	16.4175	16.098	17.1908	16.1129	17.1078	16.2425	16.959	17.1336	16.5555	16.8445	16.6942	16.6104	16.6008	16.6444	1.03512	0.612525	0.976675	0.980325	0.970197	0.980496	0.943536	0.487522	0.937279	0.535344	0.993368	0.991966	0.824676	0.542726	0.862652	0.678969
>tr|B8B3U4|B8B3U4_ORYSI Putative uncharacterized protein OS=Oryza sativa subsp. indica GN=OsI_23436 PE=4 SV=1;>tr|A3BCY2|A3BCY2_ORYSJ Putative uncharacterized protein OS=Oryza sativa subsp. japonica GN=OsJ_21756 PE=4 SV=1;>sp|Q5Z627|EF1G3_ORYSJ Elongation factor 1-gamma 3 OS=Oryza sativa subsp. japonica GN=Os06g0571400 PE=2 SV=1;>tr|I1Q368|I1Q368_ORYGL Uncharacterized protein OS=Oryza glaberrima …	17.5887	17.3021	17.3852	17.6062	17.3741	17.5528	17.3744	17.6084	17.8849	17.2497	17.5673	17.4454	17.4635	17.4914	17.4957	0.965735	0.958702	0.977894	0.973245	0.997024	0.74152	1.01259	0.971488	1.0324	0.724727	1.01956	0.763468	0.87046	0.661105	0.901032	0.803196
>sp|Q5Z6F0|TIP22_ORYSJ Probable aquaporin TIP2-2 OS=Oryza sativa subsp. japonica GN=TIP2-2 PE=2 SV=1;>tr|A2YCI2|A2YCI2_ORYSI Putative uncharacterized protein OS=Oryza sativa subsp. indica GN=OsI_22823 PE=3 SV=1;>tr|B7EMA5|B7EMA5_ORYSJ cDNA clone:001-035-G09, full insert sequence OS=Oryza sativa subsp. japonica PE=2 SV=1;>tr|I1Q247|I1Q247_ORYGL Uncharacterized protein OS=Oryza glaberrima PE=3 SV=1…	16.2226	15.8703	15.6496	16.058	15.7097	15.9526	15.4624	16.1084	16.791	16.6701	16.7306	16.0465	15.8311	15.7854	15.8538	1.14286	0.247948	0.984423	0.935531	0.953695	0.862154	0.861367	0.102642	0.83448	0.105901	0.968786	0.830495	0.951582	0.87483	0.918977	0.861378
>sp|Q5Z8V9|HEM2_ORYSJ Delta-aminolevulinic acid dehydratase, chloroplastic OS=Oryza sativa subsp. japonica GN=HEMB PE=2 SV=1;>tr|A2YGS3|A2YGS3_ORYSI Delta-aminolevulinic acid dehydratase OS=Oryza sativa subsp. indica GN=OsI_24384 PE=3 SV=1;>tr|I1Q520|I1Q520_ORYGL Delta-aminolevulinic acid dehydratase OS=Oryza glaberrima PE=3 SV=1;>tr|J3MHE9|J3MHE9_ORYBR Delta-aminolevulinic acid dehydratase OS=Or…	16.4071	17.1557	17.3398	16.5871	17.1961	16.4733	17.2946	16.4825	16.3522	17.0437	16.6979	16.7814	16.8347	16.8885	16.9635	0.88145	0.386585	0.914624	0.535744	0.949408	0.821291	1.03764	0.756839	1.0771	0.335529	1.03803	0.615985	0.544593	0.0552826	0.622394	0.0992167
>sp|Q655S1|FTSH2_ORYSJ ATP-dependent zinc metalloprotease FTSH 2, chloroplastic OS=Oryza sativa subsp. japonica GN=FTSH2 PE=3 SV=1;>tr|A2YG12|A2YG12_ORYSI Putative uncharacterized protein OS=Oryza sativa subsp. indica GN=OsI_24055 PE=3 SV=1;>tr|I1Q4H5|I1Q4H5_ORYGL Uncharacterized protein OS=Oryza glaberrima PE=3 SV=1;>tr|Q0DA88|Q0DA88_ORYSJ Os06g0669400 protein (Fragment) OS=Oryza sativa subsp. j…	14.8807	15.0755	15.0528	15.0915	14.8611	14.779	14.9864	14.9759	15.2805	15.2778	15.2791	14.9781	14.8201	14.9811	15.0722	0.936889	0.815968	0.839673	0.141337	0.938872	0.722361	0.896236	0.22107	1.00212	0.963465	1.11814	0.182761	1.20205	0.436748	1.05955	0.709048
>sp|Q67IX6|PDI14_ORYSJ Protein disulfide isomerase-like 1-4 OS=Oryza sativa subsp. japonica GN=PDIL1-4 PE=2 SV=1;>tr|B8AGU2|B8AGU2_ORYSI Putative uncharacterized protein OS=Oryza sativa subsp. indica GN=OsI_05445 PE=3 SV=1;>tr|J3L8N6|J3L8N6_ORYBR Uncharacterized protein OS=Oryza brachyantha GN=OB02G10030 PE=4 SV=1	18.7488	17.469	17.2135	18.5842	17.4426	18.7763	17.2904	18.6045	18.4292	17.4499	17.9396	18.1089	18.1094	17.9474	17.8988	1.15673	0.217059	1.15717	0.218203	1.03426	0.45906	1.00038	0.926663	0.894126	0.305651	0.893785	0.353339	0.866337	0.650294	0.811661	0.519357
>tr|B8BCJ0|B8BCJ0_ORYSI Putative uncharacterized protein OS=Oryza sativa subsp. indica GN=OsI_31602 PE=3 SV=1;>sp|Q67UF5|PDI23_ORYSJ Protein disulfide isomerase-like 2-3 OS=Oryza sativa subsp. japonica GN=PDIL2-3 PE=2 SV=1;>tr|I1QPF8|I1QPF8_ORYGL Uncharacterized protein OS=Oryza glaberrima PE=3 SV=1;>tr|J3MY04|J3MY04_ORYBR Uncharacterized protein OS=Oryza brachyantha GN=OB09G18830 PE=3 SV=1;>tr|B…	16.9399	17.7081	17.8335	16.9725	17.7408	16.8788	17.9391	16.97	17.1243	17.778	17.4511	17.324	17.3098	17.4546	17.403	0.946714	0.900951	0.937441	0.708527	1.03638	0.44529	0.990206	0.843602	1.09471	0.231383	1.10554	0.227951	0.972183	0.928275	1.12455	0.54575
>sp|Q69UI1|RS132_ORYSJ 40S ribosomal protein S13-2 OS=Oryza sativa subsp. japonica GN=Os08g0117300 PE=1 SV=1;>tr|B7E360|B7E360_ORYSJ cDNA clone:001-003-G11, full insert sequence OS=Oryza sativa subsp. japonica GN=OsJ_25831 PE=2 SV=1;>tr|B8BAC6|B8BAC6_ORYSI Putative uncharacterized protein OS=Oryza sativa subsp. indica GN=OsI_27610 PE=3 SV=1;>tr|J3LCE3|J3LCE3_ORYBR Uncharacterized protein OS=Oryza…	19.132	19.0556	19.2	19.3517	19.2531	19.3452	19.2049	19.1102	18.7746	18.7392	18.7569	19.0938	19.2992	19.1576	19.2758	0.88145	0.386585	1.01628	0.758446	0.921273	0.565454	1.15297	0.135945	1.04518	0.596479	0.906513	0.422076	0.967176	0.91535	0.915639	0.850575
>tr|B9F8R5|B9F8R5_ORYSJ Putative uncharacterized protein OS=Oryza sativa subsp. japonica GN=OsJ_11083 PE=4 SV=1;>sp|Q6ASY2|NLTL1_ORYSJ Non-specific lipid transfer protein-like 1 OS=Oryza sativa subsp. japonica GN=LTPL1 PE=1 SV=1;>tr|I1PBV4|I1PBV4_ORYGL Uncharacterized protein OS=Oryza glaberrima PE=4 SV=1	16.8316	17.0219	17.0116	16.9473	17.1622	16.6467	16.955	16.8404	17.416	17.6344	17.5252	16.9267	16.9045	16.8977	16.9794	0.96413	0.967391	0.949342	0.803989	0.944911	0.77875	0.984662	0.798658	0.980065	0.81284	0.995332	0.974356	1.43291	0.128135	1.26304	0.29155
>tr|I1PVJ3|I1PVJ3_ORYGL Uncharacterized protein OS=Oryza glaberrima PE=4 SV=1;>sp|Q6AVA8|PPDK1_ORYSJ Pyruvate, phosphate dikinase 1, chloroplastic OS=Oryza sativa subsp. japonica GN=PPDK1 PE=1 SV=1;>tr|B7EEB8|B7EEB8_ORYSJ cDNA clone:J013134L02, full insert sequence OS=Oryza sativa subsp. japonica PE=2 SV=1;>tr|B8AYC1|B8AYC1_ORYSI Putative uncharacterized protein OS=Oryza sativa subsp. indica GN=O…	23.3376	23.4828	23.1971	23.0653	23.9073	23.7925	23.5457	22.8847	22.2606	22.3098	22.2852	23.4102	23.8499	23.2152	23.1312	1.21335	0.121723	1.6457	0.000185962	1.05995	0.310042	1.35632	0.000926428	0.873573	0.220962	0.644075	0.000127263	0.685035	0.232686	0.660463	0.154419
>tr|B8AJ36|B8AJ36_ORYSI Putative uncharacterized protein OS=Oryza sativa subsp. indica GN=OsI_07554 PE=4 SV=1;>tr|I1P111|I1P111_ORYGL Uncharacterized protein OS=Oryza glaberrima PE=4 SV=1;>sp|Q6ER94|BAS1_ORYSJ 2-Cys peroxiredoxin BAS1, chloroplastic OS=Oryza sativa subsp. japonica GN=BAS1 PE=1 SV=1;>tr|B7EFL3|B7EFL3_ORYSJ cDNA clone:001-037-D02, full insert sequence OS=Oryza sativa subsp. japonic…	18.2141	18.3431	18.4322	18.3813	18.438	18.2813	18.5159	18.2432	18.1022	18.2763	18.1893	18.2786	18.3596	18.3795	18.4067	0.915004	0.632609	0.96788	0.955681	0.981323	0.879096	1.05779	0.599408	1.07248	0.367536	1.01389	0.811435	1.79751	0.0130907	2.18102	0.00150287
>tr|A2XIZ4|A2XIZ4_ORYSI Putative uncharacterized protein OS=Oryza sativa subsp. indica GN=OsI_12406 PE=3 SV=1;>tr|A3AJZ6|A3AJZ6_ORYSJ Lysine--tRNA ligase OS=Oryza sativa subsp. japonica GN=lysS PE=3 SV=1;>sp|Q6F2U9|SYK_ORYSJ Lysine--tRNA ligase OS=Oryza sativa subsp. japonica GN=Os03g0586800 PE=2 SV=1;>tr|I1PD37|I1PD37_ORYGL Lysyl-tRNA synthetase OS=Oryza glaberrima PE=3 SV=1;>tr|Q10HI7|Q10HI7_OR…	16.2168	15.5805	15.8423	16.4488	15.5997	16.281	15.7167	16.391	16.3318	15.6936	16.0127	15.8986	15.9404	16.0539	16.1456	0.842705	0.182737	0.867418	0.251362	0.938416	0.71815	1.02933	0.826258	1.11358	0.149004	1.08185	0.335249	1.16272	0.524235	1.06389	0.697275
>tr|B8AE85|B8AE85_ORYSI Putative uncharacterized protein OS=Oryza sativa subsp. indica GN=OsI_06330 PE=4 SV=1;>sp|Q6H8D5|COB22_ORYSJ Coatomer subunit beta'-2 OS=Oryza sativa subsp. japonica GN=Os02g0209100 PE=2 SV=1;>sp|Q6H8D6|COB23_ORYSJ Putative coatomer subunit beta'-3 OS=Oryza sativa subsp. japonica GN=Os02g0209000 PE=3 SV=2;>tr|B9F486|B9F486_ORYSJ Putative uncharacterized protein OS=Oryza sa…	16.4426	15.0446	15.0451	16.6294	14.7994	16.5666	15.015	16.5628	16.5509	15.1087	15.8298	15.7436	15.683	15.7889	15.8372	0.937149	0.818204	0.898599	0.426436	0.967042	0.990059	0.958865	0.597248	1.0319	0.729978	1.07617	0.365611	1.09646	0.697714	0.923991	0.87758
>sp|Q6K548|VDAC1_ORYSJ Mitochondrial outer membrane protein porin 1 OS=Oryza sativa subsp. japonica GN=VDAC1 PE=1 SV=3;>tr|A2Z0D1|A2Z0D1_ORYSI Putative uncharacterized protein OS=Oryza sativa subsp. indica GN=OsI_31052 PE=4 SV=1;>tr|A3BY14|A3BY14_ORYSJ Putative uncharacterized protein OS=Oryza sativa subsp. japonica GN=OsJ_29066 PE=4 SV=1;>tr|J3MWU8|J3MWU8_ORYBR Uncharacterized protein OS=Oryza b…	16.8959	14.8899	14.7891	16.9466	14.8983	16.7551	14.4964	16.9243	17.3747	15.7624	16.5686	15.8929	15.8267	15.7104	15.8679	1.01751	0.693544	0.97188	0.988433	0.896577	0.373535	0.955151	0.569818	0.881144	0.250181	0.922519	0.517161	1.00518	0.983727	0.942001	0.935428
>tr|B8AF09|B8AF09_ORYSI Putative uncharacterized protein OS=Oryza sativa subsp. indica GN=OsI_07948 PE=3 SV=1;>sp|Q6K5G8|G3PC3_ORYSJ Glyceraldehyde-3-phosphate dehydrogenase 3, cytosolic OS=Oryza sativa subsp. japonica GN=GAPC3 PE=2 SV=1;>tr|A1YR13|A1YR13_ORYSA Glyceralde-3-phosphate dehydrogenase OS=Oryza sativa PE=2 SV=1;>tr|I1P1X6|I1P1X6_ORYGL Uncharacterized protein OS=Oryza glaberrima PE=3 S…	20.0306	19.8226	19.6725	19.8654	20.0067	20.2323	19.7701	19.8327	19.3277	19.3603	19.344	19.9266	20.1195	19.8014	19.769	1.11547	0.319072	1.27505	0.0546588	1.02275	0.538518	1.14306	0.163219	0.916877	0.418662	0.802126	0.0591633	0.615274	0.125521	0.62605	0.103842
>sp|Q6K669|AMPL2_ORYSJ Leucine aminopeptidase 2, chloroplastic OS=Oryza sativa subsp. japonica GN=Os02g0794700 PE=2 SV=1;>tr|A2XAI5|A2XAI5_ORYSI Putative uncharacterized protein OS=Oryza sativa subsp. indica GN=OsI_09267 PE=3 SV=1;>tr|A3AC84|A3AC84_ORYSJ Putative uncharacterized protein OS=Oryza sativa subsp. japonica GN=OsJ_08704 PE=3 SV=1;>tr|I1P543|I1P543_ORYGL Uncharacterized protein OS=Oryza…	17.8561	17.5325	17.6252	18.0614	17.4688	17.9953	17.7393	17.8395	17.8027	17.4012	17.602	17.6943	17.7321	17.7894	17.8433	0.901875	0.529966	0.925786	0.618169	0.963329	0.954486	1.02651	0.850241	1.06814	0.39942	1.04055	0.597041	1.34253	0.212899	1.49755	0.0862579
>sp|Q6K9N6|SUCB_ORYSJ Succinyl-CoA ligase [ADP-forming] subunit beta, mitochondrial OS=Oryza sativa subsp. japonica GN=Os02g0621700 PE=1 SV=1;>tr|A2X7C5|A2X7C5_ORYSI Putative uncharacterized protein OS=Oryza sativa subsp. indica GN=OsI_08117 PE=3 SV=1;>tr|I1P2B6|I1P2B6_ORYGL Uncharacterized protein OS=Oryza glaberrima PE=3 SV=1;>tr|Q0DZG1|Q0DZG1_ORYSJ Os02g0621700 protein OS=Oryza sativa subsp. j…	17.7251	17.0619	17.2549	17.8044	17.1177	17.7649	17.2129	17.669	17.6439	17.3868	17.5153	17.3935	17.4413	17.441	17.5297	0.909944	0.592227	0.940598	0.733591	0.94037	0.736255	1.03369	0.789546	1.03344	0.713893	0.999757	0.93487	1.1821	0.479676	1.06611	0.691317
>sp|Q6L5I5|VDAC2_ORYSJ Mitochondrial outer membrane protein porin 2 OS=Oryza sativa subsp. japonica GN=VDAC2 PE=2 SV=1;>tr|B8B098|B8B098_ORYSI Putative uncharacterized protein OS=Oryza sativa subsp. indica GN=OsI_20774 PE=4 SV=1;>tr|J3M985|J3M985_ORYBR Uncharacterized protein OS=Oryza brachyantha GN=OB05G31590 PE=4 SV=1;>tr|A5H9K3|A5H9K3_ORYSI Voltage-dependent anion channel (Fragment) OS=Oryza s…	14.8082	16.0482	16.0548	14.8166	16.1463	14.4103	15.9432	14.9242	15.4155	16.8877	16.1516	15.4282	15.2783	15.4337	15.4357	0.994815	0.805531	0.89664	0.413899	0.998615	0.728072	0.901313	0.243802	1.00382	0.975085	1.11373	0.197694	1.00996	0.967695	0.919008	0.861481
>sp|Q6YW46|EF1G2_ORYSJ Elongation factor 1-gamma 2 OS=Oryza sativa subsp. japonica GN=Os02g0220500 PE=2 SV=2;>tr|B8AE83|B8AE83_ORYSI Putative uncharacterized protein OS=Oryza sativa subsp. indica GN=OsI_06401 PE=4 SV=1;>tr|Q0E2Q7|Q0E2Q7_ORYSJ Os02g0220500 protein OS=Oryza sativa subsp. japonica GN=Os02g0220500 PE=4 SV=1;>tr|B7SDI2|B7SDI2_ORYSJ Elongation factor 1-gamma OS=Oryza sativa subsp. japo…	18.4893	19.4584	19.4874	18.4772	19.5729	18.5404	19.5136	18.4597	18.5486	19.4532	19.0009	18.9738	19.0567	18.9867	18.9823	0.99416	0.808873	1.05289	0.575951	1.00302	0.691387	1.05907	0.58999	1.00891	0.983661	0.952638	0.716588	0.608825	0.117532	0.605668	0.0798247
>sp|Q6YZA9|GL82_ORYSJ Germin-like protein 8-2 OS=Oryza sativa subsp. japonica GN=GER3 PE=2 SV=1;>tr|A2YRY3|A2YRY3_ORYSI Putative uncharacterized protein OS=Oryza sativa subsp. indica GN=OsI_28081 PE=4 SV=1;>tr|I1QG82|I1QG82_ORYGL Uncharacterized protein OS=Oryza glaberrima PE=4 SV=1;>tr|J3MQZ3|J3MQZ3_ORYBR Uncharacterized protein OS=Oryza brachyantha GN=OB08G15220 PE=4 SV=1;>tr|I1QG81|I1QG81_ORYG…	19.2127	19.7164	18.965	18.4449	19.1493	18.6625	19.1547	18.7679	18.2269	18.9081	18.5675	19.4645	18.9059	18.9613	18.705	1.69302	0.000190996	1.14946	0.236522	1.19445	0.0186359	0.678937	4.46392e-05	0.705516	0.0022304	1.03915	0.607563	0.98719	0.966714	0.981425	0.939442
>tr|I1QGA1|I1QGA1_ORYGL Uncharacterized protein OS=Oryza glaberrima PE=4 SV=1;>sp|Q6YZX6|ACOC_ORYSJ Putative aconitate hydratase, cytoplasmic OS=Oryza sativa subsp. japonica GN=Os08g0191100 PE=3 SV=1;>tr|B9FZG0|B9FZG0_ORYSJ Putative uncharacterized protein OS=Oryza sativa subsp. japonica GN=OsJ_26310 PE=4 SV=1;>tr|J3MR12|J3MR12_ORYBR Uncharacterized protein OS=Oryza brachyantha GN=OB08G15410 PE=4…	17.8436	19.764	19.9355	17.7955	19.9715	17.9631	20.0614	17.8182	17.7971	19.4521	18.6246	18.8038	18.9673	18.9398	18.8655	0.958134	1	1.07311	0.487245	1.05285	0.347293	1.12	0.243659	1.09885	0.210844	0.981119	0.918784	1.09996	0.687752	1.86225	0.0104337
>tr|B8B9S9|B8B9S9_ORYSI Putative uncharacterized protein OS=Oryza sativa subsp. indica GN=OsI_28799 PE=4 SV=1;>tr|B9G0B8|B9G0B8_ORYSJ Putative uncharacterized protein OS=Oryza sativa subsp. japonica GN=OsJ_26896 PE=4 SV=1;>tr|O24207|O24207_ORYSA Enoyl-ACP reductase OS=Oryza sativa PE=4 SV=1;>sp|Q6Z0I4|FABI1_ORYSJ Enoyl-[acyl-carrier-protein] reductase [NADH] 1, chloroplastic OS=Oryza sativa subsp…	17.5529	18.6541	18.6879	17.4824	18.7056	17.4878	18.7512	17.6063	17.6974	18.8052	18.2513	18.1035	18.0967	18.1788	18.0851	1.0128	0.716145	1.00804	0.802921	1.06703	0.275872	0.995298	0.885115	1.05354	0.519345	1.05852	0.471535	1.18173	0.480498	1.13226	0.528282
>sp|Q6Z382|COPG2_ORYSJ Coatomer subunit gamma-2 OS=Oryza sativa subsp. japonica GN=Os07g0201100 PE=2 SV=1;>tr|B8B874|B8B874_ORYSI Coatomer subunit gamma OS=Oryza sativa subsp. indica GN=OsI_25286 PE=3 SV=1;>tr|B9FW22|B9FW22_ORYSJ Coatomer subunit gamma OS=Oryza sativa subsp. japonica GN=OsJ_23473 PE=3 SV=1;>tr|I1Q8V8|I1Q8V8_ORYGL Coatomer subunit gamma OS=Oryza glaberrima PE=3 SV=1;>tr|J3MJA4|J3M…	15.0125	15.471	15.5866	15.21	15.3944	14.8816	15.4676	15.1984	15.7501	15.8309	15.7905	15.2417	15.138	15.333	15.3983	0.897168	0.495002	0.834914	0.126651	0.955747	0.881779	0.930611	0.403016	1.06529	0.421284	1.14472	0.110737	0.891218	0.715781	0.902626	0.808371
>tr|J3MJB3|J3MJB3_ORYBR Uncharacterized protein OS=Oryza brachyantha GN=OB07G14950 PE=4 SV=1;>tr|B8B879|B8B879_ORYSI Putative uncharacterized protein OS=Oryza sativa subsp. indica GN=OsI_25294 PE=4 SV=1;>sp|Q6Z4K6|RH52B_ORYSJ DEAD-box ATP-dependent RNA helicase 52B OS=Oryza sativa subsp. japonica GN=PL10B PE=2 SV=1;>tr|B9FW25|B9FW25_ORYSJ Putative uncharacterized protein OS=Oryza sativa subsp. ja…	18.7932	16.7251	16.6918	18.8488	16.7257	18.9802	16.8382	18.7287	18.4112	16.51	17.4606	17.7592	17.8529	17.7834	17.7703	0.992301	0.81839	1.05896	0.548342	1.00916	0.641738	1.06718	0.532417	1.01699	0.892324	0.952968	0.718884	0.761967	0.3909	0.683612	0.195739
>sp|Q6ZJJ1|APX4_ORYSJ Probable L-ascorbate peroxidase 4 OS=Oryza sativa subsp. japonica GN=APX4 PE=2 SV=1;>tr|A2YXU4|A2YXU4_ORYSI Putative uncharacterized protein OS=Oryza sativa subsp. indica GN=OsI_30161 PE=3 SV=1;>tr|I1QL67|I1QL67_ORYGL Uncharacterized protein OS=Oryza glaberrima PE=3 SV=1;>tr|Q0J3W2|Q0J3W2_ORYSJ L-ascorbate peroxidase OS=Oryza sativa subsp. japonica GN=Os08g0549100 PE=2 SV=1;…	17.5617	17.2512	17.5513	17.7008	17.3604	17.6157	17.5044	17.557	17.5231	17.1479	17.3355	17.4064	17.4881	17.5307	17.626	0.858804	0.255969	0.908778	0.494531	0.936045	0.696334	1.05819	0.596441	1.08994	0.256851	1.03	0.678292	1.23945	0.36419	1.22991	0.341303
>sp|Q6ZKC0|14333_ORYSJ 14-3-3-like protein GF14-C OS=Oryza sativa subsp. japonica GN=GF14C PE=1 SV=1;>tr|A2YVG3|A2YVG3_ORYSI Putative uncharacterized protein OS=Oryza sativa subsp. indica GN=OsI_29320 PE=3 SV=1;>tr|I1QIV6|I1QIV6_ORYGL Uncharacterized protein OS=Oryza glaberrima PE=3 SV=1;>tr|Q0J5J5|Q0J5J5_ORYSJ G-box binding factor OS=Oryza sativa subsp. japonica GN=Os08g0430500 PE=2 SV=1;>tr|J3M…	18.3575	18.5961	18.752	18.519	18.6326	18.4233	18.752	18.4005	18.2401	18.3461	18.2931	18.4768	18.528	18.5763	18.6355	0.895832	0.485276	0.928163	0.636282	0.959763	0.92028	1.03609	0.769576	1.07136	0.375556	1.03405	0.646551	1.22311	0.394652	1.05041	0.734219
>sp|Q75I93|BGL07_ORYSJ Beta-glucosidase 7 OS=Oryza sativa subsp. japonica GN=BGLU7 PE=1 SV=1;>tr|I1PEQ4|I1PEQ4_ORYGL Uncharacterized protein OS=Oryza glaberrima PE=3 SV=1;>tr|A2X5K1|A2X5K1_ORYSI Putative uncharacterized protein OS=Oryza sativa subsp. indica GN=OsI_07481 PE=4 SV=1;>tr|A3ALU8|A3ALU8_ORYSJ Putative uncharacterized protein OS=Oryza sativa subsp. japonica GN=OsJ_12262 PE=3 SV=1;>tr|J3…	18.385	16.4185	16.417	18.7164	16.3407	18.3215	16.2851	18.4583	18.5331	16.8597	17.6964	17.4017	17.3311	17.3717	17.5667	0.891959	0.457599	0.849332	0.174806	0.873573	0.233529	0.952209	0.548459	0.979386	0.808228	1.02854	0.689955	1.26786	0.31568	1.13579	0.520398
>sp|Q75I94|BGL08_ORYSJ Beta-glucosidase 8 OS=Oryza sativa subsp. japonica GN=BGLU8 PE=1 SV=1;>tr|B8AQA0|B8AQA0_ORYSI Putative uncharacterized protein OS=Oryza sativa subsp. indica GN=OsI_13187 PE=3 SV=1;>tr|I1PES8|I1PES8_ORYGL Uncharacterized protein OS=Oryza glaberrima PE=3 SV=1;>tr|J3LRZ0|J3LRZ0_ORYBR Uncharacterized protein OS=Oryza brachyantha GN=OB03G38160 PE=3 SV=1	15.6801	15.163	15.1806	15.4504	15.1813	15.4526	15.2075	15.581	15.739	15.85	15.7945	15.4215	15.317	15.3942	15.3155	1.07628	0.446072	1.00101	0.841673	1.0561	0.329864	0.930063	0.399613	0.981255	0.820927	1.05504	0.494486	0.914021	0.776053	0.81527	0.530295
>sp|Q75KR1|PPDK2_ORYSJ Pyruvate, phosphate dikinase 2 OS=Oryza sativa subsp. japonica GN=PPDK2 PE=3 SV=1;>tr|A2XIA2|A2XIA2_ORYSI Putative uncharacterized protein OS=Oryza sativa subsp. indica GN=OsI_12162 PE=4 SV=1;>tr|I1PCI9|I1PCI9_ORYGL Uncharacterized protein OS=Oryza glaberrima PE=4 SV=1;>tr|O82032|O82032_ORYSI Cytosolic pyruvate orthophosphate dikinase OS=Oryza sativa subsp. indica GN=PPDK P…	15.4856	16.1827	16.4742	15.1479	16.3156	15.6701	16.09	15.3901	15.2389	15.957	15.598	15.8341	15.9929	15.7401	15.811	1.01614	0.700095	1.1343	0.276034	0.951978	0.845758	1.11628	0.259069	0.936857	0.532801	0.839266	0.137313	0.717475	0.294809	0.772202	0.404928
>tr|I1PSM1|I1PSM1_ORYGL Uncharacterized protein OS=Oryza glaberrima PE=3 SV=1;>sp|Q75M08|PDI21_ORYSJ Protein disulfide isomerase-like 2-1 OS=Oryza sativa subsp. japonica GN=PDIL2-1 PE=2 SV=2;>tr|B8AYG0|B8AYG0_ORYSI Putative uncharacterized protein OS=Oryza sativa subsp. indica GN=OsI_18529 PE=3 SV=1;>tr|J7LG00|J7LG00_ORYSA Uncharacterized protein OS=Oryza sativa PE=2 SV=1;>tr|J3M451|J3M451_ORYBR …	15.7203	16.2572	16.2501	15.6363	16.2261	15.5793	15.9522	15.7114	16.1387	16.7958	16.4672	15.9887	15.9027	15.8318	15.9432	1.03208	0.626139	0.972318	0.992013	0.925689	0.603557	0.942099	0.477733	0.896919	0.318463	0.952044	0.712463	1.15918	0.532682	1.17789	0.433088
>tr|B8AY97|B8AY97_ORYSI Putative uncharacterized protein OS=Oryza sativa subsp. indica GN=OsI_19960 PE=3 SV=1;>tr|B9FIN1|B9FIN1_ORYSJ Putative uncharacterized protein OS=Oryza sativa subsp. japonica GN=OsJ_18543 PE=3 SV=1;>sp|Q76FS3|TBB6_ORYSJ Tubulin beta-6 chain OS=Oryza sativa subsp. japonica GN=TUBB6 PE=2 SV=1;>tr|I1PVM1|I1PVM1_ORYGL Uncharacterized protein OS=Oryza glaberrima PE=3 SV=1;>tr|Q…	17.3045	16.7807	16.9814	17.5534	16.764	17.4594	16.8413	17.2665	17.4906	17.0149	17.2527	17.0426	17.1117	17.0539	17.2674	0.855714	0.240643	0.897697	0.420637	0.862442	0.180235	1.04906	0.66545	1.00786	0.995616	0.960728	0.773283	0.695417	0.251772	0.717723	0.267173
>sp|Q7F8T6|OMT17_ORYSJ Tricin synthase 2 OS=Oryza sativa subsp. japonica GN=ROMT-17 PE=1 SV=1;>tr|B8BC40|B8BC40_ORYSI Putative uncharacterized protein OS=Oryza sativa subsp. indica GN=OsI_29751 PE=4 SV=1;>tr|I1QJU5|I1QJU5_ORYGL Uncharacterized protein OS=Oryza glaberrima PE=4 SV=1;>tr|J3MU53|J3MU53_ORYBR Uncharacterized protein OS=Oryza brachyantha GN=OB08G26340 PE=4 SV=1;>tr|J3MYJ4|J3MYJ4_ORYBR …	16.249	15.5206	15.1223	15.9371	15.5384	16.1863	15.004	16.0821	16.2422	15.9769	16.1095	15.8848	15.8623	15.543	15.5297	1.27907	0.058324	1.25932	0.0667591	1.0093	0.640627	0.984559	0.797832	0.789084	0.0359966	0.801459	0.0581787	1.01021	0.966877	0.864447	0.68474
>tr|A3ATE4|A3ATE4_ORYSJ Putative uncharacterized protein OS=Oryza sativa subsp. japonica GN=OsJ_14634 PE=3 SV=1;>sp|Q7F9I1|CLPC1_ORYSJ Chaperone protein ClpC1, chloroplastic OS=Oryza sativa subsp. japonica GN=CLPC1 PE=2 SV=2;>tr|I1PKS9|I1PKS9_ORYGL Uncharacterized protein OS=Oryza glaberrima PE=3 SV=1;>tr|J3LXD9|J3LXD9_ORYBR Uncharacterized protein OS=Oryza brachyantha GN=OB04G18140 PE=3 SV=1;>tr…	17.9006	17.6439	18.0809	18.1663	17.7531	18.0669	17.6838	17.8916	17.7031	17.2708	17.487	17.7722	17.91	17.7877	18.1236	0.78385	0.0371772	0.862383	0.228188	0.79229	0.0201279	1.10019	0.334138	1.01077	0.962551	0.918722	0.493801	0.669033	0.204809	0.855743	0.656837
>tr|A2XUU7|A2XUU7_ORYSI Putative uncharacterized protein OS=Oryza sativa subsp. indica GN=OsI_16384 PE=3 SV=1;>tr|A3AV14|A3AV14_ORYSJ Putative uncharacterized protein OS=Oryza sativa subsp. japonica GN=OsJ_15252 PE=3 SV=1;>sp|Q7FAH2|G3PC2_ORYSJ Glyceraldehyde-3-phosphate dehydrogenase 2, cytosolic OS=Oryza sativa subsp. japonica GN=GAPC2 PE=1 SV=1;>tr|I1PMF5|I1PMF5_ORYGL Uncharacterized protein O…	21.7026	21.6337	21.6973	21.7758	21.9465	21.7046	21.6984	21.5277	21.6359	21.7514	21.6936	21.6682	21.8255	21.6131	21.7366	0.953695	0.961556	1.06363	0.527671	0.917958	0.537525	1.11528	0.263357	0.962528	0.695257	0.86304	0.215594	1.55471	0.061914	1.21866	0.359687
>sp|Q7XDC8|MDHC_ORYSJ Malate dehydrogenase, cytoplasmic OS=Oryza sativa subsp. japonica GN=Os10g0478200 PE=1 SV=3;>tr|A1YQK1|A1YQK1_ORYSJ Malate dehydrogenase OS=Oryza sativa subsp. japonica GN=OsJ_31897 PE=2 SV=1;>tr|B8BHG9|B8BHG9_ORYSI Malate dehydrogenase OS=Oryza sativa subsp. indica GN=OsI_34036 PE=3 SV=1;>tr|J3KU28|J3KU28_ORYBR Malate dehydrogenase OS=Oryza brachyantha GN=OB0039G10020 PE=3 …	20.6675	19.8442	19.7102	20.6232	19.8766	20.6993	19.8299	20.6007	20.4839	20.0698	20.2768	20.2558	20.2879	20.2153	20.1667	1.06374	0.493209	1.08768	0.429161	1.03426	0.45906	1.0225	0.884781	0.972284	0.760232	0.95089	0.704465	1.03018	0.900974	0.98248	0.936126
>tr|I1PJL3|I1PJL3_ORYGL Uncharacterized protein OS=Oryza glaberrima PE=3 SV=1;>sp|Q7XLR1|PIP26_ORYSJ Probable aquaporin PIP2-6 OS=Oryza sativa subsp. japonica GN=PIP2-6 PE=2 SV=2;>tr|A2XPH9|A2XPH9_ORYSI Putative uncharacterized protein OS=Oryza sativa subsp. indica GN=OsI_14491 PE=3 SV=1;>tr|B7E653|B7E653_ORYSJ cDNA clone:006-302-B10, full insert sequence OS=Oryza sativa subsp. japonica PE=2 SV=1…	15.4787	16.233	16.229	15.4107	16.4568	15.5264	16.4481	15.4508	15.5042	17.0233	16.2638	15.8559	15.9916	15.9495	15.8199	1.02527	0.657196	1.12642	0.298477	1.09399	0.170989	1.09866	0.341974	1.06703	0.407856	0.971207	0.847779	0.926492	0.808972	0.985549	0.926506
>sp|Q7XTE8|14332_ORYSJ 14-3-3-like protein GF14-B OS=Oryza sativa subsp. japonica GN=GF14B PE=1 SV=2;>tr|A2XUA6|A2XUA6_ORYSI Putative uncharacterized protein OS=Oryza sativa subsp. indica GN=OsI_16185 PE=3 SV=1;>tr|I1PLY8|I1PLY8_ORYGL Uncharacterized protein OS=Oryza glaberrima PE=3 SV=1;>tr|Q0JCM0|Q0JCM0_ORYSJ G-box binding factor OS=Oryza sativa subsp. japonica GN=Os04g0462500 PE=2 SV=1;>tr|J3L…	19.2074	18.627	18.6902	19.1964	18.7109	19.3879	18.7809	19.1838	18.8256	18.4149	18.6202	18.9172	19.0494	18.9824	18.9433	0.982072	0.871536	1.07631	0.474049	1.02744	0.505233	1.09596	0.35617	1.04619	0.586816	0.954588	0.730168	0.735145	0.331577	0.75372	0.355232
>tr|A3AXI2|A3AXI2_ORYSJ Putative uncharacterized protein OS=Oryza sativa subsp. japonica GN=OsJ_16200 PE=4 SV=1;>sp|Q7XTT4|NUCL2_ORYSJ Nucleolin 2 OS=Oryza sativa subsp. japonica GN=Os04g0620700 PE=2 SV=2;>tr|Q01JU3|Q01JU3_ORYSA H0714H04.9 protein OS=Oryza sativa GN=H0714H04.9 PE=4 SV=1;>tr|I1PQ05|I1PQ05_ORYGL Uncharacterized protein OS=Oryza glaberrima PE=4 SV=1;>tr|A2XXP3|A2XXP3_ORYSI Putative …	15.8011	15.5624	15.5855	16.0168	15.4785	15.8594	15.5487	15.8321	15.7356	15.9255	15.8305	15.6817	15.669	15.6904	15.8011	0.92057	0.678063	0.912439	0.520173	0.926106	0.607205	0.991167	0.851426	1.00601	0.990033	1.01498	0.802138	1.25097	0.343849	1.22854	0.343491
>sp|Q7Y0F2|NRX12_ORYSJ Probable nucleoredoxin 1-2 OS=Oryza sativa subsp. japonica GN=Os03g0405900 PE=2 SV=1;>tr|B8AJS5|B8AJS5_ORYSI Putative uncharacterized protein OS=Oryza sativa subsp. indica GN=OsI_11975 PE=4 SV=1;>tr|I1PC53|I1PC53_ORYGL Uncharacterized protein OS=Oryza glaberrima PE=4 SV=1;>tr|I1PC51|I1PC51_ORYGL Uncharacterized protein OS=Oryza glaberrima PE=4 SV=1;>tr|A2XHT7|A2XHT7_ORYSI P…	13.8391	14.0399	14.0672	14.1018	13.9747	13.8015	14.0506	13.9506	14.3667	14.4978	14.4322	13.9395	13.8881	14.0006	14.0845	0.904379	0.548986	0.872726	0.277348	0.943504	0.765526	0.964999	0.643566	1.04326	0.614966	1.0811	0.339149	0.979828	0.947914	0.902	0.806341
>sp|Q7Y1Z1|CHI7_ORYSJ Chitinase 7 OS=Oryza sativa subsp. japonica GN=Cht7 PE=2 SV=1;>sp|Q9SAY3|CHI7_ORYSI Chitinase 7 OS=Oryza sativa subsp. indica GN=Cht7 PE=2 SV=1;>tr|I1PVF7|I1PVF7_ORYGL Uncharacterized protein OS=Oryza glaberrima PE=4 SV=1;>tr|I3QD34|I3QD34_ORYSA Chitinase protein OS=Oryza sativa PE=2 SV=1;>tr|B9FPH7|B9FPH7_ORYSJ Putative uncharacterized protein OS=Oryza sativa subsp. japonic…	15.896	15.0367	15.4136	16.1848	15.213	15.5382	15.2347	16.0183	16.9078	16.3388	16.6233	15.4664	15.3756	15.6265	15.7992	0.793966	0.0510904	0.745562	0.00793518	0.887181	0.31151	0.939034	0.457186	1.1174	0.135566	1.18995	0.0425719	0.785809	0.446735	0.710669	0.251399
>sp|Q84J55|14331_ORYSJ 14-3-3-like protein GF14-A OS=Oryza sativa subsp. japonica GN=GF14A PE=2 SV=1;>tr|A2YWB4|A2YWB4_ORYSI Putative uncharacterized protein OS=Oryza sativa subsp. indica GN=OsI_29626 PE=3 SV=1;>tr|I1QJI6|I1QJI6_ORYGL Uncharacterized protein OS=Oryza glaberrima PE=3 SV=1;>tr|J3MTV8|J3MTV8_ORYBR Uncharacterized protein OS=Oryza brachyantha GN=OB08G25390 PE=3 SV=1;>tr|Q0J4Z1|Q0J4Z1…	17.7479	15.4747	15.4766	17.8445	15.4014	17.7922	15.6458	17.7986	17.995	16.1163	17.0556	16.6113	16.5968	16.7222	16.6606	0.966439	0.954902	0.956774	0.8646	1.04366	0.399969	0.99	0.841927	1.0799	0.317069	1.09081	0.291073	0.564834	0.0716057	0.44846	0.00387161
>tr|I1PFC8|I1PFC8_ORYGL Histone H2A OS=Oryza glaberrima PE=3 SV=1;>sp|Q8H7Y8|H2AV1_ORYSJ Probable histone H2A variant 1 OS=Oryza sativa subsp. japonica GN=Os03g0162200 PE=2 SV=1;>tr|A2XCU2|A2XCU2_ORYSI Histone H2A OS=Oryza sativa subsp. indica GN=OsI_10126 PE=3 SV=1;>tr|I1P7U6|I1P7U6_ORYGL Histone H2A OS=Oryza glaberrima PE=3 SV=1;>tr|Q10RE1|Q10RE1_ORYSJ Histone H2A OS=Oryza sativa subsp. japonic…	17.8132	17.8913	17.9321	17.7245	17.9796	17.6551	17.7894	17.7736	18.1762	18.5199	18.3481	17.8523	17.8174	17.7815	17.8283	1.01674	0.697237	0.992439	0.889771	0.968081	1	0.976099	0.730104	0.952143	0.627797	0.975457	0.878197	0.760437	0.387411	0.734915	0.307701
>tr|B9FFX9|B9FFX9_ORYSJ Putative uncharacterized protein OS=Oryza sativa subsp. japonica GN=OsJ_15338 PE=4 SV=1;>sp|Q84PB3|IF4G1_ORYSJ Eukaryotic translation initiation factor isoform 4G-1 OS=Oryza sativa subsp. japonica GN=Os04g0499300 PE=2 SV=2;>tr|Q1MSJ0|Q1MSJ0_ORYGL Putative eukaryotic translation initiation factor 4 gamma OS=Oryza glaberrima GN=eif(iso)4g PE=2 SV=1;>tr|Q1MSJ1|Q1MSJ1_ORYGL Pu…	17.0341	18.0671	18.2947	17.2416	18.2545	17.04	18.2824	17.0481	17.1597	18.1181	17.6389	17.5506	17.6472	17.6653	17.7681	0.860025	0.262193	0.919614	0.572028	0.931159	0.652015	1.06929	0.517979	1.08271	0.299288	1.01255	0.822868	0.697493	0.25568	0.709168	0.248109
>sp|Q84Q83|TOC75_ORYSJ Protein TOC75, chloroplastic OS=Oryza sativa subsp. japonica GN=TOC75 PE=2 SV=2;>tr|B8AKQ1|B8AKQ1_ORYSI Putative uncharacterized protein OS=Oryza sativa subsp. indica GN=OsI_10925 PE=4 SV=1;>tr|I1P9X3|I1P9X3_ORYGL Uncharacterized protein OS=Oryza glaberrima PE=4 SV=1;>tr|Q10NF2|Q10NF2_ORYSJ Chloroplastic outer envelope membrane protein, putative, expressed OS=Oryza sativa s…	18.6197	17.748	17.4488	18.3306	17.8487	18.8842	17.7286	18.5054	17.8142	17.1199	17.4671	18.1838	18.3665	18.117	17.8897	1.22616	0.106008	1.39161	0.0109585	1.17064	0.0333968	1.13493	0.188746	0.95472	0.644347	0.841217	0.142841	1.09372	0.705547	0.94063	0.93105
>tr|A2XNF8|A2XNF8_ORYSI Putative uncharacterized protein OS=Oryza sativa subsp. indica GN=OsI_14097 PE=4 SV=1;>tr|A3AP46|A3AP46_ORYSJ Putative uncharacterized protein OS=Oryza sativa subsp. japonica GN=OsJ_13139 PE=4 SV=1;>sp|Q84TB3|ADF4_ORYSJ Actin-depolymerizing factor 4 OS=Oryza sativa subsp. japonica GN=ADF4 PE=2 SV=1;>tr|B7E3A0|B7E3A0_ORYSJ cDNA clone:001-009-H02, full insert sequence OS=Ory…	17.7806	17.1556	16.9597	17.8034	17.1481	17.861	16.9578	17.8004	17.7212	17.1047	17.413	17.4681	17.5045	17.3791	17.3816	1.06183	0.50069	1.089	0.42414	0.998303	0.730697	1.02559	0.858165	0.940174	0.552916	0.916718	0.481667	1.34039	0.215388	1.64353	0.0378593
>sp|Q84VG0|CML7_ORYSJ Probable calcium-binding protein CML7 OS=Oryza sativa subsp. japonica GN=CML7 PE=2 SV=1;>tr|A2YQP2|A2YQP2_ORYSI Putative uncharacterized protein OS=Oryza sativa subsp. indica GN=OsI_27611 PE=4 SV=1;>tr|B7E498|B7E498_ORYSJ cDNA clone:006-208-D03, full insert sequence OS=Oryza sativa subsp. japonica PE=2 SV=1;>tr|I1QF59|I1QF59_ORYGL Uncharacterized protein OS=Oryza glaberrima …	16.9736	17.8122	17.9404	17.1994	17.7786	17.0496	17.842	17.0297	17.1556	17.8247	17.4901	17.3929	17.4141	17.4358	17.5699	0.88454	0.406824	0.897634	0.420239	0.91127	0.483074	1.0148	0.951982	1.03022	0.747696	1.01519	0.800342	0.97847	0.944435	1.03897	0.766445
>tr|J3LCG4|J3LCG4_ORYBR Uncharacterized protein OS=Oryza brachyantha GN=OB02G23310 PE=4 SV=1;>sp|Q8GU86|PDR5_ORYSJ Pleiotropic drug resistance protein 5 OS=Oryza sativa subsp. japonica GN=PDR5 PE=2 SV=2;>tr|B9FXK4|B9FXK4_ORYSJ Putative uncharacterized protein OS=Oryza sativa subsp. japonica GN=OsJ_24490 PE=4 SV=1;>tr|I1QB79|I1QB79_ORYGL Uncharacterized protein OS=Oryza glaberrima PE=4 SV=1;>tr|B8…	16.3916	17.4258	17.4457	16.677	17.3409	16.6023	17.2807	16.5769	16.2988	17.3502	16.8245	16.9087	16.9716	16.9288	17.0614	0.899597	0.512908	0.939686	0.726326	0.912218	0.490629	1.04456	0.70081	1.01403	0.925581	0.970769	0.844652	1.05683	0.816091	0.934813	0.912418
>sp|Q8H5N9|PIP21_ORYSJ Probable aquaporin PIP2-1 OS=Oryza sativa subsp. japonica GN=PIP2-1 PE=2 SV=1;>tr|A2YKV4|A2YKV4_ORYSI Putative uncharacterized protein OS=Oryza sativa subsp. indica GN=OsI_25848 PE=3 SV=1;>tr|B7EKW3|B7EKW3_ORYSJ cDNA clone:001-016-B05, full insert sequence OS=Oryza sativa subsp. japonica PE=2 SV=1;>tr|I1QAG2|I1QAG2_ORYGL Uncharacterized protein OS=Oryza glaberrima PE=3 SV=1…	17.643	17.649	17.6221	17.5399	17.6017	17.569	17.6551	17.5192	17.6079	17.6305	17.6192	17.646	17.5853	17.5872	17.581	1.04608	0.564942	1.00302	0.830503	1.00427	0.681114	0.958832	0.597	0.960029	0.678845	1.00125	0.921636	1.17842	0.487922	1.0601	0.707548
>tr|B9FAB5|B9FAB5_ORYSJ Putative uncharacterized protein OS=Oryza sativa subsp. japonica GN=OsJ_09084 PE=3 SV=1;>sp|Q8H7U1|TBB2_ORYSJ Tubulin beta-2 chain OS=Oryza sativa subsp. japonica GN=TUBB2 PE=2 SV=1;>tr|I1P6M5|I1P6M5_ORYGL Uncharacterized protein OS=Oryza glaberrima PE=3 SV=1;>tr|Q10T06|Q10T06_ORYSJ Tubulin beta-2 chain, putative, expressed OS=Oryza sativa subsp. japonica GN=LOC_Os03g01530…	16.3084	16.0969	16.6061	16.5981	15.9513	16.3269	16.0187	16.3313	16.6535	16.6028	16.6281	16.2026	16.1391	16.175	16.6021	0.758147	0.0151048	0.725476	0.00342446	0.743755	0.00223509	0.956907	0.582723	0.981017	0.819308	1.0252	0.716971	0.973869	0.932617	1.01875	0.825258
>tr|B8AJK8|B8AJK8_ORYSI Coatomer subunit gamma OS=Oryza sativa subsp. indica GN=OsI_10600 PE=3 SV=1;>tr|B7EEW9|B7EEW9_ORYSJ Coatomer subunit gamma OS=Oryza sativa subsp. japonica PE=2 SV=1;>tr|I1P942|I1P942_ORYGL Coatomer subunit gamma OS=Oryza glaberrima PE=3 SV=1;>sp|Q8H852|COPG1_ORYSJ Coatomer subunit gamma-1 OS=Oryza sativa subsp. japonica GN=Os03g0227000 PE=2 SV=2;>tr|B9F6L0|B9F6L0_ORYSJ Coa…	14.712	17.5421	17.8414	14.7198	17.6299	14.185	17.8844	14.8763	15.5272	17.4495	16.4884	16.1271	15.9075	16.3803	16.2806	0.899036	0.508746	0.772095	0.0210814	1.07159	0.255384	0.858804	0.0963402	1.19193	0.0153897	1.3879	0.000178618	0.982106	0.953743	0.744581	0.33173
>sp|Q8H8T0|RGP1_ORYSJ UDP-arabinopyranose mutase 1 OS=Oryza sativa subsp. japonica GN=UAM1 PE=1 SV=1;>tr|Q9ZR35|Q9ZR35_ORYSA Reversibly glycosylated polypeptide OS=Oryza sativa GN=rgp PE=2 SV=1;>tr|B8AM48|B8AM48_ORYSI Putative uncharacterized protein OS=Oryza sativa subsp. indica GN=OsI_12519 PE=4 SV=1;>tr|J3LQM6|J3LQM6_ORYBR Uncharacterized protein OS=Oryza brachyantha GN=OB03G33520 PE=4 SV=1;>t…	19.6387	19.776	19.8148	19.7492	19.7282	19.5862	19.7851	19.5812	19.5301	19.7348	19.6324	19.7074	19.6572	19.6832	19.782	0.949572	0.925772	0.917131	0.553856	0.933777	0.675649	0.965836	0.649973	0.983366	0.835298	1.01815	0.775309	0.865887	0.649115	0.778463	0.422375
>sp|Q8L4L4|RL52_ORYSJ 60S ribosomal protein L5-2 OS=Oryza sativa subsp. japonica GN=RPL5B PE=3 SV=1;>tr|B7SDE4|B7SDE4_ORYSJ 60S ribosomal protein L5 OS=Oryza sativa subsp. japonica GN=OsJ_04400 PE=2 SV=1;>tr|B8A7P8|B8A7P8_ORYSI Putative uncharacterized protein OS=Oryza sativa subsp. indica GN=OsI_04778 PE=3 SV=1;>tr|I1NU93|I1NU93_ORYGL Uncharacterized protein OS=Oryza glaberrima PE=4 SV=1;>sp|A2W…	19.1157	18.9815	19.316	19.3957	19.2644	19.3214	19.2191	19.0294	18.7798	18.9547	18.8672	19.0486	19.2929	19.1242	19.3559	0.808181	0.0773042	0.957305	0.868945	0.85169	0.137403	1.18452	0.0728601	1.05384	0.516758	0.889675	0.332555	1.10922	0.661809	1.05329	0.726233
>tr|I1QCE8|I1QCE8_ORYGL Uncharacterized protein OS=Oryza glaberrima PE=4 SV=1;>sp|Q8LI30|DPE1_ORYSJ 4-alpha-glucanotransferase DPE1, chloroplastic/amyloplastic OS=Oryza sativa subsp. japonica GN=DPE1 PE=2 SV=2;>tr|F2ZBU6|F2ZBU6_ORYSJ Disproportionating enzyme 1 OS=Oryza sativa subsp. japonica GN=OsDPE1 PE=2 SV=1;>tr|B8B4V9|B8B4V9_ORYSI Putative uncharacterized protein OS=Oryza sativa subsp. indic…	15.5289	16.6148	16.8585	15.6063	16.776	15.4815	16.8356	15.6719	15.7079	16.6397	16.1738	16.0719	16.1288	16.2538	16.2324	0.894684	0.476991	0.930675	0.655613	1.01491	0.596868	1.04023	0.73566	1.13438	0.0873047	1.09051	0.292491	1.40308	0.152021	1.13394	0.524508
>tr|A3AYE9|A3AYE9_ORYSJ Putative uncharacterized protein OS=Oryza sativa subsp. japonica GN=OsJ_16548 PE=3 SV=1;>tr|I1NSS1|I1NSS1_ORYGL Uncharacterized protein OS=Oryza glaberrima PE=3 SV=1;>tr|I1PQP7|I1PQP7_ORYGL Uncharacterized protein OS=Oryza glaberrima PE=3 SV=1;>sp|Q8S919|UBC5B_ORYSJ Ubiquitin-conjugating enzyme E2 5B OS=Oryza sativa subsp. japonica GN=UBC5B PE=2 SV=1;>tr|A2X368|A2X368_ORYS…	15.7615	16.1064	16.2686	15.9239	16.0599	15.5572	15.9941	15.9229	16.2731	16.7791	16.5261	15.9339	15.8086	15.9585	16.0963	0.893599	0.469225	0.819207	0.0860517	0.908936	0.464712	0.91675	0.32182	1.01716	0.890349	1.10953	0.212789	1.04145	0.864612	0.931773	0.902652
>sp|Q93VT8|ACLB1_ORYSJ ATP-citrate synthase beta chain protein 1 OS=Oryza sativa subsp. japonica GN=ACLB-1 PE=2 SV=1;>tr|A2WNV6|A2WNV6_ORYSI Putative uncharacterized protein OS=Oryza sativa subsp. indica GN=OsI_01541 PE=4 SV=1;>tr|J3KZ27|J3KZ27_ORYBR Uncharacterized protein OS=Oryza brachyantha GN=OB01G22330 PE=4 SV=1;>tr|I1NMG9|I1NMG9_ORYGL Uncharacterized protein OS=Oryza glaberrima PE=4 SV=1	16.8252	17.0984	17.0271	16.9155	17.0563	16.7815	17.1224	16.864	16.9783	17.0716	17.025	16.9618	16.9189	16.9932	16.9713	0.993437	0.812571	0.964331	0.926568	1.0153	0.59391	0.970702	0.687633	1.022	0.836562	1.05285	0.509284	0.742339	0.347092	0.663354	0.159256
>sp|Q943F3|RL18A_ORYSJ 60S ribosomal protein L18a OS=Oryza sativa subsp. japonica GN=RPL18A PE=2 SV=1;>tr|A2WV44|A2WV44_ORYSI 60S ribosomal protein L18a OS=Oryza sativa subsp. indica GN=OsI_03756 PE=3 SV=1;>tr|J3L446|J3L446_ORYBR 60S ribosomal protein L18a OS=Oryza brachyantha GN=OB01G40020 PE=3 SV=1;>tr|Q0JJA0|Q0JJA0_ORYSJ 60S ribosomal protein L18a OS=Oryza sativa subsp. japonica GN=Os01g075230…	19.0284	18.6251	18.656	19.2038	18.6909	19.2105	18.7215	19.1113	18.8119	18.4281	18.62	18.8268	18.9507	18.9164	18.9299	0.930998	0.765549	1.01452	0.767848	0.990686	0.796067	1.08971	0.390569	1.06411	0.430573	0.976505	0.88571	0.963496	0.905823	0.957172	0.983579
>tr|A3BQD6|A3BQD6_ORYSJ Putative uncharacterized protein OS=Oryza sativa subsp. japonica GN=OsJ_26316 PE=4 SV=1;>sp|Q948T6|LGUL_ORYSJ Lactoylglutathione lyase OS=Oryza sativa subsp. japonica GN=GLX-I PE=1 SV=2;>tr|A2YS08|A2YS08_ORYSI Putative uncharacterized protein OS=Oryza sativa subsp. indica GN=OsI_28106 PE=4 SV=1;>tr|Q0J7H9|Q0J7H9_ORYSJ Glyoxalase OS=Oryza sativa subsp. japonica GN=Os08g0191…	19.1358	18.9317	18.6281	18.7818	19.0476	19.2594	18.9717	18.8957	18.6889	18.7421	18.7155	19.0338	19.1535	18.9337	18.705	1.25597	0.0760978	1.36467	0.0161755	1.17182	0.0324735	1.08655	0.408831	0.933001	0.509811	0.858684	0.199433	1.23962	0.36388	1.15409	0.480985
>sp|Q94DM8|UFM1_ORYSJ Ubiquitin-fold modifier 1 OS=Oryza sativa subsp. japonica GN=Os01g0962400 PE=3 SV=1;>tr|A2WZD3|A2WZD3_ORYSI Putative uncharacterized protein OS=Oryza sativa subsp. indica GN=OsI_05311 PE=4 SV=1;>tr|I1NVG3|I1NVG3_ORYGL Uncharacterized protein OS=Oryza glaberrima PE=4 SV=1;>tr|J3L845|J3L845_ORYBR Uncharacterized protein OS=Oryza brachyantha GN=OB01G54010 PE=4 SV=1;>tr|Q0JFT6|Q…	13.729	15.4437	15.4782	13.5841	15.4419	13.4314	15.3484	13.9492	14.5614	16.1841	15.3727	14.5863	14.4367	14.6488	14.5312	1.039	0.595418	0.936597	0.701861	1.08497	0.201853	0.901438	0.244379	1.04424	0.605517	1.15841	0.0840366	0.992714	0.980739	1.24682	0.315103
>sp|Q9AYP4|RS10_ORYSJ 40S ribosomal protein S10 OS=Oryza sativa subsp. japonica GN=RPS10 PE=2 SV=2;>tr|B8AJD1|B8AJD1_ORYSI Putative uncharacterized protein OS=Oryza sativa subsp. indica GN=OsI_07603 PE=4 SV=1;>tr|I1PLC1|I1PLC1_ORYGL Uncharacterized protein OS=Oryza glaberrima PE=4 SV=1;>tr|J3LXY1|J3LXY1_ORYBR Uncharacterized protein OS=Oryza brachyantha GN=OB04G20060 PE=4 SV=1;>tr|Q01LH6|Q01LH6_O…	19.2944	18.6677	18.9114	19.4421	18.8496	19.5647	18.3424	18.9569	18.9974	18.362	18.6797	18.981	19.2071	18.6497	19.1767	0.873149	0.335031	1.0213	0.731944	0.693948	0.000112955	1.16967	0.098475	0.794765	0.0418111	0.679479	0.000786525	0.558024	0.06579	0.579789	0.0552525
>sp|Q9FE01|APX2_ORYSJ L-ascorbate peroxidase 2, cytosolic OS=Oryza sativa subsp. japonica GN=APX2 PE=1 SV=1;>tr|B8B6B6|B8B6B6_ORYSI Putative uncharacterized protein OS=Oryza sativa subsp. indica GN=OsI_27453 PE=3 SV=1;>tr|I1QDJ4|I1QDJ4_ORYGL Uncharacterized protein OS=Oryza glaberrima PE=3 SV=1;>tr|Q0D3B8|Q0D3B8_ORYSJ Ascorbate peroxidase OS=Oryza sativa subsp. japonica GN=Os07g0694700 PE=2 SV=1;…	17.2761	18.5186	18.7886	17.4555	18.6968	17.1344	18.8763	17.2785	17.6924	18.5921	18.1422	17.8973	17.9156	18.0774	18.1221	0.855773	0.240931	0.866667	0.247813	0.969525	0.986687	1.01273	0.970249	1.13292	0.0907779	1.11868	0.180987	1.41132	0.145054	1.2323	0.337497
>sp|Q9FR35|PRX2C_ORYSJ Peroxiredoxin-2C OS=Oryza sativa subsp. japonica GN=PRXIIC PE=1 SV=1;>tr|A2WTQ2|A2WTQ2_ORYSI Putative uncharacterized protein OS=Oryza sativa subsp. indica GN=OsI_03241 PE=4 SV=1;>tr|B7E2W9|B7E2W9_ORYSJ cDNA clone:001-016-G06, full insert sequence OS=Oryza sativa subsp. japonica PE=2 SV=1;>tr|I1NQL2|I1NQL2_ORYGL Uncharacterized protein OS=Oryza glaberrima PE=4 SV=1;>tr|J3L2…	16.4393	16.3885	16.6024	16.3868	16.6154	16.0588	16.5357	16.3555	17.0314	17.2521	17.1418	16.4139	16.3371	16.4456	16.4946	0.945599	0.891275	0.896577	0.413504	0.966606	0.98589	0.948158	0.519606	1.02222	0.834221	1.07811	0.355036	0.986096	0.963927	0.843874	0.619107
>sp|Q9FWV6|TIP31_ORYSJ Probable aquaporin TIP3-1 OS=Oryza sativa subsp. japonica GN=TIP3-1 PE=2 SV=1;>tr|A2Z8V2|A2Z8V2_ORYSI Putative uncharacterized protein OS=Oryza sativa subsp. indica GN=OsI_34146 PE=3 SV=1;>tr|B7F4D9|B7F4D9_ORYSJ cDNA clone:001-016-C03, full insert sequence OS=Oryza sativa subsp. japonica PE=2 SV=1;>tr|J3N3N6|J3N3N6_ORYBR Uncharacterized protein OS=Oryza brachyantha GN=OB10G…	15.9136	16.8202	16.0013	15.223	16.4808	15.8414	16.3726	15.6023	15.9289	16.6077	16.2683	16.3669	16.1611	15.9875	15.6121	1.68734	0.000208402	1.46302	0.00373016	1.29711	0.00105325	0.867058	0.117725	0.768731	0.020274	0.886597	0.317459	0.638541	0.157066	0.603803	0.0778378
>sp|Q9FXT9|PRS7_ORYSJ 26S protease regulatory subunit 7 OS=Oryza sativa subsp. japonica GN=RPT1A PE=2 SV=1;>tr|A2XAB9|A2XAB9_ORYSI Putative uncharacterized protein OS=Oryza sativa subsp. indica GN=OsI_09197 PE=3 SV=1;>tr|I1Q088|I1Q088_ORYGL Uncharacterized protein OS=Oryza glaberrima PE=3 SV=1;>tr|J3LHR9|J3LHR9_ORYBR Uncharacterized protein OS=Oryza brachyantha GN=OB02G41860 PE=3 SV=1;>tr|Q0DDX2|…	15.8837	16.4549	16.3304	15.8172	16.4465	15.5685	16.3239	15.7934	16.3295	16.7491	16.5393	16.1693	16.0075	16.0587	16.0738	1.06844	0.475191	0.955084	0.850778	0.989554	0.805965	0.893909	0.211137	0.926171	0.470178	1.03609	0.630776	0.634569	0.15138	1.07073	0.678964
>sp|Q9LST6|PSB2_ORYSJ Proteasome subunit beta type-2 OS=Oryza sativa subsp. japonica GN=PBD1 PE=2 SV=2;>tr|A2XKY8|A2XKY8_ORYSI Proteasome subunit beta type OS=Oryza sativa subsp. indica GN=OsI_13132 PE=2 SV=1;>tr|I1PEK4|I1PEK4_ORYGL Proteasome subunit beta type OS=Oryza glaberrima PE=3 SV=1;>tr|Q10ER6|Q10ER6_ORYSJ Proteasome subunit beta type OS=Oryza sativa subsp. japonica GN=Os03g0695600 PE=2 S…	17.8844	16.4501	16.3271	18.0499	16.2713	17.8843	16.2129	17.8511	17.7916	16.5833	17.1874	17.1672	17.0778	17.032	17.1885	0.985379	0.854219	0.926139	0.620847	0.897199	0.377867	0.939881	0.462819	0.910512	0.385104	0.968752	0.830256	0.72422	0.308614	0.773782	0.409305
>tr|A2X1N4|A2X1N4_ORYSI Proteasome subunit beta type OS=Oryza sativa subsp. indica GN=OsI_06114 PE=3 SV=1;>tr|A3A3U3|A3A3U3_ORYSJ Proteasome subunit beta type OS=Oryza sativa subsp. japonica GN=OsJ_05637 PE=3 SV=1;>sp|Q9LST7|PSB3_ORYSJ Proteasome subunit beta type-3 OS=Oryza sativa subsp. japonica GN=PBC1 PE=2 SV=1;>tr|B8B0S6|B8B0S6_ORYSI Proteasome subunit beta type OS=Oryza sativa subsp. indica…	17.3714	17.6135	17.5565	17.517	17.6332	17.4088	17.4939	17.5603	17.7149	18.0325	17.8737	17.4925	17.521	17.5271	17.5368	0.96976	0.937003	0.989142	0.908509	0.993333	0.773102	1.01999	0.906601	1.02431	0.811291	1.00424	0.895237	1.00073	0.998712	0.986096	0.924797
>sp|Q9LSU0|PSA3_ORYSJ Proteasome subunit alpha type-3 OS=Oryza sativa subsp. japonica GN=PAG1 PE=2 SV=1;>tr|B8AB88|B8AB88_ORYSI Proteasome subunit alpha type OS=Oryza sativa subsp. indica GN=OsI_04163 PE=3 SV=1;>tr|I1NSK6|I1NSK6_ORYGL Proteasome subunit alpha type OS=Oryza glaberrima PE=3 SV=1;>tr|J3L544|J3L544_ORYBR Proteasome subunit alpha type OS=Oryza brachyantha GN=OB01G43500 PE=3 SV=1;>tr|Q…	15.7023	15.3877	15.2164	15.5479	15.3114	15.6295	15.143	15.8386	16.3316	15.9844	16.158	15.545	15.4704	15.4908	15.3821	1.1195	0.307735	1.06312	0.52993	1.07822	0.227647	0.949638	0.53007	0.963128	0.699217	1.01421	0.808733	0.791713	0.460956	0.767772	0.392765
>tr|Q10QW8|Q10QW8_ORYSJ Proteasome subunit alpha type OS=Oryza sativa subsp. japonica GN=LOC_Os03g08280 PE=3 SV=1;>sp|Q9LSU3|PSA6_ORYSJ Proteasome subunit alpha type-6 OS=Oryza sativa subsp. japonica GN=PAA1 PE=2 SV=1;>tr|A2XD75|A2XD75_ORYSI Proteasome subunit alpha type OS=Oryza sativa subsp. indica GN=OsI_10259 PE=3 SV=1;>tr|I1P873|I1P873_ORYGL Proteasome subunit alpha type OS=Oryza glaberrima …	15.3478	15.1475	15.2641	15.383	15.1267	15.3049	15.0524	15.4399	15.5095	15.7628	15.6362	15.2477	15.2158	15.2462	15.3235	0.94875	0.918631	0.928034	0.635298	0.947764	0.805697	0.978165	0.746525	0.998961	0.941907	1.02126	0.749332	0.584044	0.0898483	0.653836	0.143674
>sp|Q9SDG6|RL30_ORYSJ 60S ribosomal protein L30 OS=Oryza sativa subsp. japonica GN=RPL30 PE=3 SV=1;>tr|B8ACI7|B8ACI7_ORYSI Putative uncharacterized protein OS=Oryza sativa subsp. indica GN=OsI_01372 PE=3 SV=1;>tr|J3KYR5|J3KYR5_ORYBR Uncharacterized protein OS=Oryza brachyantha GN=OB01G21210 PE=3 SV=1;>tr|Q0JNP0|Q0JNP0_ORYSJ Os01g0276000 protein OS=Oryza sativa subsp. japonica GN=Os01g0276000 PE=3…	18.3408	18.078	18.2134	18.5661	18.2807	18.4011	18.2038	18.3079	18.6403	18.4801	18.5602	18.2094	18.3409	18.2558	18.3897	0.882489	0.393328	0.966707	0.946059	0.911364	0.483827	1.09543	0.359012	1.03272	0.721359	0.942752	0.648773	0.805189	0.493929	0.763923	0.382323
>tr|A2ZRR6|A2ZRR6_ORYSJ Putative uncharacterized protein OS=Oryza sativa subsp. japonica GN=OsJ_01274 PE=4 SV=1;>tr|J3KYR2|J3KYR2_ORYBR Uncharacterized protein OS=Oryza brachyantha GN=OB01G21180 PE=4 SV=1;>sp|Q9SDG8|AGO4A_ORYSJ Protein argonaute 4A OS=Oryza sativa subsp. japonica GN=AGO4A PE=2 SV=1;>tr|B8ACN1|B8ACN1_ORYSI Putative uncharacterized protein OS=Oryza sativa subsp. indica GN=OsI_01366…	16.1129	17.0077	17.1723	16.3005	17.2315	16.2265	17.1733	16.2511	16.3104	17.0654	16.6879	16.5603	16.729	16.7122	16.7364	0.885092	0.410496	0.994884	0.875951	0.983366	0.860767	1.12405	0.227704	1.11103	0.158513	0.988423	0.97109	0.888565	0.708778	0.784149	0.438471
>sp|Q9SLX0|IMA1B_ORYSJ Importin subunit alpha-1b OS=Oryza sativa subsp. japonica GN=Os05g0155500 PE=1 SV=2;>tr|I1PSL5|I1PSL5_ORYGL Importin subunit alpha OS=Oryza glaberrima PE=3 SV=1;>tr|Q0DKL7|Q0DKL7_ORYSJ Importin subunit alpha OS=Oryza sativa subsp. japonica GN=Os05g0155500 PE=3 SV=1;>tr|J3M442|J3M442_ORYBR Importin subunit alpha OS=Oryza brachyantha GN=OB05G13660 PE=3 SV=1;>tr|B8AY77|B8AY77_…	18.4215	17.9011	17.9668	18.4602	17.8982	18.5333	17.8489	18.1937	18.2331	17.5889	17.911	18.1613	18.2157	18.0213	18.2135	0.964464	0.96558	1.00156	0.838589	0.87527	0.24248	1.03846	0.750052	0.907519	0.369832	0.873906	0.259549	1.03419	0.887976	0.915353	0.84965
>tr|B7EW55|B7EW55_ORYSJ cDNA clone:001-028-H03, full insert sequence OS=Oryza sativa subsp. japonica PE=2 SV=1;>sp|Q9SLY8|CALR_ORYSJ Calreticulin OS=Oryza sativa subsp. japonica GN=Os07g0246200 PE=1 SV=2;>tr|B8B4R4|B8B4R4_ORYSI Putative uncharacterized protein OS=Oryza sativa subsp. indica GN=OsI_25508 PE=3 SV=1;>tr|I1Q9E9|I1Q9E9_ORYGL Uncharacterized protein OS=Oryza glaberrima PE=3 SV=1;>tr|Q0D…	20.3839	19.1796	19.4552	20.5727	19.4719	20.4774	19.422	20.2451	20.1082	19.4135	19.7608	19.7817	19.9747	19.8335	20.014	0.851336	0.219966	0.973127	0.998623	0.882458	0.282843	1.14306	0.163219	1.03656	0.68174	0.906827	0.423853	1.23328	0.375467	1.18945	0.41117
>tr|A3BBW2|A3BBW2_ORYSJ Putative uncharacterized protein OS=Oryza sativa subsp. japonica GN=OsJ_21394 PE=3 SV=1;>sp|Q9SXP2|FDH1_ORYSJ Formate dehydrogenase 1, mitochondrial OS=Oryza sativa subsp. japonica GN=Os06g0486800 PE=1 SV=2;>tr|B8B2F2|B8B2F2_ORYSI Putative uncharacterized protein OS=Oryza sativa subsp. indica GN=OsI_23019 PE=3 SV=1;>tr|I1Q6L7|I1Q6L7_ORYGL Uncharacterized protein OS=Oryza g…	17.4351	16.2606	15.9594	17.2988	16.005	17.2799	15.9207	17.4465	17.7397	16.7539	17.2468	16.8479	16.6425	16.6836	16.6291	1.16372	0.202697	1.0093	0.796062	1.0385	0.431759	0.867298	0.118396	0.892392	0.297854	1.02893	0.686819	1.19177	0.458508	1.01459	0.837634
>sp|Q9XGP7|OMT15_ORYSJ Tricin synthase 1 OS=Oryza sativa subsp. japonica GN=ROMT-15 PE=1 SV=1;>tr|A2YWN1|A2YWN1_ORYSI Putative uncharacterized protein OS=Oryza sativa subsp. indica GN=OsI_29750 PE=4 SV=1;>tr|I1QJU4|I1QJU4_ORYGL Uncharacterized protein OS=Oryza glaberrima PE=4 SV=1;>tr|J3MU52|J3MU52_ORYBR Uncharacterized protein OS=Oryza brachyantha GN=OB08G26330 PE=4 SV=1;>tr|A6MZL7|A6MZL7_ORYSI …	17.0209	16.2125	16.5033	17.2341	16.142	17.0125	16.2055	16.9443	16.9534	16.1235	16.5384	16.6167	16.5772	16.5749	16.8687	0.839731	0.170979	0.81708	0.0814223	0.815751	0.0470855	0.973026	0.705837	0.971442	0.754576	0.998372	0.947197	0.651709	0.176802	0.75841	0.367576
>tr|J3MUQ6|J3MUQ6_ORYBR Uncharacterized protein OS=Oryza brachyantha GN=OB08G28370 PE=4 SV=1;>sp|Q9XJ54|NTF2_ORYSJ Nuclear transport factor 2 OS=Oryza sativa subsp. japonica GN=NTF2 PE=2 SV=1;>tr|A2YXF8|A2YXF8_ORYSI Putative uncharacterized protein OS=Oryza sativa subsp. indica GN=OsI_30022 PE=4 SV=1;>tr|I1QLJ5|I1QLJ5_ORYGL Uncharacterized protein OS=Oryza glaberrima PE=4 SV=1;>tr|Q0J463|Q0J463_O…	17.4682	16.5804	16.4168	17.3957	16.5488	17.7076	16.4474	17.4454	16.9397	16.021	16.4804	17.0243	17.1282	16.9464	16.9062	1.08527	0.414221	1.16631	0.19799	1.02822	0.499793	1.07467	0.482182	0.947436	0.59794	0.881602	0.293831	1.25723	0.333185	1.05574	0.719483
>tr|B9F4B5|B9F4B5_ORYSJ Putative uncharacterized protein OS=Oryza sativa subsp. japonica GN=OsJ_05923 PE=4 SV=1;>sp|Q9ZRI7|EF1G1_ORYSJ Elongation factor 1-gamma 1 OS=Oryza sativa subsp. japonica GN=Os02g0220600 PE=2 SV=1;>tr|Q0E2Q6|Q0E2Q6_ORYSJ Os02g0220600 protein OS=Oryza sativa subsp. japonica GN=Os02g0220600 PE=4 SV=1	14.2822	13.8927	14.1518	14.3769	13.9011	14.3725	13.8614	14.4421	14.5902	14.3176	14.4539	14.0875	14.1368	14.1517	14.2644	0.884602	0.407231	0.915385	0.541215	0.92492	0.596848	1.0348	0.780288	1.04558	0.592674	1.01042	0.841299	1.34341	0.211876	1.45796	0.107063
>tr|A0PJ32|A0PJ32_ORYSI ATP8 OS=Oryza sativa subsp. indica GN=atp8 PE=2 SV=1;>tr|O47951|O47951_ORYSA Putative uncharacterized protein OS=Oryza sativa PE=4 SV=1;>tr|Q8HCQ9|Q8HCQ9_ORYSJ ORFB protein OS=Oryza sativa subsp. japonica GN=orfB PE=4 SV=2;>tr|D3DEY7|D3DEY7_ORYRU ATP synthase F0 subunit 8 OS=Oryza rufipogon GN=orfB PE=4 SV=1;>tr|O04723|O04723_ORYSA Putative uncharacterized protein OS=Oryza…	16.8657	17.3963	17.3966	17.0179	17.3748	17.0156	17.4239	17.0619	16.8708	17.871	17.3709	17.131	17.1952	17.2429	17.2072	0.94852	0.916633	0.991682	0.89406	1.02502	0.522243	1.04551	0.693339	1.08065	0.312261	1.03362	0.649892	0.876879	0.677975	0.775689	0.414609
>tr|A1YQF8|A1YQF8_ORYSJ Prolamin OS=Oryza sativa subsp. japonica PE=2 SV=1	16.6202	16.5121	15.1599	15.877	15.4763	16.5577	15.1085	15.9849	15.7552	15.171	15.4631	16.5662	16.017	15.5467	15.5184	2.06723	4.67259e-07	1.41279	0.00801253	1.01977	0.560257	0.683423	5.963e-05	0.493304	8.87145e-10	0.721814	0.00477449	0.892764	0.719864	0.846804	0.628381
>tr|A2WJL4|A2WJL4_ORYSI Putative uncharacterized protein OS=Oryza sativa subsp. indica GN=OsI_00008 PE=3 SV=1;>tr|Q93VC6|Q93VC6_ORYSJ Os01g0100700 protein OS=Oryza sativa subsp. japonica GN=P0672D08.6 PE=1 SV=1;>tr|J3N8C9|J3N8C9_ORYBR Uncharacterized protein OS=Oryza brachyantha GN=OB11G20650 PE=3 SV=1;>tr|A2ZE95|A2ZE95_ORYSI Putative uncharacterized protein OS=Oryza sativa subsp. indica GN=OsI_3…	19.8221	19.3693	19.1668	19.9101	19.3155	19.9728	19.2999	19.8276	19.4218	18.838	19.1299	19.5957	19.6441	19.5637	19.5385	1.04048	0.588981	1.07602	0.475268	1.01769	0.575776	1.03415	0.78566	0.978097	0.799484	0.945795	0.669449	1.03911	0.872118	2.14808	0.00183882
>tr|A2WKH0|A2WKH0_ORYSI Putative uncharacterized protein OS=Oryza sativa subsp. indica GN=OsI_00322 PE=3 SV=1;>tr|I1NK33|I1NK33_ORYGL Uncharacterized protein OS=Oryza glaberrima PE=3 SV=1;>tr|J3KWA3|J3KWA3_ORYBR Uncharacterized protein OS=Oryza brachyantha GN=OB01G12590 PE=3 SV=1;>tr|Q9AWS9|Q9AWS9_ORYSJ Putative ribosomal protein L26 OS=Oryza sativa subsp. japonica GN=P0480E02.19-2 PE=3 SV=1;>tr|…	17.6648	18.6926	18.8062	17.6845	18.8048	17.7502	18.7692	17.7119	17.7654	18.7704	18.2679	18.1787	18.2775	18.2405	18.2453	0.954853	0.971592	1.02253	0.72546	0.996678	0.744454	1.07088	0.507222	1.0438	0.609709	0.974713	0.872871	1.32735	0.23111	1.38108	0.161103
>tr|A2WKJ8|A2WKJ8_ORYSI Putative uncharacterized protein OS=Oryza sativa subsp. indica GN=OsI_00351 PE=4 SV=1;>tr|A2ZP51|A2ZP51_ORYSJ Putative uncharacterized protein OS=Oryza sativa subsp. japonica GN=OsJ_00331 PE=4 SV=1;>tr|I1NK48|I1NK48_ORYGL Uncharacterized protein OS=Oryza glaberrima PE=4 SV=1;>tr|Q9FU80|Q9FU80_ORYSJ Os01g0143300 protein OS=Oryza sativa subsp. japonica GN=P0019D06.31 PE=4 SV…	15.7937	15.6819	15.7576	15.8632	15.7799	15.8952	15.8887	15.8353	15.5841	15.6119	15.598	15.7378	15.8376	15.862	15.8104	0.950923	0.937496	1.019	0.744038	1.03641	0.445059	1.07159	0.502506	1.0899	0.25706	1.01709	0.784224	0.984491	0.959835	0.940044	0.929175
>tr|I1NKU8|I1NKU8_ORYGL Uncharacterized protein OS=Oryza glaberrima PE=3 SV=1;>tr|Q9AQZ5|Q9AQZ5_ORYSJ 70 kDa heat shock protein OS=Oryza sativa subsp. japonica GN=OJ1174_D05.17 PE=2 SV=1;>tr|A2WLE4|A2WLE4_ORYSI Putative uncharacterized protein OS=Oryza sativa subsp. indica GN=OsI_00654 PE=3 SV=1;>tr|A2Y116|A2Y116_ORYSI Putative uncharacterized protein OS=Oryza sativa subsp. indica GN=OsI_18700 PE…	16.1122	16.09	16.1894	16.1924	16.0614	16.0333	16.0419	16.0461	16.1831	16.5363	16.3597	16.1011	16.0474	16.044	16.1909	0.939653	0.839793	0.905289	0.470641	0.903189	0.421015	0.963429	0.631593	0.961194	0.686486	0.997681	0.953365	1.15861	0.534032	1.10175	0.59981
>tr|A2WLK9|A2WLK9_ORYSI Putative uncharacterized protein OS=Oryza sativa subsp. indica GN=OsI_00724 PE=4 SV=1;>tr|I1NL08|I1NL08_ORYGL Uncharacterized protein OS=Oryza glaberrima PE=4 SV=1;>tr|Q5SNH7|Q5SNH7_ORYSJ Os01g0191100 protein OS=Oryza sativa subsp. japonica GN=P0710E05.27 PE=4 SV=1	17.5279	15.4471	15.6122	17.7355	15.4428	17.5995	15.298	17.5637	17.652	15.7115	16.6818	16.4875	16.5211	16.4308	16.6739	0.878826	0.369846	0.899565	0.432685	0.844986	0.114756	1.0236	0.875281	0.961494	0.688456	0.939327	0.625752	0.889582	0.711462	0.835899	0.594009
>tr|J3MBC0|J3MBC0_ORYBR Uncharacterized protein OS=Oryza brachyantha GN=OB06G13140 PE=4 SV=1;>tr|J3M916|J3M916_ORYBR Uncharacterized protein OS=Oryza brachyantha GN=OB05G30900 PE=4 SV=1;>tr|B8B024|B8B024_ORYSI Putative uncharacterized protein OS=Oryza sativa subsp. indica GN=OsI_20679 PE=4 SV=1;>tr|B9FL83|B9FL83_ORYSJ Putative uncharacterized protein OS=Oryza sativa subsp. japonica GN=OsJ_19262 P…	13.8884	14.3612	14.4538	13.9416	14.1983	13.6115	14.2399	13.9942	14.6018	15.0989	14.8504	14.1248	13.9049	14.1171	14.1977	0.950725	0.93578	0.816316	0.0798061	0.945632	0.78554	0.858625	0.0959124	0.994643	0.912367	1.15841	0.0840366	0.994539	0.985358	0.874027	0.715622
>tr|A2WMF3|A2WMF3_ORYSI Putative uncharacterized protein OS=Oryza sativa subsp. indica GN=OsI_01022 PE=4 SV=1;>tr|Q5NB69|Q5NB69_ORYSJ Os01g0231700 protein OS=Oryza sativa subsp. japonica GN=P0431F01.21 PE=4 SV=1;>tr|I1NLK6|I1NLK6_ORYGL Uncharacterized protein OS=Oryza glaberrima PE=4 SV=1;>sp|P56724|RLA3_ORYSJ 60S acidic ribosomal protein P3 OS=Oryza sativa subsp. japonica GN=Os06g0701400 PE=3 SV…	18.6326	17.6022	17.654	18.8746	17.5916	18.9588	17.6936	18.6749	18.0524	17.1798	17.6161	18.1174	18.2752	18.1842	18.2643	0.903189	0.53991	1.00758	0.805402	0.946025	0.789251	1.11558	0.262032	1.04743	0.57518	0.938904	0.622926	0.636111	0.153572	0.604766	0.0788596
>tr|B8AKA4|B8AKA4_ORYSI Putative uncharacterized protein OS=Oryza sativa subsp. indica GN=OsI_10796 PE=4 SV=1;>tr|B9F327|B9F327_ORYSJ Putative uncharacterized protein OS=Oryza sativa subsp. japonica GN=OsJ_08437 PE=4 SV=1;>tr|Q7EYE2|Q7EYE2_ORYSJ WD-40 repeat protein-like OS=Oryza sativa subsp. japonica GN=P0577B11.132 PE=4 SV=1;>tr|A2YRH5|A2YRH5_ORYSI Putative uncharacterized protein OS=Oryza sat…	15.9465	15.6989	15.9843	16.23	15.6873	15.8697	15.8618	16.0672	16.104	15.8863	15.9951	15.8227	15.7785	15.9645	16.1072	0.821055	0.109041	0.796281	0.0455749	0.905854	0.441004	0.969827	0.68082	1.10328	0.19047	1.13761	0.127216	1.56721	0.0573273	1.41549	0.134435
>tr|I1NMK8|I1NMK8_ORYGL Uncharacterized protein OS=Oryza glaberrima PE=4 SV=1;>tr|Q94D81|Q94D81_ORYSJ Os01g0317800 protein OS=Oryza sativa subsp. japonica GN=B1153F04.4 PE=2 SV=1;>tr|A2WP46|A2WP46_ORYSI Putative uncharacterized protein OS=Oryza sativa subsp. indica GN=OsI_01616 PE=4 SV=1	13.3335	15.0119	15.4461	13.7331	14.9637	13.3599	15.2594	13.674	13.7398	15.2104	14.4751	14.1727	14.1618	14.4667	14.5896	0.749032	0.0106067	0.743395	0.00727883	0.91834	0.540712	0.992473	0.862068	1.22603	0.0046596	1.23533	0.0144385	1.08073	0.743502	0.887335	0.758723
>tr|A2WPH1|A2WPH1_ORYSI Putative uncharacterized protein OS=Oryza sativa subsp. indica GN=OsI_01745 PE=3 SV=1;>tr|A2ZLM3|A2ZLM3_ORYSI Putative uncharacterized protein OS=Oryza sativa subsp. indica GN=OsI_38721 PE=3 SV=1;>tr|B8ABU1|B8ABU1_ORYSI Putative uncharacterized protein OS=Oryza sativa subsp. indica GN=OsI_01215 PE=3 SV=1;>tr|I1NLZ0|I1NLZ0_ORYGL Uncharacterized protein OS=Oryza glaberrima P…	15.0529	17.5843	17.6445	15.0128	17.5828	14.8373	17.5054	15.0686	15.6323	17.8465	16.7394	16.3186	16.21	16.287	16.3286	0.993058	0.814509	0.921081	0.582876	0.971543	0.968118	0.92752	0.384029	0.978335	0.801093	1.05479	0.4962	1.0826	0.73796	0.810902	0.517065
>tr|J3LNP0|J3LNP0_ORYBR Uncharacterized protein OS=Oryza brachyantha GN=OB03G26660 PE=3 SV=1;>tr|Q7XT72|Q7XT72_ORYSJ OSJNBa0029H02.21 protein OS=Oryza sativa subsp. japonica GN=OSJNBa0029H02.21 PE=3 SV=3;>tr|B8ARB0|B8ARB0_ORYSI Putative uncharacterized protein OS=Oryza sativa subsp. indica GN=OsI_16522 PE=3 SV=1;>tr|A2XV80|A2XV80_ORYSI Putative uncharacterized protein OS=Oryza sativa subsp. indic…	16.6472	16.6909	16.5312	16.4804	16.8633	16.3929	16.5676	16.5974	17.0102	17.3419	17.1761	16.669	16.6281	16.5825	16.5058	1.11981	0.306874	1.08847	0.426144	1.0546	0.337821	0.972015	0.697901	0.941772	0.562709	0.968887	0.831214	0.752232	0.368911	0.74701	0.337906
>tr|A2WQY7|A2WQY7_ORYSI Putative uncharacterized protein OS=Oryza sativa subsp. indica GN=OsI_02273 PE=4 SV=1;>tr|I1NNR6|I1NNR6_ORYGL Uncharacterized protein OS=Oryza glaberrima PE=4 SV=1;>tr|Q8LQS5|Q8LQS5_ORYSJ Carboxymethylenebutenolidase-like protein OS=Oryza sativa subsp. japonica GN=P0702H08.32 PE=2 SV=1;>tr|A2ZTZ7|A2ZTZ7_ORYSJ Putative uncharacterized protein OS=Oryza sativa subsp. japonica…	16.1495	17.0176	17.171	15.8668	17.111	15.9357	17.1631	15.8576	15.8539	16.9819	16.4179	16.5835	16.5234	16.5103	16.5189	1.04583	0.566017	1.00309	0.830118	0.994091	0.766576	0.959131	0.59923	0.950527	0.617494	0.99103	0.989708	0.628398	0.14279	0.703684	0.236286
>tr|A2WRX6|A2WRX6_ORYSI Putative uncharacterized protein OS=Oryza sativa subsp. indica GN=OsI_02613 PE=4 SV=1;>tr|A2ZUU7|A2ZUU7_ORYSJ Putative uncharacterized protein OS=Oryza sativa subsp. japonica GN=OsJ_02391 PE=4 SV=1;>tr|J3L1F0|J3L1F0_ORYBR Uncharacterized protein OS=Oryza brachyantha GN=OB01G30560 PE=4 SV=1;>tr|Q0JLN6|Q0JLN6_ORYSJ Os01g0586600 protein OS=Oryza sativa subsp. japonica GN=Os01…	14.8653	14.438	14.0587	14.7133	14.1786	15.0455	14.1214	14.9404	14.7307	14.0403	14.3855	14.6517	14.612	14.5309	14.386	1.20218	0.13703	1.16963	0.191036	1.10565	0.13681	0.972925	0.705042	0.919709	0.434054	0.945304	0.666097	1.07252	0.768042	1.12167	0.552384
>tr|A2WS70|A2WS70_ORYSI Putative uncharacterized protein OS=Oryza sativa subsp. indica GN=OsI_02707 PE=4 SV=1;>tr|Q94D20|Q94D20_ORYSJ Nucleoid DNA-binding protein cnd41-like OS=Oryza sativa subsp. japonica GN=P0025A05.25 PE=4 SV=1;>tr|A2ZV28|A2ZV28_ORYSJ Putative uncharacterized protein OS=Oryza sativa subsp. japonica GN=OsJ_02481 PE=4 SV=1	17.5393	16.9235	17.2051	17.84	16.9433	17.638	17.3989	17.573	17.302	16.7294	17.0157	17.2314	17.2906	17.4859	17.5225	0.81725	0.0987959	0.851513	0.183065	0.97495	0.936904	1.04192	0.721941	1.19296	0.0148686	1.14496	0.110219	1.00035	1	1.20259	0.387334
>tr|A2WT84|A2WT84_ORYSI Malate dehydrogenase OS=Oryza sativa subsp. indica GN=OsI_03070 PE=3 SV=1;>tr|I1NQ57|I1NQ57_ORYGL Malate dehydrogenase OS=Oryza glaberrima PE=3 SV=1;>tr|Q7FSL4|Q7FSL4_ORYSA Malate dehydrogenase OS=Oryza sativa GN=MDH PE=2 SV=1;>tr|Q94JA2|Q94JA2_ORYSJ Malate dehydrogenase OS=Oryza sativa subsp. japonica GN=P0047B08.9 PE=2 SV=1;>tr|J3L2D0|J3L2D0_ORYBR Malate dehydrogenase OS…	18.4191	19.2206	19.1638	18.4223	19.4381	18.7324	19.373	18.5319	17.9899	19.3077	18.6488	18.8198	19.0852	18.9524	18.7931	1.01875	0.687685	1.22451	0.102304	1.11682	0.10953	1.20197	0.0502707	1.09627	0.223497	0.91206	0.453995	1.42094	0.137283	1.16127	0.466131
>tr|A2WTA6|A2WTA6_ORYSI Putative uncharacterized protein OS=Oryza sativa subsp. indica GN=OsI_03093 PE=4 SV=1;>tr|A2ZW27|A2ZW27_ORYSJ Putative uncharacterized protein OS=Oryza sativa subsp. japonica GN=OsJ_02845 PE=4 SV=1;>tr|I1NQ80|I1NQ80_ORYGL Uncharacterized protein OS=Oryza glaberrima PE=4 SV=1;>tr|Q5VPB9|Q5VPB9_ORYSJ Os01g0652600 protein OS=Oryza sativa subsp. japonica GN=OSJNBb0032K15.18 PE…	16.1894	16.2026	16.1006	16.1758	16.0989	16.0462	16.1296	16.2186	16.4482	16.654	16.5511	16.196	16.0725	16.1741	16.1382	1.04088	0.587259	0.955515	0.854297	1.0252	0.520983	0.91799	0.328663	0.984935	0.845996	1.07293	0.383738	1.10516	0.673125	1.12588	0.542715
>tr|A2WTC5|A2WTC5_ORYSI Isocitrate dehydrogenase [NADP] OS=Oryza sativa subsp. indica GN=OsI_03110 PE=3 SV=1;>tr|I1NQ97|I1NQ97_ORYGL Isocitrate dehydrogenase [NADP] OS=Oryza glaberrima PE=3 SV=1;>tr|Q7F280|Q7F280_ORYSJ Isocitrate dehydrogenase [NADP] OS=Oryza sativa subsp. japonica GN=OSJNBb0006H05.32 PE=2 SV=1;>tr|Q9XGU8|Q9XGU8_ORYSA Isocitrate dehydrogenase [NADP] OS=Oryza sativa PE=2 SV=1;>tr|…	17.925	17.9193	17.7217	18.2126	17.8367	17.9908	17.9561	17.9703	18.0621	17.7731	17.9176	17.9221	17.9138	17.9632	17.9672	0.96929	0.939533	0.963663	0.921084	0.997266	0.739469	0.994194	0.876108	1.02886	0.762121	1.03487	0.640166	0.751112	0.366414	0.781815	0.431837
>tr|A2WTF3|A2WTF3_ORYSI Putative uncharacterized protein OS=Oryza sativa subsp. indica GN=OsI_03137 PE=3 SV=1;>tr|J3L2J5|J3L2J5_ORYBR Uncharacterized protein OS=Oryza brachyantha GN=OB01G34510 PE=3 SV=1;>tr|Q8SA35|Q8SA35_ORYSJ Os01g0659200 protein OS=Oryza sativa subsp. japonica GN=P0684E06.9 PE=2 SV=1;>tr|I1NQC1|I1NQC1_ORYGL Uncharacterized protein (Fragment) OS=Oryza glaberrima PE=4 SV=1;>tr|A6…	17.2105	14.9435	15.3166	17.4347	14.8478	17.2955	15.11	17.2584	17.0977	15.2406	16.1692	16.077	16.0717	16.1842	16.3757	0.813013	0.0882548	0.810003	0.0673796	0.875725	0.244918	0.996299	0.89329	1.07714	0.335278	1.08114	0.338953	1.03494	0.885542	1.00316	0.872131
>tr|I1NR00|I1NR00_ORYGL Uncharacterized protein OS=Oryza glaberrima PE=4 SV=1;>tr|Q5N8I8|Q5N8I8_ORYSJ Os01g0700000 protein OS=Oryza sativa subsp. japonica GN=P0047E11.2 PE=2 SV=1;>tr|J3L384|J3L384_ORYBR Uncharacterized protein OS=Oryza brachyantha GN=OB01G36900 PE=4 SV=1;>tr|A2WU59|A2WU59_ORYSI Putative uncharacterized protein OS=Oryza sativa subsp. indica GN=OsI_03404 PE=4 SV=1	13.2552	13.6482	13.6685	13.7923	13.4364	13.5127	13.2016	13.5486	13.5785	13.634	13.6062	13.4517	13.4746	13.3751	13.7304	0.824333	0.118488	0.837494	0.134466	0.781707	0.0131418	1.01596	0.941776	0.94829	0.603321	0.933389	0.586497	1.15389	0.545479	0.938124	0.92303
>tr|A2WW14|A2WW14_ORYSI Putative uncharacterized protein OS=Oryza sativa subsp. indica GN=OsI_04093 PE=4 SV=1;>tr|I1NSF9|I1NSF9_ORYGL Uncharacterized protein OS=Oryza glaberrima PE=4 SV=1;>tr|Q5VQK2|Q5VQK2_ORYSJ Endosperm transfer cell specific PR60 OS=Oryza sativa subsp. japonica GN=P0691E06.42 PE=4 SV=1	15.2355	16.5067	16.2377	15.1014	16.3405	15.029	16.3097	15.3235	15.5003	16.8584	16.1793	15.8711	15.6847	15.8166	15.6695	1.14993	0.231784	1.01059	0.78903	1.1073	0.132462	0.878826	0.153979	0.962928	0.697896	1.0957	0.268843	1.08987	0.716698	0.898413	0.79469
>tr|I1NSU0|I1NSU0_ORYGL Uncharacterized protein OS=Oryza glaberrima PE=4 SV=1;>tr|A2WWG7|A2WWG7_ORYSI Putative uncharacterized protein OS=Oryza sativa subsp. indica GN=OsI_04247 PE=4 SV=1;>tr|J3L5B8|J3L5B8_ORYBR Uncharacterized protein OS=Oryza brachyantha GN=OB01G44240 PE=4 SV=1;>tr|Q5QM60|Q5QM60_ORYSJ Os01g0822900 protein OS=Oryza sativa subsp. japonica GN=P0485B12.33 PE=2 SV=1	17.2913	15.569	15.8462	17.3434	16.0337	16.9886	15.6362	17.2737	18.2001	17.482	17.841	16.4302	16.5112	16.455	16.5948	0.892145	0.458907	0.943667	0.758155	0.907614	0.454466	1.05775	0.599678	1.01734	0.888376	0.961794	0.780816	0.70232	0.264884	0.807621	0.507193
>tr|J3MTA1|J3MTA1_ORYBR Uncharacterized protein OS=Oryza brachyantha GN=OB08G23310 PE=3 SV=1;>tr|A2YVI5|A2YVI5_ORYSI Malate dehydrogenase OS=Oryza sativa subsp. indica GN=OsI_29345 PE=3 SV=1;>tr|I1QIY2|I1QIY2_ORYGL Malate dehydrogenase OS=Oryza glaberrima PE=3 SV=1;>tr|Q6YWL3|Q6YWL3_ORYSJ Malate dehydrogenase OS=Oryza sativa subsp. japonica GN=P0413H11.6 PE=3 SV=1;>tr|A2WWL6|A2WWL6_ORYSI Malate d…	15.8513	11.7775	11.7497	16.133	11.458	16.0427	11.052	15.9736	15.6087	13.2434	14.4261	13.8144	13.7503	13.5128	13.9413	0.915765	0.638766	0.875998	0.294171	0.743008	0.00214971	0.956575	0.580278	0.811352	0.0631519	0.848184	0.163862	0.421542	0.00645071	0.376077	0.000379024
>tr|A2ZZB2|A2ZZB2_ORYSJ Putative uncharacterized protein OS=Oryza sativa subsp. japonica GN=OsJ_03983 PE=3 SV=1;>tr|J3M7Y5|J3M7Y5_ORYBR Uncharacterized protein OS=Oryza brachyantha GN=OB05G27090 PE=3 SV=1;>tr|A2WWQ4|A2WWQ4_ORYSI Putative uncharacterized protein OS=Oryza sativa subsp. indica GN=OsI_04329 PE=3 SV=1;>tr|I1PGS3|I1PGS3_ORYGL Uncharacterized protein OS=Oryza glaberrima PE=3 SV=1;>tr|J3…	17.2155	18.0765	18.0168	17.1556	18.0929	17.227	18.1979	17.2434	17.2798	18.1406	17.7102	17.646	17.6599	17.7206	17.5862	1.04232	0.581019	1.05245	0.577971	1.09767	0.159524	1.00972	0.9969	1.05311	0.523238	1.04297	0.579162	0.714646	0.289107	0.654448	0.144646
>tr|J3M0Q9|J3M0Q9_ORYBR Histone H4 OS=Oryza brachyantha GN=OB04G29840 PE=3 SV=1;>tr|J3LJC5|J3LJC5_ORYBR Histone H4 OS=Oryza brachyantha GN=OB03G11510 PE=3 SV=1;>tr|A2WWR4|A2WWR4_ORYSI Histone H4 OS=Oryza sativa subsp. indica GN=OsI_04340 PE=3 SV=1;>tr|I1QBF3|I1QBF3_ORYGL Histone H4 OS=Oryza glaberrima PE=3 SV=1;>tr|J3L5L2|J3L5L2_ORYBR Histone H4 OS=Oryza brachyantha GN=OB01G45180 PE=3 SV=1;>tr|Q7…	20.6275	20.1397	20.5742	20.9242	20.5473	20.5581	20.5	20.6702	21.0292	20.7935	20.9113	20.3836	20.5527	20.5851	20.7492	0.776146	0.0287914	0.872665	0.277043	0.892485	0.345719	1.12436	0.226509	1.14989	0.0567028	1.02271	0.737324	0.91764	0.785613	0.956476	0.981383
>tr|A2WWU4|A2WWU4_ORYSI Putative uncharacterized protein OS=Oryza sativa subsp. indica GN=OsI_04374 PE=4 SV=1;>tr|D7S0L8|D7S0L8_ORYSI Osmotin-like protein OS=Oryza sativa subsp. indica PE=4 SV=1;>tr|I1NT63|I1NT63_ORYGL Uncharacterized protein OS=Oryza glaberrima PE=4 SV=1;>tr|Q943L0|Q943L0_ORYSJ Os01g0839900 protein OS=Oryza sativa subsp. japonica GN=P0031D11.36 PE=2 SV=1;>tr|D7S0L9|D7S0L9_ORYSI …	16.0284	18.2907	18.3412	16.0891	18.3653	16.167	18.6762	16.106	16.1941	18.7259	17.46	17.1595	17.2661	17.3911	17.2152	0.962194	0.977895	1.03598	0.656939	1.12971	0.0838531	1.07669	0.469203	1.1741	0.0273984	1.09047	0.292669	0.893692	0.722317	0.693636	0.215447
>tr|A2WYA7|A2WYA7_ORYSI Peptidyl-prolyl cis-trans isomerase OS=Oryza sativa subsp. indica GN=OsI_04911 PE=4 SV=1;>tr|I1NUM6|I1NUM6_ORYGL Peptidyl-prolyl cis-trans isomerase OS=Oryza glaberrima PE=4 SV=1;>tr|Q5N801|Q5N801_ORYSJ Peptidyl-prolyl cis-trans isomerase OS=Oryza sativa subsp. japonica GN=P0004D12.26 PE=2 SV=1;>tr|B9G886|B9G886_ORYSJ Putative uncharacterized protein OS=Oryza sativa subsp.…	14.5695	15.8741	16.3293	14.9069	15.9933	14.7708	16.1441	14.7463	14.405	15.6859	15.0454	15.2218	15.382	15.4452	15.6181	0.759804	0.0160756	0.849067	0.173821	0.887058	0.310742	1.11748	0.254021	1.16748	0.0336387	1.04474	0.566248	0.843904	0.591924	0.811999	0.520378
>tr|A2WYB5|A2WYB5_ORYSI Putative uncharacterized protein OS=Oryza sativa subsp. indica GN=OsI_04919 PE=4 SV=1;>tr|O24188|O24188_ORYSA OsGRP2 OS=Oryza sativa GN=OsGRP2 PE=2 SV=1;>tr|Q7F2X8|Q7F2X8_ORYSJ Os01g0916600 protein OS=Oryza sativa subsp. japonica GN=P0004D12.37 PE=2 SV=1;>tr|I1NUN4|I1NUN4_ORYGL Uncharacterized protein OS=Oryza glaberrima PE=4 SV=1;>tr|J3L746|J3L746_ORYBR Uncharacterized pr…	18.1023	16.8729	17.1237	18.2876	17.0224	18.1024	16.7006	17.9291	18.176	17.2031	17.6895	17.4876	17.5624	17.3148	17.7056	0.859727	0.260665	0.905477	0.471916	0.762707	0.00568752	1.05322	0.633583	0.88715	0.275004	0.842326	0.146051	1.48725	0.0931345	1.13002	0.533307
>tr|I1NV34|I1NV34_ORYGL Uncharacterized protein OS=Oryza glaberrima PE=4 SV=1;>tr|Q5JLP6|Q5JLP6_ORYSJ Os01g0939700 protein OS=Oryza sativa subsp. japonica GN=B1150F11.18-1 PE=2 SV=1;>tr|J3L7Q4|J3L7Q4_ORYBR Uncharacterized protein OS=Oryza brachyantha GN=OB01G52600 PE=4 SV=1;>tr|A2WYX1|A2WYX1_ORYSI Putative uncharacterized protein OS=Oryza sativa subsp. indica GN=OsI_05135 PE=4 SV=1;>tr|A3A1E1|A3A…	14.7435	15.6415	15.8216	14.6805	15.4347	14.6546	15.87	14.7106	14.7141	15.5772	15.1456	15.1925	15.0447	15.2903	15.251	0.960229	0.988584	0.866697	0.247954	1.02758	0.504242	0.902595	0.249769	1.07014	0.384502	1.18563	0.0468981	1.01122	0.963485	0.869375	0.700605
>tr|J3L8A4|J3L8A4_ORYBR Uncharacterized protein OS=Oryza brachyantha GN=OB01G54600 PE=3 SV=1;>tr|A2WZK1|A2WZK1_ORYSI Cytochrome b5 OS=Oryza sativa subsp. indica GN=OsI_05385 PE=2 SV=1;>tr|I1NVM8|I1NVM8_ORYGL Uncharacterized protein OS=Oryza glaberrima PE=3 SV=1;>tr|Q94DH6|Q94DH6_ORYSJ Os01g0971500 protein OS=Oryza sativa subsp. japonica GN=P0518C01.12 PE=2 SV=1;>tr|I1PRR9|I1PRR9_ORYGL Uncharacter…	16.5195	17.0273	16.9341	16.5369	17.0417	16.4764	16.7982	16.4917	16.8279	17.5131	17.1705	16.7734	16.759	16.645	16.7355	1.02662	0.650967	1.01646	0.757508	0.939165	0.725072	0.990103	0.842764	0.914814	0.407626	0.923959	0.526142	1.07579	0.758196	1.03301	0.783541
>tr|J3LIB1|J3LIB1_ORYBR Ribosomal protein L37 OS=Oryza brachyantha GN=OB02G43780 PE=3 SV=1;>tr|A2XAY8|A2XAY8_ORYSI Putative uncharacterized protein OS=Oryza sativa subsp. indica GN=OsI_09420 PE=3 SV=1;>tr|I1P5H8|I1P5H8_ORYGL Ribosomal protein L37 OS=Oryza glaberrima PE=3 SV=1;>tr|Q6K8N7|Q6K8N7_ORYSJ Ribosomal protein L37 OS=Oryza sativa subsp. japonica GN=OJ1293_E04.26 PE=3 SV=1;>tr|A2X009|A2X009…	16.2612	17.7338	17.6588	16.6612	17.5924	16.5352	17.4807	16.5955	16.248	17.6123	16.9302	16.9975	17.0638	17.0381	17.16	0.893475	0.468342	0.935494	0.693178	0.918977	0.546045	1.04703	0.681333	1.02854	0.765549	0.982344	0.927565	0.739694	0.341352	0.759383	0.370161
>tr|A2X036|A2X036_ORYSI Putative uncharacterized protein OS=Oryza sativa subsp. indica GN=OsI_05577 PE=3 SV=1;>tr|I1NWK0|I1NWK0_ORYGL Uncharacterized protein OS=Oryza glaberrima PE=3 SV=1;>tr|Q6Z7B0|Q6Z7B0_ORYSJ Dnak-type molecular chaperone Bip OS=Oryza sativa subsp. japonica GN=P0036E06.29 PE=2 SV=1;>tr|O24182|O24182_ORYSA Endosperm lumenal binding protein OS=Oryza sativa GN=BiP PE=2 SV=1;>tr|J…	20.6664	21.0456	20.9981	20.5688	21.1455	20.781	21.1296	20.4784	20.1922	20.7068	20.4495	20.856	20.9632	20.804	20.7834	1.05157	0.541987	1.13273	0.280406	1.01435	0.601182	1.07717	0.466108	0.964598	0.708933	0.89549	0.362169	1.17271	0.5009	1.04779	0.741523
>tr|A2X0J1|A2X0J1_ORYSI Putative uncharacterized protein OS=Oryza sativa subsp. indica GN=OsI_05726 PE=4 SV=1;>tr|Q6ZG90|Q6ZG90_ORYSJ Os02g0131300 protein OS=Oryza sativa subsp. japonica GN=OJ1007_D04.18 PE=2 SV=1;>tr|J3L9C0|J3L9C0_ORYBR Uncharacterized protein OS=Oryza brachyantha GN=OB02G12370 PE=4 SV=1;>tr|I1NWL7|I1NWL7_ORYGL Uncharacterized protein (Fragment) OS=Oryza glaberrima PE=4 SV=1;>tr…	17.1131	16.3707	16.3158	17.2397	16.3218	17.2125	16.3996	17.3422	17.288	16.6961	16.992	16.7419	16.7672	16.8709	16.7778	0.975457	0.906527	0.99268	0.888407	1.0667	0.277414	1.01766	0.926947	1.09354	0.237476	1.07456	0.374502	1.26046	0.327789	1.32547	0.214274
>tr|A2X1I4|A2X1I4_ORYSI Putative uncharacterized protein OS=Oryza sativa subsp. indica GN=OsI_06064 PE=4 SV=1;>tr|I1NXS0|I1NXS0_ORYGL Uncharacterized protein OS=Oryza glaberrima PE=4 SV=1;>tr|Q6EUQ5|Q6EUQ5_ORYSJ Putative fiber protein Fb15 OS=Oryza sativa subsp. japonica GN=OJ1077_E05.15-1 PE=4 SV=1	17.6322	15.7297	15.8214	17.781	15.8152	17.8575	15.8948	17.6873	17.4068	15.8939	16.6503	16.6809	16.8363	16.791	16.8012	0.920028	0.673592	1.02466	0.714389	0.992989	0.776074	1.11373	0.270048	1.0793	0.32095	0.969088	0.832651	0.861964	0.638853	0.840809	0.609434
>tr|A2X279|A2X279_ORYSI Putative uncharacterized protein OS=Oryza sativa subsp. indica GN=OsI_06305 PE=3 SV=1;>tr|I1NYE9|I1NYE9_ORYGL Uncharacterized protein OS=Oryza glaberrima PE=3 SV=1;>tr|Q7GCH3|Q7GCH3_ORYSJ 26S proteasome regulatory particle triple-A ATPase subunit6 OS=Oryza sativa subsp. japonica GN=OsRPT6 PE=2 SV=1;>tr|Q9FEB6|Q9FEB6_ORYSA 26S proteasome ATPase subunit Rpt6 OS=Oryza sativa …	13.8515	14.458	14.4634	13.9249	14.3568	13.5991	14.2624	13.7324	14.4325	15.0758	14.7541	14.1547	13.9779	13.9974	14.1942	0.97306	0.919317	0.86083	0.221334	0.872514	0.228054	0.884663	0.174631	0.896671	0.317311	1.01357	0.81414	1.11022	0.659045	1.02144	0.817309
>tr|A2X295|A2X295_ORYSI Putative uncharacterized protein OS=Oryza sativa subsp. indica GN=OsI_06319 PE=4 SV=1;>tr|Q6H8E4|Q6H8E4_ORYSJ Putative plastidic ATP/ADP transporter OS=Oryza sativa subsp. japonica GN=OJ1006_A02.6 PE=2 SV=1;>tr|I1NYG1|I1NYG1_ORYGL Uncharacterized protein OS=Oryza glaberrima PE=4 SV=1;>tr|Q2TJ67|Q2TJ67_ORYSJ Plastid ATP/ADP transporter OS=Oryza sativa subsp. japonica PE=4 S…	15.977	15.7281	15.6343	15.8939	15.4783	15.9118	15.8962	16.3827	16.2846	16.2535	16.2691	15.8526	15.6951	16.1395	15.7641	1.06323	0.495217	0.953266	0.835923	1.29715	0.0010518	0.896577	0.222554	1.22002	0.00580244	1.36075	0.000420736	0.678302	0.220725	0.660028	0.153699
>tr|A2X2G9|A2X2G9_ORYSI Putative uncharacterized protein OS=Oryza sativa subsp. indica GN=OsI_06386 PE=4 SV=1;>tr|Q6Z6L4|Q6Z6L4_ORYSJ Os02g0218200 protein OS=Oryza sativa subsp. japonica GN=P0027A02.7 PE=4 SV=1;>tr|J3LAX2|J3LAX2_ORYBR Uncharacterized protein OS=Oryza brachyantha GN=OB02G17890 PE=4 SV=1;>tr|B8BET5|B8BET5_ORYSI Putative uncharacterized protein OS=Oryza sativa subsp. indica GN=OsI_3…	18.1579	18.0649	18.2153	18.1703	18.2314	18.2329	18.0966	18.0675	18.0629	18.1515	18.1072	18.1114	18.2322	18.082	18.1928	0.94514	0.887296	1.02765	0.698991	0.926106	0.607205	1.0873	0.404438	0.979862	0.811456	0.901188	0.392531	0.704685	0.269452	0.74924	0.34362
>tr|I1NYW8|I1NYW8_ORYGL Uncharacterized protein OS=Oryza glaberrima PE=4 SV=1;>tr|A2X2V1|A2X2V1_ORYSI Putative uncharacterized protein OS=Oryza sativa subsp. indica GN=OsI_06516 PE=4 SV=1;>tr|Q6ESW6|Q6ESW6_ORYSJ Glutelin OS=Oryza sativa subsp. japonica GN=P0503B05.14 PE=2 SV=1;>tr|Q84X93|Q84X93_ORYSJ Glutelin OS=Oryza sativa subsp. japonica PE=2 SV=1;>tr|C0L8H1|C0L8H1_ORYSJ GluB-5 long variant OS…	17.7797	17.5247	17.0168	17.3166	17.5778	18.6806	17.1556	17.3052	16.8399	16.9774	16.9087	17.6522	18.1292	17.2304	17.1667	1.40007	0.0129341	1.94868	7.81918e-07	1.04514	0.391121	1.39185	0.000316037	0.746493	0.0100772	0.536333	4.92683e-08	1.06113	0.802786	1.00292	0.872873
>tr|A2X2Z1|A2X2Z1_ORYSI Putative uncharacterized protein OS=Oryza sativa subsp. indica GN=OsI_06564 PE=4 SV=1	20.9612	20.9984	20.0572	20.1569	20.5578	20.735	20.58	20.3055	19.636	19.4421	19.539	20.9798	20.6464	20.4428	20.1071	1.83115	2.18978e-05	1.45332	0.00433394	1.26199	0.00299191	0.793664	0.0133293	0.689179	0.00111895	0.868351	0.236426	1.19586	0.44975	1.67429	0.0316889
>tr|A2X3G6|A2X3G6_ORYSI Putative uncharacterized protein OS=Oryza sativa subsp. indica GN=OsI_06754 PE=4 SV=1;>tr|I1NZE4|I1NZE4_ORYGL Uncharacterized protein OS=Oryza glaberrima PE=4 SV=1;>tr|A3A5J9|A3A5J9_ORYSJ Putative uncharacterized protein OS=Oryza sativa subsp. japonica GN=OsJ_06256 PE=4 SV=1;>tr|Q6ES23|Q6ES23_ORYSJ Putative glyoxalase I OS=Oryza sativa subsp. japonica GN=P0669G10.7 PE=4 SV…	16.5799	15.1756	15.0195	16.486	15.1684	16.6517	15.2456	16.4204	16.2735	15.1112	15.6923	15.8778	15.9101	15.833	15.7528	1.09051	0.396406	1.1152	0.332828	1.0572	0.324118	1.02264	0.883555	0.969458	0.741279	0.947994	0.684503	1.48247	0.0958242	2.71462	5.73975e-05
>tr|A2X3I0|A2X3I0_ORYSI 60S ribosomal protein L27 OS=Oryza sativa subsp. indica GN=OsI_06769 PE=3 SV=1;>tr|I1NZG3|I1NZG3_ORYGL 60S ribosomal protein L27 OS=Oryza glaberrima PE=3 SV=1;>tr|Q6K4T1|Q6K4T1_ORYSJ 60S ribosomal protein L27 OS=Oryza sativa subsp. japonica GN=OSJNBa0018M09.22 PE=2 SV=1;>tr|J3N3S2|J3N3S2_ORYBR 60S ribosomal protein L27 OS=Oryza brachyantha GN=OB10G21700 PE=3 SV=1;>tr|J3MDS…	19.3673	19.2125	19.5915	19.6494	19.5101	19.5308	19.5662	19.3045	19.1773	19.225	19.2011	19.2899	19.5205	19.4353	19.6205	0.795233	0.0530919	0.933033	0.673916	0.879588	0.266252	1.17328	0.0916286	1.10608	0.178414	0.942719	0.648553	1.04275	0.86046	1.13713	0.517435
>tr|J3LBT8|J3LBT8_ORYBR Uncharacterized protein OS=Oryza brachyantha GN=OB02G21050 PE=4 SV=1;>tr|Q6K4S7|Q6K4S7_ORYSJ Os02g0285300 protein OS=Oryza sativa subsp. japonica GN=OSJNBa0018M09.30 PE=2 SV=1;>tr|A2X3I3|A2X3I3_ORYSI Putative uncharacterized protein OS=Oryza sativa subsp. indica GN=OsI_06772 PE=4 SV=1;>tr|I1NZG6|I1NZG6_ORYGL Uncharacterized protein OS=Oryza glaberrima PE=4 SV=1	16.6285	13.8286	13.7227	16.801	13.4858	16.6931	13.337	16.7022	16.7219	14.2733	15.4976	15.2286	15.0894	15.0196	15.2619	0.977183	0.897355	0.887365	0.357255	0.845426	0.11615	0.908085	0.276385	0.865167	0.191226	0.952737	0.717277	1.33728	0.219052	1.06345	0.698469
>tr|B9F522|B9F522_ORYSJ Putative uncharacterized protein OS=Oryza sativa subsp. japonica GN=OsJ_06287 PE=3 SV=1;>tr|A2X3J5|A2X3J5_ORYSI Putative uncharacterized protein OS=Oryza sativa subsp. indica GN=OsI_06784 PE=3 SV=1;>tr|I1NZH6|I1NZH6_ORYGL Uncharacterized protein OS=Oryza glaberrima PE=3 SV=1;>tr|Q6K8B8|Q6K8B8_ORYSJ Os02g0287000 protein OS=Oryza sativa subsp. japonica GN=OJ1756_H07.11 PE=3 …	15.6039	15.1801	14.7668	15.5907	14.9412	15.7812	14.7865	15.7351	15.7078	15.1338	15.4208	15.392	15.3612	15.2608	15.1788	1.1593	0.211694	1.13481	0.274623	1.05852	0.317311	0.978877	0.752205	0.913072	0.398425	0.932774	0.582488	0.849243	0.605737	0.829866	0.575183
>tr|A2X4T7|A2X4T7_ORYSI 40S ribosomal protein S27 OS=Oryza sativa subsp. indica GN=OsI_07209 PE=3 SV=1;>tr|A2XS31|A2XS31_ORYSI 40S ribosomal protein S27 OS=Oryza sativa subsp. indica GN=OsI_15427 PE=3 SV=1;>tr|B9FEZ1|B9FEZ1_ORYSJ 40S ribosomal protein S27 OS=Oryza sativa subsp. japonica GN=OsJ_14646 PE=3 SV=1;>tr|I1P0E9|I1P0E9_ORYGL 40S ribosomal protein S27 OS=Oryza glaberrima PE=3 SV=1;>tr|I1P6…	18.1593	17.7103	17.8614	18.4303	17.7693	18.4024	17.7543	18.2627	18.0802	17.7363	17.9083	17.9348	18.0859	18.0085	18.1458	0.863908	0.282616	0.959264	0.885001	0.909188	0.466679	1.11038	0.285001	1.05241	0.529433	0.947797	0.683149	0.845543	0.596159	0.980235	0.943187
>tr|A2X532|A2X532_ORYSI Putative uncharacterized protein OS=Oryza sativa subsp. indica GN=OsI_07304 PE=4 SV=1;>tr|A3A743|A3A743_ORYSJ Putative uncharacterized protein OS=Oryza sativa subsp. japonica GN=OsJ_06818 PE=4 SV=1;>tr|Q6K925|Q6K925_ORYSJ Putative Ras-GTPase-activating protein binding protein 1 OS=Oryza sativa subsp. japonica GN=OJ1288_D09.22 PE=2 SV=1;>tr|I1P0L2|I1P0L2_ORYGL Uncharacteriz…	13.5964	14.6209	14.8574	13.7625	14.6194	13.6353	14.6857	13.7417	13.8615	14.694	14.2778	14.1087	14.1273	14.2137	14.31	0.869766	0.315226	0.881114	0.321673	0.935461	0.690993	1.01305	0.967461	1.07553	0.346163	1.06168	0.451274	1.17903	0.486543	1.01857	0.825781
>tr|A2X5F3|A2X5F3_ORYSI Putative uncharacterized protein OS=Oryza sativa subsp. indica GN=OsI_07431 PE=4 SV=1;>tr|I1P0T4|I1P0T4_ORYGL Uncharacterized protein OS=Oryza glaberrima PE=4 SV=1;>tr|Q6H4L2|Q6H4L2_ORYSJ Elongation factor 2 OS=Oryza sativa subsp. japonica GN=P0461D06.32 PE=2 SV=1;>tr|J3LDA2|J3LDA2_ORYBR Uncharacterized protein OS=Oryza brachyantha GN=OB02G26190 PE=4 SV=1	21.7232	21.4246	21.5251	21.8042	21.6512	21.9518	21.5797	21.5698	21.2862	21.2093	21.2477	21.5739	21.8015	21.5748	21.6647	0.939034	0.834454	1.0995	0.385629	0.939588	0.728995	1.17089	0.096123	1.00059	0.953037	0.854558	0.184886	1.02257	0.92588	0.889397	0.765417
>tr|A2X6N1|A2X6N1_ORYSI 60S ribosomal protein L6 OS=Oryza sativa subsp. indica GN=OsI_07870 PE=3 SV=1;>tr|Q6YY64|Q6YY64_ORYSJ 60S ribosomal protein L6 OS=Oryza sativa subsp. japonica GN=OSJNBa0006O15.44 PE=2 SV=1;>tr|I1P1Q8|I1P1Q8_ORYGL 60S ribosomal protein L6 OS=Oryza glaberrima PE=3 SV=1;>tr|J3LEB9|J3LEB9_ORYBR 60S ribosomal protein L6 OS=Oryza brachyantha GN=OB02G29860 PE=3 SV=1;>tr|B9FFP2|B9…	19.5384	19.0175	18.8533	19.4578	19.0923	19.6203	18.8294	19.4421	19.6331	19.4362	19.5346	19.278	19.3563	19.1358	19.1556	1.08854	0.403015	1.1493	0.236913	0.986369	0.834022	1.05581	0.614069	0.906136	0.362888	0.858238	0.197824	1.33506	0.221704	1.25366	0.304978
>tr|A2X7C9|A2X7C9_ORYSI Putative uncharacterized protein OS=Oryza sativa subsp. indica GN=OsI_08121 PE=4 SV=1;>tr|B8AS12|B8AS12_ORYSI Putative uncharacterized protein OS=Oryza sativa subsp. indica GN=OsI_16636 PE=4 SV=1;>tr|I1P2C0|I1P2C0_ORYGL Uncharacterized protein OS=Oryza glaberrima PE=4 SV=1;>tr|I1PN10|I1PN10_ORYGL Uncharacterized protein OS=Oryza glaberrima PE=4 SV=1;>tr|Q01I11|Q01I11_ORYSA…	18.3878	19.2456	19.6788	18.6239	19.571	18.4706	19.7092	18.3882	18.3481	18.91	18.629	18.8167	19.0208	19.0487	19.1514	0.792976	0.0495685	0.913483	0.527591	0.931321	0.653464	1.15197	0.138513	1.17446	0.0270851	1.01953	0.763764	0.768917	0.406898	0.837	0.597461
>tr|A2XX38|A2XX38_ORYSI Putative uncharacterized protein OS=Oryza sativa subsp. indica GN=OsI_17237 PE=3 SV=1;>tr|A2X8M1|A2X8M1_ORYSI Putative uncharacterized protein OS=Oryza sativa subsp. indica GN=OsI_08582 PE=3 SV=1;>tr|I1P3D2|I1P3D2_ORYGL Uncharacterized protein OS=Oryza glaberrima PE=3 SV=1;>tr|I1PPC6|I1PPC6_ORYGL Uncharacterized protein OS=Oryza glaberrima PE=3 SV=1;>tr|Q0JAI2|Q0JAI2_ORYSJ…	18.2611	17.1411	17.3197	18.1685	17.181	18.024	17.0956	18.193	18.5377	17.6957	18.1167	17.7011	17.6025	17.6443	17.7441	0.970634	0.932307	0.906513	0.478962	0.933162	0.670075	0.933939	0.424	0.961394	0.687799	1.0294	0.683119	1.43624	0.125688	1.13891	0.513528
>tr|A2X8X6|A2X8X6_ORYSI Putative uncharacterized protein OS=Oryza sativa subsp. indica GN=OsI_08689 PE=4 SV=1;>tr|I1P3L4|I1P3L4_ORYGL Uncharacterized protein (Fragment) OS=Oryza glaberrima PE=4 SV=1;>tr|Q6ZHP6|Q6ZHP6_ORYSJ Os02g0715400 protein OS=Oryza sativa subsp. japonica GN=OJ1191_G08.15 PE=4 SV=1	14.9523	16.8744	16.3129	14.5126	16.5579	15.0329	16.5489	14.995	14.7334	16.6581	15.6958	15.9133	15.7954	15.772	15.4128	1.4148	0.0106442	1.30373	0.0375346	1.28271	0.0016274	0.921496	0.348467	0.906639	0.365404	0.983877	0.938553	0.772389	0.414979	0.749708	0.344824
>tr|A2X956|A2X956_ORYSI Putative uncharacterized protein OS=Oryza sativa subsp. indica GN=OsI_08770 PE=4 SV=1;>tr|I1P3T6|I1P3T6_ORYGL Uncharacterized protein OS=Oryza glaberrima PE=4 SV=1;>tr|Q6Z347|Q6Z347_ORYSJ Os02g0726000 protein OS=Oryza sativa subsp. japonica GN=B1121A12.6 PE=2 SV=1;>tr|J3LGM9|J3LGM9_ORYBR Uncharacterized protein OS=Oryza brachyantha GN=OB02G37960 PE=4 SV=1;>tr|A3AAY1|A3AAY1…	16.7859	17.0932	17.1441	16.8509	17.0698	16.7271	17.0786	16.847	16.9289	17.5037	17.2163	16.9396	16.8985	16.9628	16.9975	0.960628	0.98641	0.933648	0.678712	0.976235	0.925183	0.971914	0.697109	1.01625	0.900622	1.04561	0.559973	0.82188	0.535652	1.1628	0.463011
>tr|I1PLU8|I1PLU8_ORYGL Uncharacterized protein OS=Oryza glaberrima PE=4 SV=1;>tr|A2YE33|A2YE33_ORYSI Putative uncharacterized protein OS=Oryza sativa subsp. indica GN=OsI_23378 PE=4 SV=1;>tr|A2X9Q0|A2X9Q0_ORYSI Putative uncharacterized protein OS=Oryza sativa subsp. indica GN=OsI_08972 PE=4 SV=1;>tr|A2XU59|A2XU59_ORYSI Putative uncharacterized protein OS=Oryza sativa subsp. indica GN=OsI_16133 P…	16.1625	16.8254	17.3184	16.3831	16.9817	16.1209	17.3628	16.31	16.2254	16.9612	16.5933	16.494	16.5513	16.8364	16.8508	0.780895	0.033752	0.812562	0.0722211	0.990103	0.801162	1.04055	0.733026	1.26791	0.000920747	1.21849	0.0218597	0.85928	0.631843	0.825448	0.561494
>tr|A2X9Q4|A2X9Q4_ORYSI Annexin OS=Oryza sativa subsp. indica GN=Ann2 PE=2 SV=1;>tr|I1P4D4|I1P4D4_ORYGL Annexin OS=Oryza glaberrima PE=3 SV=1;>tr|Q6Z6A7|Q6Z6A7_ORYSJ Annexin OS=Oryza sativa subsp. japonica GN=P0627E03.4 PE=3 SV=1;>tr|A6N0R1|A6N0R1_ORYSI Annexin (Fragment) OS=Oryza sativa subsp. indica PE=2 SV=1;>tr|C5IDU2|C5IDU2_ORYSI Annexin p35 (Fragment) OS=Oryza sativa subsp. indica PE=4 SV=1…	17.6567	16.6484	16.8265	17.8652	16.6888	17.6351	16.9386	17.6034	17.6149	16.6736	17.1442	17.1526	17.162	17.271	17.3458	0.874603	0.34376	0.88032	0.317311	0.949441	0.821604	1.00654	0.976946	1.08557	0.281961	1.07852	0.352824	1.19536	0.450806	0.933453	0.908052
>tr|A2X9U8|A2X9U8_ORYSI Peptidyl-prolyl cis-trans isomerase OS=Oryza sativa subsp. indica GN=OsI_09019 PE=4 SV=1;>tr|I1P4H6|I1P4H6_ORYGL Peptidyl-prolyl cis-trans isomerase OS=Oryza glaberrima PE=4 SV=1;>tr|Q6K8D4|Q6K8D4_ORYSJ Peptidyl-prolyl cis-trans isomerase OS=Oryza sativa subsp. japonica GN=OJ1175_B01.15 PE=4 SV=1	14.8121	14.026	14.1775	14.8991	14.0834	14.6154	13.9723	14.937	15.1976	14.8065	15.0021	14.4191	14.3494	14.4547	14.5383	0.920666	0.678853	0.877274	0.300894	0.943667	0.767061	0.952869	0.553224	1.02498	0.80394	1.07568	0.368285	1.14997	0.555078	1.00577	0.864195
>tr|J3LHG3|J3LHG3_ORYBR Uncharacterized protein OS=Oryza brachyantha GN=OB02G40800 PE=4 SV=1;>tr|Q0DX85|Q0DX85_ORYSJ Os02g0768600 protein (Fragment) OS=Oryza sativa subsp. japonica GN=Os02g0768600 PE=4 SV=1;>tr|I1P4M9|I1P4M9_ORYGL Uncharacterized protein OS=Oryza glaberrima PE=4 SV=1;>tr|A2XA10|A2XA10_ORYSI Putative uncharacterized protein OS=Oryza sativa subsp. indica GN=OsI_09082 PE=4 SV=1;>tr|…	14.1977	16.8379	16.702	14.4106	16.6615	14.1566	16.7559	14.4267	15.0427	16.6161	15.8294	15.5178	15.4091	15.5913	15.5563	0.973667	0.916072	0.90297	0.455076	1.02456	0.525528	0.927391	0.38325	1.05227	0.530742	1.13465	0.134621	0.725099	0.310435	0.667574	0.166485
>tr|I1P4R6|I1P4R6_ORYGL Uncharacterized protein OS=Oryza glaberrima PE=3 SV=1;>tr|Q6Z7L1|Q6Z7L1_ORYSJ Os02g0774300 protein OS=Oryza sativa subsp. japonica GN=OJ1448_G06.10 PE=3 SV=1;>tr|A2XA53|A2XA53_ORYSI Putative uncharacterized protein OS=Oryza sativa subsp. indica GN=OsI_09127 PE=3 SV=1;>tr|J3LHK2|J3LHK2_ORYBR Uncharacterized protein OS=Oryza brachyantha GN=OB02G41190 PE=3 SV=1;>tr|A2XBQ0|A2X…	18.0938	19.0764	19.2915	17.9384	19.1836	17.9543	19.3206	17.9087	17.826	19.0706	18.4483	18.5851	18.569	18.6147	18.615	0.979522	0.884968	0.968618	0.961732	0.999792	0.718186	0.988868	0.832729	1.02069	0.851024	1.03218	0.661082	0.827539	0.549992	0.805748	0.501585
>tr|B8AEU3|B8AEU3_ORYSI Putative uncharacterized protein OS=Oryza sativa subsp. indica GN=OsI_09440 PE=4 SV=1;>tr|A2XB12|A2XB12_ORYSI Putative uncharacterized protein OS=Oryza sativa subsp. indica GN=OsI_09445 PE=4 SV=1;>tr|I1P5J2|I1P5J2_ORYGL Uncharacterized protein OS=Oryza glaberrima PE=4 SV=1;>tr|J3LIC8|J3LIC8_ORYBR Uncharacterized protein OS=Oryza brachyantha GN=OB02G43950 PE=4 SV=1;>tr|Q6K6…	15.6519	12.7942	12.8607	15.7011	12.7967	15.7419	12.6266	15.7793	16.0314	13.923	14.9772	14.2231	14.2693	14.2029	14.2809	0.960695	0.986047	0.991992	0.892305	0.947403	0.802277	1.03258	0.798834	0.986164	0.854389	0.955051	0.733403	1.12245	0.625833	1.09946	0.605431
>tr|A2XC18|A2XC18_ORYSI Putative uncharacterized protein OS=Oryza sativa subsp. indica GN=OsI_09835 PE=3 SV=1;>tr|Q9SNK3|Q9SNK3_ORYSJ EST C74302(E30840) corresponds to a region of the predicted gene OS=Oryza sativa subsp. japonica GN=Os03g0129300 PE=3 SV=1;>tr|I1P765|I1P765_ORYGL Uncharacterized protein OS=Oryza glaberrima PE=3 SV=1;>tr|J3LJK2|J3LJK2_ORYBR Uncharacterized protein OS=Oryza brachya…	17.5575	17.2016	17.3639	17.6524	17.267	17.4686	17.349	17.4464	17.7417	17.5473	17.6445	17.3795	17.3678	17.3977	17.5082	0.914719	0.630307	0.907299	0.484337	0.926299	0.608892	0.991889	0.857304	1.01266	0.941069	1.02094	0.751977	0.617153	0.12791	0.592896	0.0669025
>tr|A2XCC4|A2XCC4_ORYSI Putative uncharacterized protein OS=Oryza sativa subsp. indica GN=OsI_09955 PE=4 SV=1;>tr|I1P7F4|I1P7F4_ORYGL Uncharacterized protein OS=Oryza glaberrima PE=4 SV=1;>tr|J3LJV3|J3LJV3_ORYBR Uncharacterized protein OS=Oryza brachyantha GN=OB03G13290 PE=4 SV=1;>tr|Q10RZ3|Q10RZ3_ORYSJ 60S ribosomal protein L21, putative, expressed OS=Oryza sativa subsp. japonica GN=Os03g0141000…	18.7631	18.9531	19.0915	18.9962	19.1141	19.0085	19.0605	18.6726	18.0959	18.3066	18.2013	18.8581	19.0613	18.8666	19.0438	0.879192	0.372154	1.01217	0.780499	0.884357	0.294162	1.15125	0.140385	1.00587	0.989083	0.873724	0.258771	0.909818	0.764944	0.832228	0.582535
>tr|A2XCL6|A2XCL6_ORYSI Putative uncharacterized protein OS=Oryza sativa subsp. indica GN=OsI_10049 PE=3 SV=1;>tr|Q10RP0|Q10RP0_ORYSJ Cell division cycle protein 48, putative, expressed OS=Oryza sativa subsp. japonica GN=Os03g0151800 PE=2 SV=1;>tr|I1P7N1|I1P7N1_ORYGL Uncharacterized protein OS=Oryza glaberrima PE=3 SV=1;>tr|Q6Z562|Q6Z562_ORYSJ Os08g0413000 protein OS=Oryza sativa subsp. japonica …	16.0992	16.3028	16.4118	16.2024	16.3994	16.1193	16.2348	16.1168	16.117	16.4827	16.2998	16.201	16.2594	16.1758	16.3071	0.929096	0.749405	0.967444	0.952106	0.913008	0.496973	1.04127	0.727184	0.982684	0.830656	0.943733	0.655414	1.79328	0.0134618	1.57664	0.0554729
>tr|Q8LMR0|Q8LMR0_ORYSJ Phosphoserine aminotransferase OS=Oryza sativa subsp. japonica GN=OSJNBa0011L14.1 PE=2 SV=1;>tr|A2XCQ4|A2XCQ4_ORYSI Phosphoserine aminotransferase OS=Oryza sativa subsp. indica GN=OsI_10089 PE=3 SV=1;>tr|I1P7R6|I1P7R6_ORYGL Phosphoserine aminotransferase OS=Oryza glaberrima PE=3 SV=1;>tr|J3LK67|J3LK67_ORYBR Uncharacterized protein OS=Oryza brachyantha GN=OB03G14430 PE=4 SV…	15.9892	15.4172	15.4252	16.0262	15.3803	15.8867	15.2378	15.8994	16.1709	16.1214	16.1461	15.7032	15.6335	15.5686	15.7257	0.984525	0.858676	0.938091	0.71367	0.896826	0.375264	0.952836	0.552985	0.910922	0.387223	0.956012	0.740119	1.00504	0.984196	0.933777	0.909091
>tr|Q8H7L2|Q8H7L2_ORYSJ 3-ketoacyl-CoA synthase OS=Oryza sativa subsp. japonica GN=OSJNBb0076N15.12 PE=3 SV=1;>tr|B9F5I5|B9F5I5_ORYSJ 3-ketoacyl-CoA synthase OS=Oryza sativa subsp. japonica GN=OsJ_09660 PE=3 SV=1;>tr|I1P880|I1P880_ORYGL 3-ketoacyl-CoA synthase OS=Oryza glaberrima PE=3 SV=1;>tr|A2XD82|A2XD82_ORYSI 3-ketoacyl-CoA synthase OS=Oryza sativa subsp. indica GN=OsI_10265 PE=3 SV=1;>tr|Q10…	15.7061	16.6754	17.0751	15.9464	16.6454	15.6792	16.986	15.7915	15.8976	16.6915	16.2946	16.1908	16.1623	16.3888	16.5108	0.80107	0.0631302	0.785427	0.0326792	0.918913	0.54551	0.980473	0.764966	1.14711	0.0613965	1.16995	0.0659891	0.747192	0.357726	0.735629	0.309445
>tr|J3LPK8|J3LPK8_ORYBR Uncharacterized protein OS=Oryza brachyantha GN=OB03G29840 PE=3 SV=1;>tr|A2XD89|A2XD89_ORYSI Putative uncharacterized protein OS=Oryza sativa subsp. indica GN=OsI_10272 PE=3 SV=1;>tr|Q10QU9|Q10QU9_ORYSJ 40S ribosomal protein OS=Oryza sativa subsp. japonica GN=OSJNBa0032G08.18 PE=2 SV=1;>tr|Q10QU8|Q10QU8_ORYSJ 40S ribosomal protein SA, putative, expressed OS=Oryza sativa su…	13.9859	14.8633	14.7303	13.9832	14.8266	13.6689	14.6919	14.1662	14.7943	15.6564	15.2253	14.4246	14.2477	14.4291	14.3567	1.04815	0.556222	0.927231	0.629157	1.05139	0.355314	0.884632	0.174517	1.00309	0.970104	1.13391	0.136548	1.16167	0.526724	0.930579	0.898811
>tr|A2XDW2|A2XDW2_ORYSI Putative uncharacterized protein OS=Oryza sativa subsp. indica GN=OsI_10505 PE=3 SV=1;>tr|I1P8U5|I1P8U5_ORYGL Uncharacterized protein OS=Oryza glaberrima PE=3 SV=1;>tr|Q10Q21|Q10Q21_ORYSJ Mitochondrial processing peptidase beta subunit, mitochondrial, putative, expressed OS=Oryza sativa subsp. japonica GN=Os03g0212700 PE=3 SV=1;>tr|B9F658|B9F658_ORYSJ Putative uncharacteri…	16.6161	17.4993	17.56	16.694	17.3665	16.56	17.5273	16.7432	16.8523	17.7168	17.2845	17.0577	16.9632	17.1352	17.127	0.9531	0.956396	0.892702	0.389298	1.00573	0.669204	0.936629	0.441366	1.05522	0.50456	1.12662	0.156562	0.547678	0.0575852	0.574051	0.0506409
>tr|A2XEE2|A2XEE2_ORYSI Putative uncharacterized protein OS=Oryza sativa subsp. indica GN=OsI_10698 PE=4 SV=1;>tr|A3AFY2|A3AFY2_ORYSJ Putative uncharacterized protein OS=Oryza sativa subsp. japonica GN=OsJ_10089 PE=4 SV=1;>tr|B8AGV3|B8AGV3_ORYSI Putative uncharacterized protein OS=Oryza sativa subsp. indica GN=OsI_05466 PE=4 SV=1;>tr|I1NWB3|I1NWB3_ORYGL Uncharacterized protein OS=Oryza glaberrima…	13.566	13.8423	14.0545	13.5366	13.7511	13.3213	13.2669	13.8434	14.1691	15.2173	14.6932	13.7042	13.5362	13.5551	13.7956	0.938611	0.830805	0.835464	0.128289	0.846511	0.119644	0.890107	0.195552	0.901875	0.341946	1.01322	0.817147	0.896546	0.729859	0.854499	0.652862
>tr|I1PA15|I1PA15_ORYGL Uncharacterized protein OS=Oryza glaberrima PE=4 SV=1;>tr|A2XF57|A2XF57_ORYSI Putative uncharacterized protein OS=Oryza sativa subsp. indica GN=OsI_10999 PE=4 SV=1;>tr|Q10N90|Q10N90_ORYSJ RNA and export factor-binding protein, putative, expressed OS=Oryza sativa subsp. japonica GN=LOC_Os03g17010 PE=2 SV=1;>tr|J3LMI3|J3LMI3_ORYBR Uncharacterized protein OS=Oryza brachyantha…	13.1029	16.3949	16.0782	13.0564	16.202	12.9223	15.9229	13.3629	14.3092	16.9846	15.6469	14.7489	14.5622	14.6429	14.5673	1.13414	0.269092	0.996437	0.867212	1.0538	0.342142	0.878583	0.153157	0.929161	0.487352	1.05757	0.477757	0.53676	0.0497262	0.503809	0.0143565
>tr|I1PAE9|I1PAE9_ORYGL Uncharacterized protein OS=Oryza glaberrima PE=4 SV=1;>tr|A2XFL8|A2XFL8_ORYSI Putative uncharacterized protein OS=Oryza sativa subsp. indica GN=OsI_11157 PE=4 SV=1;>tr|J3LCC1|J3LCC1_ORYBR Uncharacterized protein OS=Oryza brachyantha GN=OB02G22880 PE=4 SV=1;>tr|Q10MS5|Q10MS5_ORYSJ 40S ribosomal protein S7, putative, expressed OS=Oryza sativa subsp. japonica GN=Os03g0297100 …	18.2999	17.3979	17.4349	18.4705	17.3272	18.4927	17.3375	18.3885	18.1209	17.3073	17.7141	17.8489	17.9099	17.863	17.9527	0.930579	0.761983	0.970803	0.979621	0.939718	0.730203	1.04322	0.711492	1.00982	0.973303	0.967981	0.824752	0.47316	0.0182827	0.53663	0.0271405
>tr|A2XG88|A2XG88_ORYSI Putative uncharacterized protein OS=Oryza sativa subsp. indica GN=OsI_11398 PE=4 SV=1;>tr|Q8H7M3|Q8H7M3_ORYSJ Putative r40c1 protein-rice OS=Oryza sativa subsp. japonica GN=OSJNBb0014I10.3 PE=4 SV=1;>tr|I1PAX9|I1PAX9_ORYGL Uncharacterized protein OS=Oryza glaberrima PE=4 SV=1;>tr|Q10M12|Q10M12_ORYSJ Expressed protein OS=Oryza sativa subsp. japonica GN=Os03g0327600 PE=2 SV=…	20.4472	20.3011	20.2293	20.4504	20.4734	20.7481	20.3312	20.2587	20.0322	20.0877	20.06	20.3742	20.6107	20.295	20.3398	1.02406	0.662789	1.20656	0.126331	0.969357	0.988235	1.17821	0.0829399	0.946582	0.592582	0.803405	0.0610891	1.17985	0.484707	1.09794	0.609192
>tr|A2XGF3|A2XGF3_ORYSI Putative uncharacterized protein OS=Oryza sativa subsp. indica GN=OsI_11462 PE=4 SV=1;>tr|Q10LT1|Q10LT1_ORYSJ Cupin family protein, expressed OS=Oryza sativa subsp. japonica GN=LOC_Os03g21790 PE=4 SV=1;>tr|I1PB32|I1PB32_ORYGL Uncharacterized protein OS=Oryza glaberrima PE=4 SV=1;>tr|Q0DS36|Q0DS36_ORYSJ Os03g0336100 protein OS=Oryza sativa subsp. japonica GN=Os03g0336100 PE…	17.0591	18.3537	17.4665	16.4769	18.0528	16.8184	18.0666	16.6428	17.0677	17.3817	17.2247	17.7064	17.4356	17.3547	16.9717	1.66405	0.000297424	1.37927	0.0131146	1.30405	0.000850967	0.82886	0.0425415	0.78366	0.0310714	0.945468	0.667214	1.21411	0.412241	1.24332	0.320379
>tr|A2XGG9|A2XGG9_ORYSI Ribosomal protein L19 OS=Oryza sativa subsp. indica GN=OsI_11477 PE=3 SV=1;>tr|Q10LR6|Q10LR6_ORYSJ Ribosomal protein L19 OS=Oryza sativa subsp. japonica GN=Os03g0337800 PE=2 SV=1;>tr|I1PB45|I1PB45_ORYGL Ribosomal protein L19 OS=Oryza glaberrima PE=3 SV=1;>tr|J3LNL8|J3LNL8_ORYBR Ribosomal protein L19 OS=Oryza brachyantha GN=OB03G26440 PE=3 SV=1;>tr|J3M4H1|J3M4H1_ORYBR Ribos…	17.9167	17.6304	17.7586	18.0018	17.8081	17.8548	17.8193	17.8486	18.1845	18.0971	18.1408	17.7736	17.8315	17.834	17.8802	0.928742	0.746406	0.966774	0.946609	0.96845	0.996594	1.04095	0.729811	1.04275	0.619892	1.00173	0.917332	0.83915	0.579677	1.39639	0.148702
>tr|A2XGK2|A2XGK2_ORYSI Putative uncharacterized protein OS=Oryza sativa subsp. indica GN=OsI_11522 PE=4 SV=1;>tr|I1PB77|I1PB77_ORYGL Uncharacterized protein OS=Oryza glaberrima PE=4 SV=1;>tr|Q762A6|Q762A6_ORYSJ 60S ribosomal protein L22-2, putative, expressed OS=Oryza sativa subsp. japonica GN=bip108 PE=2 SV=1;>tr|J3LNN1|J3LNN1_ORYBR Uncharacterized protein OS=Oryza brachyantha GN=OB03G26570 PE=…	15.273	17.1271	16.8241	15.2803	16.9068	14.9961	17.013	15.4086	15.9437	16.8326	16.3881	16.2001	15.9514	16.2108	16.0522	1.10792	0.341173	0.932548	0.670139	1.1162	0.110913	0.841713	0.061514	1.00748	1	1.19694	0.0363189	0.834741	0.568365	0.775259	0.41341
>tr|B8APG2|B8APG2_ORYSI Putative uncharacterized protein OS=Oryza sativa subsp. indica GN=OsI_11566 PE=4 SV=1;>tr|I1PBA8|I1PBA8_ORYGL Uncharacterized protein OS=Oryza glaberrima PE=4 SV=1;>tr|A2XGN8|A2XGN8_ORYSI Putative uncharacterized protein OS=Oryza sativa subsp. indica GN=OsI_11565 PE=4 SV=1;>tr|Q10LH4|Q10LH4_ORYSJ Nucleolar protein NOP5, putative, expressed OS=Oryza sativa subsp. japonica G…	14.623	16.1862	16.4438	14.7781	16.1845	14.5506	16.4488	14.8035	14.9455	16.1919	15.5687	15.4046	15.3675	15.6262	15.611	0.866727	0.298039	0.844752	0.158313	1.01059	0.630389	0.974646	0.718602	1.16599	0.0352135	1.19632	0.0368403	0.792262	0.462286	0.877761	0.727697
>tr|A2XH60|A2XH60_ORYSI Putative uncharacterized protein OS=Oryza sativa subsp. indica GN=OsI_11735 PE=4 SV=1;>tr|Q10KV4|Q10KV4_ORYSJ Expressed protein OS=Oryza sativa subsp. japonica GN=Os03g0369100 PE=4 SV=1;>tr|I1PBL9|I1PBL9_ORYGL Uncharacterized protein OS=Oryza glaberrima PE=4 SV=1;>tr|J3L0I4|J3L0I4_ORYBR Uncharacterized protein OS=Oryza brachyantha GN=OB01G27400 PE=4 SV=1	18.0928	17.974	17.7803	17.9696	17.9874	18.3474	18.107	18.3643	17.6798	17.5845	17.6321	18.0334	18.1674	18.2356	17.8749	1.11609	0.317311	1.22472	0.102045	1.28405	0.00156371	1.09733	0.348926	1.15049	0.0557369	1.04844	0.539816	1.02972	0.902484	0.892485	0.775441
>tr|A2XHG1|A2XHG1_ORYSI Putative uncharacterized protein OS=Oryza sativa subsp. indica GN=OsI_11845 PE=4 SV=1	12.9162	16.1798	16.1387	13.0215	16.1985	12.7377	15.9048	13.022	14.0115	17.0512	15.5313	14.548	14.4681	14.4634	14.5801	0.977996	0.893044	0.925304	0.614525	0.922295	0.574186	0.946123	0.505365	0.943046	0.570563	0.996748	0.961696	1.18329	0.477036	1.32065	0.21953
>tr|A2XHI9|A2XHI9_ORYSI 40S ribosomal protein S6 OS=Oryza sativa subsp. indica GN=OsI_11874 PE=3 SV=1;>tr|A2YNT9|A2YNT9_ORYSI 40S ribosomal protein S6 OS=Oryza sativa subsp. indica GN=OsI_26912 PE=3 SV=1;>tr|I1QCA9|I1QCA9_ORYGL 40S ribosomal protein S6 OS=Oryza glaberrima PE=3 SV=1;>tr|J3MN30|J3MN30_ORYBR 40S ribosomal protein S6 OS=Oryza brachyantha GN=OB07G28120 PE=3 SV=1;>tr|Q8LH97|Q8LH97_ORYS…	18.2227	17.3478	17.4245	18.3193	17.3469	18.3524	17.1467	18.206	18.1621	18.0137	18.0879	17.7853	17.8497	17.6763	17.8719	0.941707	0.857548	0.984696	0.933962	0.87324	0.231798	1.04565	0.692192	0.927295	0.476602	0.886812	0.318501	0.517184	0.0375789	0.505804	0.014963
>tr|A2XHR6|A2XHR6_ORYSI Putative uncharacterized protein OS=Oryza sativa subsp. indica GN=OsI_11954 PE=3 SV=1	19.7583	19.6049	19.7887	19.937	19.7942	19.9608	19.7667	19.7187	19.515	19.4941	19.5046	19.6816	19.8775	19.7427	19.8629	0.881939	0.389749	1.01021	0.791119	0.920092	0.555439	1.14544	0.156297	1.04326	0.614966	0.910796	0.446623	0.860949	0.636201	0.810762	0.516641
>tr|A2XHV1|A2XHV1_ORYSI Putative uncharacterized protein OS=Oryza sativa subsp. indica GN=OsI_11989 PE=3 SV=1;>tr|I1PC65|I1PC65_ORYGL Uncharacterized protein OS=Oryza glaberrima PE=3 SV=1;>tr|Q84MQ4|Q84MQ4_ORYSJ 60S ribosomal protein L27a-3, putative, expressed OS=Oryza sativa subsp. japonica GN=OSJNBa0030J19.9 PE=3 SV=1;>tr|J3LPN5|J3LPN5_ORYBR Uncharacterized protein OS=Oryza brachyantha GN=OB03…	18.72	18.4834	18.5015	18.8554	18.5822	18.8668	18.4658	18.7031	18.5127	18.5349	18.5238	18.6017	18.7245	18.5845	18.6785	0.948191	0.913779	1.03243	0.674684	0.936921	0.704375	1.08885	0.39552	0.988114	0.86771	0.907488	0.4276	1.28191	0.293701	1.13057	0.53207
>tr|B9F8Z3|B9F8Z3_ORYSJ Putative uncharacterized protein OS=Oryza sativa subsp. japonica GN=OsJ_11242 PE=4 SV=1;>tr|A2XHW8|A2XHW8_ORYSI Putative uncharacterized protein OS=Oryza sativa subsp. indica GN=OsI_12015 PE=4 SV=1;>tr|I1PC79|I1PC79_ORYGL Uncharacterized protein OS=Oryza glaberrima PE=4 SV=1;>tr|Q852G4|Q852G4_ORYSJ EF hand family protein, expressed OS=Oryza sativa subsp. japonica GN=Os03g0…	14.9681	15.6022	15.7268	14.9903	15.5515	14.9151	15.8156	14.9835	15.2114	15.3818	15.2966	15.2851	15.2333	15.3995	15.3585	0.950396	0.932919	0.916845	0.551778	1.02883	0.495611	0.964698	0.641266	1.08252	0.300452	1.12214	0.170004	1.11315	0.650992	1.05548	0.720187
>tr|A2XIT5|A2XIT5_ORYSI 60S ribosomal protein L13 OS=Oryza sativa subsp. indica GN=OsI_12345 PE=3 SV=1;>tr|I1PCY6|I1PCY6_ORYGL 60S ribosomal protein L13 OS=Oryza glaberrima PE=3 SV=1;>tr|Q7XJB4|Q7XJB4_ORYSJ 60S ribosomal protein L13 OS=Oryza sativa subsp. japonica GN=Os03g0576700 PE=2 SV=1;>tr|Q8S9G2|Q8S9G2_ORYSA 60S ribosomal protein L13 OS=Oryza sativa GN=cip1 PE=2 SV=1;>tr|Q10HT7|Q10HT7_ORYSJ …	17.2666	16.6946	16.6517	17.4842	16.5955	17.2374	16.5566	17.2393	17.4397	16.9171	17.1784	16.9806	16.9165	16.898	17.0679	0.94125	0.853596	0.900314	0.43756	0.888843	0.322001	0.956509	0.579789	0.944321	0.57847	0.987259	0.962766	1.04388	0.856888	0.992095	0.906128
>tr|A2XIT7|A2XIT7_ORYSI Putative uncharacterized protein OS=Oryza sativa subsp. indica GN=OsI_12347 PE=3 SV=1;>tr|I1PCY8|I1PCY8_ORYGL Uncharacterized protein OS=Oryza glaberrima PE=3 SV=1;>tr|Q75G91|Q75G91_ORYSJ 40S ribosomal protein S3, putative, expressed OS=Oryza sativa subsp. japonica GN=Os03g0577000 PE=2 SV=1;>tr|Q10HT1|Q10HT1_ORYSJ 40S ribosomal protein S3, putative, expressed OS=Oryza sati…	20.1541	19.5152	19.6005	20.2962	19.6202	20.2876	19.6188	20.1209	19.8651	19.5486	19.7069	19.8346	19.9539	19.8698	19.9484	0.924215	0.708329	1.00385	0.82589	0.947042	0.79886	1.08617	0.411039	1.0247	0.807033	0.943406	0.653198	0.926299	0.808464	0.871879	0.708684
>tr|B8AW24|B8AW24_ORYSI Ribosomal protein L15 OS=Oryza sativa subsp. indica GN=OsI_19264 PE=3 SV=1;>tr|B9FNL6|B9FNL6_ORYSJ Ribosomal protein L15 OS=Oryza sativa subsp. japonica GN=OsJ_17876 PE=3 SV=1;>tr|I1PD97|I1PD97_ORYGL Ribosomal protein L15 OS=Oryza glaberrima PE=3 SV=1;>tr|A2XJ89|A2XJ89_ORYSI Ribosomal protein L15 OS=Oryza sativa subsp. indica GN=OsI_12513 PE=3 SV=1;>tr|I1PTZ1|I1PTZ1_ORYGL …	18.1947	19.0428	19.2114	18.4179	19.2049	18.7334	19.1788	18.2751	18.2159	18.9696	18.5928	18.6187	18.9691	18.7269	18.8147	0.873028	0.334311	1.11304	0.339768	0.941022	0.742323	1.27491	0.00884198	1.07788	0.330292	0.845455	0.155386	1.18222	0.479403	1.09263	0.622435
>tr|B9FBP6|B9FBP6_ORYSJ Putative uncharacterized protein OS=Oryza sativa subsp. japonica GN=OsJ_12490 PE=4 SV=1;>tr|A2XLS8|A2XLS8_ORYSI Putative uncharacterized protein OS=Oryza sativa subsp. indica GN=OsI_13431 PE=4 SV=1;>tr|Q10D87|Q10D87_ORYSJ CBS domain containing protein, expressed OS=Oryza sativa subsp. japonica GN=LOC_Os03g52690 PE=4 SV=1;>tr|I1PF85|I1PF85_ORYGL Uncharacterized protein (Fra…	17.0592	17.2842	17.1729	17.1432	17.1225	17.1182	17.3348	17.1599	17.0584	17.2843	17.1714	17.1717	17.1203	17.2474	17.158	1.00951	0.73215	0.974207	0.994687	1.06385	0.290846	0.965033	0.643822	1.05384	0.516758	1.09202	0.285446	1.16627	0.515858	1.01819	0.826933
>tr|J3LSU6|J3LSU6_ORYBR Uncharacterized protein OS=Oryza brachyantha GN=OB03G41220 PE=4 SV=1;>tr|A2XM08|A2XM08_ORYSI Putative uncharacterized protein OS=Oryza sativa subsp. indica GN=OsI_13515 PE=4 SV=1;>tr|I1PFI2|I1PFI2_ORYGL Uncharacterized protein OS=Oryza glaberrima PE=4 SV=1;>tr|Q10CU9|Q10CU9_ORYSJ Glycosyl hydrolase family 3 N terminal domain containing protein, expressed OS=Oryza sativa su…	15.0218	16.3007	16.3925	15.1311	16.2994	14.9706	16.4144	15.1228	15.4225	16.54	15.9812	15.6613	15.635	15.7686	15.7618	0.932677	0.779864	0.915861	0.544648	1.00472	0.677419	0.981969	0.776971	1.07725	0.334527	1.09703	0.263018	0.990824	0.975947	1.00024	0.881035
>tr|A2XM46|A2XM46_ORYSI Putative uncharacterized protein OS=Oryza sativa subsp. indica GN=OsI_13588 PE=3 SV=1;>tr|Q75J18|Q75J18_ORYSJ 60S ribosomal protein L13a-2, putative, expressed OS=Oryza sativa subsp. japonica GN=OSJNBb0081K01.9 PE=2 SV=1;>tr|J3LSY4|J3LSY4_ORYBR Uncharacterized protein OS=Oryza brachyantha GN=OB03G41600 PE=3 SV=1;>tr|I1PFM1|I1PFM1_ORYGL Uncharacterized protein OS=Oryza glab…	19.1774	19.1175	19.25	19.2791	19.3327	19.2569	19.2713	19.0973	19.0444	19.4059	19.2251	19.1474	19.2948	19.1843	19.2645	0.922039	0.690217	1.02119	0.732501	0.945894	0.788014	1.10753	0.298152	1.02587	0.794294	0.926267	0.540674	0.858893	0.630833	0.80107	0.487668
>tr|A2XMI1|A2XMI1_ORYSI Putative uncharacterized protein OS=Oryza sativa subsp. indica GN=OsI_13733 PE=4 SV=1;>tr|I1PG16|I1PG16_ORYGL Uncharacterized protein OS=Oryza glaberrima PE=4 SV=1;>tr|Q8S7H8|Q8S7H8_ORYSJ Photosystem I reaction center subunit III, chloroplast, putative, expressed OS=Oryza sativa subsp. japonica GN=OSJNBa0010I09.4 PE=2 SV=1;>tr|Q9ZSU5|Q9ZSU5_ORYSA Photosystem-1 F subunit OS…	14.4153	15.2845	15.3556	14.3728	15.295	14.1925	15.211	14.465	14.9924	15.9845	15.4885	14.8499	14.7438	14.838	14.8642	0.990137	0.829527	0.919901	0.574143	0.982003	0.872979	0.929064	0.393453	0.991785	0.892816	1.06751	0.415367	1.02769	0.909111	0.947567	0.953166
>tr|A2XMY6|A2XMY6_ORYSI Putative uncharacterized protein OS=Oryza sativa subsp. indica GN=OsI_13914 PE=3 SV=1;>tr|I1PGC0|I1PGC0_ORYGL Uncharacterized protein OS=Oryza glaberrima PE=3 SV=1;>tr|Q851P9|Q851P9_ORYSJ Histone-like protein OS=Oryza sativa subsp. japonica GN=OSJNBa0052F07.24 PE=2 SV=1;>tr|J3LTR8|J3LTR8_ORYBR Uncharacterized protein OS=Oryza brachyantha GN=OB03G44440 PE=3 SV=1	16.8806	17.5882	17.6665	17.0317	17.8664	16.9926	17.6867	17.0138	17.4915	18.4475	17.9695	17.2344	17.4295	17.3502	17.3491	0.923574	0.702984	1.05731	0.555761	1.0008	0.70979	1.1448	0.15812	1.08361	0.293741	0.94655	0.674602	0.648757	0.17226	0.642358	0.126206
>tr|I1PGJ2|I1PGJ2_ORYGL Uncharacterized protein OS=Oryza glaberrima PE=4 SV=1;>tr|Q84M59|Q84M59_ORYSJ Expressed protein OS=Oryza sativa subsp. japonica GN=OSJNBa0059E14.9 PE=2 SV=1;>tr|A2XN62|A2XN62_ORYSI Putative uncharacterized protein OS=Oryza sativa subsp. indica GN=OsI_13995 PE=4 SV=1;>tr|Q10BR1|Q10BR1_ORYSJ Expressed protein OS=Oryza sativa subsp. japonica GN=LOC_Os03g59300 PE=2 SV=1	14.5653	13.2127	13.4273	14.8084	13.0159	14.5174	12.7552	14.7405	15.3705	13.8573	14.6139	13.889	13.7667	13.7478	14.1179	0.853315	0.229163	0.783932	0.0311628	0.773782	0.00937492	0.91869	0.332564	0.906796	0.366192	0.987053	0.961297	0.650491	0.174919	0.600776	0.0746872
>tr|B9F6V9|B9F6V9_ORYSJ Putative uncharacterized protein OS=Oryza sativa subsp. japonica GN=OsJ_13042 PE=3 SV=1;>tr|A2XN63|A2XN63_ORYSI Putative uncharacterized protein OS=Oryza sativa subsp. indica GN=OsI_13996 PE=3 SV=1;>tr|Q84M35|Q84M35_ORYSJ 40S ribosomal protein S2, putative, expressed OS=Oryza sativa subsp. japonica GN=OSJNBa0059E14.8 PE=1 SV=1;>tr|I1PGJ3|I1PGJ3_ORYGL Uncharacterized protei…	19.5455	19.6925	19.9169	19.8512	19.9501	19.7518	19.8137	19.5408	19.2741	19.5234	19.3987	19.619	19.851	19.6773	19.884	0.83217	0.143481	0.977318	0.976588	0.866457	0.198383	1.17442	0.0895556	1.0412	0.635125	0.886566	0.317311	0.709045	0.277974	0.605039	0.0791504
>tr|A2XN85|A2XN85_ORYSI Mitochondrial Rho GTPase OS=Oryza sativa subsp. indica GN=OsI_14016 PE=3 SV=1;>tr|I1PGL7|I1PGL7_ORYGL Mitochondrial Rho GTPase OS=Oryza glaberrima PE=3 SV=1;>tr|Q6ATR5|Q6ATR5_ORYSJ Mitochondrial Rho GTPase OS=Oryza sativa subsp. japonica GN=OSJNBa0028F23.7 PE=2 SV=1;>tr|A3ANX5|A3ANX5_ORYSJ Mitochondrial Rho GTPase OS=Oryza sativa subsp. japonica GN=OsJ_13062 PE=3 SV=1;>tr|…	17.2041	17.0946	17.3182	17.2729	17.0919	17.1515	17.2754	17.1786	17.2271	16.9636	17.0953	17.1493	17.1217	17.227	17.2955	0.903627	0.543245	0.886474	0.352051	0.953596	0.861206	0.981017	0.769326	1.0553	0.503922	1.07572	0.368079	1.39988	0.15481	1.16494	0.458679
>tr|J3LUJ5|J3LUJ5_ORYBR Uncharacterized protein OS=Oryza brachyantha GN=OB03G47210 PE=4 SV=1;>tr|J3LXM1|J3LXM1_ORYBR Uncharacterized protein OS=Oryza brachyantha GN=OB04G18960 PE=4 SV=1;>tr|A2XNS0|A2XNS0_ORYSI Putative uncharacterized protein OS=Oryza sativa subsp. indica GN=OsI_14217 PE=4 SV=1;>tr|I1PH46|I1PH46_ORYGL Uncharacterized protein OS=Oryza glaberrima PE=4 SV=1;>tr|Q75LK5|Q75LK5_ORYSJ F…	14.536	13.925	13.766	14.5729	13.99	14.3269	13.5149	14.5406	15.7895	15.3215	15.5555	14.2305	14.1585	14.0277	14.1694	1.04322	0.577135	0.992404	0.889966	0.90645	0.445546	0.951285	0.541822	0.868893	0.204057	0.913388	0.461808	1.14886	0.557835	1.03814	0.768807
>tr|J3LUJ9|J3LUJ9_ORYBR Uncharacterized protein OS=Oryza brachyantha GN=OB03G47250 PE=4 SV=1;>tr|A2XNS3|A2XNS3_ORYSI Putative uncharacterized protein OS=Oryza sativa subsp. indica GN=OsI_14220 PE=4 SV=1;>tr|I1PH49|I1PH49_ORYGL Uncharacterized protein OS=Oryza glaberrima PE=4 SV=1;>tr|Q75LJ7|Q75LJ7_ORYSJ Os03g0836200 protein OS=Oryza sativa subsp. japonica GN=OSJNBa0096I06.8 PE=2 SV=1	11.9041	14.2171	14.223	12.1754	14.3444	11.7135	13.8486	12.2473	12.9557	15.572	14.2638	13.0606	13.029	13.048	13.1992	0.9084	0.580101	0.888689	0.36506	0.90047	0.401116	0.978301	0.747606	0.99127	0.88929	1.01326	0.816846	0.382611	0.00245051	0.399149	0.000871424
>tr|A2XP46|A2XP46_ORYSI Elongation factor Tu OS=Oryza sativa subsp. indica GN=OsI_14349 PE=3 SV=1;>tr|I1PHF2|I1PHF2_ORYGL Elongation factor Tu OS=Oryza glaberrima PE=3 SV=1;>tr|Q851Y8|Q851Y8_ORYSJ Elongation factor Tu OS=Oryza sativa subsp. japonica GN=OSJNBa0015N08.13 PE=2 SV=1;>tr|Q8W2C4|Q8W2C4_ORYSA Elongation factor Tu OS=Oryza sativa GN=tufM PE=2 SV=1;>tr|J3LUT2|J3LUT2_ORYBR Elongation facto…	16.5313	16.1358	16.4722	16.5481	16.1712	16.4026	16.086	16.5102	16.7771	16.5505	16.6638	16.3335	16.2869	16.2981	16.5101	0.884786	0.408453	0.856633	0.203494	0.86331	0.184054	0.968182	0.66805	0.975727	0.783442	1.00779	0.864078	0.478089	0.0199557	0.434296	0.00261392
>tr|A2XPB4|A2XPB4_ORYSI Putative uncharacterized protein OS=Oryza sativa subsp. indica GN=OsI_14427 PE=3 SV=1;>tr|Q7X9A7|Q7X9A7_ORYSJ 60 kDa chaperonin alpha subunit OS=Oryza sativa subsp. japonica GN=OSJNBa0033P04.2 PE=2 SV=1;>tr|I1PHM3|I1PHM3_ORYGL Uncharacterized protein OS=Oryza glaberrima PE=3 SV=1;>tr|Q10AA5|Q10AA5_ORYSJ RuBisCO subunit binding-protein alpha subunit, chloroplast, putative, …	15.8683	17.5437	17.4047	15.8351	17.51	15.9561	17.4314	15.7475	15.9804	17.307	16.6437	16.706	16.733	16.5894	16.6199	1.0615	0.501991	1.08159	0.452846	0.979115	0.899026	1.01893	0.915843	0.922391	0.448878	0.905257	0.415009	0.898973	0.736273	0.795399	0.470973
>tr|A2XPT6|A2XPT6_ORYSI Putative uncharacterized protein OS=Oryza sativa subsp. indica GN=OsI_14647 PE=4 SV=1;>tr|Q7XTJ3|Q7XTJ3_ORYSJ OSJNBa0020P07.11 protein OS=Oryza sativa subsp. japonica GN=OSJNBa0020P07.11 PE=2 SV=2;>tr|J3LVA4|J3LVA4_ORYBR Uncharacterized protein OS=Oryza brachyantha GN=OB04G10790 PE=4 SV=1;>tr|Q01MR6|Q01MR6_ORYSA H0716A07.7 protein OS=Oryza sativa GN=H0716A07.7 PE=4 SV=1;>t…	16.3412	18.1014	17.9093	16.3889	18.401	16.3284	18.1135	16.4233	16.8709	17.5999	17.2354	17.2213	17.3647	17.2684	17.1491	1.05132	0.54304	1.16119	0.209123	1.08621	0.197365	1.10451	0.312633	1.03319	0.716503	0.935429	0.599882	0.983638	0.957659	1.04413	0.751808
>tr|A2XRR9|A2XRR9_ORYSI Putative uncharacterized protein OS=Oryza sativa subsp. indica GN=OsI_15323 PE=4 SV=1;>tr|I1PRG9|I1PRG9_ORYGL Uncharacterized protein OS=Oryza glaberrima PE=4 SV=1;>tr|J3LWN5|J3LWN5_ORYBR Uncharacterized protein OS=Oryza brachyantha GN=OB04G15600 PE=4 SV=1;>tr|Q01MF9|Q01MF9_ORYSA OSIGBa0125J07.5 protein OS=Oryza sativa GN=OSIGBa0125J07.5 PE=4 SV=1;>tr|Q7XVN7|Q7XVN7_ORYSJ O…	14.9444	15.8807	15.6998	14.8689	15.747	14.8496	15.7186	14.9901	15.1014	15.8948	15.4981	15.4125	15.2983	15.3544	15.2843	1.09293	0.388361	1.00972	0.79378	1.04972	0.364682	0.923862	0.362208	0.960462	0.681679	1.03962	0.604047	0.941935	0.849588	0.990274	0.911777
>tr|A2XSR2|A2XSR2_ORYSI Putative uncharacterized protein OS=Oryza sativa subsp. indica GN=OsI_15649 PE=4 SV=1;>tr|Q7XLP7|Q7XLP7_ORYSJ OSJNBa0044M19.9 protein OS=Oryza sativa subsp. japonica GN=OSJNBa0044M19.9 PE=2 SV=2;>tr|I1PKM4|I1PKM4_ORYGL Uncharacterized protein OS=Oryza glaberrima PE=4 SV=1;>tr|Q01L00|Q01L00_ORYSA OSIGBa0148P16.5 protein OS=Oryza sativa GN=OSIGBa0148P16.5 PE=4 SV=1;>tr|I1P62…	16.6191	18.0958	18.2364	16.5703	19.1364	16.5255	18.2218	16.5999	16.7801	18.1322	17.4562	17.3575	17.831	17.4108	17.4033	0.968685	0.942786	1.34499	0.0213576	1.00521	0.673448	1.38847	0.000350774	1.03771	0.670054	0.747373	0.0119535	0.862293	0.639712	0.942425	0.936784
>tr|B9FF36|B9FF36_ORYSJ Putative uncharacterized protein OS=Oryza sativa subsp. japonica GN=OsJ_14740 PE=3 SV=1;>tr|A2XT84|A2XT84_ORYSI Putative uncharacterized protein OS=Oryza sativa subsp. indica GN=OsI_07537 PE=3 SV=1;>tr|I1PL30|I1PL30_ORYGL Uncharacterized protein OS=Oryza glaberrima PE=3 SV=1;>tr|Q01IS6|Q01IS6_ORYSA OSIGBa0134P10.10 protein OS=Oryza sativa GN=OSIGBa0134P10.10 PE=3 SV=1;>tr|…	19.6233	19.3903	19.5059	19.787	19.4468	19.8213	19.5289	19.6113	19.2077	19.0212	19.1144	19.5068	19.634	19.5701	19.6465	0.907739	0.57494	0.991442	0.895425	0.948454	0.812238	1.09221	0.376574	1.04485	0.599601	0.956641	0.74453	0.964063	0.907294	0.933874	0.909403
>tr|A2XTC1|A2XTC1_ORYSI Putative uncharacterized protein OS=Oryza sativa subsp. indica GN=OsI_15856 PE=4 SV=1;>tr|Q7X6C3|Q7X6C3_ORYSJ OSJNBa0033G16.15 protein OS=Oryza sativa subsp. japonica GN=OSJNBb0108J11.2 PE=4 SV=1;>tr|I1PL57|I1PL57_ORYGL Uncharacterized protein OS=Oryza glaberrima PE=4 SV=1;>tr|Q0JDA2|Q0JDA2_ORYSJ Os04g0418000 protein OS=Oryza sativa subsp. japonica GN=Os04g0418000 PE=2 SV=…	15.9407	15.5948	15.6555	16.0301	15.7231	15.9793	15.6406	15.9563	15.9593	15.7254	15.8423	15.7677	15.8512	15.7985	15.8428	0.949309	0.923486	1.00584	0.81496	0.969727	0.98483	1.05955	0.58651	1.02151	0.842028	0.964097	0.797129	1.44593	0.118808	1.31253	0.228649
>tr|I1PLW8|I1PLW8_ORYGL Uncharacterized protein OS=Oryza glaberrima PE=3 SV=1;>tr|A2XU83|A2XU83_ORYSI Putative uncharacterized protein OS=Oryza sativa subsp. indica GN=OsI_16160 PE=3 SV=1;>tr|F2QA84|F2QA84_ORYRU ORW1943Ba0077G13.7 protein OS=Oryza rufipogon GN=ORW1943Ba0077G13.7 PE=3 SV=1;>tr|Q01IJ6|Q01IJ6_ORYSA H0219H12.1 protein OS=Oryza sativa GN=H0219H12.1 PE=3 SV=1;>tr|Q7X8A1|Q7X8A1_ORYSJ OS…	17.2179	17.2711	17.3093	17.307	17.1116	17.0674	17.0617	17.1687	17.278	17.5672	17.4226	17.2445	17.0895	17.1152	17.3082	0.95684	0.988807	0.859369	0.215011	0.874815	0.240059	0.898132	0.229392	0.914275	0.404769	1.01797	0.776793	1.00031	0.999913	0.949605	0.959642
>tr|A2XUB9|A2XUB9_ORYSI Putative uncharacterized protein OS=Oryza sativa subsp. indica GN=OsI_16199 PE=4 SV=1;>tr|A3AUK5|A3AUK5_ORYSJ Putative uncharacterized protein OS=Oryza sativa subsp. japonica GN=OsJ_15076 PE=4 SV=1;>tr|I1PLZ1|I1PLZ1_ORYGL Uncharacterized protein OS=Oryza glaberrima PE=4 SV=1;>tr|Q25A95|Q25A95_ORYSA B0812A04.3 protein OS=Oryza sativa GN=B0812A04.3 PE=4 SV=1;>tr|Q0JCL7|Q0JCL…	16.1547	16.3087	16.132	16.3086	16.1215	16.0932	16.2558	16.2509	16.4477	16.4541	16.4509	16.2317	16.1074	16.2534	16.2203	1.00793	0.739854	0.924695	0.609923	1.02317	0.535447	0.917417	0.325493	1.01512	0.913289	1.1065	0.224238	0.923734	0.8017	0.883866	0.747474
>tr|A2XUS0|A2XUS0_ORYSI Putative uncharacterized protein OS=Oryza sativa subsp. indica GN=OsI_16357 PE=4 SV=1;>tr|I1PMC9|I1PMC9_ORYGL Uncharacterized protein OS=Oryza glaberrima PE=4 SV=1;>tr|Q01JV4|Q01JV4_ORYSA H0525D09.11 protein OS=Oryza sativa GN=H0525D09.11 PE=4 SV=1;>tr|Q7XUP3|Q7XUP3_ORYSJ OSJNBb0011N17.20 protein OS=Oryza sativa subsp. japonica GN=OSJNBb0011N17.20 PE=4 SV=2;>tr|Q0JCA4|Q0JC…	16.6338	16.3172	16.0947	16.415	16.2424	16.8279	16.1404	16.4446	16.1886	16.1866	16.1876	16.4755	16.5352	16.2925	16.2549	1.16526	0.199655	1.21445	0.115235	1.02644	0.512202	1.04221	0.719614	0.880869	0.24908	0.845191	0.154584	0.85228	0.613618	0.859042	0.66739
>tr|Q7XN06|Q7XN06_ORYSJ Glutamate dehydrogenase OS=Oryza sativa subsp. japonica GN=OSJNBb0038F03.5 PE=3 SV=1;>tr|A2XW22|A2XW22_ORYSI Glutamate dehydrogenase OS=Oryza sativa subsp. indica GN=OsI_16842 PE=3 SV=1;>tr|I1PNI2|I1PNI2_ORYGL Glutamate dehydrogenase OS=Oryza glaberrima PE=3 SV=1;>tr|Q33E23|Q33E23_ORYSJ Glutamate dehydrogenase OS=Oryza sativa subsp. japonica GN=OsGDH2 PE=2 SV=1;>tr|B9FGE7|…	15.5887	13.8812	13.868	15.6736	13.8644	15.6443	13.8753	15.6273	15.5438	13.6464	14.5951	14.7349	14.7544	14.7513	14.7708	0.975457	0.906527	0.988662	0.911246	0.986575	0.832205	1.01354	0.963126	1.0114	0.955386	0.997888	0.951514	1.04772	0.844695	1.22086	0.356032
>tr|A2XWM8|A2XWM8_ORYSI Putative uncharacterized protein OS=Oryza sativa subsp. indica GN=OsI_17056 PE=4 SV=1;>tr|I1PP22|I1PP22_ORYGL Uncharacterized protein OS=Oryza glaberrima PE=4 SV=1;>tr|Q7XTY1|Q7XTY1_ORYSJ OSJNBa0019K04.16 protein OS=Oryza sativa subsp. japonica GN=OSJNBa0019K04.16 PE=4 SV=1;>tr|J3M0L3|J3M0L3_ORYBR Uncharacterized protein OS=Oryza brachyantha GN=OB04G29380 PE=4 SV=1	17.5982	18.7049	18.3339	17.3406	18.6575	17.5445	18.5498	17.4534	17.7232	18.783	18.2531	18.1516	18.101	18.0016	17.8373	1.24341	0.08765	1.2006	0.135316	1.12066	0.10127	0.965568	0.64792	0.901282	0.339083	0.933421	0.586709	1.12951	0.60714	1.10179	0.599716
>tr|Q7XLC9|Q7XLC9_ORYSJ OSJNBa0070C17.20 protein OS=Oryza sativa subsp. japonica GN=OSJNBa0070C17.20 PE=4 SV=2;>tr|A2XXG3|A2XXG3_ORYSI Putative uncharacterized protein OS=Oryza sativa subsp. indica GN=OsI_17369 PE=3 SV=1;>tr|I1PPU8|I1PPU8_ORYGL Uncharacterized protein OS=Oryza glaberrima PE=3 SV=1;>tr|Q8H4T5|Q8H4T5_ORYSJ OSJNBa0070C17.19 protein OS=Oryza sativa subsp. japonica GN=OJ1773_H01.104 P…	18.5928	19.0095	19.0178	18.6144	19.054	18.4201	19.0061	18.5732	18.8367	19.0384	18.9376	18.8011	18.737	18.7897	18.8161	0.989691	0.83183	0.946681	0.782435	0.981833	0.874508	0.956542	0.580034	0.99206	0.894698	1.03713	0.622814	0.749578	0.363003	0.932031	0.903482
>tr|A2XYZ3|A2XYZ3_ORYSI Pyruvate kinase OS=Oryza sativa subsp. indica GN=OsI_17926 PE=3 SV=1;>tr|I1PQX8|I1PQX8_ORYGL Pyruvate kinase OS=Oryza glaberrima PE=3 SV=1;>tr|Q259K4|Q259K4_ORYSA Pyruvate kinase OS=Oryza sativa GN=H0402C08.9 PE=3 SV=1;>tr|Q7XKB5|Q7XKB5_ORYSJ Pyruvate kinase OS=Oryza sativa subsp. japonica GN=OSJNBa0064G10.16 PE=2 SV=2;>tr|J3M2N7|J3M2N7_ORYBR Pyruvate kinase OS=Oryza brach…	18.1476	16.8897	17.0347	18.2626	16.8286	18.1756	16.7821	18.0955	18.1737	17.3153	17.7445	17.5187	17.5021	17.4388	17.6486	0.913831	0.623167	0.903408	0.457998	0.864627	0.189962	0.988594	0.830503	0.946156	0.589911	0.957072	0.747553	0.919263	0.7899	0.909787	0.83161
>tr|B9FDE4|B9FDE4_ORYSJ Putative uncharacterized protein OS=Oryza sativa subsp. japonica GN=OsJ_16693 PE=3 SV=1;>tr|A2XZ54|A2XZ54_ORYSI Putative uncharacterized protein OS=Oryza sativa subsp. indica GN=OsI_17992 PE=3 SV=1;>tr|I1PR38|I1PR38_ORYGL Uncharacterized protein OS=Oryza glaberrima PE=3 SV=1;>tr|Q259U6|Q259U6_ORYSA H0913C04.10 protein OS=Oryza sativa GN=H0913C04.10 PE=3 SV=1;>tr|Q7XPU2|Q7X…	14.5929	14.2694	14.361	14.8609	14.0828	14.3825	14.2017	14.7147	15.636	15.0011	15.3185	14.4312	14.2326	14.4582	14.611	0.882825	0.395525	0.769344	0.0191767	0.899534	0.394387	0.871456	0.130455	1.01893	0.870647	1.16922	0.0670221	0.935721	0.83327	0.855091	0.654754
>tr|A2XZE6|A2XZE6_ORYSI Peptidyl-prolyl cis-trans isomerase OS=Oryza sativa subsp. indica GN=OsI_18093 PE=3 SV=1;>tr|I1PRM2|I1PRM2_ORYGL Peptidyl-prolyl cis-trans isomerase OS=Oryza glaberrima PE=3 SV=1;>tr|Q75M32|Q75M32_ORYSJ Peptidyl-prolyl cis-trans isomerase OS=Oryza sativa subsp. japonica GN=P0668H12.6 PE=2 SV=1;>tr|J3M352|J3M352_ORYBR Peptidyl-prolyl cis-trans isomerase OS=Oryza brachyantha…	17.4456	16.8746	16.969	17.6339	16.9693	17.5224	16.9916	17.4729	17.53	17.0634	17.2967	17.1601	17.2459	17.2323	17.3014	0.90667	0.56663	0.962194	0.909035	0.953166	0.857102	1.06124	0.574272	1.05128	0.539621	0.990617	0.986768	0.612338	0.121843	0.540587	0.0291317
>tr|A2XZF9|A2XZF9_ORYSI Putative uncharacterized protein OS=Oryza sativa subsp. indica GN=OsI_18108 PE=4 SV=1;>tr|I1PRN7|I1PRN7_ORYGL Uncharacterized protein OS=Oryza glaberrima PE=4 SV=1;>tr|J3M366|J3M366_ORYBR Uncharacterized protein OS=Oryza brachyantha GN=OB05G10400 PE=4 SV=1;>tr|Q75M19|Q75M19_ORYSJ Os05g0104800 protein OS=Oryza sativa subsp. japonica GN=P0668H12.17 PE=2 SV=1	14.9112	13.1097	12.9262	14.9577	12.7358	14.8892	12.7704	14.895	15.2385	13.3448	14.2917	14.0105	13.8125	13.8327	13.942	1.04863	0.554242	0.91418	0.532566	0.92707	0.615661	0.871788	0.131456	0.884081	0.262136	1.0141	0.809634	1.0033	0.990049	0.90966	0.831201
>tr|A2XZQ4|A2XZQ4_ORYSI Putative uncharacterized protein OS=Oryza sativa subsp. indica GN=OsI_18214 PE=4 SV=1;>tr|A2XZP5|A2XZP5_ORYSI Putative uncharacterized protein OS=Oryza sativa subsp. indica GN=OsI_18204 PE=4 SV=1;>tr|B9FM56|B9FM56_ORYSJ Putative uncharacterized protein OS=Oryza sativa subsp. japonica GN=OsJ_16892 PE=4 SV=1;>tr|I1PRX2|I1PRX2_ORYGL Uncharacterized protein OS=Oryza glaberrima…	18.6723	18.1082	18.115	18.7391	18.2179	18.7009	18.0788	18.6308	18.595	18.2442	18.4196	18.3903	18.4594	18.3548	18.4271	0.974815	0.909948	1.02268	0.72472	0.951153	0.837899	1.0491	0.665168	0.975727	0.783442	0.930063	0.564917	0.784747	0.444194	0.822906	0.553655
>tr|A2Y0K0|A2Y0K0_ORYSI 60S ribosomal protein L18 OS=Oryza sativa subsp. indica GN=OsI_18515 PE=2 SV=1;>tr|I1PSL1|I1PSL1_ORYGL 60S ribosomal protein L18 OS=Oryza glaberrima PE=3 SV=1;>tr|Q5WMY3|Q5WMY3_ORYSJ 60S ribosomal protein L18 OS=Oryza sativa subsp. japonica GN=P0431G05.5 PE=2 SV=1;>tr|J3M436|J3M436_ORYBR 60S ribosomal protein L18 OS=Oryza brachyantha GN=OB05G13600 PE=3 SV=1;>tr|J3MP23|J3MP…	20.0449	19.6426	19.9938	20.2709	19.928	20.3058	20.0142	19.9738	19.4691	19.1991	19.3341	19.8438	20.1169	19.994	20.1323	0.818696	0.102601	0.989348	0.907336	0.908558	0.461772	1.20844	0.0436047	1.10976	0.163436	0.91834	0.491478	1.00518	0.983727	0.979862	0.944364
>tr|A2Y157|A2Y157_ORYSI Proteasome subunit beta type OS=Oryza sativa subsp. indica GN=OsI_18743 PE=3 SV=1;>tr|I1PT14|I1PT14_ORYGL Proteasome subunit beta type OS=Oryza glaberrima PE=3 SV=1;>tr|Q9LST8|Q9LST8_ORYSJ Proteasome subunit beta type OS=Oryza sativa subsp. japonica GN=OsPBB1 PE=2 SV=1;>tr|I1VTQ6|I1VTQ6_ORYNI 20S proteasome beta2 subunit (Fragment) OS=Oryza nivara GN=NP23 PE=4 SV=1;>tr|I1V…	16.226	16.3382	16.2843	16.3648	16.32	16.2802	16.3226	16.4668	16.4641	16.6264	16.5452	16.2821	16.3001	16.3947	16.3245	0.971005	0.930321	0.983195	0.942594	1.04983	0.364066	1.01255	0.971798	1.08117	0.308924	1.06777	0.413816	1.73899	0.019224	1.4237	0.128688
>tr|B9FN21|B9FN21_ORYSJ Putative uncharacterized protein OS=Oryza sativa subsp. japonica GN=OsJ_17511 PE=3 SV=1;>tr|A2Y1H8|A2Y1H8_ORYSI Putative uncharacterized protein OS=Oryza sativa subsp. indica GN=OsI_18855 PE=3 SV=1;>tr|I1PT96|I1PT96_ORYGL Uncharacterized protein OS=Oryza glaberrima PE=3 SV=1;>tr|Q60EY9|Q60EY9_ORYSJ Os05g0208000 protein OS=Oryza sativa subsp. japonica GN=OJ1430_B02.7 PE=2 S…	18.2726	18.7303	18.753	18.3835	18.6837	18.3973	18.8209	18.3744	18.1577	18.113	18.1353	18.5014	18.5405	18.5977	18.5682	0.954753	0.970732	0.980949	0.955554	1.02059	0.554262	1.02744	0.842331	1.06895	0.393301	1.04041	0.598117	0.858149	0.628893	0.833267	0.585777
>tr|A2Y2Y3|A2Y2Y3_ORYSI Putative uncharacterized protein OS=Oryza sativa subsp. indica GN=OsI_19373 PE=3 SV=1;>tr|I1PU82|I1PU82_ORYGL Uncharacterized protein OS=Oryza glaberrima PE=3 SV=1;>tr|Q0DJC0|Q0DJC0_ORYSJ Os05g0302700 protein OS=Oryza sativa subsp. japonica GN=Os05g0302700 PE=2 SV=1	18.0364	17.9087	18.0351	18.1711	18.0368	18.0977	18.1023	17.9786	17.8586	18.1497	18.0041	17.9725	18.0673	18.0404	18.1031	0.913483	0.620372	0.975457	0.987408	0.957504	0.898615	1.06784	0.527836	1.04819	0.568048	0.981595	0.922198	1.34994	0.204453	1.28886	0.257108
>tr|A2Y3I6|A2Y3I6_ORYSI Putative uncharacterized protein OS=Oryza sativa subsp. indica GN=OsI_19569 PE=4 SV=1;>tr|I1PUP3|I1PUP3_ORYGL Uncharacterized protein OS=Oryza glaberrima PE=4 SV=1;>tr|Q5W6H1|Q5W6H1_ORYSJ Os05g0350500 protein OS=Oryza sativa subsp. japonica GN=OSJNBa0077J17.8 PE=2 SV=1;>tr|J3M667|J3M667_ORYBR Uncharacterized protein OS=Oryza brachyantha GN=OB05G20910 PE=4 SV=1;>tr|O22523|O…	17.3625	18.9121	18.9772	17.3941	19.0728	17.2208	18.9715	17.415	17.6831	19.2383	18.4607	18.1373	18.1468	18.1932	18.1856	0.967042	0.951646	0.973431	0.999213	1.00528	0.672882	1.00661	0.977515	1.03954	0.651594	1.03272	0.656877	1.07099	0.772641	0.978335	0.949181
>tr|A2Y5F8|A2Y5F8_ORYSI 60S ribosomal protein L36 OS=Oryza sativa subsp. indica GN=OsI_20226 PE=3 SV=1;>tr|I1PWC1|I1PWC1_ORYGL 60S ribosomal protein L36 OS=Oryza glaberrima PE=3 SV=1;>tr|J3M7V8|J3M7V8_ORYBR 60S ribosomal protein L36 OS=Oryza brachyantha GN=OB05G26820 PE=3 SV=1;>tr|Q6L510|Q6L510_ORYSJ 60S ribosomal protein L36 OS=Oryza sativa subsp. japonica GN=OJ1281_H05.4 PE=3 SV=1;>tr|A6MZE1|A6…	18.0159	16.8205	16.7153	18.1191	16.883	18.0103	16.6556	18.0455	18.168	17.5531	17.8605	17.4182	17.4467	17.3505	17.4172	1.00069	0.775793	1.02062	0.735473	0.954853	0.873223	1.01992	0.907217	0.954191	0.640937	0.935559	0.600737	0.826422	0.547153	0.799184	0.482095
>tr|A2Y5X8|A2Y5X8_ORYSI Putative uncharacterized protein OS=Oryza sativa subsp. indica GN=OsI_20403 PE=4 SV=1;>tr|I1PWS0|I1PWS0_ORYGL Uncharacterized protein OS=Oryza glaberrima PE=4 SV=1;>tr|Q75KZ3|Q75KZ3_ORYSJ Os05g0486700 protein OS=Oryza sativa subsp. japonica GN=OJ1004_E02.9 PE=2 SV=1	15.5043	15.5824	15.3984	15.5805	15.6588	15.6239	15.3534	15.4965	15.907	16.148	16.0275	15.5434	15.6413	15.425	15.4894	1.03807	0.599516	1.11103	0.346295	0.956277	0.886857	1.07029	0.51121	0.921209	0.442313	0.860711	0.206846	0.735425	0.332176	0.735935	0.310195
>tr|I1PWX1|I1PWX1_ORYGL Phosphoglycerate kinase OS=Oryza glaberrima PE=3 SV=1;>tr|A2Y650|A2Y650_ORYSI Phosphoglycerate kinase OS=Oryza sativa subsp. indica GN=OsI_20474 PE=3 SV=1;>tr|J3M8H8|J3M8H8_ORYBR Phosphoglycerate kinase OS=Oryza brachyantha GN=OB05G29020 PE=3 SV=1;>tr|Q75K90|Q75K90_ORYSJ Phosphoglycerate kinase OS=Oryza sativa subsp. japonica GN=OJ1118_C04.1 PE=3 SV=1;>tr|B8AAV9|B8AAV9_ORY…	18.0649	16.0011	16.0683	18.206	15.6805	17.976	15.7758	17.9681	17.9943	16.3548	17.1745	17.033	16.8283	16.8719	17.1371	0.930353	0.760065	0.807257	0.0624676	0.832083	0.0791521	0.867689	0.119493	0.894374	0.306776	1.03075	0.672348	0.688701	0.239338	0.714918	0.260839
>tr|B9FLE3|B9FLE3_ORYSJ Putative uncharacterized protein OS=Oryza sativa subsp. japonica GN=OsJ_19397 PE=4 SV=1;>tr|A2Y715|A2Y715_ORYSI Putative uncharacterized protein OS=Oryza sativa subsp. indica GN=OsI_20825 PE=4 SV=1;>tr|A6MZK4|A6MZK4_ORYSI 60S ribosomal protein l28 OS=Oryza sativa subsp. indica PE=2 SV=1;>tr|Q5TKP3|Q5TKP3_ORYSJ Putative 60S ribosomal L28 protein OS=Oryza sativa subsp. japon…	17.6486	17.7854	17.6679	17.6803	17.7994	17.6779	17.7216	17.6371	18.1389	18.1416	18.1403	17.717	17.7386	17.6793	17.6741	1.03018	0.634694	1.04576	0.609369	1.00365	0.686244	1.01512	0.949198	0.974241	0.773405	0.95973	0.76624	0.974409	0.934006	0.906545	0.821092
>tr|A2Y7A6|A2Y7A6_ORYSI Putative uncharacterized protein OS=Oryza sativa subsp. indica GN=OsI_20924 PE=4 SV=1;>tr|I1PXT9|I1PXT9_ORYGL Uncharacterized protein OS=Oryza glaberrima PE=4 SV=1;>tr|Q6I608|Q6I608_ORYSJ Os05g0556900 protein OS=Oryza sativa subsp. japonica GN=OJ1214_E03.11 PE=1 SV=1;>tr|A2Y7B5|A2Y7B5_ORYSI Putative uncharacterized protein OS=Oryza sativa subsp. indica GN=OsI_20933 PE=4 SV…	17.6657	16.8078	16.8429	17.8423	16.7735	17.76	16.9133	17.7641	17.7208	16.8252	17.273	17.2368	17.2667	17.3387	17.3426	0.929257	0.750769	0.948783	0.799452	0.9973	0.739176	1.02101	0.897679	1.07322	0.362249	1.05114	0.521035	0.723894	0.30794	0.745743	0.334677
>tr|J3M9Z5|J3M9Z5_ORYBR Malate dehydrogenase OS=Oryza brachyantha GN=OB05G34190 PE=3 SV=1;>tr|A2Y7R4|A2Y7R4_ORYSI Malate dehydrogenase OS=Oryza sativa subsp. indica GN=OsI_21084 PE=3 SV=1;>tr|I1PY62|I1PY62_ORYGL Malate dehydrogenase OS=Oryza glaberrima PE=3 SV=1;>tr|Q6F361|Q6F361_ORYSJ Malate dehydrogenase OS=Oryza sativa subsp. japonica GN=OJ1268_B08.7 PE=3 SV=1;>tr|A2X2W9|A2X2W9_ORYSI Putative …	14.8953	14.0355	13.8369	14.9093	13.8083	14.8039	13.8047	14.8995	15.2371	14.4727	14.8549	14.4654	14.3061	14.3521	14.3731	1.06607	0.484225	0.954621	0.846992	0.985549	0.841299	0.895459	0.217722	0.924471	0.460543	1.0324	0.659399	1.04943	0.839301	0.975186	0.959142
>tr|Q9XHV4|Q9XHV4_ORYSJ Glucose-1-phosphate adenylyltransferase OS=Oryza sativa subsp. japonica GN=10A19I.12 PE=3 SV=1;>tr|A2Y7W1|A2Y7W1_ORYSI Glucose-1-phosphate adenylyltransferase OS=Oryza sativa subsp. indica GN=AGPlar PE=3 SV=1;>tr|I1PY99|I1PY99_ORYGL Glucose-1-phosphate adenylyltransferase OS=Oryza glaberrima PE=3 SV=1;>tr|O23809|O23809_ORYSJ Glucose-1-phosphate adenylyltransferase OS=Oryza…	14.8077	14.6771	14.3063	15.0829	14.1411	14.7064	14.0748	15.0383	15.2298	14.5749	14.9023	14.7424	14.4238	14.5565	14.6946	1.03369	0.618915	0.828831	0.109537	0.908747	0.463241	0.80182	0.0178071	0.879131	0.242185	1.09642	0.26567	0.716084	0.291999	0.763394	0.380897
>tr|J3MAR9|J3MAR9_ORYBR Uncharacterized protein OS=Oryza brachyantha GN=OB06G11130 PE=4 SV=1;>tr|A2Y8J9|A2Y8J9_ORYSI Putative uncharacterized protein OS=Oryza sativa subsp. indica GN=OsI_21380 PE=4 SV=1;>tr|I1PYY3|I1PYY3_ORYGL Uncharacterized protein OS=Oryza glaberrima PE=4 SV=1;>tr|Q5VRM0|Q5VRM0_ORYSJ Os06g0115300 protein OS=Oryza sativa subsp. japonica GN=OSJNBa0019F11.14 PE=4 SV=1	15.9535	15.7462	15.8015	16.0361	15.7182	15.7169	15.4554	15.9855	16.4846	16.6725	16.5785	15.8498	15.7175	15.7204	15.9188	0.953332	0.958403	0.869797	0.262808	0.871547	0.22313	0.912376	0.29836	0.914212	0.404433	1.00201	0.914873	0.865887	0.649115	0.895056	0.78379
>tr|A2Y8K1|A2Y8K1_ORYSI 60S ribosomal protein L13 OS=Oryza sativa subsp. indica GN=OsI_21382 PE=2 SV=1;>tr|I1PYY5|I1PYY5_ORYGL 60S ribosomal protein L13 OS=Oryza glaberrima PE=3 SV=1;>tr|Q9LWS2|Q9LWS2_ORYSJ 60S ribosomal protein L13 OS=Oryza sativa subsp. japonica GN=P0541H01.38 PE=2 SV=1;>tr|J3MAS1|J3MAS1_ORYBR 60S ribosomal protein L13 OS=Oryza brachyantha GN=OB06G11150 PE=3 SV=1	18.2953	18.0933	18.1151	18.4063	18.2118	18.2673	18.0716	18.4361	18.5954	18.218	18.4067	18.1943	18.2396	18.2538	18.2607	0.955018	0.973026	0.985447	0.929649	0.995263	0.756523	1.03186	0.804841	1.04214	0.625895	1.00996	0.845238	0.632988	0.14915	0.603447	0.0774629
>tr|A2YAT3|A2YAT3_ORYSI Annexin OS=Oryza sativa subsp. indica GN=OsI_22198 PE=3 SV=1;>tr|C7EN89|C7EN89_ORYSI Annexin OS=Oryza sativa subsp. indica PE=2 SV=1;>tr|I1Q0R9|I1Q0R9_ORYGL Annexin OS=Oryza glaberrima PE=3 SV=1;>tr|Q67VZ1|Q67VZ1_ORYSJ Annexin OS=Oryza sativa subsp. japonica GN=P0516A04.15 PE=2 SV=1;>tr|J3MCJ1|J3MCJ1_ORYBR Annexin OS=Oryza brachyantha GN=OB06G17350 PE=3 SV=1;>tr|B9FS90|B9F…	17.046	18.1911	18.4599	17.132	18.2625	17.1556	18.4632	17.0481	16.7994	18.1586	17.479	17.6185	17.7091	17.7556	17.796	0.884295	0.405198	0.941544	0.741142	0.972453	0.959767	1.06474	0.549387	1.09969	0.206863	1.03283	0.656037	0.903753	0.748909	0.8631	0.68041
>tr|A2YB91|A2YB91_ORYSI Putative uncharacterized protein OS=Oryza sativa subsp. indica GN=OsI_22368 PE=4 SV=1;>tr|I1Q169|I1Q169_ORYGL Uncharacterized protein OS=Oryza glaberrima PE=4 SV=1;>tr|Q654U8|Q654U8_ORYSJ Os06g0247500 protein OS=Oryza sativa subsp. japonica GN=OJ1136_C11.21 PE=4 SV=1;>tr|J3MCW6|J3MCW6_ORYBR Uncharacterized protein OS=Oryza brachyantha GN=OB06G18600 PE=4 SV=1;>tr|I6QTQ9|I6Q…	17.9515	17.7654	17.7459	18.0367	17.7172	18.0449	17.5894	17.8658	17.8518	17.5002	17.676	17.8585	17.881	17.7276	17.8913	0.977487	0.895738	0.99292	0.887043	0.892733	0.347366	1.01579	0.943322	0.913293	0.399589	0.899098	0.38124	1.24569	0.353051	1.10156	0.600277
>tr|A2YBG8|A2YBG8_ORYSI Putative uncharacterized protein OS=Oryza sativa subsp. indica GN=OsI_22453 PE=4 SV=1;>tr|Q5Z6P9|Q5Z6P9_ORYSJ Os06g0264300 protein OS=Oryza sativa subsp. japonica GN=OJ1001_B06.1 PE=2 SV=1;>tr|I1Q1D7|I1Q1D7_ORYGL Uncharacterized protein OS=Oryza glaberrima PE=4 SV=1;>tr|J3MD28|J3MD28_ORYBR Uncharacterized protein OS=Oryza brachyantha GN=OB06G19220 PE=4 SV=1	16.4125	16.4021	16.4282	16.5041	16.3927	16.5612	16.1665	16.3075	16.1075	15.9686	16.0381	16.4073	16.4769	16.237	16.4661	0.960029	0.989671	1.00751	0.805783	0.853137	0.142693	1.04946	0.662347	0.888658	0.281464	0.846775	0.159445	1.16095	0.52845	1.13481	0.522582
>tr|A2YBK1|A2YBK1_ORYSI Putative uncharacterized protein OS=Oryza sativa subsp. indica GN=OsI_22484 PE=3 SV=1;>tr|Q9FRX7|Q9FRX7_ORYSJ Aldehyde dehydrogenase ALDH2b OS=Oryza sativa subsp. japonica GN=Aldh2b PE=2 SV=1;>tr|Q9LLR2|Q9LLR2_ORYSA Aldehyde dehydrogenase OS=Oryza sativa GN=Aldh PE=2 SV=1	17.2605	18.7815	18.7462	17.1248	18.8417	17.0577	18.95	17.1858	17.4302	18.91	18.1701	18.021	17.9497	18.0679	17.9355	1.06106	0.503728	1.00989	0.792829	1.09612	0.164297	0.95178	0.545372	1.03304	0.717996	1.08538	0.317311	1.34546	0.209523	1.29168	0.253569
>tr|A2YBL9|A2YBL9_ORYSI Putative uncharacterized protein OS=Oryza sativa subsp. indica GN=OsI_22502 PE=4 SV=1;>tr|D4N3U0|D4N3U0_9ORYZ Putative signal peptidase 18K chain OS=Oryza officinalis PE=4 SV=1;>tr|I1Q1H2|I1Q1H2_ORYGL Uncharacterized protein OS=Oryza glaberrima PE=4 SV=1;>tr|Q5VN14|Q5VN14_ORYSJ Os06g0273800 protein OS=Oryza sativa subsp. japonica GN=P0676F10.11 PE=2 SV=1;>tr|A3BAL3|A3BAL3_…	15.3481	16.0121	16.27	15.5433	16.0672	15.509	16.2276	15.4527	15.1449	15.9862	15.5655	15.6801	15.7881	15.8401	15.9067	0.854676	0.235634	0.921113	0.583113	0.954952	0.874173	1.07773	0.46255	1.11733	0.135828	1.03674	0.625829	0.849921	0.607493	0.901813	0.805732
>tr|A2YCL4|A2YCL4_ORYSI Putative uncharacterized protein OS=Oryza sativa subsp. indica GN=OsI_22855 PE=3 SV=1;>tr|I1Q272|I1Q272_ORYGL Uncharacterized protein OS=Oryza glaberrima PE=3 SV=1;>tr|J3MDV6|J3MDV6_ORYBR Uncharacterized protein OS=Oryza brachyantha GN=OB06G22000 PE=3 SV=1;>tr|Q7Y1V2|Q7Y1V2_ORYSJ Eukaryotic translation initiation factor 1A OS=Oryza sativa subsp. japonica GN=eif-1a-OF2 PE=2…	16.4155	15.4212	15.6068	16.4921	15.4052	16.4581	15.1088	16.2886	16.4641	15.5705	16.0173	15.9184	15.9316	15.6987	16.0495	0.913135	0.617582	0.921592	0.586671	0.784176	0.0145525	1.00926	0.999146	0.858774	0.170496	0.850893	0.172585	1.26672	0.317524	1.08264	0.647836
>tr|Q5Z6T5|Q5Z6T5_ORYSJ Os06g0538900 protein OS=Oryza sativa subsp. japonica GN=P0551A03.47 PE=2 SV=1;>tr|A2YDT7|A2YDT7_ORYSI Putative uncharacterized protein OS=Oryza sativa subsp. indica GN=OsI_23273 PE=4 SV=1;>tr|I1Q2V3|I1Q2V3_ORYGL Uncharacterized protein OS=Oryza glaberrima PE=4 SV=1;>tr|J3MET1|J3MET1_ORYBR Uncharacterized protein OS=Oryza brachyantha GN=OB06G25250 PE=4 SV=1;>tr|Q8SAA7|Q8SAA…	16.3088	15.858	16.2832	16.574	15.8597	16.1793	15.9092	16.3717	16.8266	16.2991	16.5628	16.0834	16.0195	16.1405	16.4286	0.787199	0.0413933	0.753093	0.0106276	0.818952	0.052366	0.956674	0.581011	1.04034	0.643696	1.08745	0.307112	1.02253	0.925996	0.933712	0.908884
>tr|A2YDZ8|A2YDZ8_ORYSI Putative uncharacterized protein OS=Oryza sativa subsp. indica GN=OsI_23340 PE=4 SV=1;>tr|Q5Z9D5|Q5Z9D5_ORYSJ Os06g0553200 protein OS=Oryza sativa subsp. japonica GN=P0427B07.25 PE=2 SV=1;>tr|A6MZZ3|A6MZZ3_ORYSI Meiosis 5 (Fragment) OS=Oryza sativa subsp. indica PE=2 SV=1	16.0293	16.9037	17.0071	16.1403	16.9399	15.8707	16.9698	16.1182	16.5398	17.0854	16.8126	16.4665	16.4053	16.544	16.5737	0.928388	0.743412	0.889829	0.371861	0.979624	0.894421	0.958467	0.59428	1.05519	0.504879	1.10091	0.246541	0.911143	0.768447	0.717251	0.266101
>tr|A2YE41|A2YE41_ORYSI Putative uncharacterized protein OS=Oryza sativa subsp. indica GN=OsI_23386 PE=3 SV=1;>tr|A3BCS7|A3BCS7_ORYSJ Putative uncharacterized protein OS=Oryza sativa subsp. japonica GN=OsJ_21705 PE=3 SV=1;>tr|Q5Z907|Q5Z907_ORYSJ Os06g0562600 protein OS=Oryza sativa subsp. japonica GN=P0656E03.11 PE=2 SV=1;>tr|J3MF22|J3MF22_ORYBR Uncharacterized protein OS=Oryza brachyantha GN=OB0…	17.4132	18.1171	18.3414	17.721	18.2352	17.5723	18.3457	17.4858	17.4351	18	17.7175	17.7651	17.9037	17.9157	18.0312	0.831593	0.141523	0.915448	0.541672	0.923094	0.581052	1.10084	0.330843	1.11003	0.162383	1.00835	0.859208	0.847391	0.600939	0.786708	0.445789
>tr|A2YE72|A2YE72_ORYSI Putative uncharacterized protein OS=Oryza sativa subsp. indica GN=OsI_23416 PE=3 SV=1;>tr|A3BCW4|A3BCW4_ORYSJ Putative uncharacterized protein OS=Oryza sativa subsp. japonica GN=OsJ_21740 PE=3 SV=1;>tr|B8A8D4|B8A8D4_ORYSI Putative uncharacterized protein OS=Oryza sativa subsp. indica GN=OsI_03471 PE=3 SV=1;>tr|I1NR66|I1NR66_ORYGL Uncharacterized protein OS=Oryza glaberrima…	17.2265	18.1725	18.434	17.3322	18.2922	17.3225	18.417	17.2467	17.2659	17.9865	17.6262	17.6995	17.8073	17.8318	17.8831	0.880503	0.380498	0.948849	0.799986	0.9651	0.971464	1.07762	0.46326	1.09608	0.224448	1.01713	0.783926	1.24285	0.358094	1.03354	0.781992
>tr|A2YG06|A2YG06_ORYSI Putative uncharacterized protein OS=Oryza sativa subsp. indica GN=OsI_24050 PE=3 SV=1;>tr|Q655T1|Q655T1_ORYSJ Phosphoglycerate kinase OS=Oryza sativa subsp. japonica GN=P0686E06.13 PE=2 SV=1;>tr|I1Q4G7|I1Q4G7_ORYGL Phosphoglycerate kinase OS=Oryza glaberrima PE=3 SV=1	14.9126	15.8599	15.5673	14.688	15.6603	14.5992	15.5651	14.8977	15.2381	15.9588	15.5984	15.3863	15.1297	15.2314	15.1276	1.19632	0.145692	1.00146	0.839167	1.07456	0.24264	0.837116	0.0540856	0.898226	0.324561	1.073	0.383315	1.19491	0.451776	1.05212	0.729464
>tr|B9G2X0|B9G2X0_ORYSJ Putative uncharacterized protein OS=Oryza sativa subsp. japonica GN=OsJ_28885 PE=4 SV=1;>tr|A2YGN8|A2YGN8_ORYSI Putative uncharacterized protein OS=Oryza sativa subsp. indica GN=OsI_24349 PE=4 SV=1;>tr|B9FQQ6|B9FQQ6_ORYSJ Putative uncharacterized protein OS=Oryza sativa subsp. japonica GN=OsJ_22525 PE=4 SV=1;>tr|I1Q4Y5|I1Q4Y5_ORYGL Uncharacterized protein OS=Oryza glaberri…	16.5524	17.1622	17.2905	16.761	17.2	16.5203	17.236	16.6839	16.6727	17.379	17.0258	16.8573	16.8602	16.9599	17.0257	0.889798	0.442496	0.891558	0.382302	0.955415	0.878609	1.00198	0.939711	1.07374	0.358576	1.07162	0.391183	0.721564	0.303144	0.86322	0.680795
>tr|I1Q551|I1Q551_ORYGL Peptidyl-prolyl cis-trans isomerase OS=Oryza glaberrima PE=3 SV=1;>tr|Q5Z9H8|Q5Z9H8_ORYSJ Peptidyl-prolyl cis-trans isomerase OS=Oryza sativa subsp. japonica GN=P0655A07.5-2 PE=2 SV=1;>tr|A2YGV2|A2YGV2_ORYSI Peptidyl-prolyl cis-trans isomerase OS=Oryza sativa subsp. indica GN=OsI_24414 PE=3 SV=1;>tr|Q5Z9H9|Q5Z9H9_ORYSJ Peptidyl-prolyl cis-trans isomerase OS=Oryza sativa su…	18.5322	19.3641	19.4293	18.5174	19.5619	18.2397	19.3802	18.4799	18.917	19.8488	19.3829	18.9481	18.9008	18.9301	18.9733	0.982684	0.868317	0.950956	0.817102	0.970433	0.978329	0.967712	0.664418	0.987532	0.863733	1.02048	0.755801	0.999931	0.998954	0.889736	0.766518
>tr|A3BFF4|A3BFF4_ORYSJ Putative uncharacterized protein OS=Oryza sativa subsp. japonica GN=OsJ_22671 PE=3 SV=1;>tr|A2YH08|A2YH08_ORYSI Putative uncharacterized protein OS=Oryza sativa subsp. indica GN=OsI_24473 PE=3 SV=1;>tr|I1Q5B1|I1Q5B1_ORYGL Uncharacterized protein OS=Oryza glaberrima PE=3 SV=1;>tr|Q5Z9N8|Q5Z9N8_ORYSJ 90 kDa heat shock protein OS=Oryza sativa subsp. japonica GN=P0481E08.35 PE…	19.0459	18.8055	19.0084	19.3435	18.9407	19.1477	18.9036	18.9728	18.9805	19.088	19.0343	18.9257	19.0442	18.9382	19.176	0.840751	0.174948	0.912724	0.522191	0.848067	0.124792	1.08561	0.414363	1.0087	0.986052	0.929161	0.559118	0.752858	0.37031	0.739822	0.319791
>tr|A2YHF9|A2YHF9_ORYSI Putative uncharacterized protein OS=Oryza sativa subsp. indica GN=OsI_24624 PE=3 SV=1;>tr|I1Q7G4|I1Q7G4_ORYGL Uncharacterized protein OS=Oryza glaberrima PE=3 SV=1;>tr|Q7F225|Q7F225_ORYSJ Os07g0109500 protein OS=Oryza sativa subsp. japonica GN=OJ1567_G09.119 PE=2 SV=1;>tr|A3BFV7|A3BFV7_ORYSJ Putative uncharacterized protein OS=Oryza sativa subsp. japonica GN=OsJ_22825 PE=3…	15.3211	17.5143	17.7326	15.2577	17.5889	15.1108	17.7321	15.4044	15.9263	17.6665	16.7964	16.4177	16.3498	16.5682	16.4951	0.947731	0.909785	0.904191	0.463243	1.05197	0.352092	0.954059	0.561852	1.10999	0.162533	1.16344	0.0757094	1.1032	0.678596	0.92752	0.888962
>tr|A2YI21|A2YI21_ORYSI Putative uncharacterized protein OS=Oryza sativa subsp. indica GN=OsI_24850 PE=4 SV=1;>tr|I1Q7Y2|I1Q7Y2_ORYGL Uncharacterized protein OS=Oryza glaberrima PE=4 SV=1;>tr|O65103|O65103_ORYSA 23 kDa polypeptide of photosystem II OS=Oryza sativa PE=2 SV=2;>tr|Q8GTK4|Q8GTK4_ORYSJ Os07g0141400 protein OS=Oryza sativa subsp. japonica GN=OJ1351_C05.112 PE=2 SV=1;>tr|Q40701|Q40701_O…	15.4893	16.0154	15.7523	15.489	15.9448	15.3659	15.557	15.5349	16.1745	16.5292	16.3518	15.7523	15.6554	15.5459	15.6206	1.09558	0.379677	1.02434	0.716046	0.94954	0.822542	0.934975	0.430647	0.866697	0.19643	0.926973	0.545155	0.811549	0.509719	0.76913	0.396478
>tr|J3MIP5|J3MIP5_ORYBR Uncharacterized protein OS=Oryza brachyantha GN=OB07G12770 PE=4 SV=1;>tr|A2YIC9|A2YIC9_ORYSI Putative uncharacterized protein OS=Oryza sativa subsp. indica GN=OsI_24970 PE=4 SV=1;>tr|I1Q873|I1Q873_ORYGL Uncharacterized protein OS=Oryza glaberrima PE=4 SV=1;>tr|Q8H559|Q8H559_ORYSJ Os07g0159800 protein OS=Oryza sativa subsp. japonica GN=OJ1714_H10.115 PE=2 SV=1	16.4465	15.098	15.0689	16.4137	14.7741	16.3598	15.145	16.4327	16.4027	15.2226	15.8126	15.7722	15.567	15.7889	15.7413	1.02168	0.673865	0.886167	0.350268	1.03351	0.464018	0.867358	0.118564	1.01157	0.953397	1.16627	0.0713484	0.602403	0.109899	0.659983	0.153624
>tr|A2XMV2|A2XMV2_ORYSI Putative uncharacterized protein OS=Oryza sativa subsp. indica GN=OsI_13875 PE=3 SV=1;>tr|A3ANK5|A3ANK5_ORYSJ Putative uncharacterized protein OS=Oryza sativa subsp. japonica GN=OsJ_12934 PE=3 SV=1;>tr|A2YIM5|A2YIM5_ORYSI Putative uncharacterized protein OS=Oryza sativa subsp. indica GN=OsI_25076 PE=3 SV=1;>tr|Q8H590|Q8H590_ORYSJ 40S ribosomal protein S18, putative, expres…	19.9812	19.9153	20.2235	20.1451	20.2154	20.0674	20.1883	19.9254	19.8804	20.0236	19.952	19.9483	20.1414	20.0569	20.1843	0.849067	0.209727	0.970702	0.978795	0.915448	0.516783	1.14326	0.162633	1.07818	0.328311	0.943079	0.650984	0.951747	0.87526	0.972385	0.968037
>tr|J3MJD7|J3MJD7_ORYBR Uncharacterized protein OS=Oryza brachyantha GN=OB07G15190 PE=3 SV=1;>tr|A2YJC1|A2YJC1_ORYSI Putative uncharacterized protein OS=Oryza sativa subsp. indica GN=OsI_25335 PE=3 SV=1;>tr|A6N079|A6N079_ORYSI 40S ribosomal protein S15a OS=Oryza sativa subsp. indica GN=OsI_07208 PE=2 SV=1;>tr|I1P0E8|I1P0E8_ORYGL Uncharacterized protein OS=Oryza glaberrima PE=3 SV=1;>tr|I1Q8Z9|I1Q…	19.1968	16.9908	16.8748	19.4298	16.9893	19.3566	16.7978	19.2411	19.0291	17.6544	18.3417	18.0938	18.173	18.0194	18.1523	0.960262	0.988403	1.01442	0.768413	0.912028	0.489113	1.0564	0.609709	0.94977	0.612684	0.899067	0.381073	1.17471	0.496337	0.997404	0.889742
>tr|A2YJG2|A2YJG2_ORYSI Putative uncharacterized protein OS=Oryza sativa subsp. indica GN=OsI_25372 PE=4 SV=1;>tr|I1Q921|I1Q921_ORYGL Uncharacterized protein OS=Oryza glaberrima PE=4 SV=1;>tr|Q8H4L8|Q8H4L8_ORYSJ Allergen RA16 OS=Oryza sativa subsp. japonica GN=OJ1116_C08.118 PE=4 SV=1;>tr|Q40654|Q40654_ORYSJ Allergenic protein OS=Oryza sativa subsp. japonica PE=2 SV=1	19.3163	19.7956	18.3022	18.6701	19.0042	19.1788	18.9056	18.8328	18.4981	18.1524	18.3253	19.5559	19.0915	18.8692	18.4861	2.09914	2.75211e-07	1.52135	0.00148142	1.3041	0.00084978	0.724747	0.000649824	0.621252	3.33471e-05	0.857198	0.194107	0.87694	0.678135	0.842092	0.61348
>tr|A2YJG7|A2YJG7_ORYSI Putative uncharacterized protein OS=Oryza sativa subsp. indica GN=OsI_25378 PE=4 SV=1;>tr|Q7X8H9|Q7X8H9_ORYSJ Os07g0216700 protein OS=Oryza sativa subsp. japonica GN=OJ1080_F08.106 PE=2 SV=1;>tr|I1Q925|I1Q925_ORYGL Uncharacterized protein OS=Oryza glaberrima PE=4 SV=1	20.7534	21.1675	19.7414	19.195	20.7034	20.5965	20.6252	19.9683	18.9835	19.3849	19.1842	20.9605	20.65	20.2967	19.4682	2.81327	1.68193e-12	2.26852	1.73119e-09	1.7759	1.09401e-11	0.806362	0.0208079	0.631257	6.01568e-05	0.782846	0.0355025	1.11798	0.637836	2.34681	0.000543426
>tr|A2YK26|A2YK26_ORYSI Putative uncharacterized protein OS=Oryza sativa subsp. indica GN=OsI_25575 PE=4 SV=1;>tr|G8JB90|G8JB90_9ORYZ Mitochondrial+prohibitin+complex+protein+2 OS=Oryza australiensis GN=15 PE=4 SV=1;>tr|G8JBC6|G8JBC6_ORYGL Mitochondrial+prohibitin+complex+protein+2 OS=Oryza glaberrima GN=15 PE=4 SV=1;>tr|G8JBE5|G8JBE5_9ORYZ Mitochondrial+prohibitin+complex+protein+2 OS=Oryza glum…	17.2107	16.1007	15.9809	17.2685	15.969	17.2005	16.0249	17.2458	17.3062	16.4653	16.8858	16.6557	16.5847	16.6353	16.6247	1.02172	0.673699	0.972689	0.995043	1.00741	0.655693	0.952011	0.547033	0.985993	0.853222	1.0357	0.633807	1.21757	0.405416	3.42535	8.41416e-07
>tr|A2YLT1|A2YLT1_ORYSI Putative uncharacterized protein OS=Oryza sativa subsp. indica GN=OsI_26177 PE=3 SV=1;>tr|I1QB20|I1QB20_ORYGL ATP synthase gamma chain OS=Oryza glaberrima PE=3 SV=1;>tr|Q84NW1|Q84NW1_ORYSJ ATP synthase gamma chain OS=Oryza sativa subsp. japonica GN=OSJNBb0041J06.115 PE=2 SV=1;>tr|B9FXH0|B9FXH0_ORYSJ Putative uncharacterized protein OS=Oryza sativa subsp. japonica GN=OsJ_24…	15.8286	15.1852	15.4008	15.7931	15.0567	15.6839	15.3667	15.7734	15.7959	15.39	15.593	15.5069	15.3703	15.5701	15.5969	0.93949	0.838387	0.854617	0.195274	0.981527	0.87726	0.90966	0.284332	1.04474	0.600643	1.1485	0.102747	0.83448	0.567699	0.852605	0.646823
>tr|A2YML1|A2YML1_ORYSI Putative uncharacterized protein OS=Oryza sativa subsp. indica GN=OsI_26463 PE=4 SV=1;>tr|I1QBJ9|I1QBJ9_ORYGL Uncharacterized protein OS=Oryza glaberrima PE=4 SV=1;>tr|O65217|O65217_ORYSA Chlorophyll a/b-binding protein OS=Oryza sativa GN=RCABP69 PE=2 SV=1;>tr|Q6Z411|Q6Z411_ORYSJ Chlorophyll a/b-binding protein OS=Oryza sativa subsp. japonica GN=P0567H04.14 PE=2 SV=1;>tr|A…	17.4943	18.0882	17.9982	17.7316	17.9875	17.4341	17.9323	17.6413	17.5996	18.2665	17.9331	17.7913	17.7108	17.7868	17.8649	0.950231	0.931489	0.898693	0.427038	0.947304	0.801344	0.945763	0.50286	0.99692	0.927952	1.05409	0.50087	1.00278	0.991805	0.942099	0.935741
>tr|O22542|O22542_ORYSA Chlorophyll a-b binding protein OS=Oryza sativa PE=2 SV=1;>tr|J3MM13|J3MM13_ORYBR Uncharacterized protein OS=Oryza brachyantha GN=OB07G24450 PE=4 SV=1;>tr|I1QBM2|I1QBM2_ORYGL Uncharacterized protein OS=Oryza glaberrima PE=4 SV=1;>tr|A2YMN1|A2YMN1_ORYSI Putative uncharacterized protein OS=Oryza sativa subsp. indica GN=OsI_26482 PE=4 SV=1;>tr|Q6ZF30|Q6ZF30_ORYSJ Os07g0562700…	16.3375	15.6843	16.1391	16.3865	15.5669	16.487	16.0247	16.2682	16.5059	15.7934	16.1497	16.0109	16.0269	16.1465	16.2628	0.83979	0.171204	0.849185	0.174259	0.922519	0.576105	1.01119	0.983882	1.09851	0.212488	1.08636	0.312462	0.95386	0.880773	0.906388	0.820582
>tr|A2YMZ7|A2YMZ7_ORYSI Putative uncharacterized protein OS=Oryza sativa subsp. indica GN=OsI_26606 PE=4 SV=1;>tr|I1QEL1|I1QEL1_ORYGL Uncharacterized protein OS=Oryza glaberrima PE=4 SV=1;>tr|Q6ZL89|Q6ZL89_ORYSJ Os07g0578300 protein OS=Oryza sativa subsp. japonica GN=OJ1065_B06.27 PE=3 SV=1;>tr|J3MMD1|J3MMD1_ORYBR Uncharacterized protein OS=Oryza brachyantha GN=OB07G25630 PE=4 SV=1;>tr|J3MMD2|J3M…	19.1174	19.0927	19.6775	19.6763	19.4087	19.0928	19.4571	19.0929	19.5089	19.7056	19.6073	19.105	19.2508	19.275	19.6769	0.672754	0.000242414	0.744245	0.00753064	0.756861	0.00431044	1.10627	0.304146	1.12502	0.111743	1.01695	0.785415	1.08159	0.740951	0.908306	0.826806
>tr|A2YN50|A2YN50_ORYSI Putative uncharacterized protein OS=Oryza sativa subsp. indica GN=OsI_26662 PE=4 SV=1;>tr|I1QBR9|I1QBR9_ORYGL Uncharacterized protein OS=Oryza glaberrima PE=4 SV=1;>tr|Q7XHN4|Q7XHN4_ORYSJ Os07g0586200 protein OS=Oryza sativa subsp. japonica GN=OJ1113_E01.105-1 PE=2 SV=1;>tr|Q7XHN3|Q7XHN3_ORYSJ Early nodulin 8-like protein OS=Oryza sativa subsp. japonica GN=OJ1113_E01.105-2…	15.0562	14.4483	14.5646	15.1682	14.4215	14.9237	14.2904	15.128	15.4682	15.3395	15.4038	14.7523	14.6726	14.7092	14.8664	0.923927	0.705922	0.8743	0.285364	0.896764	0.374831	0.946287	0.506506	0.970601	0.748932	1.02569	0.712924	1.04946	0.839186	0.706029	0.241303
>tr|B9FYC8|B9FYC8_ORYSJ Putative uncharacterized protein OS=Oryza sativa subsp. japonica GN=OsJ_25077 PE=4 SV=1;>tr|Q6YTX6|Q6YTX6_ORYSJ Putative uncharacterized protein OSJNBb0018L13.11 OS=Oryza sativa subsp. japonica GN=OSJNBb0018L13.11 PE=2 SV=1;>tr|Q94LL7|Q94LL7_ORYSA Putative uncharacterized protein OSJNBb0024A20.13 OS=Oryza sativa GN=OSJNBb0024A20.13 PE=4 SV=1;>tr|I1QC36|I1QC36_ORYGL Unchara…	18.541	17.5347	16.9815	17.0134	17.1946	17.9954	17.436	17.2388	17.0536	16.9342	16.9939	18.0378	17.595	17.3374	16.9975	2.0568	5.55346e-07	1.51314	0.00169047	1.26571	0.00268607	0.73568	0.00113074	0.61538	2.32846e-05	0.836478	0.129682	0.688988	0.239861	0.636574	0.117947
>tr|A2YNM6|A2YNM6_ORYSI Putative uncharacterized protein OS=Oryza sativa subsp. indica GN=OsI_26845 PE=3 SV=1;>tr|A3BM51|A3BM51_ORYSJ Putative uncharacterized protein OS=Oryza sativa subsp. japonica GN=OsJ_25107 PE=3 SV=1;>tr|I1QC47|I1QC47_ORYGL Uncharacterized protein OS=Oryza glaberrima PE=3 SV=1;>tr|Q8GSE9|Q8GSE9_ORYSJ Os07g0613200 protein OS=Oryza sativa subsp. japonica GN=P0616D06.101 PE=3 S…	17.1513	17.2671	17.2651	17.2511	17.2491	17.2344	17.2537	17.2297	17.13	17.1519	17.141	17.2092	17.2417	17.2417	17.2581	0.966673	0.953635	0.988731	0.910855	0.988697	0.813484	1.02282	0.882021	1.02278	0.827988	0.999965	0.933022	1.00246	0.992858	2.06187	0.0031149
>tr|I1QC60|I1QC60_ORYGL Uncharacterized protein OS=Oryza glaberrima PE=4 SV=1;>tr|Q8GRH4|Q8GRH4_ORYSJ Os07g0615500 protein OS=Oryza sativa subsp. japonica GN=P0616D06.128 PE=2 SV=1;>tr|A2YNP4|A2YNP4_ORYSI Putative uncharacterized protein OS=Oryza sativa subsp. indica GN=OsI_26866 PE=4 SV=1;>tr|B9FU83|B9FU83_ORYSJ Putative uncharacterized protein OS=Oryza sativa subsp. japonica GN=OsJ_25128 PE=4 S…	18.2544	15.4774	15.3391	18.3338	15.6838	18.8433	15.5009	17.9174	17.6083	15.954	16.7812	16.8659	17.2635	16.7092	16.8364	1.02062	0.678848	1.34453	0.0214972	0.915543	0.517563	1.31736	0.00283359	0.897044	0.319041	0.68094	0.000842465	1.08459	0.7321	1.04844	0.739695
>tr|Q0D3Q8|Q0D3Q8_ORYSJ Os07g0671800 protein (Fragment) OS=Oryza sativa subsp. japonica GN=Os07g0671800 PE=4 SV=1;>tr|A2YPT8|A2YPT8_ORYSI Putative uncharacterized protein OS=Oryza sativa subsp. indica GN=OsI_27290 PE=4 SV=1;>tr|I1QD35|I1QD35_ORYGL Uncharacterized protein OS=Oryza glaberrima PE=4 SV=1;>tr|Q8H469|Q8H469_ORYSJ Putative stress-related protein OS=Oryza sativa subsp. japonica GN=P0470D…	18.4838	18.7681	19.0155	18.5977	18.9246	18.6534	19.1196	18.3793	18.0687	18.2756	18.1722	18.6259	18.789	18.7494	18.8066	0.882305	0.392133	0.987875	0.915745	0.961161	0.933693	1.11965	0.245076	1.08937	0.260007	0.972958	0.860307	1.03908	0.872234	1.0605	0.706448
>tr|A2YPV2|A2YPV2_ORYSI Putative uncharacterized protein OS=Oryza sativa subsp. indica GN=OsI_27305 PE=4 SV=1;>tr|I1QD52|I1QD52_ORYGL Uncharacterized protein OS=Oryza glaberrima PE=4 SV=1;>tr|Q6YSX0|Q6YSX0_ORYSJ Os07g0674200 protein OS=Oryza sativa subsp. japonica GN=P0037D09.3 PE=1 SV=1;>tr|J3MP17|J3MP17_ORYBR Uncharacterized protein OS=Oryza brachyantha GN=OB07G31490 PE=4 SV=1;>tr|A6N0Q9|A6N0Q9…	16.5921	18.38	18.5921	16.6225	18.5159	16.4419	18.5468	16.6433	16.9866	18.5944	17.7905	17.486	17.4789	17.5951	17.6073	0.919391	0.668347	0.914845	0.537337	0.991545	0.788591	0.995056	0.883144	1.07848	0.326337	1.08384	0.325056	1.55235	0.0628212	1.36964	0.170968
>tr|A2YQN3|A2YQN3_ORYSI Putative uncharacterized protein OS=Oryza sativa subsp. indica GN=OsI_27602 PE=4 SV=1;>tr|I1QF51|I1QF51_ORYGL Uncharacterized protein OS=Oryza glaberrima PE=4 SV=1;>tr|Q69UI8|Q69UI8_ORYSJ Os08g0116500 protein OS=Oryza sativa subsp. japonica GN=P0470F10.11 PE=4 SV=1;>tr|A6N0U9|A6N0U9_ORYSI 60S acidic ribosomal protein p1 (Fragment) OS=Oryza sativa subsp. indica PE=2 SV=1;>t…	16.4805	15.6275	15.2377	16.3816	15.7128	15.902	14.7844	16.5813	17.4559	17.1113	17.2836	16.054	15.8074	15.6829	15.8096	1.18456	0.164472	0.998442	0.855972	0.915861	0.520168	0.84288	0.0635231	0.773166	0.0230949	0.91729	0.485117	0.880747	0.688159	0.809751	0.513594
>tr|A2YQV0|A2YQV0_ORYSI Putative uncharacterized protein OS=Oryza sativa subsp. indica GN=OsI_27675 PE=4 SV=1;>tr|Q9ZRH9|Q9ZRH9_ORYSA Early embryogenesis protein OS=Oryza sativa GN=OSE351 PE=2 SV=1;>tr|J3MQ18|J3MQ18_ORYBR Uncharacterized protein OS=Oryza brachyantha GN=OB08G11970 PE=4 SV=1;>tr|Q9ZRH2|Q9ZRH2_ORYSA Globulin-like protein (Fragment) OS=Oryza sativa PE=2 SV=1;>tr|O65042|O65042_ORYSA G…	19.4957	20.0962	18.8928	18.3789	19.2146	18.7692	19.5146	18.778	18.3189	19.2324	18.7756	19.796	18.9919	19.1463	18.6359	2.23473	2.85911e-08	1.27992	0.0513306	1.42449	1.52673e-05	0.572739	5.44277e-09	0.637435	8.5437e-05	1.11296	0.200403	0.359995	0.00127551	0.426436	0.00207753
>tr|A2YQW2|A2YQW2_ORYSI Putative uncharacterized protein OS=Oryza sativa subsp. indica GN=OsI_27689 PE=4 SV=1	18.6542	18.4042	18.4954	18.8366	18.6332	18.7131	18.4136	18.3963	18.672	18.7088	18.6904	18.5292	18.6731	18.4049	18.666	0.909534	0.588999	1.00497	0.81975	0.83448	0.0850212	1.10493	0.310589	0.917481	0.421921	0.830355	0.114	0.907645	0.759199	2.02834	0.00382111
>tr|A2YRB6|A2YRB6_ORYSI Putative uncharacterized protein OS=Oryza sativa subsp. indica GN=OsI_27846 PE=3 SV=1;>tr|I1QFR3|I1QFR3_ORYGL Uncharacterized protein OS=Oryza glaberrima PE=3 SV=1;>tr|Q84ZL6|Q84ZL6_ORYSJ Os08g0154300 protein OS=Oryza sativa subsp. japonica GN=OJ1066_B03.121-1 PE=3 SV=1;>tr|B7ERR5|B7ERR5_ORYSJ cDNA clone:J033038K01, full insert sequence OS=Oryza sativa subsp. japonica PE=2…	15.5743	15.8726	15.933	15.6411	15.7793	15.5776	15.9263	15.7276	15.8111	16.0636	15.9374	15.7234	15.6784	15.827	15.7871	0.956873	0.989094	0.927488	0.631119	1.02804	0.501027	0.96929	0.67664	1.07438	0.354148	1.10842	0.216942	0.983229	0.956615	0.894281	0.781272
>tr|A2YRI2|A2YRI2_ORYSI Putative uncharacterized protein OS=Oryza sativa subsp. indica GN=OsI_27925 PE=4 SV=1;>tr|Q84SC3|Q84SC3_ORYSJ Os08g0162800 protein OS=Oryza sativa subsp. japonica GN=P0577B11.140 PE=4 SV=1;>tr|I1QFX6|I1QFX6_ORYGL Uncharacterized protein (Fragment) OS=Oryza glaberrima PE=4 SV=1;>tr|J3MQM9|J3MQM9_ORYBR Uncharacterized protein OS=Oryza brachyantha GN=OB08G14080 PE=4 SV=1;>tr|…	18.072	18.1125	18.2142	18.202	18.0972	18.0836	18.1489	18.0121	18.0544	17.9878	18.0211	18.0922	18.0904	18.0805	18.2081	0.922838	0.696856	0.921656	0.587147	0.915353	0.516004	0.998718	0.913069	0.991889	0.893522	0.993161	0.99382	0.901063	0.741798	0.862203	0.67753
>tr|I1QGM1|I1QGM1_ORYGL Uncharacterized protein OS=Oryza glaberrima PE=4 SV=1;>tr|A2YSI3|A2YSI3_ORYSI Putative uncharacterized protein OS=Oryza sativa subsp. indica GN=OsI_28286 PE=3 SV=1;>tr|A3BQT1|A3BQT1_ORYSJ Putative uncharacterized protein OS=Oryza sativa subsp. japonica GN=OsJ_26466 PE=3 SV=1;>tr|J3MRB7|J3MRB7_ORYBR Uncharacterized protein OS=Oryza brachyantha GN=OB08G16460 PE=3 SV=1;>tr|Q0…	13.9263	15.4385	15.3039	14.0424	15.2966	13.7936	15.5058	14.0793	14.7845	15.8282	15.3064	14.6824	14.5451	14.7926	14.6731	1.00643	0.74724	0.915067	0.538932	1.08628	0.197095	0.909219	0.282091	1.07934	0.320707	1.18711	0.0453749	1.13839	0.584157	1.05055	0.733814
>tr|A3BQX7|A3BQX7_ORYSJ Putative uncharacterized protein OS=Oryza sativa subsp. japonica GN=OsJ_26511 PE=3 SV=1;>tr|A2YSN9|A2YSN9_ORYSI Putative uncharacterized protein OS=Oryza sativa subsp. indica GN=OsI_28337 PE=3 SV=1;>tr|I1QGQ1|I1QGQ1_ORYGL Uncharacterized protein OS=Oryza glaberrima PE=3 SV=1;>tr|Q6YYR2|Q6YYR2_ORYSJ Os08g0234000 protein OS=Oryza sativa subsp. japonica GN=B1047A05.37 PE=2 SV…	19.7982	18.9137	18.9827	19.7191	19.0053	19.8499	18.9496	19.6758	19.4451	19.0904	19.2677	19.3559	19.4276	19.3127	19.3509	1.00351	0.761736	1.0546	0.568067	0.973869	0.946785	1.05092	0.651115	0.970466	0.748031	0.923446	0.52294	0.644745	0.166196	0.648892	0.135973
>tr|A2YSY8|A2YSY8_ORYSI Putative uncharacterized protein OS=Oryza sativa subsp. indica GN=OsI_28439 PE=3 SV=1;>tr|I1QGW0|I1QGW0_ORYGL Uncharacterized protein OS=Oryza glaberrima PE=3 SV=1;>tr|Q9LD61|Q9LD61_ORYSJ Aspartate carbamoyl transferase OS=Oryza sativa subsp. japonica GN=OSJNBa0012K14.1 PE=2 SV=1	14.4414	14.1253	14.2346	14.6213	14.0375	14.3721	14.1676	14.5632	14.979	14.619	14.799	14.2834	14.2048	14.3654	14.4279	0.90463	0.550906	0.856693	0.203739	0.95757	0.899251	0.947009	0.511541	1.05852	0.476287	1.11775	0.184037	1.05933	0.808352	1.06304	0.699565
>tr|A2YTB2|A2YTB2_ORYSI Putative uncharacterized protein OS=Oryza sativa subsp. indica GN=OsI_28556 PE=4 SV=1;>tr|I1QH38|I1QH38_ORYGL Uncharacterized protein OS=Oryza glaberrima PE=4 SV=1;>tr|Q6Z4W7|Q6Z4W7_ORYSJ Os08g0273300 protein OS=Oryza sativa subsp. japonica GN=OSJNBa0053M06.38 PE=4 SV=1;>tr|J3MRR4|J3MRR4_ORYBR Uncharacterized protein OS=Oryza brachyantha GN=OB08G17930 PE=4 SV=1	18.5862	17.7041	17.703	18.5597	17.8163	18.7185	17.9359	18.7335	18.3774	17.6114	17.9944	18.1452	18.2674	18.3347	18.1314	1.00961	0.731638	1.09889	0.387794	1.15137	0.0522092	1.08843	0.3979	1.14041	0.0740646	1.04775	0.544693	0.77322	0.41692	0.699478	0.227432
>tr|A2YTW2|A2YTW2_ORYSI Fasciclin-like arabinogalactan-protein-like OS=Oryza sativa subsp. indica GN=K0155C03.33 PE=4 SV=1;>tr|I1QHM4|I1QHM4_ORYGL Uncharacterized protein OS=Oryza glaberrima PE=4 SV=1;>tr|Q8H3S1|Q8H3S1_ORYSJ Os08g0321000 protein OS=Oryza sativa subsp. japonica GN=P0005C02.108 PE=2 SV=2;>tr|A3BRV6|A3BRV6_ORYSJ Putative uncharacterized protein OS=Oryza sativa subsp. japonica GN=OsJ…	14.0946	16.3704	16.5092	14.2438	16.3173	13.8768	16.4194	14.1978	14.7189	16.6062	15.6625	15.2325	15.097	15.3086	15.3765	0.905006	0.553793	0.823905	0.0969853	0.954026	0.865314	0.910386	0.288039	1.05416	0.513855	1.15793	0.0848736	1.09958	0.688832	1.11015	0.579496
>tr|A2YUJ2|A2YUJ2_ORYSI Putative uncharacterized protein OS=Oryza sativa subsp. indica GN=OsI_28997 PE=3 SV=1;>tr|J3MSJ8|J3MSJ8_ORYBR Uncharacterized protein OS=Oryza brachyantha GN=OB08G20780 PE=3 SV=1;>tr|Q84XH0|Q84XH0_ORYSI Phosphoenolpyruvate carboxylase OS=Oryza sativa subsp. indica GN=PEPC PE=2 SV=1;>tr|Q8H4V1|Q8H4V1_ORYSJ Os08g0366000 protein OS=Oryza sativa subsp. japonica GN=OJ1484_G09.1…	15.0709	14.5761	14.6863	15.1186	14.5582	15.0799	14.5937	15.186	15.4542	15.0662	15.2602	14.8235	14.8191	14.8898	14.9024	0.946746	0.901236	0.943831	0.759468	0.991304	0.790682	0.99692	0.89837	1.04706	0.578591	1.0503	0.526836	0.820144	0.531272	0.742236	0.325822
>tr|A2YUU5|A2YUU5_ORYSI T-complex protein 1 subunit delta OS=Oryza sativa subsp. indica GN=OsI_29091 PE=3 SV=1;>tr|Q6YUK5|Q6YUK5_ORYSJ T-complex protein 1 subunit delta OS=Oryza sativa subsp. japonica GN=OSJNBb0037J12.26 PE=2 SV=1;>tr|J3LCE4|J3LCE4_ORYBR T-complex protein 1 subunit delta OS=Oryza brachyantha GN=OB02G23110 PE=3 SV=1	16.2467	17.16	17.3256	16.5142	17.1381	16.4048	17.2862	16.4038	16.5388	17.0815	16.8102	16.7034	16.7715	16.845	16.9199	0.860621	0.265267	0.902219	0.450091	0.949408	0.821291	1.04834	0.671106	1.10317	0.190978	1.0523	0.513019	0.780381	0.433793	0.738823	0.317311
>tr|A2Z177|A2Z177_ORYSI Putative uncharacterized protein OS=Oryza sativa subsp. indica GN=OsI_31355 PE=4 SV=1;>tr|A3BYS9|A3BYS9_ORYSJ Putative uncharacterized protein OS=Oryza sativa subsp. japonica GN=OsJ_29349 PE=4 SV=1;>tr|J3MXE6|J3MXE6_ORYBR Uncharacterized protein OS=Oryza brachyantha GN=OB09G16750 PE=4 SV=1;>tr|A2YVK0|A2YVK0_ORYSI Putative uncharacterized protein OS=Oryza sativa subsp. indi…	19.7307	19.2849	19.2729	19.8911	19.466	19.7386	19.2083	19.7457	19.8275	19.5464	19.6869	19.5078	19.6023	19.477	19.582	0.949869	0.928344	1.01417	0.769732	0.929805	0.639895	1.0677	0.528852	0.978877	0.804773	0.916813	0.482241	1.07904	0.748501	0.928646	0.892589
>tr|A2YWR4|A2YWR4_ORYSI Putative uncharacterized protein OS=Oryza sativa subsp. indica GN=OsI_29781 PE=4 SV=1;>tr|I1QJX0|I1QJX0_ORYGL Uncharacterized protein OS=Oryza glaberrima PE=4 SV=1;>tr|Q6ZFJ0|Q6ZFJ0_ORYSJ Os08g0502400 protein OS=Oryza sativa subsp. japonica GN=OJ1506_F01.5 PE=2 SV=1;>tr|B9G1N8|B9G1N8_ORYSJ Putative uncharacterized protein OS=Oryza sativa subsp. japonica GN=OsJ_27847 PE=4 S…	17.6079	17.601	17.4849	17.684	17.5083	17.8389	17.5733	17.7031	17.4253	17.3498	17.3875	17.6044	17.6736	17.6382	17.5845	1.01396	0.710555	1.06374	0.527187	1.03796	0.435176	1.0491	0.665168	1.02367	0.81827	0.975761	0.880377	0.929837	0.817788	0.883223	0.745389
>tr|A2YX88|A2YX88_ORYSI Putative uncharacterized protein OS=Oryza sativa subsp. indica GN=OsI_29956 PE=4 SV=1;>tr|Q84QW4|Q84QW4_ORYSJ Os08g0524400 protein OS=Oryza sativa subsp. japonica GN=OJ1191_A10.104 PE=4 SV=1	13.6633	16.4852	16.3148	14.1085	16.3944	13.3234	16.3863	13.987	14.557	17.0352	15.7961	15.0742	14.8589	15.1867	15.2117	0.909156	0.586026	0.78309	0.030335	0.982821	0.865648	0.861337	0.102567	1.08103	0.309875	1.25505	0.00871182	1.14623	0.564361	1.16223	0.464159
>tr|A2YXJ3|A2YXJ3_ORYSI Putative uncharacterized protein OS=Oryza sativa subsp. indica GN=OsI_30061 PE=4 SV=1;>tr|Q6ZD35|Q6ZD35_ORYSJ Os08g0538000 protein OS=Oryza sativa subsp. japonica GN=P0665C04.32 PE=4 SV=1;>tr|I1QLF6|I1QLF6_ORYGL Uncharacterized protein OS=Oryza glaberrima PE=4 SV=1;>tr|J3MUU0|J3MUU0_ORYBR Uncharacterized protein OS=Oryza brachyantha GN=OB08G28710 PE=4 SV=1	16.409	15.2921	14.9564	16.4468	15.0132	16.4966	14.8385	16.4557	16.3203	14.745	15.5327	15.8506	15.7549	15.6471	15.7016	1.10876	0.338644	1.03764	0.648759	0.962928	0.950645	0.935851	0.436303	0.868471	0.202578	0.928002	0.551704	0.666904	0.201242	0.606319	0.0805263
>tr|C7J683|C7J683_ORYSJ Os08g0541700 protein OS=Oryza sativa subsp. japonica GN=Os08g0541700 PE=4 SV=1;>tr|A2YXM6|A2YXM6_ORYSI Putative uncharacterized protein OS=Oryza sativa subsp. indica GN=OsI_30095 PE=4 SV=1;>tr|I1QLC8|I1QLC8_ORYGL Uncharacterized protein OS=Oryza glaberrima PE=4 SV=1;>tr|Q6ZIT5|Q6ZIT5_ORYSJ Putative uncharacterized protein OJ1211_G06.26 OS=Oryza sativa subsp. japonica GN=OJ…	14.0961	17.9299	17.7745	13.4802	17.8414	13.7544	18.3829	14.2813	14.6461	17.2233	15.9347	16.013	15.7979	16.3321	15.6273	1.30645	0.0421513	1.12549	0.301236	1.62986	5.45208e-09	0.861486	0.102942	1.24755	0.00206709	1.44814	2.41813e-05	1.12424	0.621059	1.24651	0.315557
>tr|J3MV86|J3MV86_ORYBR Uncharacterized protein OS=Oryza brachyantha GN=OB08G30170 PE=4 SV=1;>tr|A2YY14|A2YY14_ORYSI Putative uncharacterized protein OS=Oryza sativa subsp. indica GN=OsI_30233 PE=4 SV=1;>tr|I1QKC5|I1QKC5_ORYGL Uncharacterized protein OS=Oryza glaberrima PE=4 SV=1;>tr|Q6ZJ16|Q6ZJ16_ORYSJ Putative nucleic acid-binding protein OS=Oryza sativa subsp. japonica GN=OJ1150_A11.19-2 PE=2 …	14.8028	14.2768	14.5808	14.8974	14.2491	14.785	14.252	14.8268	14.9072	14.5982	14.7527	14.5398	14.517	14.5394	14.7391	0.870973	0.322209	0.857346	0.206454	0.870732	0.219034	0.984355	0.796179	0.999723	0.947115	1.01561	0.796752	0.808125	0.5012	1.05577	0.719382
>tr|B9FYI6|B9FYI6_ORYSJ Putative uncharacterized protein OS=Oryza sativa subsp. japonica GN=OsJ_28260 PE=4 SV=1;>tr|A2YY23|A2YY23_ORYSI Putative uncharacterized protein OS=Oryza sativa subsp. indica GN=OsI_30244 PE=4 SV=1;>tr|I1QKD0|I1QKD0_ORYGL Uncharacterized protein OS=Oryza glaberrima PE=4 SV=1;>tr|Q6ZJ08|Q6ZJ08_ORYSJ Monodehydroascorbate reductase OS=Oryza sativa subsp. japonica GN=OJ1150_A1…	17.2266	17.259	17.4752	17.417	17.0387	17.4115	17.3492	17.2428	17.3888	16.9322	17.1605	17.2428	17.2251	17.296	17.4461	0.868562	0.308343	0.857971	0.20907	0.901188	0.406321	0.987806	0.82411	1.03756	0.67151	1.05037	0.526331	0.990618	0.975424	0.862801	0.679449
>tr|A2YY43|A2YY43_ORYSI Putative uncharacterized protein OS=Oryza sativa subsp. indica GN=OsI_30268 PE=3 SV=1;>tr|I1QKE7|I1QKE7_ORYGL Uncharacterized protein OS=Oryza glaberrima PE=3 SV=1;>tr|Q6YZH8|Q6YZH8_ORYSJ Os08g0559600 protein OS=Oryza sativa subsp. japonica GN=P0562A06.23 PE=2 SV=1;>tr|J3MVB0|J3MVB0_ORYBR Uncharacterized protein OS=Oryza brachyantha GN=OB08G30410 PE=3 SV=1;>tr|A6MZY7|A6MZY…	14.4811	13.899	13.6865	14.3959	13.4372	14.3464	13.4212	14.4671	14.5857	14.2136	14.3996	14.19	13.8918	13.9442	14.0412	1.10869	0.338874	0.901625	0.446166	0.934943	0.686258	0.813238	0.0261454	0.84329	0.126818	1.03695	0.624183	1.21892	0.40277	1.0587	0.711351
>tr|A2YY66|A2YY66_ORYSI Putative uncharacterized protein OS=Oryza sativa subsp. indica GN=OsI_30292 PE=4 SV=1;>tr|I1QKG7|I1QKG7_ORYGL Uncharacterized protein OS=Oryza glaberrima PE=4 SV=1;>tr|Q6YYV8|Q6YYV8_ORYSJ Os08g0562500 protein OS=Oryza sativa subsp. japonica GN=P0604E01.52 PE=2 SV=1;>tr|A3BVT2|A3BVT2_ORYSJ Putative uncharacterized protein OS=Oryza sativa subsp. japonica GN=OsJ_28297 PE=4 SV…	17.2623	18.674	18.6156	16.9504	18.6479	17.0709	18.7917	17.1556	17.1146	18.6471	17.8808	17.9682	17.8594	17.9736	17.783	1.13694	0.262168	1.05438	0.569071	1.14128	0.0653523	0.927391	0.38325	1.00382	0.975085	1.08241	0.332344	0.780002	0.432895	0.864777	0.685799
>tr|A2YYH2|A2YYH2_ORYSI Putative uncharacterized protein OS=Oryza sativa subsp. indica GN=OsI_30396 PE=4 SV=1;>tr|I1QLY6|I1QLY6_ORYGL Uncharacterized protein OS=Oryza glaberrima PE=4 SV=1;>tr|Q6YYV1|Q6YYV1_ORYSJ Os09g0115400 protein OS=Oryza sativa subsp. japonica GN=OJ1310_F05.15 PE=2 SV=1;>tr|J3MVL5|J3MVL5_ORYBR Uncharacterized protein OS=Oryza brachyantha GN=OB09G10430 PE=4 SV=1;>tr|Q9XGW3|Q9X…	17.9137	16.7865	16.7564	18.0112	16.9575	18.0178	16.8235	17.7796	17.9463	17.2739	17.6101	17.3501	17.4876	17.3015	17.3838	0.976912	0.898793	1.07464	0.480929	0.944583	0.775669	1.10004	0.334917	0.966908	0.724264	0.878979	0.281853	0.934425	0.829862	1.06238	0.701358
>tr|Q0J366|Q0J366_ORYSJ Os09g0252100 protein (Fragment) OS=Oryza sativa subsp. japonica GN=Os09g0252100 PE=3 SV=1;>tr|A2YYZ3|A2YYZ3_ORYSI Putative uncharacterized protein OS=Oryza sativa subsp. indica GN=OsI_30555 PE=3 SV=1;>tr|Q6K3Z3|Q6K3Z3_ORYSJ Putative acetyl-CoA C-acyltransferase OS=Oryza sativa subsp. japonica GN=P0574F11.13 PE=2 SV=1;>tr|J3MVV8|J3MVV8_ORYBR Uncharacterized protein OS=Oryza…	17.0421	17.1975	17.3747	17.2141	17.3022	17.1416	17.4328	17.1432	17.1263	17.3087	17.2175	17.1198	17.2219	17.288	17.2944	0.886013	0.41666	0.950989	0.81737	0.995574	0.753868	1.07333	0.490942	1.12366	0.115736	1.04688	0.550883	0.854824	0.620232	0.835088	0.59147
>tr|A2YZ23|A2YZ23_ORYSI Putative uncharacterized protein OS=Oryza sativa subsp. indica GN=OsI_30588 PE=3 SV=1;>tr|I1QME6|I1QME6_ORYGL Uncharacterized protein OS=Oryza glaberrima PE=3 SV=1;>tr|J3MVY1|J3MVY1_ORYBR Uncharacterized protein OS=Oryza brachyantha GN=OB09G11600 PE=3 SV=1;>tr|Q6K1W6|Q6K1W6_ORYSJ Os09g0258600 protein OS=Oryza sativa subsp. japonica GN=B1279D09.8 PE=1 SV=1	18.0727	17.6278	17.4413	18.0057	17.6967	17.9097	16.9807	17.8834	18.6856	18.6364	18.661	17.8502	17.8032	17.4321	17.7235	1.09183	0.391994	1.0568	0.558079	0.81708	0.0492248	0.967913	0.665974	0.748358	0.0107182	0.773166	0.0269088	1.05475	0.822593	0.934522	0.911482
>tr|A2Z1N0|A2Z1N0_ORYSI Putative uncharacterized protein OS=Oryza sativa subsp. indica GN=OsI_31514 PE=3 SV=1;>tr|I1QP94|I1QP94_ORYGL Uncharacterized protein OS=Oryza glaberrima PE=3 SV=1;>tr|J3MXT4|J3MXT4_ORYBR Uncharacterized protein OS=Oryza brachyantha GN=OB09G18130 PE=3 SV=1;>tr|Q69QD5|Q69QD5_ORYSJ Os09g0438700 protein OS=Oryza sativa subsp. japonica GN=P0556H01.16 PE=2 SV=1	18.4143	16.7616	16.6207	18.3639	16.6718	18.5579	16.6112	18.2416	18.1459	16.5863	17.3661	17.5879	17.6149	17.4264	17.4923	1.06855	0.47477	1.08866	0.425427	0.955349	0.877975	1.01882	0.916767	0.894064	0.30537	0.877548	0.275448	0.522137	0.0404252	0.570085	0.0476217
>tr|I1QPA5|I1QPA5_ORYGL Uncharacterized protein OS=Oryza glaberrima PE=3 SV=1;>tr|Q69P84|Q69P84_ORYSJ Aldehyde dehydrogenase OS=Oryza sativa subsp. japonica GN=OJ1344_B01.27-1 PE=2 SV=1;>tr|Q9FPK6|Q9FPK6_ORYSA Aldehyde dehydrogenase OS=Oryza sativa GN=ALDH PE=2 SV=1;>tr|B9G3U8|B9G3U8_ORYSJ Putative uncharacterized protein OS=Oryza sativa subsp. japonica GN=OsJ_29519 PE=3 SV=1;>tr|A2Z1P2|A2Z1P2_OR…	16.6192	14.9475	14.7673	16.6585	14.7917	16.5305	14.6122	16.5433	16.856	15.5118	16.1839	15.7834	15.6611	15.5777	15.7129	1.05004	0.548325	0.964732	0.929859	0.910575	0.477575	0.918754	0.33292	0.867178	0.198083	0.943863	0.656302	1.09142	0.712208	1.16623	0.456074
>tr|Q67UA2|Q67UA2_ORYSJ Putative phosphate transport protein, mitochondrial OS=Oryza sativa subsp. japonica GN=P0025H07.7 PE=3 SV=1;>tr|J3MY26|J3MY26_ORYBR Uncharacterized protein OS=Oryza brachyantha GN=OB09G19050 PE=3 SV=1;>tr|A2Z1Z7|A2Z1Z7_ORYSI Putative uncharacterized protein OS=Oryza sativa subsp. indica GN=OsI_31630 PE=3 SV=1;>tr|I1QPI1|I1QPI1_ORYGL Uncharacterized protein OS=Oryza glaberr…	16.4348	16.3127	16.7303	16.7622	16.4255	16.6411	16.6178	16.4944	16.3363	16.3741	16.3552	16.3738	16.5333	16.5561	16.7462	0.772443	0.0253537	0.862771	0.229925	0.876515	0.249185	1.11694	0.256292	1.13473	0.0864763	1.01593	0.794063	0.721464	0.302939	0.757569	0.36535
>tr|B8BDC7|B8BDC7_ORYSI Putative uncharacterized protein OS=Oryza sativa subsp. indica GN=OsI_31924 PE=4 SV=1;>tr|B9G4E8|B9G4E8_ORYSJ Putative uncharacterized protein OS=Oryza sativa subsp. japonica GN=OsJ_29906 PE=4 SV=1;>tr|Q0J4B8|Q0J4B8_ORYSJ Os08g0524600 protein (Fragment) OS=Oryza sativa subsp. japonica GN=Os08g0524600 PE=4 SV=1;>tr|A2Z2T1|A2Z2T1_ORYSI Putative uncharacterized protein OS=Ory…	17.0112	17.4715	17.5837	17.0593	17.5503	16.801	17.4419	17.1276	17.4837	18.0448	17.7642	17.2414	17.1757	17.2847	17.3215	0.945959	0.894404	0.903847	0.460931	0.974849	0.93783	0.955482	0.572242	1.03054	0.744293	1.07856	0.352624	1.31135	0.251734	1.01294	0.842574
>tr|A2Z2Z0|A2Z2Z0_ORYSI Putative uncharacterized protein OS=Oryza sativa subsp. indica GN=OsI_31986 PE=4 SV=1;>tr|I1QQA4|I1QQA4_ORYGL Uncharacterized protein OS=Oryza glaberrima PE=4 SV=1;>tr|Q0J0H4|Q0J0H4_ORYSJ Os09g0509200 protein OS=Oryza sativa subsp. japonica GN=Os09g0509200 PE=2 SV=1;>tr|B7E707|B7E707_ORYSJ cDNA clone:001-040-H03, full insert sequence OS=Oryza sativa subsp. japonica PE=2 SV…	15.8331	16.9413	17.2292	15.7556	16.9221	15.6882	17.1971	15.9145	16.1255	16.8814	16.5035	16.3872	16.3052	16.5558	16.4924	0.929676	0.754319	0.878278	0.306248	1.04493	0.392408	0.944714	0.49561	1.12397	0.114813	1.18974	0.04277	0.735731	0.33283	0.695971	0.220195
>tr|A2Z3G7|A2Z3G7_ORYSI Triosephosphate isomerase OS=Oryza sativa subsp. indica GN=OsI_32171 PE=3 SV=1;>tr|I1QQR1|I1QQR1_ORYGL Triosephosphate isomerase OS=Oryza glaberrima PE=3 SV=1;>tr|Q69K00|Q69K00_ORYSJ Triosephosphate isomerase OS=Oryza sativa subsp. japonica GN=P0569E11.2-1 PE=3 SV=1;>tr|A3C0Z2|A3C0Z2_ORYSJ Triosephosphate isomerase OS=Oryza sativa subsp. japonica GN=OsJ_30136 PE=3 SV=1;>tr…	17.1565	15.9753	16.12	17.1864	15.8406	17.0649	16.0497	17.1888	17.3018	16.0317	16.6668	16.5659	16.4528	16.6193	16.6532	0.941283	0.853878	0.870279	0.265169	0.976742	0.92056	0.924567	0.366357	1.03767	0.670418	1.12233	0.169402	0.99237	0.979868	0.922583	0.873034
>tr|A2Z3K3|A2Z3K3_ORYSI Putative uncharacterized protein OS=Oryza sativa subsp. indica GN=OsI_32210 PE=3 SV=1;>tr|A3C125|A3C125_ORYSJ Putative uncharacterized protein OS=Oryza sativa subsp. japonica GN=OsJ_30173 PE=3 SV=1;>tr|I1QQU5|I1QQU5_ORYGL Acyl carrier protein OS=Oryza glaberrima PE=3 SV=1;>tr|Q0IZZ4|Q0IZZ4_ORYSJ Acyl carrier protein (Fragment) OS=Oryza sativa subsp. japonica GN=Os09g053980…	15.6953	16.7796	16.8687	15.8076	16.7793	15.6352	16.7373	15.7871	15.9114	16.7838	16.3476	16.2374	16.2072	16.2622	16.3381	0.93258	0.779036	0.913262	0.526013	0.948717	0.814733	0.979285	0.755457	1.0173	0.88877	1.03882	0.610003	0.990652	0.975511	0.932483	0.904936
>tr|A2Z468|A2Z468_ORYSI Putative uncharacterized protein OS=Oryza sativa subsp. indica GN=OsI_32437 PE=4 SV=1;>tr|A3C1M2|A3C1M2_ORYSJ Putative uncharacterized protein OS=Oryza sativa subsp. japonica GN=OsJ_30387 PE=4 SV=1;>tr|I1QRE4|I1QRE4_ORYGL Uncharacterized protein OS=Oryza glaberrima PE=4 SV=1;>tr|J3N090|J3N090_ORYBR Uncharacterized protein OS=Oryza brachyantha GN=OB09G26690 PE=4 SV=1;>tr|Q6…	14.861	15.2074	15.1823	14.8371	15.1716	14.4915	15.2216	14.8472	15.2499	16.2913	15.7706	15.0342	14.8316	15.0344	15.0097	1.01713	0.69539	0.883836	0.336902	1.01727	0.578957	0.868953	0.123093	1.00014	0.949957	1.15097	0.097784	0.993471	0.982656	0.926492	0.885649
>tr|J3N0A9|J3N0A9_ORYBR Uncharacterized protein OS=Oryza brachyantha GN=OB09G26880 PE=4 SV=1;>tr|A2Z481|A2Z481_ORYSI Putative uncharacterized protein OS=Oryza sativa subsp. indica GN=OsI_32456 PE=4 SV=1;>tr|I1QRF7|I1QRF7_ORYGL Uncharacterized protein OS=Oryza glaberrima PE=4 SV=1;>tr|Q9SXG0|Q9SXG0_ORYSJ F1F0-ATPase inhibitor protein OS=Oryza sativa subsp. japonica GN=OsIF1-2 PE=2 SV=1	15.3851	16.3925	16.2946	15.4376	16.4116	15.1854	16.4206	15.4161	16.4709	17.2662	16.8685	15.8888	15.7985	15.9184	15.8661	1.01586	0.701442	0.954224	0.843749	1.03688	0.442058	0.939327	0.459131	1.02069	0.851024	1.08662	0.311165	0.590128	0.0962054	0.600235	0.0741334
>tr|I1QSX0|I1QSX0_ORYGL Uncharacterized protein OS=Oryza glaberrima PE=4 SV=1;>tr|J3N191|J3N191_ORYBR Uncharacterized protein OS=Oryza brachyantha GN=OB10G12890 PE=4 SV=1;>tr|Q8LNL2|Q8LNL2_ORYSJ 40S ribosomal protein S20, putative, expressed OS=Oryza sativa subsp. japonica GN=OSJNBa0071I20.6 PE=2 SV=1;>tr|B8AK27|B8AK27_ORYSI Putative uncharacterized protein OS=Oryza sativa subsp. indica GN=OsI_10…	18.3981	16.5235	16.4588	18.2004	16.708	18.5683	16.3212	18.3902	18.295	17.4938	17.8944	17.4608	17.6381	17.3557	17.3296	1.0952	0.38091	1.23846	0.0864504	1.01826	0.571547	1.1308	0.202839	0.92974	0.490714	0.822194	0.0953162	0.499152	0.0284314	0.507068	0.0153577
>tr|A2Z6Y9|A2Z6Y9_ORYSI Putative uncharacterized protein OS=Oryza sativa subsp. indica GN=OsI_33459 PE=4 SV=1;>tr|I1QU82|I1QU82_ORYGL Uncharacterized protein OS=Oryza glaberrima PE=4 SV=1;>tr|Q8RU48|Q8RU48_ORYSJ Cell elongation protein DIMINUTO, putative, expressed OS=Oryza sativa subsp. japonica GN=OSJNBb0058B20.18 PE=4 SV=1;>tr|J3N2F0|J3N2F0_ORYBR Uncharacterized protein OS=Oryza brachyantha GN…	17.0629	17.6354	17.8538	17.0676	17.6599	17.2254	17.8191	17.0484	16.7051	17.5737	17.1394	17.3492	17.4427	17.4337	17.4607	0.925593	0.71987	0.987567	0.917506	0.981493	0.877566	1.06696	0.533949	1.06039	0.460659	0.99385	0.98764	0.676049	0.216798	0.740412	0.32126
>tr|A2Z764|A2Z764_ORYSI Putative uncharacterized protein OS=Oryza sativa subsp. indica GN=OsI_33538 PE=3 SV=1;>tr|I1QUF6|I1QUF6_ORYGL Uncharacterized protein OS=Oryza glaberrima PE=3 SV=1;>tr|Q7XEQ3|Q7XEQ3_ORYSJ 40S ribosomal protein S17-4, putative, expressed OS=Oryza sativa subsp. japonica GN=Os10g0411800 PE=1 SV=1;>tr|J3N2L0|J3N2L0_ORYBR Uncharacterized protein OS=Oryza brachyantha GN=OB10G175…	18.6051	19.265	19.3873	18.7463	19.31	18.7116	19.3739	18.6176	18.4227	18.9054	18.664	18.9351	19.0108	18.9958	19.0668	0.912724	0.614292	0.961927	0.906846	0.951945	0.845443	1.05391	0.628335	1.04297	0.617779	0.989622	0.979663	1.24946	0.346473	1.15649	0.475977
>tr|A2Z8B9|A2Z8B9_ORYSI Putative uncharacterized protein OS=Oryza sativa subsp. indica GN=OsI_09417 PE=3 SV=1;>tr|I1P5H5|I1P5H5_ORYGL Uncharacterized protein (Fragment) OS=Oryza glaberrima PE=3 SV=1;>tr|I1R8G3|I1R8G3_ORYGL Uncharacterized protein OS=Oryza glaberrima PE=3 SV=1;>tr|J3N398|J3N398_ORYBR Uncharacterized protein OS=Oryza brachyantha GN=OB10G19960 PE=3 SV=1;>tr|Q9AV77|Q9AV77_ORYSJ 60S r…	18.2817	18.1993	18.1795	18.3491	18.1754	18.1907	18.168	18.2465	18.3012	18.4295	18.3653	18.2405	18.1831	18.2072	18.2643	0.983638	0.863315	0.945238	0.770794	0.961228	0.934332	0.960961	0.612936	0.977216	0.793515	1.01692	0.785713	1.32203	0.237808	1.20664	0.380213
>tr|A3C684|A3C684_ORYSJ Putative uncharacterized protein OS=Oryza sativa subsp. japonica GN=OsJ_32072 PE=4 SV=1;>tr|Q9FVZ7|Q9FVZ7_ORYSJ Membrane steroid binding protein 1, putative, expressed OS=Oryza sativa subsp. japonica GN=OSJNBb0073N24.4 PE=2 SV=1;>tr|A2Z932|A2Z932_ORYSI Putative uncharacterized protein OS=Oryza sativa subsp. indica GN=OsI_34222 PE=4 SV=1;>tr|A2X7N6|A2X7N6_ORYSI Putative unc…	18.1723	18.3652	18.3856	18.2309	18.4445	18.4215	18.7306	18.0744	17.3658	17.3456	17.3557	18.2688	18.433	18.4025	18.3083	0.972992	0.919677	1.09032	0.419153	1.06751	0.273655	1.12058	0.241311	1.09714	0.219158	0.979081	0.904172	0.932354	0.824415	0.917099	0.855305
>tr|A2ZAA7|A2ZAA7_ORYSI Nucleoside diphosphate kinase OS=Oryza sativa subsp. indica GN=OsI_34670 PE=2 SV=1;>tr|I1QW04|I1QW04_ORYGL Nucleoside diphosphate kinase OS=Oryza glaberrima PE=3 SV=1;>tr|Q7XC37|Q7XC37_ORYSJ Nucleoside diphosphate kinase OS=Oryza sativa subsp. japonica GN=Os10g0563700 PE=2 SV=1;>tr|A6N077|A6N077_ORYSI Nucleoside diphosphate kinase 1 OS=Oryza sativa subsp. indica PE=2 SV=1;…	19.2471	20.2482	20.509	19.4781	20.5822	19.6497	20.5623	19.1746	18.3038	19.7432	19.0235	19.7477	20.116	19.8684	19.9935	0.84329	0.185112	1.08854	0.425857	0.91694	0.529073	1.29083	0.0058301	1.08734	0.271593	0.842355	0.146136	1.93529	0.00520631	1.88302	0.00921047
>tr|A2ZAT2|A2ZAT2_ORYSI Non-specific lipid-transfer protein OS=Oryza sativa subsp. indica GN=OsI_34868 PE=3 SV=1;>tr|A2ZHF2|A2ZHF2_ORYSI Non-specific lipid-transfer protein OS=Oryza sativa subsp. indica GN=OsI_37222 PE=3 SV=1;>tr|I1R2L6|I1R2L6_ORYGL Non-specific lipid-transfer protein OS=Oryza glaberrima PE=3 SV=1;>tr|Q2QYL0|Q2QYL0_ORYSJ Non-specific lipid-transfer protein OS=Oryza sativa subsp. …	13.7377	17.7822	17.7625	13.559	17.8291	13.721	17.7838	13.8219	14.4404	18.4708	16.4556	15.7599	15.7751	15.8028	15.6608	1.07118	0.464861	1.08245	0.449439	1.10351	0.142636	1.01052	0.989771	1.03018	0.748075	1.01946	0.764354	1.95891	0.00443639	1.65193	0.0360697
>tr|A2ZAT4|A2ZAT4_ORYSI Non-specific lipid-transfer protein OS=Oryza sativa subsp. indica GN=OsI_34870 PE=3 SV=1;>tr|A2ZHF7|A2ZHF7_ORYSI Non-specific lipid-transfer protein OS=Oryza sativa subsp. indica GN=OsI_37228 PE=3 SV=1;>tr|Q2QYK8|Q2QYK8_ORYSJ Non-specific lipid-transfer protein OS=Oryza sativa subsp. japonica GN=LOC_Os12g02340 PE=3 SV=1;>tr|Q6ZX06|Q6ZX06_ORYSJ Non-specific lipid-transfer p…	17.6357	18.4551	18.3393	17.5705	18.5242	17.3081	18.3943	17.5955	18.0466	19.1327	18.5896	18.0454	17.9161	17.9949	17.9549	1.06474	0.489348	0.973498	0.998819	1.02811	0.500533	0.914307	0.308585	0.965602	0.715584	1.0561	0.487417	0.576403	0.0822619	0.617431	0.0931626
>tr|A2ZBV5|A2ZBV5_ORYSI Putative uncharacterized protein OS=Oryza sativa subsp. indica GN=OsI_35258 PE=3 SV=1;>tr|A5D934|A5D934_ORYSA Ribosomal protein L3B OS=Oryza sativa GN=RPL3B PE=2 SV=1;>tr|I1QY10|I1QY10_ORYGL Uncharacterized protein OS=Oryza glaberrima PE=3 SV=1;>tr|Q53JG0|Q53JG0_ORYSJ 60S ribosomal protein L3, putative, expressed OS=Oryza sativa subsp. japonica GN=Os11g0168200 PE=2 SV=1;>t…	20.9065	20.3049	20.4195	20.9571	20.5704	20.9995	20.5152	20.8018	20.7135	20.4417	20.5776	20.6057	20.7849	20.6585	20.6883	0.944354	0.880481	1.06929	0.503306	0.979556	0.895035	1.1323	0.197653	1.03728	0.674427	0.916083	0.477849	0.644052	0.165162	0.685748	0.199847
>tr|A2ZD01|A2ZD01_ORYSI Putative uncharacterized protein OS=Oryza sativa subsp. indica GN=OsI_35663 PE=4 SV=1;>tr|I1QYW3|I1QYW3_ORYGL Uncharacterized protein OS=Oryza glaberrima PE=4 SV=1;>tr|J3N750|J3N750_ORYBR Uncharacterized protein OS=Oryza brachyantha GN=OB11G16360 PE=4 SV=1;>tr|Q53N83|Q53N83_ORYSJ Chlorophyll A-B binding protein, expressed OS=Oryza sativa subsp. japonica GN=Os11g0242800 PE=…	18.0932	16.9859	17.1548	18.5927	17.0452	18.0955	17.1262	18.18	17.854	16.8538	17.3539	17.5395	17.5704	17.6531	17.8738	0.793224	0.0499454	0.81034	0.0680023	0.858179	0.162261	1.02158	0.892762	1.08189	0.304433	1.05903	0.468203	1.07975	0.746389	1.01967	0.822536
>tr|A2ZDV4|A2ZDV4_ORYSI Putative uncharacterized protein OS=Oryza sativa subsp. indica GN=OsI_35968 PE=4 SV=1;>tr|I1QZR8|I1QZR8_ORYGL Uncharacterized protein OS=Oryza glaberrima PE=4 SV=1;>tr|Q53NR8|Q53NR8_ORYSJ At1g05520/T25N20_16 OS=Oryza sativa subsp. japonica GN=LOC_Os11g24560 PE=4 SV=1;>tr|J3N7Y7|J3N7Y7_ORYBR Uncharacterized protein OS=Oryza brachyantha GN=OB11G19230 PE=4 SV=1;>tr|Q0IT04|Q0I…	17.4062	17.4318	17.4314	17.5352	17.4418	17.4423	17.5346	17.4194	17.502	17.4146	17.4583	17.419	17.442	17.477	17.4833	0.956409	0.985076	0.971813	0.987882	0.995643	0.753279	1.01611	0.940539	1.04102	0.636907	1.02452	0.722476	1.43381	0.127474	1.13733	0.517
>tr|Q0ISV7|Q0ISV7_ORYSJ Adenosylhomocysteinase (Fragment) OS=Oryza sativa subsp. japonica GN=Os11g0455500 PE=3 SV=2;>tr|A2ZDY4|A2ZDY4_ORYSI Adenosylhomocysteinase OS=Oryza sativa subsp. indica GN=OsI_35998 PE=3 SV=1;>tr|I1QZZ3|I1QZZ3_ORYGL Adenosylhomocysteinase OS=Oryza glaberrima PE=3 SV=1;>tr|Q84VE1|Q84VE1_ORYSJ Adenosylhomocysteinase OS=Oryza sativa subsp. japonica GN=OsJ_33804 PE=2 SV=1;>tr|…	20.7619	20.6677	20.7994	20.9056	20.7761	20.8387	20.7817	20.6192	20.4681	20.5523	20.5102	20.7148	20.8074	20.7005	20.8525	0.908967	0.584542	0.969223	0.966684	0.899971	0.397519	1.06629	0.538557	0.990103	0.881304	0.928549	0.555199	1.01748	0.942681	0.973127	0.965679
>tr|A2ZDZ0|A2ZDZ0_ORYSI Putative uncharacterized protein OS=Oryza sativa subsp. indica GN=OsI_36004 PE=4 SV=1;>tr|I1QZZ8|I1QZZ8_ORYGL Uncharacterized protein OS=Oryza glaberrima PE=4 SV=1;>tr|Q2R4Y1|Q2R4Y1_ORYSJ Os11g0456300 protein OS=Oryza sativa subsp. japonica GN=Os11g0456300 PE=4 SV=1;>tr|Q6PL11|Q6PL11_ORYSJ Skp1 protein OS=Oryza sativa subsp. japonica GN=OsJ_33809 PE=2 SV=1;>tr|J3L8Q2|J3L8Q…	16.1269	14.7597	14.5648	16.207	14.5068	16.0138	14.4434	16.1566	16.5822	14.978	15.7801	15.4433	15.2603	15.3	15.3859	1.04059	0.588511	0.916623	0.550164	0.942197	0.753287	0.880869	0.161001	0.905446	0.359447	1.0279	0.695099	1.26778	0.315822	1.15237	0.484591
>tr|A2ZF17|A2ZF17_ORYSI Citrate synthase OS=Oryza sativa subsp. indica GN=OsI_36380 PE=3 SV=1;>tr|B8AJA8|B8AJA8_ORYSI Citrate synthase OS=Oryza sativa subsp. indica GN=OsI_06215 PE=3 SV=1;>tr|B9F3U0|B9F3U0_ORYSJ Citrate synthase OS=Oryza sativa subsp. japonica GN=OsJ_05734 PE=3 SV=1;>tr|I1NY63|I1NY63_ORYGL Citrate synthase OS=Oryza glaberrima PE=3 SV=1;>tr|Q2R339|Q2R339_ORYSJ Citrate synthase OS=…	15.899	14.0978	13.8958	15.9657	13.6653	15.8278	13.8673	15.9389	16.2941	14.1322	15.2131	14.9984	14.7465	14.9031	14.9307	1.04801	0.556832	0.880137	0.316309	0.981017	0.881852	0.839819	0.0583616	0.936078	0.528123	1.11462	0.194612	0.760911	0.388492	0.791796	0.460472
>tr|Q9ZTP0|Q9ZTP0_ORYSA Putative uncharacterized protein Ose705 OS=Oryza sativa GN=Ose705 PE=2 SV=1;>tr|A2ZFQ3|A2ZFQ3_ORYSI Putative uncharacterized protein OS=Oryza sativa subsp. indica GN=OsI_36607 PE=4 SV=1;>tr|B9G8B2|B9G8B2_ORYSJ Putative uncharacterized protein OS=Oryza sativa subsp. japonica GN=OsJ_34455 PE=4 SV=1;>tr|Q2L8Y1|Q2L8Y1_ORYSI Differentiation embryo protein 31 OS=Oryza sativa sub…	17.2336	18.8582	17.0823	15.3145	17.5559	15.9142	17.9331	16.2746	16.0975	17.3267	16.7121	18.0459	16.7351	17.1039	16.1984	3.59876	4.23596e-18	1.4506	0.00451903	1.87313	1.46414e-13	0.403083	3.41555e-21	0.520493	1.44428e-08	1.29128	0.00327016	0.822222	0.536516	0.861695	0.6759
>tr|A2ZFU3|A2ZFU3_ORYSI 40S ribosomal protein S9 OS=Oryza sativa subsp. indica GN=OsI_36650 PE=2 SV=1;>tr|I1P7P8|I1P7P8_ORYGL Uncharacterized protein OS=Oryza glaberrima PE=3 SV=1;>tr|Q2R1J8|Q2R1J8_ORYSJ 40S ribosomal protein S9, putative, expressed OS=Oryza sativa subsp. japonica GN=Os03g0154700 PE=1 SV=1;>tr|Q2R1J7|Q2R1J7_ORYSJ 40S ribosomal protein S9, putative, expressed OS=Oryza sativa subsp…	20.0281	20.2915	20.4641	20.1763	20.4878	20.2395	20.5357	19.9669	19.7243	20.0945	19.9094	20.1598	20.3636	20.2513	20.3202	0.894777	0.47766	1.03058	0.684078	0.953365	0.858996	1.15177	0.139031	1.06548	0.419843	0.92508	0.533181	0.700424	0.261249	2.52066	0.000187234
>tr|B8AKJ9|B8AKJ9_ORYSI Putative uncharacterized protein OS=Oryza sativa subsp. indica GN=OsI_13694 PE=4 SV=1;>tr|Q10E81|Q10E81_ORYSJ Ribosomal protein S14p/S29e containing protein, expressed OS=Oryza sativa subsp. japonica GN=LOC_Os03g56234 PE=4 SV=1;>tr|B8BM34|B8BM34_ORYSI Putative uncharacterized protein OS=Oryza sativa subsp. indica GN=OsI_38471 PE=3 SV=1;>tr|I1R8V8|I1R8V8_ORYGL Uncharacteriz…	17.2648	17.8629	17.9078	17.4312	17.9691	17.4267	17.9183	17.1506	17.3847	17.899	17.6418	17.5638	17.6979	17.5344	17.6695	0.929386	0.751861	1.01988	0.739379	0.910638	0.478073	1.09737	0.348726	0.979828	0.811225	0.892887	0.348738	1.32942	0.228548	1.18954	0.411017
>tr|A2ZGP0|A2ZGP0_ORYSI Putative uncharacterized protein OS=Oryza sativa subsp. indica GN=OsI_36948 PE=4 SV=1;>tr|Q2QZH3|Q2QZH3_ORYSJ Os11g0687100 protein OS=Oryza sativa subsp. japonica GN=Os11g0687100 PE=4 SV=1;>tr|B9G8S7|B9G8S7_ORYSJ Putative uncharacterized protein OS=Oryza sativa subsp. japonica GN=OsJ_34771 PE=4 SV=1;>tr|I1R8S4|I1R8S4_ORYGL Uncharacterized protein OS=Oryza glaberrima PE=4 S…	16.8576	17.6154	18.2734	17.3043	17.7584	16.8411	17.8141	16.8731	17.3215	18.2517	17.7866	17.2365	17.2997	17.3436	17.7889	0.681908	0.000415786	0.712469	0.00188992	0.734457	0.00136016	1.04482	0.698796	1.07706	0.33578	1.03086	0.6715	1.01935	0.936494	0.94737	0.95254
>tr|A2ZHA2|A2ZHA2_ORYSI Ferritin OS=Oryza sativa subsp. indica GN=OsI_37168 PE=3 SV=1;>tr|A3CE65|A3CE65_ORYSJ Ferritin OS=Oryza sativa subsp. japonica GN=OsJ_34932 PE=3 SV=1;>tr|Q8L5K0|Q8L5K0_ORYSJ Ferritin OS=Oryza sativa subsp. japonica GN=Fer2 PE=2 SV=1;>tr|Q94KA2|Q94KA2_ORYSA Ferritin OS=Oryza sativa PE=2 SV=1;>tr|B8BIN0|B8BIN0_ORYSI Ferritin OS=Oryza sativa subsp. indica GN=OsI_34807 PE=3 SV…	16.8334	16.8989	17.1763	17.2394	16.8664	16.8123	16.8603	16.9359	17.0113	17.1147	17.063	16.8662	16.8393	16.8981	17.2079	0.789111	0.0439688	0.774587	0.0229406	0.806782	0.034537	0.981595	0.773965	1.02239	0.832272	1.04156	0.589539	1.00156	0.995902	0.682973	0.194519
>tr|A2ZHU8|A2ZHU8_ORYSI Putative uncharacterized protein OS=Oryza sativa subsp. indica GN=OsI_37384 PE=3 SV=1;>tr|G2XLD3|G2XLD3_ORYGL Hypothetical_protein OS=Oryza glaberrima GN=Ogl12g0013E06_2 PE=3 SV=1;>tr|G2XMW0|G2XMW0_ORYGL Hypothetical_protein OS=Oryza glaberrima GN=Ogl11g0088D22_3 PE=3 SV=1;>tr|A2ZB54|A2ZB54_ORYSI Putative uncharacterized protein OS=Oryza sativa subsp. indica GN=OsI_34997 P…	18.291	17.2799	17.3592	18.2979	17.3658	18.2	17.2303	18.2936	18.5028	17.8677	18.1852	17.7855	17.7829	17.7619	17.8285	0.970567	0.932669	0.968853	0.963657	0.954886	0.87354	0.998234	0.909108	0.983843	0.838551	0.985583	0.950776	1.10562	0.67184	0.872453	0.710539
>tr|A2ZJA1|A2ZJA1_ORYSI Putative uncharacterized protein OS=Oryza sativa subsp. indica GN=OsI_37900 PE=3 SV=1;>tr|I1R538|I1R538_ORYGL Uncharacterized protein OS=Oryza glaberrima PE=3 SV=1;>tr|Q2QVC1|Q2QVC1_ORYSJ Argininosuccinate synthase, chloroplast, putative, expressed OS=Oryza sativa subsp. japonica GN=LOC_Os12g13320 PE=3 SV=1;>tr|J3NCC7|J3NCC7_ORYBR Uncharacterized protein OS=Oryza brachyant…	19.4815	18.8741	18.7931	19.4144	18.9069	19.6663	18.9505	19.3064	19.0166	18.6051	18.8109	19.1778	19.2866	19.1285	19.1038	1.05267	0.537482	1.13512	0.273757	1.01727	0.578957	1.07833	0.458772	0.966372	0.720699	0.896174	0.365739	0.780949	0.435141	0.757963	0.366393
>tr|A2ZJH7|A2ZJH7_ORYSI Putative uncharacterized protein OS=Oryza sativa subsp. indica GN=OsI_37967 PE=3 SV=1;>tr|I1R5I7|I1R5I7_ORYGL Uncharacterized protein OS=Oryza glaberrima PE=3 SV=1;>tr|Q2QU06|Q2QU06_ORYSJ 60 kDa chaperonin alpha subunit OS=Oryza sativa subsp. japonica GN=LOC_Os12g17910 PE=2 SV=1;>tr|J3LVX3|J3LVX3_ORYBR Uncharacterized protein OS=Oryza brachyantha GN=OB04G12980 PE=3 SV=1;>t…	19.8794	19.8588	20.5428	20.139	19.8672	20.0656	19.9509	19.5427	19.5643	19.56	19.5621	19.8691	19.9664	19.7468	20.3409	0.721064	0.00317404	0.771373	0.0205668	0.662458	1.08492e-05	1.06977	0.514714	0.918722	0.428656	0.858804	0.199863	1.2251	0.390833	1.28962	0.25615
>tr|A2ZLB6|A2ZLB6_ORYSI Putative uncharacterized protein OS=Oryza sativa subsp. indica GN=OsI_38615 PE=3 SV=1;>tr|Q2QP62|Q2QP62_ORYSJ Os12g0540900 protein OS=Oryza sativa subsp. japonica GN=LOC_Os12g35570 PE=3 SV=1;>tr|I1R6Z1|I1R6Z1_ORYGL Uncharacterized protein OS=Oryza glaberrima PE=3 SV=1;>tr|A3CI51|A3CI51_ORYSJ Putative uncharacterized protein OS=Oryza sativa subsp. japonica GN=OsJ_36387 PE=3…	14.3516	14.6587	14.3179	14.2036	14.418	14.3449	14.3053	14.4086	14.6341	15.1065	14.8703	14.5052	14.3814	14.3569	14.2607	1.1846	0.164403	1.08726	0.430746	1.06895	0.267078	0.917831	0.32778	0.902376	0.344369	0.983161	0.933424	1.71564	0.0223755	1.23709	0.329966
>tr|Q0IMS5|Q0IMS5_ORYSJ Nucleoside diphosphate kinase OS=Oryza sativa subsp. japonica GN=LOC_Os12g36194 PE=2 SV=1;>tr|A2ZLE4|A2ZLE4_ORYSI Putative uncharacterized protein OS=Oryza sativa subsp. indica GN=OsI_38642 PE=3 SV=1;>tr|A3CI79|A3CI79_ORYSJ Putative uncharacterized protein OS=Oryza sativa subsp. japonica GN=OsJ_36416 PE=3 SV=1;>tr|I1R722|I1R722_ORYGL Nucleoside diphosphate kinase OS=Oryza …	16.6883	14.6923	14.1325	16.8081	14.2262	16.8162	14.2801	16.6806	16.4269	14.0243	15.2256	15.6903	15.5212	15.4803	15.4703	1.16473	0.200692	1.03591	0.657296	1.00699	0.65906	0.889397	0.192734	0.864567	0.189214	0.972082	0.854039	0.655401	0.182578	0.776388	0.416561
>tr|A2ZLS7|A2ZLS7_ORYSI Putative uncharacterized protein OS=Oryza sativa subsp. indica GN=OsI_38771 PE=3 SV=1;>tr|I1R953|I1R953_ORYGL Uncharacterized protein OS=Oryza glaberrima PE=3 SV=1;>tr|Q2QNF3|Q2QNF3_ORYSJ 60S ribosomal protein L2, putative, expressed OS=Oryza sativa subsp. japonica GN=LOC_Os12g38000 PE=1 SV=1;>tr|J3M446|J3M446_ORYBR Uncharacterized protein OS=Oryza brachyantha GN=OB05G1370…	20.5642	20.1282	20.4105	20.8038	20.3793	20.8002	20.4727	20.5082	20.1263	19.856	19.9912	20.3462	20.5897	20.4904	20.6072	0.834538	0.151728	0.988012	0.914962	0.922295	0.574186	1.1839	0.0737955	1.10516	0.182313	0.933486	0.587132	1.18485	0.473587	1.38003	0.161989
>tr|A2ZLU2|A2ZLU2_ORYSI Putative uncharacterized protein OS=Oryza sativa subsp. indica GN=OsI_38786 PE=4 SV=1;>tr|I1R7C1|I1R7C1_ORYGL Uncharacterized protein OS=Oryza glaberrima PE=4 SV=1;>tr|Q2QND8|Q2QND8_ORYSJ Os12g0569300 protein OS=Oryza sativa subsp. japonica GN=LOC_Os12g38150 PE=2 SV=1;>tr|J3NEA7|J3NEA7_ORYBR Uncharacterized protein OS=Oryza brachyantha GN=OB12G23150 PE=4 SV=1;>tr|A3CIK8|A3…	17.1923	15.9557	15.6849	16.8931	15.8073	16.9206	15.8341	17.0541	17.3781	16.3643	16.8712	16.574	16.3639	16.4441	16.289	1.21841	0.115295	1.05332	0.573933	1.1135	0.117129	0.864507	0.110775	0.913895	0.402759	1.05713	0.480644	1.53262	0.07087	1.27903	0.269794
>tr|A2ZMH6|A2ZMH6_ORYSI Putative uncharacterized protein OS=Oryza sativa subsp. indica GN=OsI_39027 PE=4 SV=1;>tr|I1R7P5|I1R7P5_ORYGL Uncharacterized protein OS=Oryza glaberrima PE=4 SV=1;>tr|J3NET5|J3NET5_ORYBR Uncharacterized protein OS=Oryza brachyantha GN=OB12G24930 PE=4 SV=1;>tr|Q2QMG7|Q2QMG7_ORYSJ Os12g0605400 protein OS=Oryza sativa subsp. japonica GN=LOC_Os12g41220 PE=2 SV=1;>tr|J3M2T8|J3…	15.5977	15.5742	15.9065	15.7055	15.7802	15.6454	15.7006	15.562	15.7785	15.9094	15.8439	15.586	15.7128	15.6313	15.806	0.858536	0.254616	0.937441	0.708527	0.885952	0.303886	1.09191	0.378254	1.03193	0.729602	0.945075	0.664535	0.667944	0.202981	0.81383	0.525923
>tr|A2ZMX3|A2ZMX3_ORYSI Putative uncharacterized protein OS=Oryza sativa subsp. indica GN=OsI_39179 PE=3 SV=1;>tr|Q2QLY5|Q2QLY5_ORYSJ 5-methyltetrahydropteroyltriglutamate-homocysteine methyltransferase OS=Oryza sativa subsp. japonica GN=LOC_Os12g42884 PE=2 SV=1;>tr|H2KWV0|H2KWV0_ORYSJ 5-methyltetrahydropteroyltriglutamate-homocysteine methyltransferase, putative, expressed OS=Oryza sativa subsp.…	19.9086	19.8482	20.0799	20.1485	20.0281	19.9584	20.0135	19.9021	19.8772	19.9253	19.9012	19.8784	19.9932	19.9578	20.1142	0.849214	0.210381	0.919582	0.571793	0.897261	0.378302	1.08286	0.430768	1.05658	0.49283	0.975727	0.880135	0.974038	0.933051	0.836246	0.595098
>tr|Q8VXC4|Q8VXC4_ORYSA Glycine rich RNA binding protein OS=Oryza sativa GN=grp5 PE=2 SV=1;>tr|A2ZN20|A2ZN20_ORYSI Putative uncharacterized protein OS=Oryza sativa subsp. indica GN=OsI_39235 PE=4 SV=1;>tr|B7SDF0|B7SDF0_ORYSJ Glycine-rich RNA binding protein OS=Oryza sativa subsp. japonica PE=2 SV=1;>tr|I1R848|I1R848_ORYGL Uncharacterized protein OS=Oryza glaberrima PE=4 SV=1;>tr|I3QD83|I3QD83_ORY…	19.269	18.4383	18.2112	19.4108	18.3835	19.6147	18.1391	19.1339	18.9541	18.0802	18.5172	18.8536	18.9991	18.6365	18.811	1.03	0.635503	1.13926	0.262567	0.886075	0.304643	1.10608	0.305061	0.860263	0.175182	0.777762	0.030748	1.15906	0.532971	0.984286	0.93046
>tr|A2ZT90|A2ZT90_ORYSJ Putative uncharacterized protein OS=Oryza sativa subsp. japonica GN=OsJ_01810 PE=3 SV=1;>tr|I1NN54|I1NN54_ORYGL Uncharacterized protein OS=Oryza glaberrima PE=3 SV=1;>tr|Q93WM3|Q93WM3_ORYSJ Os01g0372700 protein OS=Oryza sativa subsp. japonica GN=B1039D07.28 PE=3 SV=1;>tr|J3KZZ5|J3KZZ5_ORYBR Uncharacterized protein OS=Oryza brachyantha GN=OB01G25510 PE=3 SV=1;>tr|A2WQ40|A2W…	15.1525	16.5083	16.5685	15.3352	16.4812	15.0127	16.4652	15.3757	15.8133	16.6113	16.2123	15.8304	15.747	15.9205	15.9519	0.919263	0.6673	0.867599	0.252218	0.97847	0.904864	0.943798	0.489313	1.06441	0.42824	1.12779	0.153191	1.22591	0.389296	1.26269	0.292043
>tr|Q5ZE73|Q5ZE73_ORYSJ Putative calcium-dependent protein kinase OS=Oryza sativa subsp. japonica GN=P0501G01.10 PE=4 SV=1;>tr|B8ABY2|B8ABY2_ORYSI Putative uncharacterized protein OS=Oryza sativa subsp. indica GN=OsI_02910 PE=4 SV=1;>tr|I1NPS7|I1NPS7_ORYGL Uncharacterized protein OS=Oryza glaberrima PE=4 SV=1;>tr|A2ZVI7|A2ZVI7_ORYSJ cDNA, clone: J100088L22, full insert sequence OS=Oryza sativa su…	15.3793	14.7391	14.6737	15.4347	14.5679	15.2416	14.5601	15.4743	15.8617	15.4194	15.6406	15.0592	14.9047	15.0172	15.0542	1.00347	0.761909	0.901594	0.44596	0.97468	0.939373	0.898475	0.230916	0.971307	0.753672	1.08106	0.339345	0.834827	0.568587	0.767426	0.391821
>tr|A2ZXL3|A2ZXL3_ORYSJ Putative uncharacterized protein OS=Oryza sativa subsp. japonica GN=OsJ_03377 PE=4 SV=1;>tr|I1NW33|I1NW33_ORYGL Uncharacterized protein OS=Oryza glaberrima PE=4 SV=1;>tr|Q8S2K0|Q8S2K0_ORYSJ Os01g0736900 protein OS=Oryza sativa subsp. japonica GN=OSJNBb0021A09.8 PE=2 SV=1;>tr|A2WUU6|A2WUU6_ORYSI Putative uncharacterized protein OS=Oryza sativa subsp. indica GN=OsI_03655 PE=…	15.8134	16.2206	16.1656	15.9138	16.1857	15.6058	16.0009	16.0246	16.4657	16.9719	16.7188	16.017	15.8957	16.0128	16.0397	0.984389	0.859389	0.905038	0.468945	0.981493	0.877566	0.919391	0.336495	0.997058	0.928897	1.08448	0.32183	0.666026	0.199782	0.668338	0.167814
>tr|I1P1T4|I1P1T4_ORYGL Uncharacterized protein OS=Oryza glaberrima PE=3 SV=1;>tr|Q6ZI55|Q6ZI55_ORYSJ NAD-dependent isocitrate dehydrogenase c;2 OS=Oryza sativa subsp. japonica GN=OJ1126_D09.28 PE=2 SV=1;>tr|J3LEE6|J3LEE6_ORYBR Uncharacterized protein OS=Oryza brachyantha GN=OB02G30130 PE=3 SV=1;>tr|A3A8M2|A3A8M2_ORYSJ Putative uncharacterized protein OS=Oryza sativa subsp. japonica GN=OsJ_07363 …	14.2899	14.2285	14.2357	14.3462	14.0606	14.1638	14.0622	14.3883	14.6303	14.6362	14.6333	14.2592	14.1122	14.2253	14.291	0.978233	0.891787	0.883468	0.334822	0.955482	0.879243	0.903127	0.252273	0.976742	0.790306	1.08151	0.337001	0.624555	0.137593	0.614805	0.090062
>tr|I1PHF4|I1PHF4_ORYGL Uncharacterized protein OS=Oryza glaberrima PE=4 SV=1;>tr|Q851Y6|Q851Y6_ORYSJ Os03g0851300 protein OS=Oryza sativa subsp. japonica GN=OSJNBa0015N08.15 PE=2 SV=1;>tr|A3APT6|A3APT6_ORYSJ Putative uncharacterized protein OS=Oryza sativa subsp. japonica GN=OsJ_13391 PE=4 SV=1;>tr|B8ANQ0|B8ANQ0_ORYSI Putative uncharacterized protein OS=Oryza sativa subsp. indica GN=OsI_14352 PE…	14.0874	15.378	15.3858	14.2347	15.3412	14.0397	15.096	14.1914	14.6437	16.075	15.3593	14.7327	14.6905	14.6437	14.8102	0.947666	0.909215	0.920315	0.577204	0.890971	0.335738	0.971139	0.691049	0.940174	0.552916	0.968115	0.825709	0.788783	0.45388	0.771613	0.403303
>tr|J3LX35|J3LX35_ORYBR Uncharacterized protein OS=Oryza brachyantha GN=OB04G17100 PE=3 SV=1;>tr|B8AT01|B8AT01_ORYSI Putative uncharacterized protein OS=Oryza sativa subsp. indica GN=OsI_15569 PE=3 SV=1;>tr|A3AT03|A3AT03_ORYSJ Putative uncharacterized protein OS=Oryza sativa subsp. japonica GN=OsJ_14490 PE=3 SV=1;>tr|B8AIB7|B8AIB7_ORYSI Putative uncharacterized protein OS=Oryza sativa subsp. indi…	18.3547	18.6373	18.6647	18.5305	18.7519	18.4712	18.5236	18.4332	18.6083	19.2383	18.9233	18.496	18.6116	18.4784	18.5976	0.931999	0.774074	1.00972	0.79378	0.920698	0.560571	1.08339	0.427593	0.987875	0.866072	0.911838	0.4527	0.683446	0.229834	0.647679	0.134125
>tr|A3ATH4|A3ATH4_ORYSJ Putative uncharacterized protein OS=Oryza sativa subsp. japonica GN=OsJ_14665 PE=3 SV=1;>tr|C5ML26|C5ML26_ORYSI Calnexin OS=Oryza sativa subsp. indica GN=CNX PE=2 SV=1;>tr|Q7XV86|Q7XV86_ORYSJ OSJNBb0012E08.10 protein OS=Oryza sativa subsp. japonica GN=OSJNBb0012E08.10 PE=2 SV=1;>tr|A2XT12|A2XT12_ORYSI Putative uncharacterized protein OS=Oryza sativa subsp. indica GN=OsI_15…	18.2655	18.8532	18.8246	18.3134	19.0031	18.1047	18.8955	18.2386	18.5285	18.8766	18.7026	18.5593	18.5539	18.567	18.569	0.993333	0.813099	0.989588	0.905968	0.998649	0.727781	0.996229	0.892726	1.00535	0.985524	1.00916	0.852218	0.797911	0.476035	0.743652	0.329385
>tr|A3AX85|A3AX85_ORYSJ Putative uncharacterized protein OS=Oryza sativa subsp. japonica GN=OsJ_16095 PE=4 SV=1;>tr|I1PPJ8|I1PPJ8_ORYGL Uncharacterized protein OS=Oryza glaberrima PE=4 SV=1;>tr|A2XXB6|A2XXB6_ORYSI Putative uncharacterized protein OS=Oryza sativa subsp. indica GN=OsI_17319 PE=4 SV=1;>tr|Q01JD9|Q01JD9_ORYSA B0402A04.3 protein OS=Oryza sativa GN=B0402A04.3 PE=4 SV=1;>tr|Q7XPE9|Q7XPE…	17.1502	15.323	15.4908	17.3469	15.2785	17.2479	15.4264	17.2643	17.13	15.4088	16.2694	16.2366	16.2632	16.3453	16.4188	0.881327	0.385796	0.897728	0.420837	0.95033	0.830056	1.01861	0.918617	1.07829	0.32757	1.05859	0.471058	0.911586	0.769616	0.905508	0.817729
>tr|I1Q0A5|I1Q0A5_ORYGL 3-oxoacyl-[acyl-carrier-protein] synthase OS=Oryza glaberrima PE=3 SV=1;>tr|Q69YA2|Q69YA2_ORYSJ 3-oxoacyl-[acyl-carrier-protein] synthase OS=Oryza sativa subsp. japonica GN=P0528E04.26 PE=2 SV=1;>tr|A3B999|A3B999_ORYSJ 3-oxoacyl-[acyl-carrier-protein] synthase OS=Oryza sativa subsp. japonica GN=OsJ_20447 PE=3 SV=1;>tr|J3MC27|J3MC27_ORYBR 3-oxoacyl-[acyl-carrier-protein] sy…	18.0509	17.8928	17.9365	18.0202	17.8561	18.1798	17.8651	17.9883	17.8513	17.808	17.8297	17.9718	18.0179	17.9267	17.9783	0.995505	0.802017	1.02783	0.698078	0.964832	0.968901	1.03247	0.799734	0.969189	0.739481	0.938709	0.621624	1.10915	0.662021	0.977521	0.951751
>tr|B8B7Z2|B8B7Z2_ORYSI Pyruvate kinase OS=Oryza sativa subsp. indica GN=OsI_25125 PE=3 SV=1;>tr|A3BH68|A3BH68_ORYSJ Pyruvate kinase OS=Oryza sativa subsp. japonica GN=OsJ_23327 PE=3 SV=1;>tr|I1Q8J6|I1Q8J6_ORYGL Pyruvate kinase (Fragment) OS=Oryza glaberrima PE=3 SV=1;>tr|Q0D867|Q0D867_ORYSJ Pyruvate kinase (Fragment) OS=Oryza sativa subsp. japonica GN=Os07g0181000 PE=3 SV=1;>tr|Q6ZLB7|Q6ZLB7_ORY…	17.2345	16.7363	16.6947	17.3523	16.518	17.2831	16.6137	17.2582	17.0798	16.4659	16.7728	16.9854	16.9005	16.9359	17.0235	0.973937	0.914631	0.918308	0.562441	0.94112	0.743235	0.942883	0.483059	0.966305	0.720253	1.02484	0.719867	1.10857	0.663618	1.10359	0.59533
>tr|A3BNI4|A3BNI4_ORYSJ Putative uncharacterized protein OS=Oryza sativa subsp. japonica GN=OsJ_25616 PE=4 SV=1;>tr|Q6Z4N6|Q6Z4N6_ORYSJ Os07g0683900 protein OS=Oryza sativa subsp. japonica GN=OSJNBa0060O17.13-1 PE=2 SV=1;>tr|A2YQ14|A2YQ14_ORYSI Putative uncharacterized protein OS=Oryza sativa subsp. indica GN=OsI_27370 PE=4 SV=1;>tr|I1QDA7|I1QDA7_ORYGL Uncharacterized protein OS=Oryza glaberrima …	19.7706	18.8374	18.8189	19.6925	18.9746	19.9532	18.8831	19.5885	19.3746	18.6003	18.9875	19.304	19.4639	19.2358	19.2557	1.03405	0.617315	1.15525	0.222661	0.986301	0.834628	1.11721	0.255155	0.953827	0.638597	0.853759	0.182154	1.18974	0.462878	1.15873	0.47133
>tr|A3BRT1|A3BRT1_ORYSJ Putative uncharacterized protein OS=Oryza sativa subsp. japonica GN=OsJ_26838 PE=4 SV=1;>tr|I1PTU4|I1PTU4_ORYGL Uncharacterized protein OS=Oryza glaberrima PE=4 SV=1;>tr|B8B031|B8B031_ORYSI Putative uncharacterized protein OS=Oryza sativa subsp. indica GN=OsI_19205 PE=4 SV=1;>tr|C8TF49|C8TF49_ORYSI Putative TGF-beta receptor-interacting protein 1 OS=Oryza sativa subsp. ind…	17.7651	16.7799	16.8664	17.8722	16.792	17.902	16.8509	17.7284	17.4818	16.5921	17.0369	17.2725	17.347	17.2897	17.3693	0.935105	0.800641	0.984662	0.934158	0.946287	0.791728	1.053	0.635244	1.01196	0.949021	0.961028	0.775399	1.20435	0.432004	1.24535	0.317311
>tr|B8BEQ0|B8BEQ0_ORYSI Putative uncharacterized protein OS=Oryza sativa subsp. indica GN=OsI_30997 PE=3 SV=1;>tr|J3LLC8|J3LLC8_ORYBR Uncharacterized protein OS=Oryza brachyantha GN=OB03G18540 PE=3 SV=1;>tr|J3MWQ6|J3MWQ6_ORYBR Uncharacterized protein OS=Oryza brachyantha GN=OB09G14350 PE=3 SV=1;>tr|Q6ES11|Q6ES11_ORYSJ Os09g0347700 protein OS=Oryza sativa subsp. japonica GN=P0698G06.1 PE=2 SV=1;>t…	16.187	17.5043	17.4147	16.0901	17.4714	16.0261	17.41	16.2443	16.2538	17.2273	16.7405	16.8456	16.7488	16.8271	16.7524	1.06677	0.481534	0.997473	0.861395	1.05318	0.345505	0.93504	0.431065	0.987259	0.861863	1.05585	0.489118	1.25906	0.330116	1.17736	0.434115
>tr|A3C0C6|A3C0C6_ORYSJ Peptidyl-prolyl cis-trans isomerase OS=Oryza sativa subsp. japonica GN=Os09g0501850 PE=2 SV=1;>tr|A2Z2T0|A2Z2T0_ORYSI Peptidyl-prolyl cis-trans isomerase OS=Oryza sativa subsp. indica GN=OsI_31925 PE=4 SV=1;>tr|I1QQ67|I1QQ67_ORYGL Peptidyl-prolyl cis-trans isomerase OS=Oryza glaberrima PE=4 SV=1	14.9031	15.5455	15.5542	15.0376	15.4376	14.6881	15.3595	15.0713	15.5315	15.5262	15.5288	15.2243	15.0628	15.2154	15.2959	0.951582	0.94322	0.850834	0.180468	0.94573	0.786468	0.894126	0.21205	0.99385	0.906943	1.11153	0.205487	1.00825	0.973428	1.07557	0.666209
>tr|A3C0H8|A3C0H8_ORYSJ Putative uncharacterized protein OS=Oryza sativa subsp. japonica GN=OsJ_29960 PE=4 SV=1;>tr|I1QQA2|I1QQA2_ORYGL Uncharacterized protein OS=Oryza glaberrima PE=4 SV=1;>tr|Q0J0H6|Q0J0H6_ORYSJ Os09g0509000 protein OS=Oryza sativa subsp. japonica GN=Os09g0509000 PE=2 SV=1;>tr|J3MZ20|J3MZ20_ORYBR Uncharacterized protein OS=Oryza brachyantha GN=OB09G22490 PE=4 SV=1;>tr|A2Z2Y8|A2…	16.2773	14.7329	14.7197	16.591	14.6078	16.4276	14.4706	16.463	16.368	15.0908	15.7294	15.5051	15.5177	15.4668	15.6554	0.901094	0.524092	0.908999	0.496059	0.877487	0.254507	1.00877	0.995161	0.973802	0.770447	0.965334	0.805914	0.850893	0.610016	0.809695	0.513425
>tr|J3LR45|J3LR45_ORYBR Uncharacterized protein OS=Oryza brachyantha GN=OB03G35210 PE=4 SV=1;>tr|B8ANM1|B8ANM1_ORYSI Putative uncharacterized protein OS=Oryza sativa subsp. indica GN=OsI_12799 PE=4 SV=1;>tr|Q10G39|Q10G39_ORYSJ Pyruvate dehydrogenase E1 component beta subunit, putative, expressed OS=Oryza sativa subsp. japonica GN=LOC_Os03g44300 PE=4 SV=1;>tr|I1PDW3|I1PDW3_ORYGL Uncharacterized pr…	16.9309	16.0602	16.2816	17.1132	16.2318	17.1717	16.2715	16.9485	16.4961	15.9219	16.209	16.4956	16.7018	16.61	16.6974	0.869435	0.313323	1.00302	0.830503	0.941217	0.744147	1.15365	0.134219	1.08256	0.300219	0.938384	0.619456	0.949967	0.870613	0.85601	0.65769
>tr|A3QQQ3|A3QQQ3_ORYSI UDP-glucose pyrophosphorylase OS=Oryza sativa subsp. indica GN=UGP PE=2 SV=1;>tr|A4KC21|A4KC21_ORYSI UDP-glucose pyrophosphorylase OS=Oryza sativa subsp. indica PE=2 SV=1;>tr|I1QR41|I1QR41_ORYGL Uncharacterized protein OS=Oryza glaberrima PE=4 SV=1;>tr|Q93X08|Q93X08_ORYSJ Os09g0553200 protein OS=Oryza sativa subsp. japonica GN=UGP PE=2 SV=1;>tr|J3MZY2|J3MZY2_ORYBR Uncharac…	20.7556	20.9683	21.0353	20.8489	21.1767	21.059	21.1075	20.6497	20.2033	20.5441	20.3737	20.862	21.1179	20.8786	20.9421	0.945959	0.894404	1.12955	0.289403	0.95694	0.893209	1.19408	0.0595868	1.01161	0.952999	0.847186	0.160724	1.40289	0.152189	1.21972	0.357927
>tr|A6MZE4|A6MZE4_ORYSI Senescence associated protein OS=Oryza sativa subsp. indica GN=OsI_22358 PE=4 SV=1;>tr|I1Q164|I1Q164_ORYGL Uncharacterized protein OS=Oryza glaberrima PE=4 SV=1;>tr|O22414|O22414_ORYSA HvB12D homolog OS=Oryza sativa PE=4 SV=1;>tr|Q654W0|Q654W0_ORYSJ G-box binding protein OS=Oryza sativa subsp. japonica GN=OJ1136_C11.3 PE=4 SV=1;>tr|J3MCW2|J3MCW2_ORYBR Uncharacterized prote…	16.1333	18.1948	18.1922	16.4486	18.1956	16.2036	18.1551	16.3242	16.5115	18.3323	17.4219	17.164	17.1996	17.2397	17.3204	0.897292	0.495912	0.919678	0.572498	0.945566	0.784922	1.02495	0.86366	1.0538	0.517081	1.02815	0.693097	1.48288	0.0955904	1.40274	0.143811
>tr|B9FPV2|B9FPV2_ORYSJ Putative uncharacterized protein OS=Oryza sativa subsp. japonica GN=OsJ_18721 PE=4 SV=1;>tr|B8AYR2|B8AYR2_ORYSI Putative uncharacterized protein OS=Oryza sativa subsp. indica GN=OsI_20141 PE=4 SV=1;>tr|I1PW42|I1PW42_ORYGL Uncharacterized protein OS=Oryza glaberrima PE=4 SV=1;>tr|Q65WT5|Q65WT5_ORYSJ Os05g0445500 protein OS=Oryza sativa subsp. japonica GN=P0615D12.10 PE=4 SV…	18.8831	19.112	19.3105	18.9935	19.2963	19.0172	19.3702	18.9356	18.6846	18.8132	18.7489	18.9976	19.1567	19.1529	19.152	0.898475	0.504602	1.0033	0.828965	1.00062	0.711235	1.11667	0.257433	1.11369	0.148583	0.997335	0.95645	0.932063	0.82365	0.836333	0.59537
>tr|I1PDZ7|I1PDZ7_ORYGL Uncharacterized protein OS=Oryza glaberrima PE=4 SV=1;>tr|O48673|O48673_ORYSA LIP5 OS=Oryza sativa GN=lip5 PE=4 SV=1;>tr|Q40711|Q40711_ORYSJ Dehydrin family protein, expressed OS=Oryza sativa subsp. japonica GN=OSJNBb0023J24.5 PE=4 SV=1;>tr|O22389|O22389_ORYSA Water-stress inducible protein OS=Oryza sativa GN=WSI PE=4 SV=1;>tr|Q0DPX0|Q0DPX0_ORYSJ Os03g0655400 protein OS=Or…	14.3732	13.9582	13.2595	14.4422	13.9948	14.0779	13.433	14.393	15.8094	15.3924	15.6009	14.1657	14.0364	13.913	13.8508	1.24388	0.0871874	1.13721	0.268069	1.04402	0.3978	0.914243	0.308246	0.839324	0.117063	0.918053	0.489738	1.32235	0.2374	1.18809	0.4137
>tr|A6N0I8|A6N0I8_ORYSI Elongation factor 1-alpha (Fragment) OS=Oryza sativa subsp. indica PE=2 SV=1	17.3753	16.0211	16.0848	17.4387	16.0052	17.5704	15.8829	17.2982	17.1715	16.0366	16.6041	16.6982	16.7878	16.5906	16.7617	0.956907	0.989381	1.01822	0.748146	0.888104	0.317311	1.06408	0.554061	0.928099	0.481219	0.872212	0.252352	0.297291	0.000130949	0.369796	0.000296904
>tr|J3LWW7|J3LWW7_ORYBR Uncharacterized protein OS=Oryza brachyantha GN=OB04G16420 PE=3 SV=1;>tr|C7J514|C7J514_ORYSJ Os07g0523700 protein OS=Oryza sativa subsp. japonica GN=Os07g0523700 PE=3 SV=1;>tr|I1QB82|I1QB82_ORYGL Uncharacterized protein OS=Oryza glaberrima PE=3 SV=1;>tr|Q0D5Z3|Q0D5Z3_ORYSJ Os07g0523100 protein OS=Oryza sativa subsp. japonica GN=Os07g0523100 PE=3 SV=2;>tr|J3MLG0|J3MLG0_ORYB…	16.3551	16.5225	16.5053	16.4393	16.5822	16.2863	16.2476	16.298	16.7536	17.3448	17.0492	16.4388	16.4342	16.2728	16.4723	0.977047	0.898074	0.973971	0.996065	0.870852	0.219638	0.996851	0.897806	0.89131	0.293049	0.894126	0.355094	1.11551	0.644558	1.06744	0.687751
>tr|A6N1I6|A6N1I6_ORYSI 60S ribosomal protein l35a OS=Oryza sativa subsp. indica PE=4 SV=1;>tr|J3LHS6|J3LHS6_ORYBR Uncharacterized protein OS=Oryza brachyantha GN=OB02G41930 PE=4 SV=1;>tr|Q6K8U8|Q6K8U8_ORYSJ Os02g0785800 protein OS=Oryza sativa subsp. japonica GN=OJ1715_H01.42 PE=4 SV=1;>tr|A6N0V2|A6N0V2_ORYSI 60S ribosomal protein l33-b OS=Oryza sativa subsp. indica PE=4 SV=1;>tr|B8AE10|B8AE10_O…	12.9975	13.3783	13.1352	13.1706	13.3387	12.8499	12.8975	13.2657	13.5986	14.1244	13.8615	13.1879	13.0943	13.0816	13.1529	1.02456	0.660483	0.960195	0.892638	0.95178	0.84387	0.937181	0.444972	0.928967	0.486234	0.991236	0.991178	0.670403	0.20712	0.655015	0.145551
>tr|B8AK88|B8AK88_ORYSI Putative uncharacterized protein OS=Oryza sativa subsp. indica GN=OsI_13624 PE=3 SV=1;>tr|I1PFQ5|I1PFQ5_ORYGL Uncharacterized protein OS=Oryza glaberrima PE=3 SV=1;>tr|Q93Y73|Q93Y73_ORYSJ Aspartate-semialdehyde dehydrogenase family protein, expressed OS=Oryza sativa subsp. japonica GN=OSJNBb0048A17.6 PE=3 SV=1;>tr|J3LT21|J3LT21_ORYBR Uncharacterized protein OS=Oryza brachy…	17.4698	17.2338	17.3085	17.4173	17.2389	17.5778	17.2789	17.3888	17.249	16.9863	17.1176	17.3518	17.4083	17.3339	17.3629	0.992336	0.818214	1.03201	0.676847	0.980065	0.890432	1.03998	0.73771	0.987635	0.864435	0.949671	0.696046	0.611914	0.121317	0.62694	0.104989
>tr|B3IYE3|B3IYE3_ORYSJ Phosphorylase OS=Oryza sativa subsp. japonica GN=pho1 PE=3 SV=1;>tr|Q9ATK9|Q9ATK9_ORYSA Phosphorylase (Fragment) OS=Oryza sativa PE=2 SV=1;>tr|Q9AUV8|Q9AUV8_ORYSJ Phosphorylase OS=Oryza sativa subsp. japonica GN=OSJNBa0040E01.3 PE=3 SV=1;>tr|B8AK73|B8AK73_ORYSI Phosphorylase OS=Oryza sativa subsp. indica GN=OsI_13605 PE=3 SV=1;>tr|B9F5S9|B9F5S9_ORYSJ Phosphorylase OS=Oryza…	19.7851	20.0733	19.895	19.6219	20.1646	19.8813	20.0046	19.6889	19.6513	19.9112	19.7812	19.9292	20.023	19.8468	19.7584	1.12564	0.291027	1.20122	0.134351	1.06312	0.294406	1.06714	0.532672	0.944452	0.579283	0.885031	0.309936	1.1853	0.472592	1.17621	0.43633
>tr|B3VDJ4|B3VDJ4_ORYSJ Starch branching enzyme OS=Oryza sativa subsp. japonica GN=RBE3 PE=2 SV=1;>tr|D0TZK1|D0TZK1_ORYSI Starch branching enzyme 3 OS=Oryza sativa subsp. indica GN=SBE3 PE=4 SV=1;>tr|I6VRB8|I6VRB8_ORYSJ Starch branching enzyme 3 OS=Oryza sativa subsp. japonica GN=SBE3 PE=4 SV=1;>tr|Q40663|Q40663_ORYSA Branching enzyme-3 OS=Oryza sativa PE=2 SV=1;>tr|Q6H6P8|Q6H6P8_ORYSJ Branching …	21.9028	21.623	21.2257	21.6872	21.9157	22.2969	21.6952	21.6724	21.0464	20.765	20.9057	21.7629	22.1063	21.6838	21.4565	1.23666	0.0944713	1.56901	0.000679349	1.17068	0.0333646	1.26874	0.0103559	0.946648	0.592993	0.746131	0.0114631	0.98432	0.9594	1.10799	0.58466
>tr|B7E905|B7E905_ORYSJ Os09g0501100 protein OS=Oryza sativa subsp. japonica GN=Os09g0501100 PE=2 SV=1	13.2555	13.4265	13.1743	13.2643	13.2287	13.1646	12.9999	13.4552	13.9575	14.0653	14.0114	13.341	13.1966	13.2276	13.2193	1.08802	0.404806	0.984423	0.935531	1.00573	0.669204	0.904787	0.260192	0.924375	0.460001	1.02165	0.746105	1.46485	0.10635	1.81152	0.0141298
>tr|B9FYK6|B9FYK6_ORYSJ Putative uncharacterized protein OS=Oryza sativa subsp. japonica GN=OsJ_28299 PE=4 SV=1;>tr|I1QKG9|I1QKG9_ORYGL Uncharacterized protein OS=Oryza glaberrima PE=4 SV=1;>tr|B8B9L6|B8B9L6_ORYSI Putative uncharacterized protein OS=Oryza sativa subsp. indica GN=OsI_30294 PE=4 SV=1;>tr|B7EA73|B7EA73_ORYSJ cDNA clone:J013000L14, full insert sequence OS=Oryza sativa subsp. japonica…	16.0064	14.069	13.9084	16.19	13.7668	16.0461	13.5273	16.1226	16.362	14.1142	15.2381	15.0377	14.9064	14.8249	15.0492	0.99206	0.819626	0.905791	0.474045	0.85604	0.153739	0.91304	0.301854	0.862891	0.183661	0.945075	0.664535	0.577503	0.0833266	0.628332	0.1068
>tr|B9FXK9|B9FXK9_ORYSJ Putative uncharacterized protein OS=Oryza sativa subsp. japonica GN=OsJ_24501 PE=4 SV=1;>tr|Q7F1T0|Q7F1T0_ORYSJ Putative glucose-6-phosphate/phosphate-translocator OS=Oryza sativa subsp. japonica GN=OJ1372_D12.152 PE=4 SV=1;>tr|B8B6W3|B8B6W3_ORYSI Putative uncharacterized protein OS=Oryza sativa subsp. indica GN=OsI_26253 PE=4 SV=1;>tr|B8B6W4|B8B6W4_ORYSI Putative uncharac…	16.979	15.3474	16.2624	17.8116	15.3087	16.8967	15.5709	17.2301	17.3385	16.0037	16.6711	16.1632	16.1027	16.4005	17.037	0.545708	5.14399e-09	0.523296	6.38861e-10	0.643272	2.13346e-06	0.958932	0.597743	1.17878	0.0236211	1.22927	0.0167948	0.877274	0.679015	0.870309	0.703618
>tr|B8B2Z5|B8B2Z5_ORYSI Proteasome subunit beta type OS=Oryza sativa subsp. indica GN=OsI_21721 PE=3 SV=1;>tr|B9FRJ7|B9FRJ7_ORYSJ Proteasome subunit beta type OS=Oryza sativa subsp. japonica GN=OsJ_20167 PE=3 SV=1;>tr|Q5VMN4|Q5VMN4_ORYSJ Proteasome subunit beta type OS=Oryza sativa subsp. japonica GN=OSJNBa0085L11.4 PE=2 SV=1;>tr|Q9LST5|Q9LST5_ORYSJ Proteasome subunit beta type OS=Oryza sativa su…	18.4787	18.2187	18.537	18.7178	18.4409	18.6061	18.5682	18.5057	18.3714	18.2504	18.3109	18.3487	18.5235	18.537	18.6274	0.824333	0.118488	0.930514	0.654366	0.93923	0.725675	1.12881	0.209954	1.13938	0.0761911	1.00937	0.850396	1.28869	0.283567	0.703245	0.235354
>tr|B8AEU4|B8AEU4_ORYSI Putative uncharacterized protein OS=Oryza sativa subsp. indica GN=OsI_09443 PE=4 SV=1;>tr|I1P5J5|I1P5J5_ORYGL Uncharacterized protein OS=Oryza glaberrima PE=4 SV=1;>tr|Q6K6A4|Q6K6A4_ORYSJ Os02g0816800 protein OS=Oryza sativa subsp. japonica GN=P0643F09.23 PE=4 SV=1;>tr|B7ESX6|B7ESX6_ORYSJ cDNA clone:J033089A08, full insert sequence OS=Oryza sativa subsp. japonica PE=2 SV=1…	15.6985	15.3953	15.5384	15.9833	15.3686	15.831	15.4449	15.9516	15.9316	15.5549	15.7432	15.5469	15.5998	15.6982	15.7608	0.862173	0.273375	0.894374	0.399648	0.957537	0.898933	1.03735	0.759204	1.11061	0.160142	1.07062	0.396985	1.24531	0.353736	1.02655	0.802301
>tr|J3MAQ4|J3MAQ4_ORYBR Uncharacterized protein OS=Oryza brachyantha GN=OB06G10980 PE=4 SV=1;>tr|B8B1L2|B8B1L2_ORYSI Putative uncharacterized protein OS=Oryza sativa subsp. indica GN=OsI_21367 PE=4 SV=1;>tr|B9FR61|B9FR61_ORYSJ Putative uncharacterized protein OS=Oryza sativa subsp. japonica GN=OsJ_19881 PE=4 SV=1;>tr|I1PYX0|I1PYX0_ORYGL Uncharacterized protein OS=Oryza glaberrima PE=4 SV=1;>tr|Q9…	14.732	12.9144	13.8799	14.9888	12.6353	14.8189	12.9277	14.8605	14.9774	13.1631	14.0702	13.8232	13.7271	13.8941	14.4344	0.654675	7.72168e-05	0.612487	3.96807e-06	0.687652	7.28931e-05	0.935559	0.434413	1.05037	0.547907	1.12272	0.168203	1.01227	0.959976	0.872756	0.711515
>tr|Q0DLG8|Q0DLG8_ORYSJ Os05g0103100 protein OS=Oryza sativa subsp. japonica GN=Os05g0103100 PE=4 SV=1;>tr|B7EUG6|B7EUG6_ORYSJ cDNA clone:J033125H15, full insert sequence OS=Oryza sativa subsp. japonica PE=2 SV=1;>tr|B8AWJ6|B8AWJ6_ORYSI Putative uncharacterized protein OS=Oryza sativa subsp. indica GN=OsI_18092 PE=4 SV=1;>tr|B9FLZ7|B9FLZ7_ORYSJ Putative uncharacterized protein OS=Oryza sativa sub…	16.5404	16.5849	16.3144	16.5318	16.2719	16.9639	16.4264	16.6307	16.2663	16.239	16.2527	16.5627	16.6179	16.5285	16.4231	1.10156	0.360638	1.14457	0.24875	1.07583	0.237362	1.03904	0.745343	0.976641	0.789619	0.939946	0.629891	1.28708	0.285946	0.842618	0.615138
>tr|B7EVB8|B7EVB8_ORYSJ Glucose-1-phosphate adenylyltransferase OS=Oryza sativa subsp. japonica PE=2 SV=1;>tr|D4AIA3|D4AIA3_ORYSI Glucose-1-phosphate adenylyltransferase OS=Oryza sativa subsp. indica GN=OsAGPS2 PE=3 SV=1;>tr|B8XEF0|B8XEF0_ORYSI Glucose-1-phosphate adenylyltransferase (Fragment) OS=Oryza sativa subsp. indica GN=AGPase PE=3 SV=1;>tr|A7IZE5|A7IZE5_ORYSI Glucose-1-phosphate adenylylt…	20.7033	20.2645	20.02	20.4939	20.3466	20.9247	20.1273	20.4761	20.0482	19.8277	19.938	20.4839	20.6356	20.3017	20.2569	1.17036	0.189807	1.30017	0.0393585	1.0315	0.477384	1.11092	0.282557	0.881358	0.251039	0.793361	0.0472183	1.12541	0.617954	1.23971	0.32591
>tr|I1PS69|I1PS69_ORYGL Uncharacterized protein OS=Oryza glaberrima PE=4 SV=1;>tr|Q0DL03|Q0DL03_ORYSJ Os05g0132100 protein OS=Oryza sativa subsp. japonica GN=Os05g0132100 PE=4 SV=1;>tr|B8AXM5|B8AXM5_ORYSI Putative uncharacterized protein OS=Oryza sativa subsp. indica GN=OsI_18335 PE=4 SV=1;>tr|B7EY68|B7EY68_ORYSJ cDNA clone:001-200-C01, full insert sequence OS=Oryza sativa subsp. japonica PE=2 SV…	14.9305	14.3503	14.2591	15.3855	14.3164	14.9457	14.2764	15.1385	15.1358	14.873	15.0044	14.6404	14.6311	14.7074	14.8223	0.881541	0.387177	0.875847	0.293377	0.923478	0.584361	0.99354	0.870768	1.04757	0.573818	1.05438	0.498901	1.24747	0.349941	1.45998	0.105897
>tr|B8B9N6|B8B9N6_ORYSI Putative uncharacterized protein OS=Oryza sativa subsp. indica GN=OsI_30253 PE=4 SV=1;>tr|I1QKE1|I1QKE1_ORYGL Ribosomal protein OS=Oryza glaberrima PE=3 SV=1;>tr|B7F845|B7F845_ORYSJ Ribosomal protein OS=Oryza sativa subsp. japonica GN=OsJ_28271 PE=2 SV=1;>tr|B8B9K6|B8B9K6_ORYSI Ribosomal protein OS=Oryza sativa subsp. indica GN=OsI_30261 PE=3 SV=1	15.8901	14.7013	14.6862	15.9822	14.6447	15.8665	14.6886	16.0009	16.3839	15.3394	15.8617	15.2957	15.2556	15.3447	15.3342	0.973667	0.916072	0.946976	0.784822	1.00734	0.656254	0.972588	0.702394	1.03458	0.702003	1.06374	0.438351	0.881419	0.689929	0.777007	0.418293
>tr|J3N5D8|J3N5D8_ORYBR Uncharacterized protein OS=Oryza brachyantha GN=OB11G10240 PE=4 SV=1;>tr|Q2QYS8|Q2QYS8_ORYSJ Macrophage migration inhibitory factor family protein OS=Oryza sativa subsp. japonica GN=LOC_Os12g01680 PE=4 SV=1;>tr|Q0IQQ1|Q0IQQ1_ORYSJ Os12g0107500 protein OS=Oryza sativa subsp. japonica GN=Os12g0107500 PE=4 SV=2;>tr|I1R3B9|I1R3B9_ORYGL Uncharacterized protein OS=Oryza glaberri…	13.5049	13.2229	13.187	13.5628	13.3089	13.2916	13.0368	13.8594	14.5144	14.3324	14.4234	13.3639	13.3003	13.4481	13.3749	0.992404	0.817861	0.949572	0.805859	1.05205	0.35169	0.95684	0.582234	1.0601	0.463091	1.10792	0.218822	0.69378	0.248711	0.67551	0.180609
>tr|I1R8Q3|I1R8Q3_ORYGL Uncharacterized protein OS=Oryza glaberrima PE=3 SV=1;>tr|B7SDH3|B7SDH3_ORYSJ Aminoacyl-tRNA synthase OS=Oryza sativa subsp. japonica PE=2 SV=1;>tr|B8BPH6|B8BPH6_ORYSI Putative uncharacterized protein OS=Oryza sativa subsp. indica GN=OsI_38226 PE=3 SV=1;>tr|Q2QS11|Q2QS11_ORYSJ Bifunctional aminoacyl-tRNA synthetase, putative, expressed OS=Oryza sativa subsp. japonica GN=LO…	16.4614	14.3693	14.4193	16.3518	14.3517	16.3581	14.1461	16.3867	16.6569	15.1765	15.9167	15.4154	15.3549	15.2664	15.3856	1.02087	0.677684	0.978979	0.966953	0.92073	0.560842	0.958965	0.597991	0.901907	0.342097	0.9405	0.633605	0.483471	0.0219117	0.479798	0.00846514
>tr|B8A762|B8A762_ORYSI Putative uncharacterized protein OS=Oryza sativa subsp. indica GN=OsI_03158 PE=3 SV=1;>tr|I1NQE8|I1NQE8_ORYGL Uncharacterized protein OS=Oryza glaberrima PE=3 SV=1;>tr|Q0JKM8|Q0JKM8_ORYSJ Os01g0663400 protein OS=Oryza sativa subsp. japonica GN=Os01g0663400 PE=2 SV=1;>tr|J3L2L9|J3L2L9_ORYBR Uncharacterized protein OS=Oryza brachyantha GN=OB01G34750 PE=3 SV=1;>tr|J3L253|J3L2…	17.3317	17.7299	16.7291	16.8957	17.2517	17.4409	17.0582	17.1967	16.9069	17.083	16.9949	17.5308	17.3463	17.1274	16.8124	1.64536	0.000394864	1.44784	0.00471489	1.24405	0.00498032	0.879954	0.157828	0.756101	0.0137621	0.85925	0.201484	0.692003	0.245411	0.706445	0.242199
>tr|B8A840|B8A840_ORYSI Putative uncharacterized protein OS=Oryza sativa subsp. indica GN=OsI_04877 PE=4 SV=1;>sp|Q5N7W3|RPN2_ORYSJ Dolichyl-diphosphooligosaccharide--protein glycosyltransferase subunit 2 OS=Oryza sativa subsp. japonica GN=RPN2 PE=2 SV=1;>tr|I1NUJ2|I1NUJ2_ORYGL Uncharacterized protein OS=Oryza glaberrima PE=4 SV=1;>tr|B9EVI1|B9EVI1_ORYSJ Putative uncharacterized protein OS=Oryza …	18.6234	18.0157	18.3896	18.8633	18.2618	18.8016	18.3661	18.6017	18.4891	17.9579	18.2235	18.3195	18.5317	18.4839	18.6264	0.808377	0.0777271	0.936435	0.700581	0.905917	0.441481	1.15841	0.122612	1.12066	0.124915	0.96741	0.820689	0.881144	0.689205	1.4498	0.11189
>tr|B8A8F0|B8A8F0_ORYSI Putative uncharacterized protein OS=Oryza sativa subsp. indica GN=OsI_04962 PE=3 SV=1;>tr|I1NUR3|I1NUR3_ORYGL Uncharacterized protein OS=Oryza glaberrima PE=3 SV=1;>tr|B9EVX0|B9EVX0_ORYSJ Putative uncharacterized protein OS=Oryza sativa subsp. japonica GN=OsJ_04571 PE=3 SV=1;>tr|Q5JJJ5|Q5JJJ5_ORYSJ Os01g0920400 protein OS=Oryza sativa subsp. japonica GN=B1793G04.8-1 PE=3 S…	15.208	15.4037	15.6186	15.4149	15.1729	15.2961	15.3502	15.1653	14.8631	15.0327	14.9479	15.3058	15.2345	15.2577	15.5168	0.863998	0.2831	0.822308	0.0931563	0.835667	0.0880476	0.951747	0.545135	0.967209	0.726272	1.01625	0.791376	1.32221	0.237574	1.06884	0.683994
>tr|Q8S1Y0|Q8S1Y0_ORYSJ Putative transaldolase OS=Oryza sativa subsp. japonica GN=P0482D04.14 PE=3 SV=1;>tr|B8A8H2|B8A8H2_ORYSI Putative uncharacterized protein OS=Oryza sativa subsp. indica GN=OsI_05010 PE=3 SV=1;>tr|Q5JK10|Q5JK10_ORYSJ Os01g0926300 protein OS=Oryza sativa subsp. japonica GN=OSJNBa0093F16.14 PE=2 SV=1;>tr|B8A8G9|B8A8G9_ORYSI Putative uncharacterized protein OS=Oryza sativa subsp…	17.5248	18.0576	18.1138	17.7097	18.012	17.556	18.2421	17.5049	17.6657	18.0219	17.8438	17.7912	17.784	17.8735	17.9118	0.919837	0.672017	0.915258	0.540301	0.973836	0.947094	0.995022	0.882862	1.0587	0.474742	1.064	0.436751	1.48334	0.095328	1.2816	0.266424
>tr|B8A8I9|B8A8I9_ORYSI Putative uncharacterized protein OS=Oryza sativa subsp. indica GN=OsI_02026 PE=4 SV=1;>tr|I1NN79|I1NN79_ORYGL Uncharacterized protein OS=Oryza glaberrima PE=4 SV=1;>tr|Q8W084|Q8W084_ORYSJ Os01g0382400 protein OS=Oryza sativa subsp. japonica GN=OSJNBa0091E23.10 PE=2 SV=1;>tr|B9EWW2|B9EWW2_ORYSJ Putative uncharacterized protein OS=Oryza sativa subsp. japonica GN=OsJ_01863 PE…	14.9146	14.7998	14.5764	14.8165	14.4987	14.8322	14.9949	15.1266	15.2272	15.0579	15.1425	14.8572	14.6654	15.0608	14.6965	1.11787	0.312281	0.978742	0.968329	1.28726	0.00142011	0.875543	0.143154	1.15153	0.0540951	1.31522	0.00165295	1.04823	0.843088	0.964197	0.994207
>tr|B8A8L8|B8A8L8_ORYSI Putative uncharacterized protein OS=Oryza sativa subsp. indica GN=OsI_02088 PE=4 SV=1;>tr|I1NND9|I1NND9_ORYGL Uncharacterized protein OS=Oryza glaberrima PE=4 SV=1;>tr|Q943W1|Q943W1_ORYSJ Os01g0501800 protein OS=Oryza sativa subsp. japonica GN=B1080D07.27 PE=2 SV=1;>tr|J3L0A5|J3L0A5_ORYBR Uncharacterized protein OS=Oryza brachyantha GN=OB01G26610 PE=4 SV=1;>tr|A6N1E2|A6N1E…	17.9231	18.1664	18.4075	18.2013	18.2045	17.9338	18.2329	17.9086	17.9058	18.2535	18.0797	18.0448	18.0692	18.0708	18.3044	0.835291	0.154417	0.849538	0.175575	0.85048	0.133095	1.01706	0.932197	1.01819	0.878913	1.00111	0.922866	0.734024	0.329189	0.820543	0.546394
>tr|B8A926|B8A926_ORYSI Putative uncharacterized protein OS=Oryza sativa subsp. indica GN=OsI_03576 PE=3 SV=1;>tr|I1NRC7|I1NRC7_ORYGL Uncharacterized protein OS=Oryza glaberrima PE=3 SV=1;>tr|Q8GU81|Q8GU81_ORYSJ MDR-like ABC transporter OS=Oryza sativa subsp. japonica GN=mdr17 PE=3 SV=1;>tr|J3L3M7|J3L3M7_ORYBR Uncharacterized protein OS=Oryza brachyantha GN=OB01G38330 PE=3 SV=1	15.1124	17.0352	17.1393	15.2762	17.1556	15.2763	17.2415	15.1458	15.1014	16.8897	15.9956	16.0738	16.2159	16.1937	16.2078	0.911333	0.603214	1.0057	0.815726	0.990274	0.799663	1.10355	0.317311	1.08662	0.275753	0.984662	0.944174	1.16857	0.510469	0.976099	0.956249
>tr|B8A971|B8A971_ORYSI Putative uncharacterized protein OS=Oryza sativa subsp. indica GN=OsI_05215 PE=3 SV=1;>tr|I1NV99|I1NV99_ORYGL Uncharacterized protein OS=Oryza glaberrima PE=3 SV=1;>tr|Q7FZ76|Q7FZ76_ORYSA UMP synthase OS=Oryza sativa GN=UMPS1 PE=2 SV=1;>tr|Q9LDN2|Q9LDN2_ORYSJ Os01g0951200 protein OS=Oryza sativa subsp. japonica GN=UMPS1 PE=2 SV=1;>tr|J3L7W1|J3L7W1_ORYBR Uncharacterized pro…	14.6264	15.6883	15.7456	14.8255	15.626	14.7579	15.7355	14.8253	14.9473	15.9798	15.4635	15.1573	15.192	15.2804	15.2856	0.914972	0.632353	0.937181	0.706474	0.996437	0.74651	1.02427	0.869467	1.08903	0.261914	1.06323	0.441562	1.15845	0.534418	1.05574	0.719483
>tr|B9EUK1|B9EUK1_ORYSJ Putative uncharacterized protein OS=Oryza sativa subsp. japonica GN=OsJ_01025 PE=4 SV=1;>tr|B8AB31|B8AB31_ORYSI Putative uncharacterized protein OS=Oryza sativa subsp. indica GN=OsI_01059 PE=4 SV=1;>tr|Q9LI34|Q9LI34_ORYSJ Putative importin-alpha re-exporter OS=Oryza sativa subsp. japonica GN=P0708G02.9 PE=4 SV=1;>tr|I1NLM9|I1NLM9_ORYGL Uncharacterized protein OS=Oryza glab…	16.5373	17.1401	17.1215	16.6825	17.0702	16.5733	17.2335	16.6706	16.8125	17.1105	16.9615	16.8387	16.8218	16.952	16.902	0.957072	0.990816	0.945894	0.776079	1.0353	0.452262	0.98832	0.828278	1.08174	0.305375	1.09452	0.274075	0.883928	0.696541	0.808769	0.510641
>tr|B8AB68|B8AB68_ORYSI Putative uncharacterized protein OS=Oryza sativa subsp. indica GN=OsI_02711 PE=4 SV=1;>tr|Q0JLH6|Q0JLH6_ORYSJ Os01g0600000 protein OS=Oryza sativa subsp. japonica GN=Os01g0600000 PE=2 SV=1;>tr|J3L1L8|J3L1L8_ORYBR Uncharacterized protein OS=Oryza brachyantha GN=OB01G31240 PE=4 SV=1;>tr|A2Y6V2|A2Y6V2_ORYSI Putative uncharacterized protein OS=Oryza sativa subsp. indica GN=OsI…	18.5312	18.1708	18.095	18.6744	18.0284	18.6655	18.1341	18.5636	18.2971	17.9848	18.141	18.351	18.3469	18.3488	18.3847	0.976912	0.898793	0.974173	0.994884	0.975457	0.932275	0.997197	0.900629	0.998511	0.93883	1.00132	0.921021	0.959597	0.895704	0.918403	0.859524
>tr|B8ABA2|B8ABA2_ORYSI Putative uncharacterized protein OS=Oryza sativa subsp. indica GN=OsI_04199 PE=4 SV=1;>tr|I1NSP1|I1NSP1_ORYGL Uncharacterized protein OS=Oryza glaberrima PE=4 SV=1;>tr|J3L575|J3L575_ORYBR Uncharacterized protein OS=Oryza brachyantha GN=OB01G43810 PE=4 SV=1;>tr|Q5N754|Q5N754_ORYSJ Os01g0815800 protein OS=Oryza sativa subsp. japonica GN=OSJNBa0085D07.41 PE=1 SV=1;>tr|B8B8G9|…	17.747	16.2622	15.9615	17.9241	16.2695	17.7272	15.6443	17.803	17.8732	17.0996	17.4864	17.0046	16.9983	16.7236	16.9428	1.04377	0.57481	1.03926	0.640797	0.859071	0.165915	0.995677	0.888215	0.823049	0.0826918	0.826622	0.105148	1.18407	0.47531	1.15673	0.475478
>tr|B8ABA7|B8ABA7_ORYSI Putative uncharacterized protein OS=Oryza sativa subsp. indica GN=OsI_04213 PE=4 SV=1;>tr|Q5QMK7|Q5QMK7_ORYSJ Os01g0817700 protein OS=Oryza sativa subsp. japonica GN=P0454H12.17 PE=2 SV=1;>tr|I1NSQ7|I1NSQ7_ORYGL Uncharacterized protein OS=Oryza glaberrima PE=4 SV=1;>tr|J3L589|J3L589_ORYBR Uncharacterized protein OS=Oryza brachyantha GN=OB01G43950 PE=4 SV=1;>tr|A2ZZ01|A2ZZ0…	18.4405	19.5466	19.7263	18.4976	19.6745	18.2626	19.7582	18.3689	18.7103	19.5887	19.1495	18.9935	18.9686	19.0635	19.112	0.921209	0.683337	0.905383	0.471279	0.967008	0.989738	0.982821	0.783816	1.04972	0.553912	1.06807	0.412048	0.686057	0.23453	0.716084	0.263461
>tr|J3L1Y1|J3L1Y1_ORYBR Uncharacterized protein OS=Oryza brachyantha GN=OB01G32370 PE=4 SV=1;>tr|B8ABW4|B8ABW4_ORYSI Putative uncharacterized protein OS=Oryza sativa subsp. indica GN=OsI_02879 PE=4 SV=1;>tr|Q5ZBH8|Q5ZBH8_ORYSJ Os01g0618100 protein OS=Oryza sativa subsp. japonica GN=B1040D09.1 PE=4 SV=1;>tr|B8ABW6|B8ABW6_ORYSI Putative uncharacterized protein OS=Oryza sativa subsp. indica GN=OsI_0…	14.1143	15.1027	14.8214	14.1285	14.8233	13.9694	14.8144	14.0905	14.5486	15.5832	15.0659	14.6085	14.3963	14.4525	14.4749	1.09699	0.375135	0.946976	0.784822	0.984525	0.850413	0.86325	0.107463	0.897479	0.321068	1.03965	0.603776	0.974308	0.933746	0.897541	0.79186
>tr|B8ACS3|B8ACS3_ORYSI Putative uncharacterized protein OS=Oryza sativa subsp. indica GN=OsI_00025 PE=4 SV=1;>tr|B9EYR4|B9EYR4_ORYSJ Putative uncharacterized protein OS=Oryza sativa subsp. japonica GN=OsJ_00022 PE=4 SV=1;>tr|Q0JRG3|Q0JRG3_ORYSJ Os01g0102700 protein OS=Oryza sativa subsp. japonica GN=Os01g0102700 PE=4 SV=1;>tr|B7ENG6|B7ENG6_ORYSJ cDNA clone:J023002L13, full insert sequence OS=Ory…	16.5274	18.0197	17.7691	16.6205	17.9458	16.7085	17.8897	16.7208	16.3628	17.8081	17.0855	17.2736	17.3271	17.3053	17.1948	1.0561	0.523491	1.09608	0.397901	1.07956	0.222309	1.03785	0.755067	1.02222	0.834221	0.984935	0.94613	0.663906	0.19628	0.728298	0.291758
>tr|B9EZ83|B9EZ83_ORYSJ Fructose-bisphosphate aldolase OS=Oryza sativa subsp. japonica GN=OsJ_00159 PE=3 SV=1;>tr|B8ACY2|B8ACY2_ORYSI Putative uncharacterized protein OS=Oryza sativa subsp. indica GN=OsI_00149 PE=4 SV=1;>tr|I1NJR7|I1NJR7_ORYGL Fructose-bisphosphate aldolase OS=Oryza glaberrima PE=3 SV=1;>tr|Q94JJ0|Q94JJ0_ORYSJ Fructose-bisphosphate aldolase OS=Oryza sativa subsp. japonica GN=P049…	17.7016	15.721	15.7868	18.0345	15.6193	17.7431	15.6893	17.8518	17.8996	15.8318	16.8657	16.7113	16.6812	16.7706	16.9107	0.870943	0.322033	0.85296	0.18869	0.907456	0.453255	0.979352	0.755999	1.04192	0.62802	1.06389	0.437436	1.07874	0.749391	1.13926	0.512748
>tr|I1NJT6|I1NJT6_ORYGL Uncharacterized protein OS=Oryza glaberrima PE=4 SV=1;>tr|B8ACZ5|B8ACZ5_ORYSI Putative uncharacterized protein OS=Oryza sativa subsp. indica GN=OsI_00169 PE=4 SV=1;>tr|Q5ZEN1|Q5ZEN1_ORYSJ Os01g0120800 protein OS=Oryza sativa subsp. japonica GN=P0684C01.5-1 PE=4 SV=1;>tr|Q70Z43|Q70Z43_ORYSA Translation initiation factor 3 OS=Oryza sativa GN=eIF3a PE=2 SV=1	14.4036	13.2514	13.1982	14.4033	13.0143	13.7957	12.6328	14.5239	15.1978	14.3257	14.7617	13.8275	13.405	13.5784	13.8008	1.01871	0.687852	0.760094	0.0137954	0.857138	0.158075	0.746131	0.0018671	0.841392	0.12208	1.12767	0.153526	1.03165	0.896212	0.898506	0.794993
>tr|I1NJY0|I1NJY0_ORYGL Uncharacterized protein OS=Oryza glaberrima PE=4 SV=1;>tr|Q0JQZ2|Q0JQZ2_ORYSJ Os01g0130400 protein OS=Oryza sativa subsp. japonica GN=Os01g0130400 PE=2 SV=1;>tr|B8AD31|B8AD31_ORYSI Putative uncharacterized protein OS=Oryza sativa subsp. indica GN=OsI_00249 PE=4 SV=1;>tr|Q9LGC6|Q9LGC6_ORYSJ Putative alpha-glucosidase OS=Oryza sativa subsp. japonica GN=P0504H10.9 PE=4 SV=1;>…	14.5113	15.4998	15.7053	14.5174	15.4677	14.4444	15.6415	14.6281	14.7698	15.8689	15.3194	15.0055	14.956	15.1348	15.1113	0.929289	0.751042	0.897946	0.422232	1.01639	0.585611	0.966271	0.653315	1.09372	0.236486	1.1319	0.141828	0.513701	0.0356655	0.523314	0.0211926
>tr|B8ADR9|B8ADR9_ORYSI Putative uncharacterized protein OS=Oryza sativa subsp. indica GN=OsI_06236 PE=4 SV=1;>tr|I1NY84|I1NY84_ORYGL Uncharacterized protein OS=Oryza glaberrima PE=4 SV=1;>tr|Q6H7M1|Q6H7M1_ORYSJ Os02g0196800 protein OS=Oryza sativa subsp. japonica GN=OJ1524_D08.17 PE=2 SV=1	15.9645	16.5794	16.6761	16.0793	16.5347	15.9121	16.7509	16.002	16.0332	16.468	16.2506	16.272	16.2234	16.3764	16.3777	0.929322	0.751315	0.898568	0.426235	0.999134	0.723705	0.966908	0.658212	1.07512	0.348983	1.11192	0.204104	0.865737	0.648722	0.80452	0.49792
>tr|I1NYJ8|I1NYJ8_ORYGL Uncharacterized protein OS=Oryza glaberrima PE=4 SV=1;>tr|B8AE67|B8AE67_ORYSI Putative uncharacterized protein OS=Oryza sativa subsp. indica GN=OsI_06364 PE=4 SV=1;>tr|Q6H8A9|Q6H8A9_ORYSJ NAC6 OS=Oryza sativa subsp. japonica GN=OJ1006_D05.18 PE=2 SV=1	13.9241	14.432	14.3363	13.8763	14.3209	13.8489	13.9572	13.9765	14.4561	14.7414	14.5987	14.1781	14.0849	13.9669	14.1063	1.05099	0.544397	0.985276	0.930629	0.907865	0.456408	0.937474	0.446888	0.863818	0.18672	0.921432	0.510429	1.0921	0.71024	1.01491	0.836688
>tr|B9FRR9|B9FRR9_ORYSJ Putative uncharacterized protein OS=Oryza sativa subsp. japonica GN=OsJ_20291 PE=4 SV=1;>tr|C7IZ82|C7IZ82_ORYSJ Os02g0804150 protein (Fragment) OS=Oryza sativa subsp. japonica GN=Os02g0804150 PE=4 SV=1;>tr|B8AEE7|B8AEE7_ORYSI Putative uncharacterized protein OS=Oryza sativa subsp. indica GN=OsI_09334 PE=4 SV=1;>tr|B9F436|B9F436_ORYSJ Putative uncharacterized protein OS=Ory…	16.5297	14.7047	14.5004	16.7777	14.4522	16.4267	14.1375	16.7779	17.1459	15.7302	16.4381	15.6172	15.4395	15.4577	15.639	0.984969	0.856357	0.870792	0.267694	0.881877	0.279434	0.884081	0.172488	0.895335	0.31116	1.01273	0.821362	0.710817	0.281473	0.747062	0.338038
>tr|Q0E2K1|Q0E2K1_ORYSJ Citrate synthase (Fragment) OS=Oryza sativa subsp. japonica GN=Os02g0232400 PE=3 SV=1;>tr|B8AEK0|B8AEK0_ORYSI Citrate synthase OS=Oryza sativa subsp. indica GN=OsI_06467 PE=3 SV=1;>tr|I1NYS4|I1NYS4_ORYGL Citrate synthase OS=Oryza glaberrima PE=3 SV=1;>tr|Q6EUF8|Q6EUF8_ORYSJ Citrate synthase OS=Oryza sativa subsp. japonica GN=OJ1705_E12.26 PE=2 SV=1;>tr|B9F4F6|B9F4F6_ORYSJ …	15.3166	15.7162	16.0181	15.5111	15.6957	15.2918	15.8732	15.4439	15.3066	15.7589	15.5328	15.5164	15.4938	15.6585	15.7646	0.841946	0.179685	0.828831	0.109537	0.929128	0.633871	0.984423	0.79673	1.10355	0.189288	1.12101	0.173526	0.574747	0.0806759	0.566108	0.0447273
>tr|B8AEQ9|B8AEQ9_ORYSI Elongation factor Tu OS=Oryza sativa subsp. indica GN=OsI_07899 PE=3 SV=1;>tr|I1P1T5|I1P1T5_ORYGL Elongation factor Tu OS=Oryza glaberrima PE=3 SV=1;>tr|Q6ZI53|Q6ZI53_ORYSJ Elongation factor Tu OS=Oryza sativa subsp. japonica GN=OJ1126_D09.31-1 PE=2 SV=1;>tr|Q8W2C3|Q8W2C3_ORYSA Elongation factor Tu OS=Oryza sativa GN=tufA PE=3 SV=1;>tr|Q9SEF8|Q9SEF8_ORYSA Elongation factor…	18.0733	16.8413	16.909	18.2291	17.0399	18.1033	16.7323	17.9458	18.2681	17.5986	17.9334	17.4573	17.5716	17.3391	17.5691	0.925465	0.718793	1.00177	0.837432	0.852635	0.14084	1.08245	0.433272	0.921305	0.442844	0.851129	0.17336	1.17434	0.497174	0.988731	0.916577
>tr|B8AEX3|B8AEX3_ORYSI Putative uncharacterized protein OS=Oryza sativa subsp. indica GN=OsI_06526 PE=3 SV=1;>tr|I1NYX7|I1NYX7_ORYGL Uncharacterized protein OS=Oryza glaberrima PE=3 SV=1;>tr|Q6EUD7|Q6EUD7_ORYSJ Os02g0244700 protein OS=Oryza sativa subsp. japonica GN=OJ1134_F06.2-1 PE=2 SV=1;>tr|Q9FYX8|Q9FYX8_ORYSA Phosphoenolpyruvate carboxylase OS=Oryza sativa PE=2 SV=1;>tr|B9F4R1|B9F4R1_ORYSJ …	17.2038	17.3142	17.4029	17.3147	17.3638	17.178	17.3076	17.1872	17.3014	17.7244	17.5129	17.259	17.2709	17.2474	17.3588	0.933162	0.784007	0.940891	0.735932	0.925689	0.603557	1.00828	0.991176	0.991992	0.894228	0.983843	0.938309	0.776846	0.425434	0.718943	0.269952
>tr|B8AEZ5|B8AEZ5_ORYSI Putative uncharacterized protein OS=Oryza sativa subsp. indica GN=OsI_06572 PE=4 SV=1;>tr|I1NZ10|I1NZ10_ORYGL Uncharacterized protein OS=Oryza glaberrima PE=4 SV=1	23.7775	23.7236	22.1593	22.3315	23.3738	23.667	23.0324	22.7813	21.8774	21.8736	21.8755	23.7506	23.5204	22.9068	22.2454	2.83854	1.10148e-12	2.41999	9.10356e-11	1.58167	3.8696e-08	0.852546	0.0821865	0.557213	3.71547e-07	0.653586	0.000214091	0.898693	0.735532	0.838626	0.602567
>tr|B9F4N1|B9F4N1_ORYSJ Putative uncharacterized protein OS=Oryza sativa subsp. japonica GN=OsJ_08972 PE=4 SV=1;>tr|Q6K7P6|Q6K7P6_ORYSJ Os02g0828500 protein OS=Oryza sativa subsp. japonica GN=P0452F04.40 PE=4 SV=1;>tr|B8AF69|B8AF69_ORYSI Putative uncharacterized protein OS=Oryza sativa subsp. indica GN=OsI_09541 PE=4 SV=1;>tr|I1P5S8|I1P5S8_ORYGL Uncharacterized protein OS=Oryza glaberrima PE=4 SV…	14.9596	12.4402	12.512	15.1949	12.1934	14.9777	12.2033	15.1743	15.5272	13.4312	14.4792	13.6999	13.5855	13.6888	13.8535	0.899036	0.508746	0.830528	0.114127	0.892145	0.343462	0.923798	0.361832	0.992336	0.896581	1.07419	0.376589	1.29226	0.27833	3.66814	2.08936e-07
>tr|J3LG11|J3LG11_ORYBR Uncharacterized protein OS=Oryza brachyantha GN=OB02G35780 PE=4 SV=1;>tr|B8AGS8|B8AGS8_ORYSI Putative uncharacterized protein OS=Oryza sativa subsp. indica GN=OsI_08537 PE=4 SV=1;>tr|Q6ZGS9|Q6ZGS9_ORYSJ Os02g0690800 protein OS=Oryza sativa subsp. japonica GN=OJ1148_D05.1 PE=2 SV=1	15.4494	15.7159	15.8953	15.5709	15.5722	15.3105	15.7145	15.5067	15.7113	16.0279	15.8696	15.5826	15.4413	15.6106	15.7331	0.900969	0.523155	0.816911	0.0810609	0.918594	0.542842	0.906702	0.269518	1.01956	0.863573	1.12447	0.162886	0.648083	0.171232	0.582649	0.0576606
>tr|B8AGY8|B8AGY8_ORYSI Putative uncharacterized protein OS=Oryza sativa subsp. indica GN=OsI_05669 PE=4 SV=1;>tr|I1NWT0|I1NWT0_ORYGL Uncharacterized protein OS=Oryza glaberrima PE=4 SV=1;>tr|Q6Z702|Q6Z702_ORYSJ Os02g0125100 protein OS=Oryza sativa subsp. japonica GN=P0575F10.36 PE=2 SV=1;>tr|J3L973|J3L973_ORYBR Uncharacterized protein OS=Oryza brachyantha GN=OB02G11900 PE=4 SV=1	15.7468	14.1655	13.6133	15.8006	13.8581	15.7719	13.7758	15.7612	15.4812	13.9717	14.7264	14.9561	14.815	14.7685	14.707	1.18855	0.157886	1.07777	0.468131	1.04359	0.400404	0.906796	0.269982	0.878035	0.237901	0.968283	0.826905	0.909723	0.764694	0.819633	0.543607
>tr|Q0DY86|Q0DY86_ORYSJ Os02g0709200 protein OS=Oryza sativa subsp. japonica GN=Os02g0709200 PE=2 SV=1;>tr|B8AHA9|B8AHA9_ORYSI Putative uncharacterized protein OS=Oryza sativa subsp. indica GN=OsI_08645 PE=3 SV=1;>tr|Q6YV10|Q6YV10_ORYSJ Putative histidinol-phosphate transaminase OS=Oryza sativa subsp. japonica GN=OSJNBb0060O16.41 PE=3 SV=1;>tr|J3LGC5|J3LGC5_ORYBR Uncharacterized protein OS=Oryza …	13.0078	13.5109	13.3525	12.7967	13.4726	12.9112	13.1065	13.2749	13.8519	14.5701	14.211	13.2593	13.1919	13.1907	13.0746	1.13662	0.262942	1.0847	0.44062	1.0838	0.206136	0.954323	0.563778	0.95353	0.636686	0.999169	0.940107	0.986575	0.965146	1.17259	0.443416
>tr|B8AHT7|B8AHT7_ORYSI Ribulose bisphosphate carboxylase small chain OS=Oryza sativa subsp. indica GN=OsI_05882 PE=3 SV=1;>tr|I1NXC3|I1NXC3_ORYGL Ribulose bisphosphate carboxylase small chain OS=Oryza glaberrima PE=3 SV=1;>tr|Q67IU5|Q67IU5_ORYSJ Ribulose bisphosphate carboxylase small chain OS=Oryza sativa subsp. japonica GN=P0463E12.1 PE=3 SV=1;>tr|J3L9M6|J3L9M6_ORYBR Ribulose bisphosphate carb…	17.7058	13.7737	13.795	17.9135	13.7788	17.652	13.5906	17.6707	17.7345	14.4949	16.1147	15.7398	15.7154	15.6306	15.8543	0.923702	0.704052	0.908243	0.49083	0.856426	0.155252	0.983264	0.787383	0.927166	0.475865	0.942948	0.650099	0.454893	0.0129937	0.517041	0.0187655
>tr|B8AIH2|B8AIH2_ORYSI Putative uncharacterized protein OS=Oryza sativa subsp. indica GN=OsI_06015 PE=3 SV=1;>tr|Q6H6C7|Q6H6C7_ORYSJ Phosphoglycerate kinase OS=Oryza sativa subsp. japonica GN=P0669G09.19 PE=2 SV=1;>tr|Q09HR2|Q09HR2_ORYSI Phosphoglycerate kinase OS=Oryza sativa subsp. indica PE=2 SV=1;>tr|Q09HR1|Q09HR1_ORYSI Phosphoglycerate kinase OS=Oryza sativa subsp. indica PE=2 SV=1;>tr|A6N1…	20.6133	20.0784	20.0828	20.7708	20.1337	20.7302	20.0403	20.5136	20.2672	19.9075	20.0874	20.3458	20.432	20.2769	20.4268	0.945435	0.889854	1.00358	0.827427	0.901344	0.407458	1.0615	0.57242	0.953365	0.635625	0.898132	0.376084	0.834827	0.568587	0.771132	0.401977
>tr|B8AIH4|B8AIH4_ORYSI Putative uncharacterized protein OS=Oryza sativa subsp. indica GN=OsI_06001 PE=4 SV=1;>tr|Q6H4V4|Q6H4V4_ORYSJ Os02g0167700 protein OS=Oryza sativa subsp. japonica GN=OSJNBa0085K21.46 PE=2 SV=1;>tr|J3L9X3|J3L9X3_ORYBR Uncharacterized protein OS=Oryza brachyantha GN=OB02G14400 PE=4 SV=1;>tr|I1NXL8|I1NXL8_ORYGL Uncharacterized protein OS=Oryza glaberrima PE=4 SV=1;>tr|B9F399|…	16.7065	17.1251	17.1556	16.702	17.1835	16.7095	17.1762	16.7615	16.9274	17.4844	17.2059	16.9158	16.9465	16.9688	16.9288	0.99103	0.824927	1.01234	0.779553	1.02815	0.500286	1.02151	0.893377	1.03746	0.672604	1.01561	0.796752	1.26527	0.319874	1.19623	0.398732
>tr|I1P0R9|I1P0R9_ORYGL Uncharacterized protein OS=Oryza glaberrima PE=4 SV=1;>tr|B8AIN5|B8AIN5_ORYSI Putative uncharacterized protein OS=Oryza sativa subsp. indica GN=OsI_07416 PE=4 SV=1;>tr|B9F093|B9F093_ORYSJ Putative uncharacterized protein OS=Oryza sativa subsp. japonica GN=OsJ_06915 PE=4 SV=1;>tr|C7IYS6|C7IYS6_ORYSJ Os02g0517600 protein OS=Oryza sativa subsp. japonica GN=Os02g0517600 PE=4 S…	20.5074	18.9384	16.5466	17.6684	18.503	20.2755	17.8377	18.8837	17.5365	16.3008	16.9186	19.7229	19.3893	18.3607	17.1075	6.12793	5.05447e-34	4.86267	2.44525e-30	2.3837	6.16378e-24	0.793526	0.0132629	0.388989	3.14951e-16	0.490203	4.08038e-10	0.825248	0.544176	0.817845	0.538141
>tr|I1P4C2|I1P4C2_ORYGL Uncharacterized protein OS=Oryza glaberrima PE=4 SV=1;>tr|Q6Z8I7|Q6Z8I7_ORYSJ Os02g0752200 protein OS=Oryza sativa subsp. japonica GN=P0431B06.43 PE=4 SV=1;>tr|B8AIS2|B8AIS2_ORYSI Putative uncharacterized protein OS=Oryza sativa subsp. indica GN=OsI_08964 PE=4 SV=1;>tr|J3LH53|J3LH53_ORYBR Uncharacterized protein OS=Oryza brachyantha GN=OB02G39700 PE=4 SV=1;>tr|A2X9P0|A2X9P…	18.6454	18.9197	19.3485	18.8943	19.0581	18.5977	19.3357	18.7122	18.7568	19.0772	18.917	18.7826	18.8279	19.0239	19.1214	0.790671	0.0461646	0.81592	0.0789783	0.934684	0.683895	1.03193	0.80424	1.18214	0.0212116	1.14556	0.10893	1.13985	0.580434	6.98495	1.47062e-14
>tr|B8AJ45|B8AJ45_ORYSI Putative uncharacterized protein OS=Oryza sativa subsp. indica GN=OsI_09074 PE=3 SV=1;>tr|I1P4M2|I1P4M2_ORYGL Uncharacterized protein OS=Oryza glaberrima PE=3 SV=1;>tr|O80414|O80414_ORYSJ Mitochondrial phosphate transporter OS=Oryza sativa subsp. japonica GN=OJ1004_A11.29 PE=2 SV=1;>tr|J3L8I1|J3L8I1_ORYBR Uncharacterized protein OS=Oryza brachyantha GN=OB0216G10010 PE=3 SV…	18.403	19.1033	19.2314	18.4641	19.1289	18.4243	19.2841	18.4821	18.3819	18.8971	18.6395	18.7532	18.7766	18.8831	18.8478	0.936532	0.812897	0.951879	0.824619	1.02481	0.523758	1.01639	0.938067	1.09426	0.233729	1.07661	0.363153	1.15221	0.549582	0.911017	0.8356
>tr|Q69SU2|Q69SU2_ORYSJ Os02g0554100 protein OS=Oryza sativa subsp. japonica GN=P0470G10.15 PE=2 SV=1;>tr|B8AJF0|B8AJF0_ORYSI Putative uncharacterized protein OS=Oryza sativa subsp. indica GN=OsI_07634 PE=4 SV=1;>tr|J3LDS2|J3LDS2_ORYBR Uncharacterized protein OS=Oryza brachyantha GN=OB02G27890 PE=4 SV=1;>tr|B9F0I8|B9F0I8_ORYSJ Putative uncharacterized protein OS=Oryza sativa subsp. japonica GN=Os…	16.6173	18.5013	18.7589	16.5998	18.5984	16.48	18.6679	16.5366	16.4917	18.4733	17.4825	17.5593	17.5392	17.6023	17.6793	0.920156	0.674643	0.907425	0.4852	0.947961	0.807565	0.986164	0.810806	1.03022	0.747696	1.04467	0.566772	1.15529	0.542071	1.08196	0.649577
>tr|J3LSZ8|J3LSZ8_ORYBR UDP-glucose 6-dehydrogenase OS=Oryza brachyantha GN=OB03G41740 PE=3 SV=1;>tr|B8AK72|B8AK72_ORYSI UDP-glucose 6-dehydrogenase OS=Oryza sativa subsp. indica GN=OsI_13603 PE=3 SV=1;>tr|B8BPH4|B8BPH4_ORYSI UDP-glucose 6-dehydrogenase OS=Oryza sativa subsp. indica GN=OsI_38224 PE=3 SV=1;>tr|I1PFN6|I1PFN6_ORYGL UDP-glucose 6-dehydrogenase OS=Oryza glaberrima PE=3 SV=1;>tr|I1R8Q1…	16.6257	15.4116	15.4735	16.6623	15.3898	16.4739	15.3132	16.5926	17.1181	16.3876	16.7528	16.0187	15.9319	15.9529	16.0679	0.966439	0.954902	0.910007	0.503076	0.923382	0.583533	0.941609	0.474421	0.955448	0.649047	1.0147	0.804535	1.14619	0.56446	1.05468	0.722402
>tr|B8AK76|B8AK76_ORYSI Putative uncharacterized protein OS=Oryza sativa subsp. indica GN=OsI_13610 PE=4 SV=1;>tr|B9F5T2|B9F5T2_ORYSJ Putative uncharacterized protein OS=Oryza sativa subsp. japonica GN=OsJ_12660 PE=4 SV=1;>tr|I1PFP6|I1PFP6_ORYGL Uncharacterized protein OS=Oryza glaberrima PE=4 SV=1;>tr|Q10CJ3|Q10CJ3_ORYSJ Eukaryotic translation initiation factor 5A-2, putative, expressed OS=Oryza…	18.9031	19.593	19.4657	18.9792	19.6649	18.95	19.3337	18.6814	19.086	19.645	19.3655	19.248	19.3074	19.0075	19.2224	1.0179	0.691701	1.06069	0.540645	0.861606	0.176604	1.04203	0.721068	0.846452	0.135007	0.812309	0.0758675	0.622027	0.134238	0.601151	0.0750725
>tr|B8AL25|B8AL25_ORYSI Putative uncharacterized protein OS=Oryza sativa subsp. indica GN=OsI_10996 PE=4 SV=1;>tr|J3LMI0|J3LMI0_ORYBR Uncharacterized protein OS=Oryza brachyantha GN=OB03G22560 PE=4 SV=1;>tr|I1PA13|I1PA13_ORYGL Uncharacterized protein OS=Oryza glaberrima PE=4 SV=1;>tr|Q8W3J0|Q8W3J0_ORYSJ Os03g0278000 protein OS=Oryza sativa subsp. japonica GN=UXS-3 PE=2 SV=1;>tr|Q10N94|Q10N94_ORYS…	15.8934	15.9914	16.334	16.1251	16.0148	15.9247	16.0274	15.9444	16.0698	16.186	16.1279	15.9424	15.9697	15.9859	16.2295	0.819519	0.104816	0.835204	0.127511	0.844606	0.113559	1.01914	0.913993	1.03061	0.743537	1.01126	0.834036	0.905603	0.753799	0.921816	0.870556
>tr|B8AL50|B8AL50_ORYSI Putative uncharacterized protein OS=Oryza sativa subsp. indica GN=OsI_12343 PE=4 SV=1;>tr|I1PCY4|I1PCY4_ORYGL Uncharacterized protein OS=Oryza glaberrima PE=4 SV=1;>tr|I1PLM4|I1PLM4_ORYGL Uncharacterized protein OS=Oryza glaberrima PE=4 SV=1;>tr|J3LY84|J3LY84_ORYBR Uncharacterized protein OS=Oryza brachyantha GN=OB04G21090 PE=4 SV=1;>tr|Q7X5X9|Q7X5X9_ORYSJ OSJNBa0027P08.4 …	16.2352	16.5936	16.6666	16.3048	16.5104	16.2694	16.7715	16.2858	16.2999	16.627	16.4635	16.4144	16.3899	16.5286	16.4857	0.95178	0.944938	0.935753	0.695217	1.03022	0.486087	0.983161	0.786559	1.08241	0.301152	1.10095	0.246383	1.073	0.766585	0.879344	0.732822
>tr|B8AL97|B8AL97_ORYSI Putative uncharacterized protein OS=Oryza sativa subsp. indica GN=OsI_13867 PE=4 SV=1;>tr|Q852L2|Q852L2_ORYSJ Cupin family protein, expressed OS=Oryza sativa subsp. japonica GN=OSJNBb0060J21.10 PE=2 SV=2;>tr|Q8L8I0|Q8L8I0_ORYSJ Globulin-like protein OS=Oryza sativa subsp. japonica PE=2 SV=2;>tr|A3ANJ6|A3ANJ6_ORYSJ Putative uncharacterized protein OS=Oryza sativa subsp. jap…	19.205	19.1164	17.558	17.9347	17.9054	18.2716	18.343	18.3785	18.1083	17.7998	17.9541	19.1607	18.0885	18.3607	17.7463	2.6654	2.01756e-11	1.26764	0.0600879	1.53092	2.87368e-07	0.475593	9.4577e-15	0.574369	1.41611e-06	1.20769	0.0282886	1.01554	0.949106	0.966573	0.98659
>tr|B8ALS4|B8ALS4_ORYSI Putative uncharacterized protein OS=Oryza sativa subsp. indica GN=OsI_13967 PE=3 SV=1;>tr|C6F1N7|C6F1N7_ORYSJ TCP-1/cpn60 chaperonin OS=Oryza sativa subsp. japonica PE=2 SV=1;>tr|Q75HJ3|Q75HJ3_ORYSJ Os03g0804800 protein OS=Oryza sativa subsp. japonica GN=OSJNBb0015I02.11 PE=3 SV=1;>tr|I1PGG8|I1PGG8_ORYGL Uncharacterized protein OS=Oryza glaberrima PE=3 SV=1;>tr|J3LTW2|J3LT…	17.3518	17.8946	18.0874	17.5686	17.9399	17.4421	18.04	17.4335	17.4336	17.8299	17.6317	17.6232	17.691	17.7368	17.828	0.867659	0.303246	0.909408	0.498903	0.938709	0.720856	1.04812	0.672806	1.08189	0.304433	1.03222	0.660801	0.865917	0.649193	2.30801	0.000689533
>tr|B8AZ05|B8AZ05_ORYSI Putative uncharacterized protein OS=Oryza sativa subsp. indica GN=OsI_20237 PE=3 SV=1;>tr|I1PWD0|I1PWD0_ORYGL Uncharacterized protein OS=Oryza glaberrima PE=3 SV=1;>tr|Q6L502|Q6L502_ORYSJ Os05g0461300 protein OS=Oryza sativa subsp. japonica GN=OJ1281_H05.12 PE=2 SV=1;>tr|B8B4T6|B8B4T6_ORYSI Putative uncharacterized protein OS=Oryza sativa subsp. indica GN=OsI_25471 PE=3 SV…	17.2139	14.827	14.6928	17.0348	14.7329	17.2639	14.4552	17.135	17.2771	15.5652	16.4212	16.0205	15.9984	15.7951	15.8638	1.1147	0.321284	1.09779	0.391736	0.953497	0.860259	0.984832	0.800036	0.855387	0.160164	0.868562	0.237278	1.14572	0.565651	0.994091	0.899951
>tr|I1R8I2|I1R8I2_ORYGL Uncharacterized protein OS=Oryza glaberrima PE=4 SV=1;>tr|B8AMU2|B8AMU2_ORYSI Putative uncharacterized protein OS=Oryza sativa subsp. indica GN=OsI_09921 PE=4 SV=1;>tr|I1P7C5|I1P7C5_ORYGL Uncharacterized protein OS=Oryza glaberrima PE=4 SV=1;>tr|Q10S34|Q10S34_ORYSJ Aconitate hydratase, cytoplasmic, putative, expressed OS=Oryza sativa subsp. japonica GN=Os03g0136900 PE=4 SV…	15.3381	15.4027	15.4265	15.501	15.3178	15.1362	15.3169	15.5355	15.5191	15.6149	15.567	15.3704	15.227	15.4262	15.4637	0.937344	0.819881	0.848655	0.172297	0.974308	0.94277	0.905383	0.263073	1.03944	0.652674	1.14806	0.103648	0.679549	0.222916	0.757491	0.365142
>tr|B8AMW5|B8AMW5_ORYSI Putative uncharacterized protein OS=Oryza sativa subsp. indica GN=OsI_09969 PE=3 SV=1;>tr|I1P7G8|I1P7G8_ORYGL Uncharacterized protein OS=Oryza glaberrima PE=3 SV=1;>tr|J3LJW4|J3LJW4_ORYBR Uncharacterized protein OS=Oryza brachyantha GN=OB03G13400 PE=3 SV=1;>tr|Q10RX2|Q10RX2_ORYSJ Cysteinyl-tRNA synthetase, putative, expressed OS=Oryza sativa subsp. japonica GN=LOC_Os03g049…	16.0956	15.15	14.9909	16.1146	14.9311	16.2652	14.951	16.1652	16.0833	15.321	15.7021	15.6228	15.5982	15.5581	15.5527	1.04975	0.549536	1.03197	0.677027	1.00372	0.685673	0.983059	0.785736	0.956144	0.653547	0.972621	0.857895	0.930933	0.820675	0.872605	0.711027
>tr|B8ANH9|B8ANH9_ORYSI Putative uncharacterized protein OS=Oryza sativa subsp. indica GN=OsI_12805 PE=3 SV=1;>tr|B9FA08|B9FA08_ORYSJ Putative uncharacterized protein OS=Oryza sativa subsp. japonica GN=OsJ_11892 PE=3 SV=1;>tr|Q10G26|Q10G26_ORYSJ Cell division protein ftsZ, putative, expressed OS=Oryza sativa subsp. japonica GN=Os03g0646100 PE=2 SV=1;>tr|B8AYQ8|B8AYQ8_ORYSI Putative uncharacterize…	14.6031	16.044	16.0478	14.6871	15.9705	14.535	15.9945	14.7139	15.0852	16.0031	15.5442	15.3235	15.2528	15.3542	15.3674	0.970029	0.935558	0.923574	0.601486	0.990858	0.79457	0.95211	0.547746	1.02147	0.842418	1.07285	0.384161	0.901625	0.743284	0.946484	0.949721
>tr|I1P7S2|I1P7S2_ORYGL Uncharacterized protein OS=Oryza glaberrima PE=4 SV=1;>tr|B8ANU8|B8ANU8_ORYSI Putative uncharacterized protein OS=Oryza sativa subsp. indica GN=OsI_10097 PE=4 SV=1	18.126	18.7756	16.8295	15.6915	18.0025	17.4228	17.8429	16.7476	16.3835	17.1478	16.7657	18.4508	17.7127	17.2952	16.2605	4.564	1.46441e-24	2.73616	1.91112e-13	2.04876	4.70402e-17	0.599508	8.19301e-08	0.448895	3.97319e-12	0.748773	0.0125274	0.884724	0.698643	0.858208	0.664722
>tr|B8ANZ2|B8ANZ2_ORYSI Putative uncharacterized protein OS=Oryza sativa subsp. indica GN=OsI_11441 PE=4 SV=1;>tr|B8ANY9|B8ANY9_ORYSI Putative uncharacterized protein OS=Oryza sativa subsp. indica GN=OsI_11432 PE=4 SV=1;>tr|I1PB12|I1PB12_ORYGL Uncharacterized protein (Fragment) OS=Oryza glaberrima PE=4 SV=1;>tr|J3LNH5|J3LNH5_ORYBR Uncharacterized protein OS=Oryza brachyantha GN=OB03G26010 PE=4 SV…	16.437	16.7256	16.5562	16.2236	16.5369	16.5703	16.6385	16.1929	16.267	16.5632	16.4151	16.5813	16.5536	16.4157	16.3899	1.14187	0.25028	1.12016	0.317311	1.01804	0.573131	0.980983	0.769053	0.891558	0.294142	0.908841	0.435333	0.704587	0.269262	3.21574	2.86153e-06
>tr|B8AP09|B8AP09_ORYSI Putative uncharacterized protein OS=Oryza sativa subsp. indica GN=OsI_11478 PE=3 SV=1;>tr|I1PB46|I1PB46_ORYGL Uncharacterized protein OS=Oryza glaberrima PE=3 SV=1;>tr|Q10LR5|Q10LR5_ORYSJ Fumarate hydratase 1, mitochondrial, putative, expressed OS=Oryza sativa subsp. japonica GN=LOC_Os03g21950 PE=2 SV=1;>tr|J3LQG2|J3LQG2_ORYBR Uncharacterized protein OS=Oryza brachyantha G…	14.7361	14.853	14.8445	14.956	14.7266	14.7371	14.8098	14.8741	14.9495	15.1126	15.0311	14.7945	14.7318	14.842	14.9002	0.929354	0.751588	0.889829	0.371861	0.960395	0.926345	0.957471	0.586891	1.0334	0.714265	1.0793	0.348626	0.982684	0.955222	1.1221	0.551395
>tr|B8BGS7|B8BGS7_ORYSI Putative uncharacterized protein OS=Oryza sativa subsp. indica GN=OsI_33537 PE=4 SV=1;>tr|B8APC5|B8APC5_ORYSI Putative uncharacterized protein OS=Oryza sativa subsp. indica GN=OsI_10164 PE=4 SV=1;>tr|B9FBI5|B9FBI5_ORYSJ Putative uncharacterized protein OS=Oryza sativa subsp. japonica GN=OsJ_09549 PE=4 SV=1;>tr|J3N2K8|J3N2K8_ORYBR Uncharacterized protein OS=Oryza brachyanth…	18.582	18.5755	18.7188	18.7835	18.6515	18.7423	18.7193	18.6092	18.4645	18.2275	18.346	18.5787	18.6969	18.6642	18.7511	0.887365	0.425798	0.963095	0.916426	0.941544	0.74719	1.08534	0.41592	1.06106	0.455213	0.977623	0.893719	0.913325	0.774213	0.848802	0.634722
>tr|B8APW1|B8APW1_ORYSI Putative uncharacterized protein OS=Oryza sativa subsp. indica GN=OsI_11654 PE=4 SV=1;>tr|Q10L35|Q10L35_ORYSJ Expressed protein OS=Oryza sativa subsp. japonica GN=Os03g0360500 PE=2 SV=1;>tr|Q10L34|Q10L34_ORYSJ Expressed protein OS=Oryza sativa subsp. japonica GN=LOC_Os03g24580 PE=4 SV=1	13.633	12.7829	12.991	13.7262	12.5282	13.8543	12.593	13.8702	13.7975	13.2137	13.5056	13.208	13.1913	13.2316	13.3586	0.900845	0.522219	0.890477	0.375756	0.915734	0.519125	0.988491	0.829669	1.01653	0.89746	1.02836	0.691383	1.32423	0.23502	1.17507	0.438552
>tr|B8AQ04|B8AQ04_ORYSI Putative uncharacterized protein OS=Oryza sativa subsp. indica GN=OsI_13079 PE=4 SV=1;>tr|A3ALJ8|A3ALJ8_ORYSJ Putative uncharacterized protein OS=Oryza sativa subsp. japonica GN=OsJ_12160 PE=4 SV=1;>tr|Q6AVI7|Q6AVI7_ORYSJ Expressed protein OS=Oryza sativa subsp. japonica GN=OSJNBa0022C08.20 PE=4 SV=1;>tr|I1PER1|I1PER1_ORYGL Uncharacterized protein (Fragment) OS=Oryza glabe…	17.6044	17.7521	17.6321	17.7101	17.7307	17.6603	17.7202	17.5704	17.9363	18.19	18.0632	17.6782	17.6955	17.6453	17.6711	1.00497	0.754477	1.01706	0.754321	0.982276	0.870534	1.01203	0.976445	0.97742	0.794891	0.965802	0.809245	0.903127	0.747253	0.813577	0.525153
>tr|B8AQ08|B8AQ08_ORYSI Putative uncharacterized protein OS=Oryza sativa subsp. indica GN=OsI_13084 PE=3 SV=1;>tr|B9FAP3|B9FAP3_ORYSJ Putative uncharacterized protein OS=Oryza sativa subsp. japonica GN=OsJ_12166 PE=3 SV=1;>tr|Q43001|Q43001_ORYSA H-ATPase OS=Oryza sativa GN=OSA1 PE=2 SV=1;>tr|Q8L6I3|Q8L6I3_ORYSJ H-ATPase OS=Oryza sativa subsp. japonica GN=a1 PE=3 SV=1;>tr|I1PER5|I1PER5_ORYGL Uncha…	15.6113	15.3823	15.3457	15.686	15.0412	15.6529	15.2187	15.6937	15.4874	15.1516	15.3195	15.4968	15.347	15.4562	15.5159	0.986882	0.846386	0.889582	0.370384	0.959497	0.917728	0.901407	0.244235	0.972251	0.760006	1.07859	0.352423	0.762046	0.391081	0.765832	0.387486
>tr|B8AQM5|B8AQM5_ORYSI Putative uncharacterized protein OS=Oryza sativa subsp. indica GN=OsI_11877 PE=4 SV=1;>tr|I1PBX4|I1PBX4_ORYGL Uncharacterized protein OS=Oryza glaberrima PE=4 SV=1;>tr|Q9SXV0|Q9SXV0_ORYSJ Cytochrome c oxidase subunit 6b OS=Oryza sativa subsp. japonica GN=COX6b-1 PE=2 SV=1;>tr|J3LPE5|J3LPE5_ORYBR Uncharacterized protein OS=Oryza brachyantha GN=OB03G29210 PE=4 SV=1	16.9117	16.074	16.0987	17.1178	16.0407	17.1178	16.0574	17.094	16.7555	16.1241	16.4398	16.4929	16.5792	16.5757	16.6083	0.923126	0.699252	0.980099	0.960466	0.977691	0.911939	1.06172	0.570835	1.05911	0.471353	0.997542	0.954599	1.1458	0.565453	1.13077	0.531629
>tr|J3LSK9|J3LSK9_ORYBR Uncharacterized protein OS=Oryza brachyantha GN=OB03G40350 PE=4 SV=1;>tr|B8AR34|B8AR34_ORYSI Putative uncharacterized protein OS=Oryza sativa subsp. indica GN=OsI_13422 PE=4 SV=1;>tr|I1PF74|I1PF74_ORYGL Uncharacterized protein OS=Oryza glaberrima PE=4 SV=1;>tr|Q6AVS5|Q6AVS5_ORYSJ Expressed protein OS=Oryza sativa subsp. japonica GN=OSJNBa0027J18.5 PE=2 SV=1;>tr|B9FBN9|B9FB…	16.0839	14.4168	14.3691	16.1594	14.4144	16.1821	14.3006	16.3405	16.4019	15.0201	15.711	15.2503	15.2982	15.3206	15.2643	0.990412	0.828111	1.02385	0.718626	1.0398	0.423621	1.03376	0.788948	1.04986	0.552575	1.01558	0.797051	1.12385	0.622095	1.03746	0.77076
>tr|I1PMW3|I1PMW3_ORYGL Isocitrate dehydrogenase [NADP] OS=Oryza glaberrima PE=3 SV=1;>tr|Q0JBV4|Q0JBV4_ORYSJ Isocitrate dehydrogenase [NADP] OS=Oryza sativa subsp. japonica GN=Os04g0508200 PE=2 SV=1;>tr|B8ARN5|B8ARN5_ORYSI Isocitrate dehydrogenase [NADP] OS=Oryza sativa subsp. indica GN=OsI_16579 PE=3 SV=1;>tr|Q01I76|Q01I76_ORYSA Isocitrate dehydrogenase [NADP] OS=Oryza sativa GN=OSIGBa0101P20.6…	17.3357	17.1518	17.2558	17.4714	17.4596	17.2806	17.2602	17.2542	17.4907	17.6094	17.55	17.2437	17.3701	17.2572	17.3636	0.920283	0.675695	1.00452	0.822243	0.928903	0.631868	1.09153	0.38036	1.00937	0.978481	0.924727	0.530964	0.733694	0.328486	0.726659	0.287875
>tr|J3LWE2|J3LWE2_ORYBR Uncharacterized protein OS=Oryza brachyantha GN=OB04G14670 PE=3 SV=1;>tr|J3LX58|J3LX58_ORYBR Uncharacterized protein OS=Oryza brachyantha GN=OB04G17330 PE=3 SV=1;>tr|B8AS56|B8AS56_ORYSI Putative uncharacterized protein OS=Oryza sativa subsp. indica GN=OsI_18064 PE=3 SV=1	17.6476	17.7904	17.7005	17.7601	17.5734	17.8325	17.6555	17.7792	17.6371	17.6446	17.6409	17.719	17.703	17.7173	17.7303	0.992198	0.81892	0.981221	0.953982	0.991064	0.792775	0.988937	0.833286	0.998857	0.941197	1.01003	0.844632	0.878765	0.682939	0.808713	0.510473
>tr|B8ASU6|B8ASU6_ORYSI T-complex protein 1 subunit alpha OS=Oryza sativa subsp. indica GN=OsI_16908 PE=3 SV=1;>tr|I1PNN4|I1PNN4_ORYGL T-complex protein 1 subunit alpha OS=Oryza glaberrima PE=3 SV=1;>tr|Q7FAT6|Q7FAT6_ORYSJ T-complex protein 1 subunit alpha OS=Oryza sativa subsp. japonica GN=OSJNBa0010H02.6 PE=2 SV=1;>tr|J3M074|J3M074_ORYBR T-complex protein 1 subunit alpha OS=Oryza brachyantha GN…	15.6247	14.8523	14.9121	15.8155	14.7802	15.7583	14.8147	15.7159	15.7373	15.064	15.4006	15.2385	15.2692	15.2653	15.3638	0.916813	0.647273	0.936564	0.701605	0.934004	0.677707	1.02154	0.89307	1.01875	0.872614	0.997266	0.957067	1.06396	0.79406	1.05566	0.719684
>tr|J3LXA1|J3LXA1_ORYBR Uncharacterized protein OS=Oryza brachyantha GN=OB04G17760 PE=4 SV=1;>tr|B8AT82|B8AT82_ORYSI Putative uncharacterized protein OS=Oryza sativa subsp. indica GN=OsI_15669 PE=4 SV=1;>tr|I1P6B1|I1P6B1_ORYGL Uncharacterized protein OS=Oryza glaberrima PE=4 SV=1;>tr|Q01LD8|Q01LD8_ORYSA OSIGBa0096P03.7 protein OS=Oryza sativa GN=OSIGBa0096P03.7 PE=4 SV=1;>tr|Q0JDN5|Q0JDN5_ORYSJ O…	17.0838	15.6727	15.6156	17.2237	15.5853	17.0688	15.7574	17.1676	17.3	15.1784	16.2392	16.3783	16.327	16.4625	16.4197	0.971712	0.926531	0.937831	0.711611	1.03015	0.486573	0.965133	0.64459	1.06014	0.462787	1.09844	0.256955	0.974781	0.934962	0.893692	0.779361
>tr|J3LXC1|J3LXC1_ORYBR Uncharacterized protein OS=Oryza brachyantha GN=OB04G17960 PE=3 SV=1;>tr|I1PKR1|I1PKR1_ORYGL Uncharacterized protein OS=Oryza glaberrima PE=3 SV=1;>tr|Q01LB1|Q01LB1_ORYSA H0718E12.4 protein OS=Oryza sativa GN=H0718E12.4 PE=3 SV=1;>tr|Q7XVM2|Q7XVM2_ORYSJ OSJNBa0072K14.5 protein OS=Oryza sativa subsp. japonica GN=OSJNBa0072K14.5 PE=2 SV=1;>tr|I1P6G8|I1P6G8_ORYGL Uncharacteri…	16.1352	16.494	16.8932	16.5042	16.6946	16.4709	16.8257	16.3346	15.9224	16.1322	16.0273	16.3146	16.5828	16.5801	16.6987	0.766257	0.020372	0.922774	0.595492	0.921113	0.564096	1.20426	0.0478136	1.20209	0.0109136	0.998199	0.948738	1.13324	0.59743	1.10118	0.601213
>tr|Q0JDG5|Q0JDG5_ORYSJ Os04g0405100 protein OS=Oryza sativa subsp. japonica GN=Os04g0405100 PE=4 SV=1;>tr|Q7XL02|Q7XL02_ORYSJ OJ000315_02.15 protein OS=Oryza sativa subsp. japonica GN=OJ000315_02.15 PE=4 SV=1;>tr|B8ATH5|B8ATH5_ORYSI Putative uncharacterized protein OS=Oryza sativa subsp. indica GN=OsI_15770 PE=4 SV=1;>tr|I1PKX9|I1PKX9_ORYGL Uncharacterized protein OS=Oryza glaberrima PE=4 SV=1;>…	16.9425	16.4724	16.5218	17.0748	16.4748	17.0357	16.5751	16.8908	16.7121	16.2074	16.4597	16.7075	16.7553	16.7329	16.7983	0.938969	0.833892	0.970601	0.977969	0.955713	0.881462	1.03369	0.789546	1.01783	0.882854	0.984662	0.944174	1.59262	0.0489655	1.22035	0.356873
>tr|B9FF16|B9FF16_ORYSJ Putative uncharacterized protein OS=Oryza sativa subsp. japonica GN=OsJ_14706 PE=4 SV=1;>tr|B8ATS0|B8ATS0_ORYSI Putative uncharacterized protein OS=Oryza sativa subsp. indica GN=OsI_15790 PE=4 SV=1;>tr|D0TZK6|D0TZK6_ORYSJ Starch branching enzyme 4 OS=Oryza sativa subsp. japonica GN=SBE4 PE=4 SV=1;>tr|D0TZL2|D0TZL2_ORYSI Starch branching enzyme 4 OS=Oryza sativa subsp. indi…	16.1397	16.9245	16.8754	16.2451	16.9089	16.2816	16.9401	16.2423	16.167	16.376	16.2715	16.5321	16.5953	16.5912	16.5602	0.980677	0.878875	1.02456	0.714941	1.02168	0.546233	1.04474	0.699371	1.04182	0.629084	0.997197	0.957684	1.26449	0.32116	1.18731	0.415161
>tr|B8ATU3|B8ATU3_ORYSI Putative uncharacterized protein OS=Oryza sativa subsp. indica GN=OsI_17293 PE=3 SV=1;>tr|I1PPH8|I1PPH8_ORYGL Uncharacterized protein OS=Oryza glaberrima PE=3 SV=1;>tr|J3M161|J3M161_ORYBR Uncharacterized protein OS=Oryza brachyantha GN=OB04G31360 PE=3 SV=1;>tr|Q0JAC6|Q0JAC6_ORYSJ Os04g0605900 protein OS=Oryza sativa subsp. japonica GN=Os04g0605900 PE=2 SV=1;>tr|Q7X8D0|Q7X8…	18.3688	17.9671	18.2172	18.6235	18.0256	18.4519	18.1545	18.418	18.2995	17.8321	18.0658	18.168	18.2387	18.2862	18.4203	0.839499	0.170081	0.881725	0.325056	0.911238	0.482824	1.0503	0.655879	1.08546	0.282632	1.03347	0.651008	1.22158	0.397593	1.19798	0.395583
>tr|Q7XTB1|Q7XTB1_ORYSJ OSJNBa0068L06.12 protein OS=Oryza sativa subsp. japonica GN=OSJNBa0068L06.12 PE=4 SV=2;>tr|B8ATY5|B8ATY5_ORYSI Putative uncharacterized protein OS=Oryza sativa subsp. indica GN=OsI_14507 PE=4 SV=1;>tr|I1PIJ5|I1PIJ5_ORYGL Uncharacterized protein OS=Oryza glaberrima PE=4 SV=1;>tr|Q01N35|Q01N35_ORYSA OSIGBa0123D13.7 protein OS=Oryza sativa GN=OSIGBa0148I18.2 PE=4 SV=1;>tr|Q0J…	17.4965	17.2755	17.6316	17.6859	17.5127	17.6962	17.486	17.5637	17.5357	17.5201	17.5279	17.386	17.6044	17.5249	17.6588	0.82774	0.128927	0.963062	0.916153	0.911364	0.483827	1.16348	0.111193	1.10103	0.200644	0.94632	0.673032	1.27859	0.29879	1.07337	0.671986
>tr|B8AU60|B8AU60_ORYSI Putative uncharacterized protein OS=Oryza sativa subsp. indica GN=OsI_17386 PE=3 SV=1;>tr|Q01K10|Q01K10_ORYSA OSIGBa0126B18.8 protein OS=Oryza sativa GN=OSIGBa0126B18.8 PE=4 SV=1;>tr|B9FCH2|B9FCH2_ORYSJ Putative uncharacterized protein OS=Oryza sativa subsp. japonica GN=OsJ_16146 PE=4 SV=1;>tr|Q7XN10|Q7XN10_ORYSJ OSJNBa0008M17.5 protein OS=Oryza sativa subsp. japonica GN=O…	15.488	15.4542	15.4942	15.5444	15.4784	15.5522	15.5095	15.5229	15.449	15.4787	15.4639	15.4711	15.5153	15.5162	15.5193	0.967142	0.951103	0.997231	0.862751	0.997854	0.734494	1.03111	0.811162	1.03175	0.73148	1.00062	0.927173	1.09494	0.702062	0.906325	0.820378
>tr|B8AU72|B8AU72_ORYSI Putative uncharacterized protein OS=Oryza sativa subsp. indica GN=OsI_17350 PE=4 SV=1;>tr|Q01JS3|Q01JS3_ORYSA OSIGBa0152L12.11 protein OS=Oryza sativa GN=OSIGBa0152L12.11 PE=4 SV=1;>tr|Q7XPL0|Q7XPL0_ORYSJ OSJNBa0085I10.16 protein OS=Oryza sativa subsp. japonica GN=OSJNBa0085I10.16 PE=4 SV=2;>tr|Q7F9B9|Q7F9B9_ORYSJ OSJNBa0070C17.1 protein OS=Oryza sativa subsp. japonica GN=…	15.842	15.9325	16.6041	16.1168	16.1143	15.9088	16.4168	15.9786	15.5115	15.7882	15.6499	15.8872	16.0115	16.1977	16.3605	0.720365	0.00307208	0.785183	0.0324268	0.893321	0.351298	1.08998	0.38907	1.24009	0.00275341	1.13772	0.126926	1.03918	0.871887	1.00504	0.866416
>tr|I1PIL3|I1PIL3_ORYGL Uncharacterized protein OS=Oryza glaberrima PE=3 SV=1;>tr|B8AU84|B8AU84_ORYSI Putative uncharacterized protein OS=Oryza sativa subsp. indica GN=OsI_14570 PE=3 SV=1;>tr|E0ZS49|E0ZS49_ORYSI Arginase OS=Oryza sativa subsp. indica PE=2 SV=1;>tr|J3LV67|J3LV67_ORYBR Uncharacterized protein OS=Oryza brachyantha GN=OB04G10420 PE=3 SV=1;>tr|Q01HW5|Q01HW5_ORYSA B0616E02-H0507E05.7 p…	15.8039	16.2883	16.227	15.8222	16.3647	15.8064	16.3578	15.8155	16.1015	16.2173	16.1594	16.0461	16.0856	16.0866	16.0246	1.01501	0.705487	1.04315	0.621858	1.04395	0.398233	1.02772	0.839901	1.02851	0.76593	1.00076	0.925942	1.63648	0.0371663	1.17887	0.431197
>tr|B9FLJ3|B9FLJ3_ORYSJ Putative uncharacterized protein OS=Oryza sativa subsp. japonica GN=OsJ_19496 PE=3 SV=1;>tr|B8AWG8|B8AWG8_ORYSI Putative uncharacterized protein OS=Oryza sativa subsp. indica GN=OsI_20926 PE=3 SV=1;>tr|I1PXT3|I1PXT3_ORYGL Uncharacterized protein OS=Oryza glaberrima PE=3 SV=1;>tr|Q0DG31|Q0DG31_ORYSJ Os05g0556100 protein OS=Oryza sativa subsp. japonica GN=Os05g0556100 PE=3 S…	15.9254	16.1492	16.5244	16.1653	16.1728	16.0198	16.4198	16.0205	15.8727	15.8952	15.884	16.0373	16.0963	16.2202	16.3449	0.808013	0.0769431	0.841742	0.148086	0.917195	0.53118	1.04174	0.723396	1.13512	0.0855633	1.08964	0.296594	0.910796	0.767529	0.924471	0.879131
>tr|B8AWZ4|B8AWZ4_ORYSI Putative uncharacterized protein OS=Oryza sativa subsp. indica GN=OsI_18168 PE=4 SV=1;>tr|I1PRU0|I1PRU0_ORYGL Uncharacterized protein OS=Oryza glaberrima PE=4 SV=1;>tr|Q65XV6|Q65XV6_ORYSJ Os05g0111200 protein OS=Oryza sativa subsp. japonica GN=P0016H04.12 PE=2 SV=1;>tr|J3M3B1|J3M3B1_ORYBR Uncharacterized protein OS=Oryza brachyantha GN=OB05G10850 PE=4 SV=1;>tr|B8A9Y0|B8A9Y…	18.9681	19.7682	19.4137	18.7227	19.9336	19.2298	19.804	18.7731	18.264	18.8938	18.5789	19.3681	19.5817	19.2886	19.0682	1.2311	0.100436	1.42751	0.00642475	1.16502	0.0381405	1.15954	0.119999	0.94632	0.590938	0.816118	0.0829673	1.3764	0.176651	1.11215	0.57472
>tr|B8AX04|B8AX04_ORYSI Putative uncharacterized protein OS=Oryza sativa subsp. indica GN=OsI_19547 PE=4 SV=1;>tr|I1PUM9|I1PUM9_ORYGL Uncharacterized protein OS=Oryza glaberrima PE=4 SV=1;>sp|Q8LJU5|RS7_ORYSJ 40S ribosomal protein S7 OS=Oryza sativa subsp. japonica GN=RPS7 PE=2 SV=2;>tr|Q0DIZ8|Q0DIZ8_ORYSJ Os05g0346300 protein OS=Oryza sativa subsp. japonica GN=Os05g0346300 PE=2 SV=1	18.2998	17.7474	17.7201	18.4028	17.6698	18.4611	17.6919	18.264	18.0933	17.8009	17.9471	18.0236	18.0654	17.9779	18.0615	0.974106	0.91373	1.00278	0.831849	0.943765	0.767982	1.02943	0.825351	0.968853	0.737237	0.941152	0.637986	1.40376	0.151435	1.72818	0.0231342
>tr|B8AXI7|B8AXI7_ORYSI Putative uncharacterized protein OS=Oryza sativa subsp. indica GN=OsI_21251 PE=4 SV=1;>tr|Q0DFD6|Q0DFD6_ORYSJ Os05g0597100 protein OS=Oryza sativa subsp. japonica GN=Os05g0597100 PE=2 SV=1;>tr|Q688F7|Q688F7_ORYSJ Putative histone deacetylase HD2 OS=Oryza sativa subsp. japonica GN=OSJNBa0035I01.3 PE=4 SV=1;>tr|Q9M4T5|Q9M4T5_ORYSA Putative histone deacetylase HD2 OS=Oryza sa…	16.0988	15.9771	15.5804	16.1154	16.0171	16.0466	15.7111	16.0525	16.7383	17.0676	16.9029	16.0379	16.0318	15.8818	15.8479	1.1408	0.252815	1.13599	0.271386	1.02378	0.531112	0.995781	0.88906	0.897417	0.320778	0.901219	0.392701	1.08249	0.738292	1.05446	0.723006
>tr|B8AXY6|B8AXY6_ORYSI Putative uncharacterized protein OS=Oryza sativa subsp. indica GN=OsI_18449 PE=3 SV=1;>tr|I1PSF4|I1PSF4_ORYGL Uncharacterized protein OS=Oryza glaberrima PE=3 SV=1;>tr|Q6ASR1|Q6ASR1_ORYSJ Chaperonin protein OS=Oryza sativa subsp. japonica GN=OSJNBa0077J22.11 PE=2 SV=1;>tr|J3M3Y6|J3M3Y6_ORYBR Uncharacterized protein OS=Oryza brachyantha GN=OB05G13100 PE=3 SV=1	16.6594	15.195	15.3241	16.9069	15.2048	16.7447	15.2471	16.6588	16.6754	15.6867	16.181	15.9272	15.9748	15.9529	16.1155	0.877639	0.362405	0.907047	0.482613	0.893444	0.35213	1.03351	0.791042	1.01801	0.880883	0.985003	0.946619	0.481281	0.0210992	0.549046	0.0337565
>tr|B9FHE3|B9FHE3_ORYSJ Putative uncharacterized protein OS=Oryza sativa subsp. japonica GN=OsJ_17149 PE=4 SV=1;>tr|B8AY53|B8AY53_ORYSI Putative uncharacterized protein OS=Oryza sativa subsp. indica GN=OsI_18487 PE=4 SV=1;>tr|I1PSI6|I1PSI6_ORYGL Uncharacterized protein OS=Oryza glaberrima PE=4 SV=1;>tr|Q0DKN6|Q0DKN6_ORYSJ Os05g0151400 protein OS=Oryza sativa subsp. japonica GN=Os05g0151400 PE=4 S…	17.3611	15.1637	15.0904	17.3335	15.0162	17.4716	15.0827	17.2291	17.2074	14.9907	16.099	16.2624	16.2439	16.1559	16.212	1.03559	0.610454	1.02239	0.7262	0.961894	0.940726	0.987259	0.81967	0.928839	0.485489	0.940826	0.635794	0.955581	0.885257	0.838655	0.602658
>tr|B8AZS6|B8AZS6_ORYSI Thioredoxin OS=Oryza sativa subsp. indica GN=OsI_20562 PE=3 SV=1;>tr|I1PX38|I1PX38_ORYGL Thioredoxin OS=Oryza glaberrima PE=3 SV=1;>tr|Q6L4X5|Q6L4X5_ORYSJ Thioredoxin OS=Oryza sativa subsp. japonica GN=OSJNBb0108E17.4 PE=3 SV=1;>tr|Q9FRT3|Q9FRT3_ORYSJ Thioredoxin OS=Oryza sativa subsp. japonica GN=RTRXH2 PE=2 SV=1	14.3755	14.1646	14.0987	14.0596	14.1142	13.8568	13.7999	14.4087	15.2839	15.3858	15.3348	14.27	13.9855	14.1043	14.0792	1.14148	0.251217	0.937149	0.706217	1.01759	0.57657	0.820998	0.0334788	0.891465	0.293732	1.08583	0.315067	1.0814	0.741505	1.11988	0.556528
>tr|B8AZZ6|B8AZZ6_ORYSI Putative uncharacterized protein OS=Oryza sativa subsp. indica GN=OsI_20631 PE=3 SV=1;>tr|I1PXA0|I1PXA0_ORYGL Uncharacterized protein OS=Oryza glaberrima PE=3 SV=1;>tr|J3M8W3|J3M8W3_ORYBR Uncharacterized protein OS=Oryza brachyantha GN=OB05G30370 PE=3 SV=1;>tr|Q75IJ1|Q75IJ1_ORYSJ Os05g0516600 protein OS=Oryza sativa subsp. japonica GN=B1130G10.11 PE=2 SV=1;>tr|Q84V98|Q84V9…	18.4446	17.1335	17.3342	18.593	17.1542	18.5042	17.2903	18.5095	18.5457	17.2815	17.9136	17.789	17.8292	17.8999	17.9636	0.886044	0.416866	0.911049	0.510366	0.956807	0.891938	1.02822	0.835651	1.07986	0.317311	1.05023	0.527342	0.41879	0.00605861	0.478039	0.00812507
>tr|B8B107|B8B107_ORYSI Putative uncharacterized protein OS=Oryza sativa subsp. indica GN=OsI_24004 PE=3 SV=1;>tr|I1Q4C4|I1Q4C4_ORYGL Uncharacterized protein OS=Oryza glaberrima PE=3 SV=1;>tr|Q651T8|Q651T8_ORYSJ Os06g0662000 protein OS=Oryza sativa subsp. japonica GN=OSJNBa0051O02.43 PE=3 SV=1;>tr|J3MGJ5|J3MGJ5_ORYBR Uncharacterized protein OS=Oryza brachyantha GN=OB06G31390 PE=3 SV=1;>tr|J3LA27|…	18.0582	18.3238	18.5649	18.2502	18.3454	18.1858	18.5749	18.0648	17.9855	18.2513	18.1184	18.191	18.2656	18.3198	18.4076	0.860621	0.265267	0.906293	0.477462	0.941022	0.742323	1.05307	0.63469	1.09342	0.238072	1.03832	0.613806	1.03526	0.884499	0.91729	0.855922
>tr|B8B123|B8B123_ORYSI Putative uncharacterized protein OS=Oryza sativa subsp. indica GN=OsI_22696 PE=4 SV=1;>tr|I1Q1W3|I1Q1W3_ORYGL Uncharacterized protein OS=Oryza glaberrima PE=4 SV=1;>tr|Q5Z4M1|Q5Z4M1_ORYSJ Os06g0308300 protein OS=Oryza sativa subsp. japonica GN=P0417E03.30-1 PE=2 SV=1;>tr|Q5Z4M2|Q5Z4M2_ORYSJ Putative microtubule-associated protein OS=Oryza sativa subsp. japonica GN=P0417E03…	13.9007	12.6581	12.5726	14.2519	12.6545	14.1053	12.2973	14.1541	14.4355	13.5805	14.008	13.2794	13.3799	13.2257	13.4123	0.912028	0.608742	0.977826	0.973638	0.878705	0.261271	1.07214	0.4988	0.963462	0.701421	0.898631	0.37874	1.22192	0.396938	1.05161	0.730879
>tr|I1PYR3|I1PYR3_ORYGL Uncharacterized protein OS=Oryza glaberrima PE=4 SV=1;>tr|B8B1A4|B8B1A4_ORYSI Putative uncharacterized protein OS=Oryza sativa subsp. indica GN=OsI_21287 PE=4 SV=1;>tr|Q5VS79|Q5VS79_ORYSJ Calmodulin-binding protein-like OS=Oryza sativa subsp. japonica GN=P0644B06.3-1 PE=4 SV=1;>tr|Q5VS78|Q5VS78_ORYSJ Calmodulin-binding protein-like OS=Oryza sativa subsp. japonica GN=P0644B…	15.4979	15.1314	15.0181	15.5595	15.0681	15.4014	15.0668	15.5724	15.7069	15.4325	15.5697	15.3147	15.2348	15.3196	15.2888	1.01808	0.690864	0.963229	0.917522	1.02158	0.547007	0.946123	0.505365	1.00344	0.972476	1.06058	0.458285	0.6617	0.192674	0.603489	0.0775069
>tr|B8B2L9|B8B2L9_ORYSI Putative uncharacterized protein OS=Oryza sativa subsp. indica GN=OsI_24530 PE=4 SV=1;>tr|I1Q5H0|I1Q5H0_ORYGL Uncharacterized protein OS=Oryza glaberrima PE=4 SV=1;>tr|Q5Z7N3|Q5Z7N3_ORYSJ HMG protein OS=Oryza sativa subsp. japonica GN=P0017G10.31 PE=2 SV=1;>tr|Q8H6F1|Q8H6F1_ORYSI HMG1 protein OS=Oryza sativa subsp. indica GN=HMG1 PE=2 SV=1;>tr|Q9ZSU6|Q9ZSU6_ORYSA High mobi…	14.6956	18.9774	18.8994	14.6435	19.3143	14.2483	18.8584	14.8286	15.736	19.7934	17.7647	16.8365	16.7813	16.8435	16.7715	1.04612	0.564788	1.00685	0.809413	1.05121	0.356325	0.962461	0.624253	1.00486	0.982202	1.04406	0.571239	0.823077	0.538678	0.837958	0.600467
>tr|I1PZL4|I1PZL4_ORYGL Uncharacterized protein OS=Oryza glaberrima PE=3 SV=1;>tr|Q5VND6|Q5VND6_ORYSJ Os06g0149400 protein OS=Oryza sativa subsp. japonica GN=P0710H01.4 PE=2 SV=1;>tr|B8B2R4|B8B2R4_ORYSI Putative uncharacterized protein OS=Oryza sativa subsp. indica GN=OsI_21684 PE=3 SV=1;>tr|Q70Z21|Q70Z21_ORYSA Nucleosome assembly protein 1-like protein 1 OS=Oryza sativa GN=nap1_L1 PE=2 SV=1;>tr|…	16.4785	16.8965	16.9837	16.5478	16.9084	16.583	17.0025	16.5586	16.4542	16.9213	16.6878	16.6875	16.7457	16.7806	16.7658	0.947206	0.905224	0.986199	0.925338	1.01031	0.632597	1.04117	0.72806	1.06662	0.410976	1.02445	0.723057	0.502345	0.0299174	0.525514	0.0220983
>tr|B8B3C8|B8B3C8_ORYSI Putative uncharacterized protein OS=Oryza sativa subsp. indica GN=OsI_23266 PE=3 SV=1;>tr|I1Q2U7|I1Q2U7_ORYGL Uncharacterized protein OS=Oryza glaberrima PE=3 SV=1;>tr|Q5Z6U5|Q5Z6U5_ORYSJ Os06g0538000 protein OS=Oryza sativa subsp. japonica GN=P0551A03.30 PE=2 SV=1;>tr|B9FTM3|B9FTM3_ORYSJ Putative uncharacterized protein OS=Oryza sativa subsp. japonica GN=OsJ_21589 PE=3 SV…	17.2644	16.7896	17.0946	17.326	16.8177	17.3335	17.0154	17.387	17.4084	16.9043	17.1563	17.027	17.0756	17.2012	17.2103	0.880686	0.381672	0.910859	0.509037	0.993712	0.769837	1.03426	0.784764	1.12834	0.102497	1.09096	0.290366	1.05555	0.820082	0.999827	0.882308
>tr|B8B3L8|B8B3L8_ORYSI 40S ribosomal protein S24 OS=Oryza sativa subsp. indica GN=OsI_23353 PE=3 SV=1;>tr|I1Q310|I1Q310_ORYGL 40S ribosomal protein S24 OS=Oryza glaberrima PE=3 SV=1;>tr|Q5Z9S4|Q5Z9S4_ORYSJ 40S ribosomal protein S24 OS=Oryza sativa subsp. japonica GN=P0458E11.17 PE=3 SV=1;>tr|A2X2N6|A2X2N6_ORYSI 40S ribosomal protein S24 OS=Oryza sativa subsp. indica GN=OsI_06448 PE=3 SV=1;>tr|I1…	18.7587	18.5546	18.7702	19.0443	18.6374	18.987	18.7207	18.78	18.5044	18.5229	18.5136	18.6566	18.8122	18.7504	18.9073	0.840547	0.174149	0.93624	0.699047	0.89695	0.376131	1.11385	0.269542	1.0671	0.40729	0.958035	0.754311	1.0381	0.875355	0.914243	0.846056
>tr|B8B3P0|B8B3P0_ORYSI Putative uncharacterized protein OS=Oryza sativa subsp. indica GN=OsI_22016 PE=3 SV=1;>tr|I1Q0A7|I1Q0A7_ORYGL Uncharacterized protein OS=Oryza glaberrima PE=3 SV=1;>tr|Q69Y99|Q69Y99_ORYSJ Chaperonin OS=Oryza sativa subsp. japonica GN=P0528E04.36-1 PE=2 SV=1;>tr|Q69K73|Q69K73_ORYSJ Putative chaperonin 21 OS=Oryza sativa subsp. japonica GN=B1172G12.2 PE=3 SV=1;>tr|Q69YA0|Q69…	17.8999	18.9028	18.9419	17.9512	18.9384	18.0373	18.7808	17.6427	17.5117	18.6479	18.0798	18.4014	18.4879	18.2117	18.4465	0.969155	0.940255	1.02904	0.691883	0.849803	0.130724	1.06179	0.570307	0.876849	0.23332	0.82582	0.103315	1.31367	0.248651	1.1042	0.59384
>tr|I1Q0M4|I1Q0M4_ORYGL Uncharacterized protein OS=Oryza glaberrima PE=4 SV=1;>tr|B8B3Z2|B8B3Z2_ORYSI Putative uncharacterized protein OS=Oryza sativa subsp. indica GN=OsI_22153 PE=4 SV=1;>tr|Q69Y12|Q69Y12_ORYSJ Os06g0215300 protein OS=Oryza sativa subsp. japonica GN=P0537F07.22 PE=2 SV=1;>tr|B8B3Z3|B8B3Z3_ORYSI Putative uncharacterized protein OS=Oryza sativa subsp. indica GN=OsI_22154 PE=4 SV=1…	13.9301	14.6528	14.8491	14.2117	14.4691	14.0278	14.6209	14.0714	14.4612	15.0061	14.7337	14.2914	14.2485	14.3461	14.5304	0.847362	0.202246	0.822479	0.0935607	0.880106	0.269201	0.970634	0.687108	1.03864	0.660617	1.07007	0.400231	1.28944	0.282449	1.24967	0.310847
>tr|B8B537|B8B537_ORYSI Putative uncharacterized protein OS=Oryza sativa subsp. indica GN=OsI_27057 PE=3 SV=1;>tr|I1QCL2|I1QCL2_ORYGL Uncharacterized protein OS=Oryza glaberrima PE=3 SV=1;>tr|J3MNG9|J3MNG9_ORYBR Uncharacterized protein OS=Oryza brachyantha GN=OB07G29510 PE=3 SV=1;>tr|O24186|O24186_ORYSA 10 kDa chaperonin OS=Oryza sativa PE=3 SV=1;>tr|Q8H3I7|Q8H3I7_ORYSJ 10 kDa chaperonin OS=Oryza…	18.6332	18.2633	18.2929	18.5989	18.3392	18.7658	18.303	18.6127	18.3327	18.2867	18.3097	18.4483	18.5525	18.4579	18.4459	1.00163	0.771099	1.07669	0.472528	1.00832	0.648421	1.07494	0.480489	1.00668	0.994542	0.936499	0.606948	0.868592	0.656204	0.736011	0.310382
>tr|B8B5M9|B8B5M9_ORYSI Putative uncharacterized protein OS=Oryza sativa subsp. indica GN=OsI_25803 PE=4 SV=1;>tr|I1QA91|I1QA91_ORYGL Uncharacterized protein OS=Oryza glaberrima PE=4 SV=1;>tr|Q8W423|Q8W423_ORYSJ 26S proteasome regulatory particle non-ATPase subunit12 OS=Oryza sativa subsp. japonica GN=OsRPN12 PE=2 SV=1;>tr|J3MRA0|J3MRA0_ORYBR Uncharacterized protein OS=Oryza brachyantha GN=OB08G1…	16.2231	15.7751	15.9659	16.3111	15.8263	16.3123	15.8941	16.2206	16.3359	15.9093	16.1226	15.9991	16.0693	16.0573	16.1385	0.907897	0.576167	0.953166	0.835115	0.945304	0.782452	1.04986	0.659251	1.0412	0.635125	0.991751	0.994854	1.09901	0.690454	1.1008	0.602149
>tr|Q8H3Q7|Q8H3Q7_ORYSJ Xylose isomerase OS=Oryza sativa subsp. japonica GN=P0625E02.119 PE=2 SV=2;>tr|B8B5T6|B8B5T6_ORYSI Xylose isomerase OS=Oryza sativa subsp. indica GN=OsI_27268 PE=3 SV=1;>tr|B9FUS5|B9FUS5_ORYSJ Putative uncharacterized protein OS=Oryza sativa subsp. japonica GN=OsJ_25511 PE=3 SV=1;>tr|J3MNX7|J3MNX7_ORYBR Xylose isomerase OS=Oryza brachyantha GN=OB07G31090 PE=3 SV=1;>tr|I1QD…	16.2633	16.653	16.8804	16.5149	16.6861	16.2571	16.8571	16.3222	16.6463	17.084	16.8651	16.4581	16.4716	16.5896	16.6976	0.847039	0.200849	0.854973	0.196707	0.927873	0.622747	1.00937	1	1.09543	0.227704	1.08527	0.317873	1.01108	0.963952	0.917958	0.858083
>tr|B8B6D3|B8B6D3_ORYSI Putative uncharacterized protein OS=Oryza sativa subsp. indica GN=OsI_26083 PE=3 SV=1;>tr|B9FXC5|B9FXC5_ORYSJ Putative uncharacterized protein OS=Oryza sativa subsp. japonica GN=OsJ_24329 PE=3 SV=1;>tr|I1QAU0|I1QAU0_ORYGL Uncharacterized protein OS=Oryza glaberrima PE=3 SV=1;>tr|Q8H4Q9|Q8H4Q9_ORYSJ GTP-binding protein Rab6 OS=Oryza sativa subsp. japonica GN=OJ1457_D07.114 …	17.1556	16.8127	16.8235	16.9423	16.7228	17.0867	16.7819	16.9173	16.8188	16.6212	16.72	16.9841	16.9047	16.8496	16.8829	1.0727	0.459193	1.01526	0.763895	0.977183	0.916556	0.946451	0.507648	0.910954	0.387387	0.962494	0.785771	0.890384	0.71358	0.75419	0.356461
>tr|B8B6M5|B8B6M5_ORYSI Putative uncharacterized protein OS=Oryza sativa subsp. indica GN=OsI_26193 PE=4 SV=1;>tr|Q8H4B9|Q8H4B9_ORYSJ Os07g0516200 protein OS=Oryza sativa subsp. japonica GN=P0048D08.132 PE=2 SV=1;>tr|I1QB41|I1QB41_ORYGL Uncharacterized protein OS=Oryza glaberrima PE=4 SV=1;>tr|J3MLB7|J3MLB7_ORYBR Uncharacterized protein OS=Oryza brachyantha GN=OB07G21990 PE=4 SV=1;>tr|A6N181|A6N1…	18.5163	17.9012	17.8547	18.5976	17.9133	18.669	17.9217	18.567	18.4425	18.0794	18.261	18.2087	18.2911	18.2444	18.2262	0.988012	0.840522	1.04608	0.607816	1.0127	0.613936	1.05878	0.592137	1.02498	0.80394	0.968081	0.825469	1.11954	0.63365	1.20093	0.390295
>tr|B9FXS4|B9FXS4_ORYSJ Putative uncharacterized protein OS=Oryza sativa subsp. japonica GN=OsJ_24645 PE=4 SV=1;>tr|B8BKA7|B8BKA7_ORYSI Putative uncharacterized protein OS=Oryza sativa subsp. indica GN=OsI_35973 PE=3 SV=1;>tr|B8B772|B8B772_ORYSI Putative uncharacterized protein OS=Oryza sativa subsp. indica GN=OsI_26392 PE=3 SV=1;>tr|I1QBE2|I1QBE2_ORYGL Uncharacterized protein OS=Oryza glaberrima…	17.866	17.4685	17.6733	18.0573	17.6426	18.018	17.5805	17.8397	17.8192	17.5548	17.687	17.6672	17.8303	17.7101	17.8653	0.871728	0.326625	0.976032	0.984063	0.898008	0.383545	1.11965	0.245076	1.03015	0.748453	0.92006	0.501981	0.976167	0.938524	0.964464	0.993348
>tr|Q0D8F0|Q0D8F0_ORYSJ Os07g0164300 protein (Fragment) OS=Oryza sativa subsp. japonica GN=Os07g0164300 PE=3 SV=1;>tr|B8B7K4|B8B7K4_ORYSI Putative uncharacterized protein OS=Oryza sativa subsp. indica GN=OsI_25009 PE=3 SV=1;>tr|I1Q8A7|I1Q8A7_ORYGL Uncharacterized protein OS=Oryza glaberrima PE=3 SV=1;>tr|Q7XIE2|Q7XIE2_ORYSJ Putative syntaxin-related protein OS=Oryza sativa subsp. japonica GN=P003…	16.7494	16.3744	16.2107	16.7709	16.1696	16.8102	16.346	16.6276	16.6383	15.9809	16.3096	16.5619	16.4899	16.4868	16.4908	1.05052	0.546359	0.999376	0.850749	0.997231	0.739762	0.951318	0.542058	0.949276	0.609556	0.997854	0.951822	1.13155	0.601816	0.986404	0.923836
>tr|B8B7X7|B8B7X7_ORYSI Putative uncharacterized protein OS=Oryza sativa subsp. indica GN=OsI_25179 PE=4 SV=1;>tr|I1Q8N0|I1Q8N0_ORYGL Uncharacterized protein OS=Oryza glaberrima PE=4 SV=1;>tr|Q7XI13|Q7XI13_ORYSJ Glycine-rich RNA-binding protein-like OS=Oryza sativa subsp. japonica GN=P0506C07.28 PE=4 SV=1;>tr|J3MJ37|J3MJ37_ORYBR Uncharacterized protein OS=Oryza brachyantha GN=OB07G14190 PE=4 SV=1	15.3365	15.4243	15.7385	15.5793	15.3572	15.284	15.4652	15.1895	15.2627	15.2721	15.2674	15.3804	15.3206	15.3273	15.6589	0.824448	0.118828	0.790973	0.0388351	0.794682	0.0220801	0.959397	0.601215	0.963896	0.70429	1.00469	0.891255	1.13383	0.595903	1.1911	0.408115
>tr|B9FVX6|B9FVX6_ORYSJ Putative uncharacterized protein OS=Oryza sativa subsp. japonica GN=OsJ_23385 PE=3 SV=1;>tr|I1Q8N8|I1Q8N8_ORYGL Uncharacterized protein OS=Oryza glaberrima PE=3 SV=1;>tr|Q6Z4E4|Q6Z4E4_ORYSJ Methylmalonate semi-aldehyde dehydrogenase OS=Oryza sativa subsp. japonica GN=OSJNBb0084L07.21 PE=2 SV=1;>tr|B8B7Y3|B8B7Y3_ORYSI Putative uncharacterized protein OS=Oryza sativa subsp. …	19.0102	18.6866	18.5116	18.8209	18.757	19.0605	18.8104	18.8394	18.5843	18.3352	18.4597	18.8484	18.9088	18.8249	18.6663	1.13457	0.268011	1.18304	0.164937	1.11624	0.110826	1.04272	0.715549	0.983843	0.838551	0.943536	0.654084	1.31176	0.251188	1.08147	0.650835
>tr|I1Q8Q3|I1Q8Q3_ORYGL Uncharacterized protein OS=Oryza glaberrima PE=3 SV=1;>tr|J3MJ55|J3MJ55_ORYBR Uncharacterized protein OS=Oryza brachyantha GN=OB07G14370 PE=3 SV=1;>tr|Q8L6I2|Q8L6I2_ORYSJ Os07g0191200 protein OS=Oryza sativa subsp. japonica GN=a2 PE=3 SV=1;>tr|B8B893|B8B893_ORYSI Putative uncharacterized protein OS=Oryza sativa subsp. indica GN=OsI_25220 PE=3 SV=1;>tr|B9FVY5|B9FVY5_ORYSJ P…	18.1229	18.4599	18.5595	18.2594	18.5354	18.1577	18.6368	18.1542	18.1029	18.4996	18.3013	18.2914	18.3466	18.3955	18.4094	0.921432	0.685187	0.957338	0.869217	0.990377	0.798764	1.03897	0.745931	1.07482	0.351043	1.03451	0.642939	1.15389	0.545479	1.30917	0.232519
>tr|B8B8F2|B8B8F2_ORYSI Putative uncharacterized protein OS=Oryza sativa subsp. indica GN=OsI_25366 PE=4 SV=1;>tr|Q8H4M4|Q8H4M4_ORYSJ Allergenic protein OS=Oryza sativa subsp. japonica GN=OJ1116_C08.108 PE=2 SV=1;>tr|I1Q919|I1Q919_ORYGL Uncharacterized protein OS=Oryza glaberrima PE=4 SV=1;>tr|Q9S8J8|Q9S8J8_ORYSA ORYZATENSIN=BIOACTIVE peptide OS=Oryza sativa PE=1 SV=1	20.5647	21.0193	19.374	19.1061	20.5911	20.3056	20.4945	19.6564	18.841	19.0784	18.9597	20.792	20.4484	20.0755	19.2401	2.93213	2.3054e-13	2.31065	7.64358e-10	1.78435	7.5562e-12	0.788045	0.0108347	0.608551	1.51435e-05	0.772229	0.0261762	1.07788	0.751951	0.993196	0.902719
>tr|B8B8F6|B8B8F6_ORYSI Putative uncharacterized protein OS=Oryza sativa subsp. indica GN=OsI_25377 PE=4 SV=1;>tr|Q7X7E6|Q7X7E6_ORYSJ Os07g0216600 protein OS=Oryza sativa subsp. japonica GN=OJ1080_F08.102 PE=2 SV=1	17.8961	19.1122	17.7496	16.9773	18.5947	17.5602	19.6842	17.2279	17.0196	17.7492	17.3844	18.5041	18.0774	18.4561	17.3635	2.20488	4.71516e-08	1.64035	0.000203864	2.13258	9.33156e-19	0.743962	0.00168623	0.967209	0.726272	1.30008	0.00255255	1.21449	0.411489	3.56104	3.84976e-07
>tr|Q84L53|Q84L53_ORYSJ Isoamylase OS=Oryza sativa subsp. japonica PE=4 SV=1;>tr|D0TZF0|D0TZF0_ORYSJ Isoamylase OS=Oryza sativa subsp. japonica GN=ISA PE=4 SV=1;>tr|B8B8U4|B8B8U4_ORYSI Isoamylase OS=Oryza sativa subsp. indica GN=ISA PE=4 SV=1;>tr|D0TZF9|D0TZF9_ORYSI Isoamylase OS=Oryza sativa subsp. indica GN=ISA PE=4 SV=1;>tr|I1QK92|I1QK92_ORYGL Uncharacterized protein (Fragment) OS=Oryza glaber…	16.9332	18.2177	17.4446	16.4976	18.3337	17.1263	18.1653	16.9662	16.8166	16.8144	16.8155	17.5755	17.73	17.5658	16.9711	1.52029	0.00248274	1.6922	8.2977e-05	1.51011	6.41555e-07	1.11307	0.272926	0.993299	0.903173	0.892392	0.346217	0.985583	0.962621	2.17309	0.00157763
>tr|I1QLP7|I1QLP7_ORYGL Uncharacterized protein OS=Oryza glaberrima PE=4 SV=1;>tr|B8B8V4|B8B8V4_ORYSI Putative uncharacterized protein OS=Oryza sativa subsp. indica GN=OsI_29964 PE=4 SV=1;>tr|B9G1W2|B9G1W2_ORYSJ Putative uncharacterized protein OS=Oryza sativa subsp. japonica GN=OsJ_28006 PE=4 SV=1;>tr|Q7F1F2|Q7F1F2_ORYSJ Os08g0525600 protein OS=Oryza sativa subsp. japonica GN=OJ1191_A10.119 PE=2…	16.1331	18.7452	18.9645	16.1065	18.8597	16.0818	18.9648	16.076	16.4277	18.5464	17.487	17.4392	17.4707	17.5204	17.5355	0.935397	0.803144	0.956111	0.859175	0.989588	0.805665	1.02215	0.88785	1.05793	0.481249	1.03501	0.639058	1.11388	0.648985	1.69343	0.0283495
>tr|B8B928|B8B928_ORYSI Putative uncharacterized protein OS=Oryza sativa subsp. indica GN=OsI_30009 PE=3 SV=1;>tr|I1QLL0|I1QLL0_ORYGL Uncharacterized protein OS=Oryza glaberrima PE=3 SV=1;>tr|J3MUP2|J3MUP2_ORYBR Uncharacterized protein OS=Oryza brachyantha GN=OB08G28230 PE=3 SV=1;>tr|Q6ZIA1|Q6ZIA1_ORYSJ Os08g0530200 protein OS=Oryza sativa subsp. japonica GN=OJ1770_H02.31 PE=2 SV=1	18.281	18.6278	18.844	18.5039	18.6433	18.45	18.793	18.3312	18.0629	18.3784	18.2206	18.4544	18.5466	18.5621	18.674	0.858833	0.256119	0.915543	0.542358	0.925401	0.601037	1.06603	0.540355	1.07751	0.332779	1.01077	0.838271	1.03415	0.888092	0.967343	0.984123
>tr|Q6ZBH2|Q6ZBH2_ORYSJ Os08g0545200 protein OS=Oryza sativa subsp. japonica GN=P0623F08.37 PE=2 SV=1;>tr|B8B9C4|B8B9C4_ORYSI Putative uncharacterized protein OS=Oryza sativa subsp. indica GN=OsI_30128 PE=3 SV=1;>tr|A6N1S7|A6N1S7_ORYSI Sorbitol dehydrogenase (Fragment) OS=Oryza sativa subsp. indica PE=2 SV=1;>tr|J3MUZ0|J3MUZ0_ORYBR Uncharacterized protein OS=Oryza brachyantha GN=OB08G29210 PE=4 S…	15.7946	17.0175	16.5895	15.5192	16.9919	16.0811	16.4949	15.5672	15.4018	16.5656	15.9837	16.4061	16.5365	16.0311	16.0543	1.27606	0.0604071	1.39682	0.0101507	0.983979	0.855282	1.09464	0.363302	0.771105	0.0217466	0.704441	0.00238331	1.36917	0.183903	1.17589	0.436964
>tr|B8B9C5|B8B9C5_ORYSI Putative uncharacterized protein OS=Oryza sativa subsp. indica GN=OsI_30129 PE=3 SV=1;>tr|I1QLA2|I1QLA2_ORYGL Uncharacterized protein OS=Oryza glaberrima PE=3 SV=1	19.8268	20.4053	19.9662	19.4979	20.4158	20.0407	20.3093	19.5141	19.1228	19.3481	19.2355	20.1161	20.2282	19.9117	19.7321	1.30495	0.0429158	1.41049	0.00829181	1.13261	0.0788377	1.08088	0.44291	0.86793	0.200687	0.802988	0.0604555	1.05019	0.836893	1.34011	0.198959
>tr|J3MSA2|J3MSA2_ORYBR GrpE protein homolog OS=Oryza brachyantha GN=OB08G19810 PE=3 SV=1;>tr|I1QHV6|I1QHV6_ORYGL GrpE protein homolog OS=Oryza glaberrima PE=3 SV=1;>tr|B8B9V2|B8B9V2_ORYSI Putative uncharacterized protein OS=Oryza sativa subsp. indica GN=OsI_28865 PE=3 SV=1;>tr|Q6Z0G0|Q6Z0G0_ORYSJ GrpE protein homolog OS=Oryza sativa subsp. japonica GN=OSJNBa0062G05.3 PE=2 SV=1;>tr|A2YZD8|A2YZD8_…	15.272	14.8423	15.0948	15.459	14.7104	15.2895	14.9317	15.347	15.5365	15.2664	15.4015	15.0572	15	15.1394	15.2769	0.858714	0.255517	0.825334	0.100509	0.909062	0.465695	0.961128	0.614189	1.05863	0.475359	1.10145	0.244337	1.41088	0.145419	1.84114	0.0118401
>tr|Q6ZIV5|Q6ZIV5_ORYSJ Putative puromycin-sensitive aminopeptidase (PSA) OS=Oryza sativa subsp. japonica GN=OJ1198_B10.19 PE=4 SV=1;>tr|B8BAI7|B8BAI7_ORYSI Putative uncharacterized protein OS=Oryza sativa subsp. indica GN=OsI_29144 PE=4 SV=1;>tr|I1QIF7|I1QIF7_ORYGL Uncharacterized protein OS=Oryza glaberrima PE=4 SV=1;>tr|Q0J5V5|Q0J5V5_ORYSJ Os08g0398700 protein OS=Oryza sativa subsp. japonica G…	17.1416	14.5686	14.4061	17.1308	14.4055	17.2102	14.2122	17.0888	17.1524	14.8824	16.0174	15.8551	15.8079	15.6505	15.7684	1.0619	0.500401	1.02769	0.698808	0.921496	0.567359	0.967779	0.664937	0.867779	0.200165	0.896671	0.368349	0.91729	0.784689	0.78769	0.44861
>tr|B9G0W7|B9G0W7_ORYSJ Putative uncharacterized protein OS=Oryza sativa subsp. japonica GN=OsJ_27312 PE=4 SV=1;>tr|B8BAS6|B8BAS6_ORYSI Trehalose-6-phosphate synthase 7 OS=Oryza sativa subsp. indica GN=TPS7 PE=2 SV=1;>tr|I1QIM9|I1QIM9_ORYGL Uncharacterized protein OS=Oryza glaberrima PE=4 SV=1;>tr|J3MSZ7|J3MSZ7_ORYBR Uncharacterized protein OS=Oryza brachyantha GN=OB08G22270 PE=4 SV=1;>tr|Q6Z548|…	18.7761	17.1231	17.6932	19.0263	17.3902	19.0557	17.6084	18.4895	17.2308	13.9577	15.5942	17.9496	18.223	18.049	18.3597	0.752545	0.0121818	0.909534	0.49978	0.806195	0.0338221	1.20861	0.0434431	1.07129	0.376095	0.886382	0.31642	0.841509	0.585748	0.893599	0.779059
>tr|B8BBS3|B8BBS3_ORYSI Putative uncharacterized protein OS=Oryza sativa subsp. indica GN=OsI_29610 PE=4 SV=1;>tr|I1QJH3|I1QJH3_ORYGL Uncharacterized protein OS=Oryza glaberrima PE=4 SV=1;>tr|Q7XXS0|Q7XXS0_ORYSJ Os08g0478200 protein OS=Oryza sativa subsp. japonica GN=OJ1666_A04.19 PE=2 SV=1;>tr|J3MTU6|J3MTU6_ORYBR Uncharacterized protein OS=Oryza brachyantha GN=OB08G25270 PE=4 SV=1	16.233	14.552	14.3125	16.3912	14.4804	16.1843	14.4258	16.3629	16.8987	15.0293	15.964	15.3925	15.3323	15.3943	15.3519	1.02858	0.641996	0.986575	0.923184	1.0299	0.488276	0.959164	0.599478	1.00128	0.957776	1.04391	0.572292	6.79984	4.87976e-16	5.11718	9.00022e-11
>tr|B9G449|B9G449_ORYSJ Putative uncharacterized protein OS=Oryza sativa subsp. japonica GN=OsJ_29732 PE=3 SV=1;>tr|B8BCQ3|B8BCQ3_ORYSI Putative uncharacterized protein OS=Oryza sativa subsp. indica GN=OsI_31743 PE=3 SV=1;>tr|I1QPS3|I1QPS3_ORYGL Uncharacterized protein OS=Oryza glaberrima PE=3 SV=1;>tr|B9G1I1|B9G1I1_ORYSJ Putative uncharacterized protein OS=Oryza sativa subsp. japonica GN=OsJ_277…	18.7817	18.7394	18.9573	18.9043	18.9398	18.9177	18.9527	18.6917	18.4213	18.39	18.4057	18.7605	18.9288	18.8222	18.9308	0.888689	0.434841	0.99858	0.855198	0.927488	0.619341	1.12366	0.229205	1.04366	0.611109	0.928807	0.556847	0.654221	0.18072	0.672917	0.175917
>tr|Q0J1E1|Q0J1E1_ORYSJ Os09g0446800 protein OS=Oryza sativa subsp. japonica GN=Os09g0446800 PE=3 SV=1;>tr|B8BCI1|B8BCI1_ORYSI Putative uncharacterized protein OS=Oryza sativa subsp. indica GN=OsI_31573 PE=3 SV=1;>tr|Q67UE5|Q67UE5_ORYSJ Putative formate--tetrahydrofolate ligase OS=Oryza sativa subsp. japonica GN=OJ1596_C06.3 PE=3 SV=1;>tr|J3MXY7|J3MXY7_ORYBR Uncharacterized protein OS=Oryza brach…	17.2787	16.4584	16.1091	17.0323	16.2553	17.5148	16.1686	17.2426	16.9693	16.1982	16.5838	16.8685	16.885	16.7056	16.5707	1.22931	0.102426	1.24345	0.0813278	1.09802	0.15849	1.0115	0.981093	0.893197	0.301457	0.88304	0.30052	1.43908	0.123636	1.2789	0.269969
>tr|B8BCM8|B8BCM8_ORYSI Glucose-6-phosphate isomerase OS=Oryza sativa subsp. indica GN=OsI_31689 PE=3 SV=1;>tr|Q6YXI1|Q6YXI1_ORYSJ Glucose-6-phosphate isomerase OS=Oryza sativa subsp. japonica GN=OJ1005_D12.17 PE=3 SV=1;>tr|Q76E42|Q76E42_ORYSJ Glucose-6-phosphate isomerase OS=Oryza sativa subsp. japonica PE=2 SV=1;>tr|Q84P59|Q84P59_ORYSJ Glucose-6-phosphate isomerase (Fragment) OS=Oryza sativa su…	16.3468	16.6335	16.8061	16.3605	16.7954	16.5582	16.8488	16.3398	16.2191	16.3876	16.3034	16.4901	16.6768	16.5943	16.5833	0.937474	0.821	1.06696	0.513266	1.00765	0.653732	1.13812	0.178378	1.07486	0.350785	0.94442	0.660079	0.990995	0.976382	1.21824	0.360393
>tr|B8BD97|B8BD97_ORYSI Putative uncharacterized protein OS=Oryza sativa subsp. indica GN=OsI_30535 PE=4 SV=1;>tr|I1QMA6|I1QMA6_ORYGL Uncharacterized protein OS=Oryza glaberrima PE=4 SV=1;>tr|Q6K4K9|Q6K4K9_ORYSJ Os09g0249700 protein OS=Oryza sativa subsp. japonica GN=OJ1116_H10.3 PE=2 SV=1;>tr|Q9S7C5|Q9S7C5_ORYSA Phosphatase 2A regulatory A subunit OS=Oryza sativa GN=RPA PE=2 SV=1;>tr|J3MVT2|J3MV…	17.6832	16.6823	16.6483	17.6933	16.6983	17.5879	16.6045	17.6174	17.8402	16.9296	17.3849	17.1827	17.1431	17.1109	17.1708	1.00832	0.737969	0.980983	0.955358	0.959364	0.916452	0.972891	0.704777	0.95145	0.623372	0.977962	0.896149	1.21415	0.412158	1.13824	0.515002
>tr|B9G4W2|B9G4W2_ORYSJ Putative uncharacterized protein OS=Oryza sativa subsp. japonica GN=OsJ_30230 PE=4 SV=1;>tr|I1QR05|I1QR05_ORYGL Uncharacterized protein OS=Oryza glaberrima PE=4 SV=1;>tr|Q0IZU8|Q0IZU8_ORYSJ Os09g0548200 protein OS=Oryza sativa subsp. japonica GN=Os09g0548200 PE=4 SV=1;>tr|B8BE47|B8BE47_ORYSI Putative uncharacterized protein OS=Oryza sativa subsp. indica GN=OsI_32280 PE=4 S…	15.8871	15.822	16.0195	16.0883	15.6575	15.99	15.9122	15.8998	16.2756	16.1531	16.2143	15.8545	15.8238	15.906	16.0539	0.870943	0.322033	0.852546	0.18707	0.902563	0.41639	0.978877	0.752205	1.03631	0.684307	1.05867	0.470581	0.862084	0.639165	0.869254	0.700216
>tr|I1QSZ9|I1QSZ9_ORYGL Uncharacterized protein OS=Oryza glaberrima PE=3 SV=1;>tr|Q10A14|Q10A14_ORYSJ Alanyl-tRNA synthetase, mitochondrial, putative, expressed OS=Oryza sativa subsp. japonica GN=Os10g0182000 PE=2 SV=1;>tr|B8BFZ6|B8BFZ6_ORYSI Putative uncharacterized protein OS=Oryza sativa subsp. indica GN=OsI_32912 PE=3 SV=1;>tr|B9G7S6|B9G7S6_ORYSJ Putative uncharacterized protein OS=Oryza sati…	14.5823	16.0226	16.0403	14.7177	15.9642	14.7487	16.1539	14.7414	14.795	15.9053	15.3501	15.3025	15.3565	15.4476	15.379	0.948323	0.91492	0.984491	0.935139	1.04873	0.370251	1.03814	0.752706	1.10588	0.179221	1.06526	0.429026	0.894746	0.725101	0.779273	0.424653
>tr|B8BG64|B8BG64_ORYSI Putative uncharacterized protein OS=Oryza sativa subsp. indica GN=OsI_33051 PE=3 SV=1;>tr|I1QTD1|I1QTD1_ORYGL ATP synthase gamma chain OS=Oryza glaberrima PE=3 SV=1;>tr|Q7G3Y4|Q7G3Y4_ORYSJ ATP synthase gamma chain OS=Oryza sativa subsp. japonica GN=Os10g0320400 PE=2 SV=1;>tr|J3KVC2|J3KVC2_ORYBR ATP synthase gamma chain OS=Oryza brachyantha GN=OB0141G10030 PE=3 SV=1;>tr|Q8R…	17.5537	16.9651	16.892	17.5962	16.846	17.5967	16.7737	17.7936	18.0388	17.2943	17.6666	17.2594	17.2214	17.2837	17.2441	1.01066	0.726518	0.984355	0.935923	1.02779	0.502756	0.973971	0.713273	1.01695	0.892719	1.04413	0.570713	1.0202	0.933693	0.967478	0.983694
>tr|I1QTD2|I1QTD2_ORYGL Uncharacterized protein OS=Oryza glaberrima PE=4 SV=1;>tr|Q109W0|Q109W0_ORYSJ Os10g0321700 protein OS=Oryza sativa subsp. japonica GN=Os10g0321700 PE=4 SV=1;>tr|J3N1R4|J3N1R4_ORYBR Uncharacterized protein OS=Oryza brachyantha GN=OB10G14620 PE=4 SV=1;>tr|Q8LLX3|Q8LLX3_ORYSJ Putative RNA-binding protein OS=Oryza sativa subsp. japonica GN=OSJNAa0053D03.18 PE=4 SV=1;>tr|Q8S652…	14.5971	14.9475	14.8866	14.6418	14.7835	14.6925	14.7526	14.7256	14.7967	15.1075	14.9521	14.7723	14.738	14.7391	14.7642	1.00563	0.751201	0.982003	0.949465	0.982752	0.866258	0.976505	0.733325	0.97725	0.793744	1.00076	0.925942	0.746156	0.355446	0.754112	0.356256
>tr|Q94HC5|Q94HC5_ORYSJ Putative alanine aminotransferase OS=Oryza sativa subsp. japonica GN=OSJNBb0061I18.10 PE=4 SV=1;>tr|B8BGM4|B8BGM4_ORYSI Putative uncharacterized protein OS=Oryza sativa subsp. indica GN=OsI_33417 PE=4 SV=1;>tr|I1QU38|I1QU38_ORYGL Uncharacterized protein OS=Oryza glaberrima PE=4 SV=1;>tr|Q338N8|Q338N8_ORYSJ Alanine aminotransferase OS=Oryza sativa subsp. japonica GN=Os10g03…	21.6457	21.1245	20.7536	21.314	21.3749	22.0596	21.1109	21.2545	20.3637	20.0064	20.1851	21.3851	21.7172	21.1827	21.0338	1.27571	0.0606561	1.60598	0.00036594	1.10872	0.128808	1.25889	0.0132751	0.869104	0.2048	0.690374	0.00129754	0.877883	0.680616	0.882825	0.7441
>tr|I1QV49|I1QV49_ORYGL Uncharacterized protein OS=Oryza glaberrima PE=3 SV=1;>tr|B8BH96|B8BH96_ORYSI Putative uncharacterized protein OS=Oryza sativa subsp. indica GN=OsI_33888 PE=3 SV=1;>tr|Q94LR9|Q94LR9_ORYSJ 3-ketoacyl-CoA thiolase 2, peroxisomal, putative, expressed OS=Oryza sativa subsp. japonica GN=OSJNBb0011A08.2 PE=2 SV=1;>tr|J3N359|J3N359_ORYBR Uncharacterized protein OS=Oryza brachyant…	16.8694	17.2203	17.5818	17.0993	17.3383	16.9738	17.3827	16.7596	16.8727	17.2355	17.0541	17.0449	17.1561	17.0711	17.3406	0.814677	0.0922874	0.879954	0.31531	0.829665	0.0735522	1.08013	0.447543	1.0184	0.87655	0.94285	0.649436	1.80094	0.0127973	2.29748	0.000735591
>tr|I1QV68|I1QV68_ORYGL Uncharacterized protein (Fragment) OS=Oryza glaberrima PE=3 SV=1;>tr|Q7G2N7|Q7G2N7_ORYSJ Chaperonin CPN60-1, mitochondrial, putative, expressed OS=Oryza sativa subsp. japonica GN=LOC_Os10g32550 PE=3 SV=1;>tr|B8BHB9|B8BHB9_ORYSI Putative uncharacterized protein OS=Oryza sativa subsp. indica GN=OsI_33923 PE=3 SV=1;>tr|Q8H903|Q8H903_ORYSJ 60 kDa chaperonin OS=Oryza sativa sub…	18.2366	19.0576	19.0424	18.1865	19.1964	17.9886	19.0504	18.0579	18.5708	19.4064	18.9886	18.6471	18.5925	18.5541	18.6145	1.02289	0.668235	0.984901	0.932786	0.959065	0.913583	0.962861	0.627285	0.937604	0.537304	0.973768	0.866102	1.21964	0.401369	0.993609	0.901442
>tr|B8BHM2|B8BHM2_ORYSI Putative uncharacterized protein OS=Oryza sativa subsp. indica GN=OsI_34140 PE=4 SV=1	18.3911	17.7757	17.757	18.5973	17.8478	18.6428	17.4023	17.9994	18.2553	17.9352	18.0953	18.0834	18.2453	17.7008	18.1772	0.937084	0.817645	1.04837	0.596993	0.718819	0.000555269	1.11876	0.248723	0.767081	0.0193003	0.685653	0.00104792	0.77156	0.413044	0.78922	0.453018
>tr|J3LBV3|J3LBV3_ORYBR Uncharacterized protein OS=Oryza brachyantha GN=OB02G21200 PE=3 SV=1;>tr|J3N453|J3N453_ORYBR Uncharacterized protein OS=Oryza brachyantha GN=OB10G23010 PE=3 SV=1;>tr|B8BHW2|B8BHW2_ORYSI Putative uncharacterized protein OS=Oryza sativa subsp. indica GN=OsI_34332 PE=3 SV=1;>tr|B9G6M5|B9G6M5_ORYSJ Putative uncharacterized protein OS=Oryza sativa subsp. japonica GN=OsJ_32170 P…	16.8059	14.4969	14.6188	16.3959	14.5019	16.3423	14.1454	16.4462	17.2639	15.2789	16.2714	15.6514	15.4221	15.2958	15.5074	1.105	0.35	0.942621	0.749764	0.863609	0.185385	0.853049	0.0832606	0.781545	0.0293051	0.916178	0.478421	1.05841	0.811195	0.99182	0.90698
>tr|B8BIG1|B8BIG1_ORYSI Putative uncharacterized protein OS=Oryza sativa subsp. indica GN=OsI_36947 PE=4 SV=1;>tr|Q2QZH2|Q2QZH2_ORYSJ Expressed protein OS=Oryza sativa subsp. japonica GN=Os11g0687200 PE=2 SV=2;>tr|I1R259|I1R259_ORYGL Uncharacterized protein OS=Oryza glaberrima PE=4 SV=1;>tr|B9GB80|B9GB80_ORYSJ Putative uncharacterized protein OS=Oryza sativa subsp. japonica GN=OsJ_34276 PE=4 SV=1…	15.3493	15.2807	15.3138	15.3829	15.3766	15.2394	15.2507	15.3747	15.5696	15.8438	15.7067	15.315	15.308	15.3127	15.3483	0.977149	0.897535	0.972419	0.992839	0.975592	0.931041	0.99516	0.883988	0.998407	0.93812	1.00326	0.90382	0.588841	0.0948368	0.650671	0.138714
>tr|Q2RAZ2|Q2RAZ2_ORYSJ Alpha-L-arabinofuranosidase C-terminus family protein, expressed OS=Oryza sativa subsp. japonica GN=Os11g0132600 PE=4 SV=1;>tr|B8BIX0|B8BIX0_ORYSI Putative uncharacterized protein OS=Oryza sativa subsp. indica GN=OsI_34972 PE=4 SV=1;>tr|I1QXC7|I1QXC7_ORYGL Uncharacterized protein OS=Oryza glaberrima PE=4 SV=1;>tr|A3C895|A3C895_ORYSJ Putative uncharacterized protein OS=Oryz…	16.2241	16.6919	16.9679	16.3937	16.6934	16.1123	16.8582	16.3615	16.3419	16.7057	16.5238	16.458	16.4029	16.6099	16.6808	0.856901	0.246459	0.824762	0.0990878	0.952011	0.846073	0.962494	0.624505	1.11099	0.158661	1.15429	0.0914422	0.780056	0.433023	0.762231	0.377769
>tr|B8BLZ1|B8BLZ1_ORYSI Putative uncharacterized protein OS=Oryza sativa subsp. indica GN=OsI_37410 PE=3 SV=1;>tr|Q2QXY9|Q2QXY9_ORYSJ 2-isopropylmalate synthase B, putative, expressed OS=Oryza sativa subsp. japonica GN=LOC_Os12g04440 PE=3 SV=2;>tr|Q2RAP8|Q2RAP8_ORYSJ 2-isopropylmalate synthase B, putative, expressed OS=Oryza sativa subsp. japonica GN=LOC_Os11g04670 PE=3 SV=1;>tr|B8BJ19|B8BJ19_ORY…	17.6933	17.1622	16.8937	17.4984	17.2022	17.9097	17.2343	17.5022	17.492	16.9846	17.2383	17.4277	17.5559	17.3682	17.196	1.17422	0.182621	1.28334	0.0491032	1.12678	0.0891967	1.09293	0.372603	0.959597	0.676016	0.878004	0.277481	1.11497	0.646032	0.955415	0.978037
>tr|J3N605|J3N605_ORYBR Pyruvate kinase OS=Oryza brachyantha GN=OB11G12410 PE=3 SV=1;>tr|G2XLI5|G2XLI5_ORYGL Pyruvate kinase OS=Oryza glaberrima GN=Ogl12g0021P10_8 PE=3 SV=1;>tr|B8BJ39|B8BJ39_ORYSI Pyruvate kinase OS=Oryza sativa subsp. indica GN=OsI_35105 PE=3 SV=1;>tr|B8BM17|B8BM17_ORYSI Pyruvate kinase OS=Oryza sativa subsp. indica GN=OsI_37456 PE=3 SV=1;>tr|G2XMU2|G2XMU2_ORYGL Pyruvate kinase…	15.1101	17.1196	17.2129	15.3004	17.1417	15.0753	17.0968	15.2628	15.5377	17.7374	16.6376	16.1149	16.1085	16.1798	16.2567	0.906388	0.56444	0.902407	0.451334	0.948126	0.809122	0.995608	0.887651	1.04605	0.588192	1.05066	0.52431	0.971139	0.925584	1.14033	0.510413
>tr|I1QXY9|I1QXY9_ORYGL Uncharacterized protein OS=Oryza glaberrima PE=3 SV=1;>tr|B8BJ82|B8BJ82_ORYSI Putative uncharacterized protein OS=Oryza sativa subsp. indica GN=OsI_35242 PE=3 SV=1;>tr|J3N6A3|J3N6A3_ORYBR Uncharacterized protein OS=Oryza brachyantha GN=OB11G13390 PE=3 SV=1;>tr|Q67G20|Q67G20_ORYSJ Actin OS=Oryza sativa subsp. japonica GN=Act PE=2 SV=1;>tr|A2ZID5|A2ZID5_ORYSI Putative unchar…	20.9618	20.8651	21.2682	21.2167	21.253	21.2283	21.1568	20.6839	20.4956	20.6344	20.565	20.9135	21.2406	20.9203	21.2425	0.796088	0.0544773	0.998753	0.85423	0.799905	0.0268961	1.25458	0.0147753	1.00479	0.981728	0.800903	0.0573686	0.767958	0.404677	0.696068	0.220392
>tr|I1QY85|I1QY85_ORYGL Uncharacterized protein OS=Oryza glaberrima PE=4 SV=1;>tr|B8BJF6|B8BJF6_ORYSI Putative uncharacterized protein OS=Oryza sativa subsp. indica GN=OsI_35351 PE=4 SV=1;>tr|Q2R9Q8|Q2R9Q8_ORYSJ Endomembrane protein 70 containing protein, expressed OS=Oryza sativa subsp. japonica GN=Os11g0181100 PE=2 SV=1;>tr|Q53ML9|Q53ML9_ORYSJ Endomembrane protein 70 OS=Oryza sativa subsp. japo…	14.7522	15.4126	15.3734	14.9451	15.4848	14.7684	15.4233	14.9636	15.0665	15.8108	15.4386	15.0824	15.1266	15.1935	15.1593	0.948126	0.913208	0.977623	0.974818	1.02399	0.529586	1.03111	0.811162	1.08001	0.316345	1.04743	0.54701	1.59931	0.0469615	1.27319	0.277573
>tr|Q9XF30|Q9XF30_ORYSI Putative uncharacterized protein OS=Oryza sativa subsp. indica PE=4 SV=1;>tr|B8BLL9|B8BLL9_ORYSI Putative uncharacterized protein OS=Oryza sativa subsp. indica GN=OsI_36865 PE=4 SV=1;>tr|I1R1K8|I1R1K8_ORYGL Uncharacterized protein OS=Oryza glaberrima PE=4 SV=1	15.4133	12.5598	12.0041	15.0413	11.9928	15.5534	11.9479	15.3879	15.1961	12.4701	13.8331	13.9865	13.7731	13.6679	13.5227	1.37922	0.0169756	1.18954	0.153401	1.10588	0.136197	0.862472	0.105452	0.80182	0.0500487	0.929676	0.562428	0.823934	0.540845	0.781192	0.430073
>tr|B8BN41|B8BN41_ORYSI Putative uncharacterized protein OS=Oryza sativa subsp. indica GN=OsI_39180 PE=3 SV=1;>tr|Q2QLY4|Q2QLY4_ORYSJ 5-methyltetrahydropteroyltriglutamate-homocysteine methyltransferase OS=Oryza sativa subsp. japonica GN=LOC_Os12g42884 PE=2 SV=1	14.9778	14.5838	14.5186	15.2493	14.38	14.8907	14.5099	15.1749	14.9589	14.6036	14.7812	14.7808	14.6354	14.8424	14.884	0.930998	0.765549	0.841713	0.14799	0.971611	0.967499	0.904097	0.256885	1.04362	0.611459	1.15433	0.0913678	0.806418	0.496969	1.11223	0.574537
>tr|B9GBE8|B9GBE8_ORYSJ Putative uncharacterized protein OS=Oryza sativa subsp. japonica GN=OsJ_34931 PE=3 SV=1;>tr|B8BNT8|B8BNT8_ORYSI Putative uncharacterized protein OS=Oryza sativa subsp. indica GN=OsI_37167 PE=3 SV=1;>tr|Q2RBM4|Q2RBM4_ORYSJ Os11g0106400 protein OS=Oryza sativa subsp. japonica GN=Os11g0106400 PE=3 SV=1;>tr|Q2QYU8|Q2QYU8_ORYSJ Ubiquitin-activating enzyme E1 2, putative, expres…	18.2065	13.9052	13.7842	18.4224	13.7359	18.5151	13.4542	18.1383	17.7182	14.4899	16.1041	16.0558	16.1255	15.7963	16.1033	0.967645	0.94839	1.01551	0.762579	0.808293	0.0364348	1.04946	0.662347	0.835319	0.107776	0.79595	0.050528	1.07378	0.764233	0.999688	0.882733
>tr|B8BP25|B8BP25_ORYSI Putative uncharacterized protein OS=Oryza sativa subsp. indica GN=OsI_37938 PE=3 SV=1;>tr|B9GCK4|B9GCK4_ORYSJ Putative uncharacterized protein OS=Oryza sativa subsp. japonica GN=OsJ_35701 PE=3 SV=1;>tr|I1R581|I1R581_ORYGL Uncharacterized protein OS=Oryza glaberrima PE=3 SV=1;>tr|Q2QV45|Q2QV45_ORYSJ 70 kDa heat shock protein OS=Oryza sativa subsp. japonica GN=LOC_Os12g14070…	20.72	20.4524	20.2667	20.5198	20.542	20.8762	20.4497	20.4766	20.1002	19.9284	20.0143	20.5862	20.7091	20.4631	20.3932	1.1431	0.24739	1.24474	0.0800439	1.04964	0.365092	1.08892	0.395088	0.918244	0.426058	0.84326	0.148796	0.99948	0.997821	0.967142	0.984766
>tr|J3NCV2|J3NCV2_ORYBR Uncharacterized protein OS=Oryza brachyantha GN=OB12G18100 PE=4 SV=1;>tr|B9GCT1|B9GCT1_ORYSJ Putative uncharacterized protein OS=Oryza sativa subsp. japonica GN=OsJ_35848 PE=4 SV=1;>tr|B8BP91|B8BP91_ORYSI Putative uncharacterized protein OS=Oryza sativa subsp. indica GN=OsI_38066 PE=4 SV=1;>tr|Q0INR8|Q0INR8_ORYSJ Os12g0405700 protein OS=Oryza sativa subsp. japonica GN=Os12…	14.9716	16.4271	16.2596	14.7211	16.3652	15.0567	16.2816	14.8572	14.5872	16.0885	15.3378	15.6994	15.711	15.5694	15.4903	1.15589	0.218841	1.16522	0.20032	1.05632	0.328709	1.00807	0.989468	0.913863	0.402592	0.906545	0.422253	1.3004	0.266724	1.48648	0.0916607
>tr|B8BP92|B8BP92_ORYSI Putative uncharacterized protein OS=Oryza sativa subsp. indica GN=OsI_38068 PE=3 SV=1;>tr|B9GCT2|B9GCT2_ORYSJ Putative uncharacterized protein OS=Oryza sativa subsp. japonica GN=OsJ_35850 PE=3 SV=1;>tr|I1R5T8|I1R5T8_ORYGL Uncharacterized protein OS=Oryza glaberrima PE=3 SV=1;>tr|Q0INR5|Q0INR5_ORYSJ 40S ribosomal protein S3a, putative, expressed OS=Oryza sativa subsp. japon…	19.1501	19.3637	19.2588	19.2188	19.3895	19.0732	19.3061	19.1307	19.3182	19.4213	19.3697	19.2569	19.2313	19.2184	19.2388	1.01262	0.716993	0.994849	0.876146	0.985959	0.837659	0.982446	0.780803	0.973667	0.769537	0.991064	0.989953	1.11149	0.655543	1.28476	0.262338
>tr|B9EY77|B9EY77_ORYSJ Glucose-1-phosphate adenylyltransferase OS=Oryza sativa subsp. japonica GN=OsJ_02724 PE=3 SV=1;>tr|B8XEC3|B8XEC3_ORYSA Glucose-1-phosphate adenylyltransferase OS=Oryza sativa GN=AGPase PE=3 SV=1;>tr|B8XEC4|B8XEC4_ORYSA Glucose-1-phosphate adenylyltransferase OS=Oryza sativa GN=AGPase PE=3 SV=1;>tr|B8XEC5|B8XEC5_ORYSI Glucose-1-phosphate adenylyltransferase OS=Oryza sativa …	21.156	20.6774	20.2378	20.8574	20.7864	21.5479	20.643	20.934	20.2489	19.7664	20.0076	20.9167	21.1671	20.7885	20.5476	1.29155	0.0503654	1.5364	0.00116082	1.18173	0.0255602	1.18958	0.0655495	0.914972	0.408469	0.769157	0.0238892	0.91323	0.773962	0.924759	0.880061
>tr|Q6K7K6|Q6K7K6_ORYSJ Glutelin OS=Oryza sativa subsp. japonica GN=P0533E11.34-1 PE=2 SV=1;>tr|Q9ZWJ8|Q9ZWJ8_ORYSA Glutelin OS=Oryza sativa PE=2 SV=1;>tr|B9EZT3|B9EZT3_ORYSJ Putative uncharacterized protein OS=Oryza sativa subsp. japonica GN=OsJ_06602 PE=4 SV=1;>tr|I1P037|I1P037_ORYGL Uncharacterized protein OS=Oryza glaberrima PE=4 SV=1;>tr|B8AH66|B8AH66_ORYSI Putative uncharacterized protein O…	21.3466	21.534	20.6477	20.4732	21.358	21.308	21.1688	20.6557	19.9906	20.2623	20.1264	21.4403	21.333	20.9123	20.5604	1.84018	1.89551e-05	1.70829	6.25551e-05	1.27615	0.00197798	0.928324	0.38892	0.693491	0.00134952	0.747036	0.0118189	1.45392	0.113393	1.87781	0.00950364
>tr|B9F272|B9F272_ORYSJ Putative uncharacterized protein OS=Oryza sativa subsp. japonica GN=OsJ_05186 PE=4 SV=1;>tr|I1NWR3|I1NWR3_ORYGL Uncharacterized protein OS=Oryza glaberrima PE=4 SV=1;>tr|Q6Z720|Q6Z720_ORYSJ Putative Eukaryotic translation initiation factor 3 subunit 8 OS=Oryza sativa subsp. japonica GN=P0575F10.12 PE=4 SV=1;>tr|J3L955|J3L955_ORYBR Uncharacterized protein OS=Oryza brachyant…	16.9847	17.3088	17.576	17.1874	17.3075	17.094	17.411	16.8989	16.8732	17.5102	17.1917	17.1468	17.2007	17.1549	17.3817	0.849714	0.212617	0.882122	0.327267	0.854558	0.148025	1.03814	0.752706	1.0057	0.987897	0.968752	0.830256	1.35097	0.203304	2.48604	0.000231415
>tr|I1P5N7|I1P5N7_ORYGL Uncharacterized protein (Fragment) OS=Oryza glaberrima PE=4 SV=1;>tr|Q6K6Z4|Q6K6Z4_ORYSJ KH domain-containing protein NOVA-like OS=Oryza sativa subsp. japonica GN=P0474F11.35 PE=4 SV=1;>tr|B9F4J8|B9F4J8_ORYSJ Putative uncharacterized protein OS=Oryza sativa subsp. japonica GN=OsJ_08922 PE=4 SV=1;>tr|B8AF48|B8AF48_ORYSI Putative uncharacterized protein OS=Oryza sativa subsp…	15.2154	17.2915	17.2933	15.4555	17.1312	15.2866	16.9494	14.9851	15.2995	16.9931	16.1463	16.2535	16.2089	15.9672	16.3744	0.919582	0.669919	0.891619	0.382678	0.754112	0.00377105	0.969592	0.67899	0.820059	0.0773107	0.845777	0.156371	1.14076	0.578125	0.969323	0.977795
>tr|B9F4N9|B9F4N9_ORYSJ Putative uncharacterized protein OS=Oryza sativa subsp. japonica GN=OsJ_08986 PE=3 SV=1;>tr|Q6K9T1|Q6K9T1_ORYSJ Oligopeptidase A-like OS=Oryza sativa subsp. japonica GN=OJ1124_D06.18 PE=2 SV=1;>tr|J3LIP8|J3LIP8_ORYBR Uncharacterized protein OS=Oryza brachyantha GN=OB02G45150 PE=3 SV=1;>tr|I1P5U5|I1P5U5_ORYGL Uncharacterized protein OS=Oryza glaberrima PE=3 SV=1;>tr|B8AF81|…	14.3147	16.7753	16.4781	14.3833	16.564	14.4081	16.6728	14.603	14.6935	16.7267	15.7101	15.545	15.4861	15.6379	15.4307	1.08245	0.424027	1.03911	0.641503	1.15445	0.0486913	0.959963	0.605443	1.06651	0.411829	1.11099	0.207435	1.17129	0.504173	1.0771	0.662206
>tr|B9FDM0|B9FDM0_ORYSJ Putative uncharacterized protein OS=Oryza sativa subsp. japonica GN=OsJ_13773 PE=4 SV=1;>tr|D0TZG4|D0TZG4_ORYSJ Pullulanase OS=Oryza sativa subsp. japonica GN=PUL PE=4 SV=1;>tr|D0TZH1|D0TZH1_ORYSI Pullulanase OS=Oryza sativa subsp. indica GN=PUL PE=4 SV=1;>tr|Q7X834|Q7X834_ORYSJ OSJNBa0019G23.2 protein OS=Oryza sativa subsp. japonica GN=OSJNBa0019G23.2 PE=4 SV=2;>tr|I1Q5M1…	20.1677	19.7253	18.8377	19.4801	19.5593	20.2667	19.3308	19.6783	19.2315	18.9581	19.0948	19.9465	19.913	19.5045	19.1589	1.7262	0.000114401	1.68658	9.15498e-05	1.27072	0.0023207	0.977047	0.737626	0.736139	0.00708038	0.753432	0.014608	0.823934	0.540845	0.891867	0.773433
>tr|I1PSI3|I1PSI3_ORYGL Uncharacterized protein OS=Oryza glaberrima PE=3 SV=1;>tr|B9FHE1|B9FHE1_ORYSJ Putative uncharacterized protein OS=Oryza sativa subsp. japonica GN=hisS PE=3 SV=1;>tr|A2Y0G8|A2Y0G8_ORYSI Putative uncharacterized protein OS=Oryza sativa subsp. indica GN=OsI_18483 PE=3 SV=1;>sp|P93422|SYH_ORYSJ Histidine--tRNA ligase OS=Oryza sativa subsp. japonica GN=Os05g0150900 PE=2 SV=2;>t…	15.4745	16.0497	16.2077	15.7186	16.0744	15.7541	16.2206	15.3166	15.6251	15.626	15.6256	15.7621	15.9142	15.7686	15.9632	0.869917	0.316093	0.966673	0.945785	0.873845	0.234951	1.11122	0.281168	1.00452	0.97983	0.903972	0.407839	1.04543	0.851937	1.80463	0.0147216
>tr|B9FK20|B9FK20_ORYSJ Putative uncharacterized protein OS=Oryza sativa subsp. japonica GN=OsJ_16821 PE=3 SV=1;>tr|I1PRQ3|I1PRQ3_ORYGL Uncharacterized protein OS=Oryza glaberrima PE=3 SV=1;>tr|Q65XH8|Q65XH8_ORYSJ Os05g0106600 protein OS=Oryza sativa subsp. japonica GN=OSJNBb0035J08.15 PE=2 SV=1;>sp|A3C6D7|ACT2_ORYSJ Actin-2 OS=Oryza sativa subsp. japonica GN=ACT2 PE=2 SV=1;>sp|P0C539|ACT2_ORYSI …	17.7569	18.4244	18.9932	18.1439	18.6371	17.9469	18.8021	17.7037	17.5559	18.0525	17.8042	18.0907	18.292	18.2529	18.5685	0.718022	0.00275125	0.825563	0.101083	0.803489	0.0306819	1.14977	0.144294	1.11903	0.130156	0.973262	0.86248	1.26365	0.322522	1.09927	0.605901
>tr|B9FK56|B9FK56_ORYSJ Putative uncharacterized protein OS=Oryza sativa subsp. japonica GN=OsJ_17967 PE=3 SV=1;>tr|I1PU83|I1PU83_ORYGL Uncharacterized protein OS=Oryza glaberrima PE=3 SV=1;>tr|J3M5R0|J3M5R0_ORYBR Uncharacterized protein OS=Oryza brachyantha GN=OB05G19340 PE=3 SV=1;>tr|A2Y2Y4|A2Y2Y4_ORYSI Putative uncharacterized protein OS=Oryza sativa subsp. indica GN=OsI_19374 PE=3 SV=1;>tr|Q0…	18.556	18.217	17.6699	18.3483	18.0053	18.6897	17.9257	18.486	17.9377	17.5595	17.7486	18.3865	18.3475	18.2059	18.0091	1.299	0.0460921	1.26435	0.0626521	1.14611	0.0587336	0.973329	0.708224	0.882305	0.254867	0.906482	0.421898	1.6986	0.0249825	1.21964	0.358068
>sp|Q65XK0|ILV5_ORYSJ Ketol-acid reductoisomerase, chloroplastic OS=Oryza sativa subsp. japonica GN=Os05g0573700 PE=1 SV=1;>tr|B8AWV4|B8AWV4_ORYSI Putative uncharacterized protein OS=Oryza sativa subsp. indica GN=OsI_21076 PE=4 SV=1;>tr|I1PY57|I1PY57_ORYGL Uncharacterized protein OS=Oryza glaberrima PE=4 SV=1;>tr|B9FLQ7|B9FLQ7_ORYSJ Putative uncharacterized protein OS=Oryza sativa subsp. japonica…	19.1374	18.5637	18.5356	19.0987	18.5718	19.2476	18.5254	19.1209	18.8755	18.5523	18.7139	18.8505	18.9097	18.8231	18.8172	1.02342	0.665757	1.06625	0.51629	1.00417	0.681968	1.04185	0.722523	0.981187	0.820464	0.941772	0.64216	1.19789	0.44545	1.55606	0.0622947
>tr|B9FLX9|B9FLX9_ORYSJ Putative uncharacterized protein OS=Oryza sativa subsp. japonica GN=OsJ_19780 PE=3 SV=1;>tr|I1PYK3|I1PYK3_ORYGL Nucleoside diphosphate kinase OS=Oryza glaberrima PE=3 SV=1;>tr|Q5TKF4|Q5TKF4_ORYSJ Nucleoside diphosphate kinase OS=Oryza sativa subsp. japonica GN=OSJNBa0030I14.12 PE=2 SV=1;>tr|J3MAE0|J3MAE0_ORYBR Nucleoside diphosphate kinase OS=Oryza brachyantha GN=OB05G3564…	14.9987	17.47	17.7535	15.0997	17.5525	14.9974	17.8176	15.0333	14.8962	17.6195	16.2578	16.2343	16.275	16.4255	16.4266	0.87524	0.347624	0.90022	0.436949	0.999203	0.723123	1.02854	0.832922	1.14163	0.0715929	1.10995	0.211229	1.07419	0.763002	1.09935	0.605713
>tr|Q8GSB5|Q8GSB5_ORYSJ Nucleoid DNA-binding-like protein OS=Oryza sativa subsp. japonica GN=OJ1477_F01.114 PE=4 SV=1;>tr|I1QCU8|I1QCU8_ORYGL Uncharacterized protein OS=Oryza glaberrima PE=4 SV=1;>tr|B9FUN6|B9FUN6_ORYSJ Putative uncharacterized protein OS=Oryza sativa subsp. japonica GN=OsJ_25435 PE=4 SV=1	14.6226	13.8591	14.1803	15.0345	13.7965	14.5952	13.8964	14.8064	15.4388	14.6177	15.0282	14.2409	14.1959	14.3514	14.6074	0.775635	0.0282955	0.751815	0.0101222	0.837406	0.0926325	0.96929	0.67664	1.07964	0.318763	1.11385	0.19729	1.12408	0.621473	0.983843	0.931849
>tr|B9FYJ7|B9FYJ7_ORYSJ Putative uncharacterized protein OS=Oryza sativa subsp. japonica GN=OsJ_28274 PE=4 SV=1;>tr|I1QKE4|I1QKE4_ORYGL Uncharacterized protein OS=Oryza glaberrima PE=4 SV=1;>tr|Q6YZI2|Q6YZI2_ORYSJ Os08g0559200 protein OS=Oryza sativa subsp. japonica GN=P0562A06.14 PE=4 SV=1;>tr|I1QRF6|I1QRF6_ORYGL Uncharacterized protein OS=Oryza glaberrima PE=4 SV=1;>tr|A2Z480|A2Z480_ORYSI Putat…	19.2723	17.3178	17.0278	19.2838	17.3772	19.4086	16.9996	19.0833	18.9069	17.9119	18.4094	18.295	18.3929	18.0415	18.1558	1.10133	0.361355	1.17862	0.173191	0.923798	0.587125	1.07018	0.51196	0.838801	0.115817	0.783796	0.0364537	0.746984	0.357269	0.579387	0.0549202
>tr|B9FZQ4|B9FZQ4_ORYSJ Putative uncharacterized protein OS=Oryza sativa subsp. japonica GN=OsJ_26502 PE=4 SV=1;>tr|Q2R678|Q2R678_ORYSJ Expressed protein OS=Oryza sativa subsp. japonica GN=Os11g0414000 PE=2 SV=1;>tr|Q53JB5|Q53JB5_ORYSJ Putative uncharacterized protein OS=Oryza sativa subsp. japonica PE=4 SV=1;>tr|H2KW10|H2KW10_ORYSJ Expressed protein OS=Oryza sativa subsp. japonica GN=LOC_Os11g21…	12.9524	13.3729	13.4153	12.8853	13.3584	12.7283	13.1119	13.2531	13.6726	14.188	13.9303	13.1626	13.0434	13.1825	13.1503	1.0086	0.736598	0.928549	0.639241	1.02257	0.5398	0.920634	0.343537	1.01385	0.927565	1.10126	0.245123	0.838801	0.57878	0.923798	0.87696
>tr|Q8H3R5|Q8H3R5_ORYSJ Putative indole-3-glycerol phosphate synthase OS=Oryza sativa subsp. japonica GN=P0005C02.101 PE=3 SV=2;>tr|B9G099|B9G099_ORYSJ Putative uncharacterized protein OS=Oryza sativa subsp. japonica GN=OsJ_26862 PE=3 SV=1;>tr|C8TFG9|C8TFG9_ORYSI Indole-3-glycerol phosphate synthase-like OS=Oryza sativa subsp. indica GN=K0155C03.28 PE=3 SV=1;>tr|I1QHM8|I1QHM8_ORYGL Uncharacterize…	15.1127	16.5485	16.4847	14.9552	16.4832	15.1061	16.5417	15.1122	15.1163	16.4599	15.7881	15.8306	15.7947	15.827	15.72	1.07971	0.4337	1.05314	0.574773	1.07699	0.23262	0.975389	0.724479	0.997473	0.931734	1.02264	0.737908	0.582367	0.0881449	0.587373	0.0618005
>tr|Q0IRT6|Q0IRT6_ORYSJ Os11g0598500 protein OS=Oryza sativa subsp. japonica GN=Os11g0598500 PE=4 SV=1;>tr|Q2R1N9|Q2R1N9_ORYSJ Leucine Rich Repeat family protein, expressed OS=Oryza sativa subsp. japonica GN=LOC_Os11g38580 PE=4 SV=2;>tr|B9G8A8|B9G8A8_ORYSJ Putative uncharacterized protein OS=Oryza sativa subsp. japonica GN=OsJ_34447 PE=4 SV=1	13.794	14.3502	13.9205	13.64	14.3467	13.011	13.3831	14.0394	15.1165	16.1393	15.6279	14.0721	13.6789	13.7112	13.7803	1.22421	0.108285	0.932128	0.666872	0.953299	0.858364	0.761412	0.00370918	0.778706	0.0270643	1.02271	0.737324	0.95386	0.880773	1.0299	0.792543
>tr|I1R078|I1R078_ORYGL 6-phosphogluconate dehydrogenase, decarboxylating (Fragment) OS=Oryza glaberrima PE=3 SV=1;>tr|Q2R480|Q2R480_ORYSJ 6-phosphogluconate dehydrogenase, decarboxylating OS=Oryza sativa subsp. japonica GN=Os11g0484500 PE=3 SV=1;>tr|B9GAQ3|B9GAQ3_ORYSJ 6-phosphogluconate dehydrogenase, decarboxylating OS=Oryza sativa subsp. japonica GN=OsJ_33909 PE=3 SV=1;>tr|Q7Y248|Q7Y248_ORYSJ…	18.15	16.7622	16.488	18.1065	16.5211	18.2146	16.6578	18.0808	17.7799	16.4629	17.1214	17.4561	17.3679	17.3693	17.2972	1.1164	0.316432	1.05015	0.588636	1.05121	0.356325	0.940663	0.468053	0.941609	0.561706	1.00101	0.923789	0.277845	5.39302e-05	0.34014	8.34778e-05
>tr|B9GBB4|B9GBB4_ORYSJ Putative uncharacterized protein OS=Oryza sativa subsp. japonica GN=OsJ_34339 PE=3 SV=1	19.1635	18.4252	17.7383	18.4132	18.8584	19.7987	18.0463	18.3277	17.1472	16.3208	16.734	18.7944	19.3285	18.187	18.0757	1.64558	0.000393506	2.38303	1.87018e-10	1.08016	0.219965	1.44814	5.20487e-05	0.656401	0.000236014	0.453272	3.78396e-12	1.12963	0.606832	1.26112	0.294266
>tr|C7IWD0|C7IWD0_ORYSJ Os01g0791600 protein OS=Oryza sativa subsp. japonica GN=Os01g0791600 PE=3 SV=1	17.5262	17.6952	17.7371	17.7684	17.3872	17.4769	17.6441	17.7375	17.5644	17.6615	17.6129	17.6107	17.4321	17.6908	17.7527	0.906231	0.563225	0.800681	0.0518442	0.957968	0.90307	0.883529	0.170477	1.05709	0.488431	1.19644	0.0367355	2.53459	8.27922e-05	4.17087	1.27393e-08
>tr|D0TZC9|D0TZC9_ORYSI Glucose-1-phosphate adenylyltransferase OS=Oryza sativa subsp. indica GN=AGPsma PE=3 SV=1;>tr|D3U2H7|D3U2H7_ORYSA Glucose-1-phosphate adenylyltransferase OS=Oryza sativa PE=2 SV=1;>tr|Q69T99|Q69T99_ORYSJ Glucose-1-phosphate adenylyltransferase OS=Oryza sativa subsp. japonica GN=P0592C05.40 PE=2 SV=1;>tr|B8BE16|B8BE16_ORYSI Glucose-1-phosphate adenylyltransferase OS=Oryza s…	18.9818	17.5815	17.6891	18.9629	17.645	19.1618	17.7672	18.8983	18.3304	17.1008	17.7156	18.2816	18.4034	18.3328	18.326	0.969727	0.937184	1.05511	0.565729	1.00469	0.677703	1.08805	0.400072	1.03605	0.686877	0.952209	0.713608	1.10175	0.682683	0.998442	0.886555
>tr|I0J180|I0J180_ORYNI Peptidyl-prolyl cis-trans isomerase OS=Oryza nivara GN=CYP-1 PE=3 SV=1;>tr|I0J181|I0J181_ORYRU Peptidyl-prolyl cis-trans isomerase OS=Oryza rufipogon GN=CYP-1 PE=3 SV=1;>tr|I0J182|I0J182_9ORYZ Peptidyl-prolyl cis-trans isomerase OS=Oryza barthii GN=CYP-1 PE=3 SV=1;>tr|I0J187|I0J187_ORYBR Peptidyl-prolyl cis-trans isomerase OS=Oryza brachyantha GN=CYP-1 PE=3 SV=1;>tr|I1NWP3…	20.8087	20.5434	20.6908	20.844	20.8545	20.7903	20.7193	20.6447	20.8724	20.8275	20.8499	20.6761	20.8224	20.682	20.7674	0.938644	0.831086	1.03886	0.64274	0.942523	0.756341	1.10677	0.301775	1.00413	0.97722	0.907268	0.426349	1.52668	0.0734739	1.48046	0.0947277
>tr|I1NKP6|I1NKP6_ORYGL Uncharacterized protein OS=Oryza glaberrima PE=4 SV=1;>tr|Q94E63|Q94E63_ORYSJ Os01g0173100 protein OS=Oryza sativa subsp. japonica GN=OSJNBa0089K24.5 PE=2 SV=1;>tr|J3KWV2|J3KWV2_ORYBR Uncharacterized protein OS=Oryza brachyantha GN=OB01G14580 PE=4 SV=1;>tr|B8ADU1|B8ADU1_ORYSI Putative uncharacterized protein OS=Oryza sativa subsp. indica GN=OsI_06285 PE=4 SV=1;>tr|I1NYC9|I…	16.6602	14.3115	14.2347	16.6737	14.0289	16.8484	14.2292	16.6971	16.55	14.6602	15.6051	15.4858	15.4387	15.4632	15.4542	1.02218	0.671545	0.989279	0.907727	1.00622	0.665252	0.967813	0.665196	0.984389	0.842272	1.01713	0.783926	0.944387	0.856014	0.886443	0.755831
>tr|I1NMR3|I1NMR3_ORYGL Dihydrolipoyl dehydrogenase OS=Oryza glaberrima PE=3 SV=1;>tr|Q9ASP4|Q9ASP4_ORYSJ Dihydrolipoyl dehydrogenase OS=Oryza sativa subsp. japonica GN=P0554D10.2 PE=3 SV=1;>tr|A2WPC2|A2WPC2_ORYSI Putative uncharacterized protein OS=Oryza sativa subsp. indica GN=OsI_01694 PE=4 SV=1;>tr|J3KZE2|J3KZE2_ORYBR Uncharacterized protein OS=Oryza brachyantha GN=OB01G23480 PE=4 SV=1;>tr|J3…	15.7905	17.3833	17.4344	15.771	17.4351	15.6132	17.3926	15.8144	16.1122	17.7962	16.9542	16.5869	16.5241	16.6035	16.6027	0.989108	0.834843	0.947009	0.785087	1.00055	0.711813	0.957437	0.586646	1.01157	0.953397	1.05654	0.484508	0.900688	0.740807	0.920666	0.866842
[truncated: 86 more rows]
